# Supplementary material for: Flame-retardant electrolytes with electrochemically-inert and weakly coordinating dichloroalkane diluents for practical lithium metal batteries
Source: Nat Commun. 2025 Nov 19;16:10188. doi: 10.1038/s41467-025-65138-8 (PMC12630897; doi:10.1038/s41467-025-65138-8)
Supplement: Supplementary file 3 — Supplementary Data 1 [file 41467_2025_65138_MOESM3_ESM.zip]

Archive with 25 entries (22 files):
- Supplementary Data 1/
- Supplementary Data 1/DFT calculations/
- Supplementary Data 1/DFT calculations/2Li-C4-2Cl.pdb
- Supplementary Data 1/DFT calculations/2Li-C5-2Cl.pdb
- Supplementary Data 1/DFT calculations/C1-2Cl.pdb
- Supplementary Data 1/DFT calculations/C2-2Cl.pdb
- Supplementary Data 1/DFT calculations/C3-2Cl.pdb
- Supplementary Data 1/DFT calculations/C4-2Cl.pdb
- Supplementary Data 1/DFT calculations/C5-2Cl.pdb
- Supplementary Data 1/DFT calculations/Li-C1-2Cl#.pdb
- Supplementary Data 1/DFT calculations/Li-C1-2Cl.pdb
- Supplementary Data 1/DFT calculations/Li-C2-2Cl#.pdb
- Supplementary Data 1/DFT calculations/Li-C2-2Cl.pdb
- Supplementary Data 1/DFT calculations/Li-C3-2Cl#.pdb
- Supplementary Data 1/DFT calculations/Li-C3-2Cl.pdb
- Supplementary Data 1/DFT calculations/Li-C4-2Cl.pdb
- Supplementary Data 1/DFT calculations/Li-C5-2Cl.pdb
- Supplementary Data 1/DFT calculations/Li-FSI.pdb
- Supplementary Data 1/DFT calculations/Li-TEP.pdb
- Supplementary Data 1/MD simulation structures/
- Supplementary Data 1/MD simulation structures/LiFSI-TEP-C1-2Cl.pdb
- Supplementary Data 1/MD simulation structures/LiFSI-TEP-C2-2Cl.pdb
- Supplementary Data 1/MD simulation structures/LiFSI-TEP-C3-2Cl.pdb
- Supplementary Data 1/MD simulation structures/LiFSI-TEP-C4-2Cl.pdb
- Supplementary Data 1/MD simulation structures/LiFSI-TEP-C5-2Cl.pdb
