# Supplementary material for: Flame-retardant electrolytes with electrochemically-inert and weakly coordinating dichloroalkane diluents for practical lithium metal batteries
Source: Nat Commun. 2025 Nov 19;16:10188. doi: 10.1038/s41467-025-65138-8 (PMC12630897; doi:10.1038/s41467-025-65138-8)
Supplement: Supplementary file 3 — Supplementary Data 1 [file 41467_2025_65138_MOESM3_ESM.zip › Supplementary Data 1/DFT calculations/2Li-C4-2Cl.pdb]

REMARK   Materials Studio PDB file
REMARK   Created:  Thu Sep 25 13:09:24 +0800 2025
ATOM      1 Cl   MOL     2      -8.645   0.235   0.207  1.00  0.00          Cl    
ATOM      2  C   MOL     2      -7.004   1.086   0.023  1.00  0.00           C    
ATOM      3  C   MOL     2      -5.904   0.033   0.019  1.00  0.00           C    
ATOM      4  C   MOL     2      -4.524   0.717  -0.121  1.00  0.00           C    
ATOM      5  C   MOL     2      -3.424  -0.335  -0.126  1.00  0.00           C    
ATOM      6 Cl   MOL     2      -1.783   0.516  -0.310  1.00  0.00          Cl    
ATOM      7  H   MOL     2      -6.939   1.770   0.875  1.00  0.00           H    
ATOM      8  H   MOL     2      -7.073   1.637  -0.920  1.00  0.00           H    
ATOM      9  H   MOL     2      -6.069  -0.664  -0.815  1.00  0.00           H    
ATOM     10  H   MOL     2      -5.949  -0.545   0.953  1.00  0.00           H    
ATOM     11  H   MOL     2      -4.358   1.414   0.712  1.00  0.00           H    
ATOM     12  H   MOL     2      -4.479   1.295  -1.056  1.00  0.00           H    
ATOM     13  H   MOL     2      -3.489  -1.020  -0.978  1.00  0.00           H    
ATOM     14  H   MOL     2      -3.354  -0.887   0.817  1.00  0.00           H    
ATOM     15 Li   MOL     2     -10.605   1.563   0.175  1.00  0.00          Li1+  
ATOM     16 Li   MOL     2       0.172  -0.808  -0.264  1.00  0.00          Li1+  
TER      17 
CONECT    1    2
CONECT    2    1    3    7    8
CONECT    3    2    4    9   10
CONECT    4    3    5   11   12
CONECT    5    4    6   13   14
CONECT    6    5
CONECT    7    2
CONECT    8    2
CONECT    9    3
CONECT   10    3
CONECT   11    4
CONECT   12    4
CONECT   13    5
CONECT   14    5
END
