# Supplementary material for: Flame-retardant electrolytes with electrochemically-inert and weakly coordinating dichloroalkane diluents for practical lithium metal batteries
Source: Nat Commun. 2025 Nov 19;16:10188. doi: 10.1038/s41467-025-65138-8 (PMC12630897; doi:10.1038/s41467-025-65138-8)
Supplement: Supplementary file 3 — Supplementary Data 1 [file 41467_2025_65138_MOESM3_ESM.zip › Supplementary Data 1/DFT calculations/2Li-C5-2Cl.pdb]

REMARK   Materials Studio PDB file
REMARK   Created:  Thu Sep 25 13:09:39 +0800 2025
ATOM      1 Cl   MOL     2      -8.261   0.706   0.070  1.00  0.00          Cl    
ATOM      2  C   MOL     2      -6.863   1.939   0.138  1.00  0.00           C    
ATOM      3  C   MOL     2      -5.547   1.192   0.013  1.00  0.00           C    
ATOM      4  C   MOL     2      -4.354   2.170   0.058  1.00  0.00           C    
ATOM      5  C   MOL     2      -3.022   1.401  -0.067  1.00  0.00           C    
ATOM      6  C   MOL     2      -1.841   2.355  -0.041  1.00  0.00           C    
ATOM      7 Cl   MOL     2      -0.271   1.355  -0.193  1.00  0.00          Cl    
ATOM      8  H   MOL     2      -6.986   2.449   1.099  1.00  0.00           H    
ATOM      9  H   MOL     2      -7.055   2.623  -0.696  1.00  0.00           H    
ATOM     10  H   MOL     2      -5.532   0.632  -0.933  1.00  0.00           H    
ATOM     11  H   MOL     2      -5.461   0.463   0.831  1.00  0.00           H    
ATOM     12  H   MOL     2      -4.371   2.738   1.002  1.00  0.00           H    
ATOM     13  H   MOL     2      -4.441   2.901  -0.762  1.00  0.00           H    
ATOM     14  H   MOL     2      -3.010   0.830  -1.006  1.00  0.00           H    
ATOM     15  H   MOL     2      -2.930   0.681   0.760  1.00  0.00           H    
ATOM     16  H   MOL     2      -1.736   2.897   0.905  1.00  0.00           H    
ATOM     17  H   MOL     2      -1.817   3.041  -0.894  1.00  0.00           H    
ATOM     18 Li   MOL     2     -10.447   1.518   0.198  1.00  0.00          Li1+  
ATOM     19 Li   MOL     2       1.765   2.497  -0.363  1.00  0.00          Li1+  
TER      20 
CONECT    1    2
CONECT    2    1    3    8    9
CONECT    3    2    4   10   11
CONECT    4    3    5   12   13
CONECT    5    4    6   14   15
CONECT    6    5    7   16   17
CONECT    7    6
CONECT    8    2
CONECT    9    2
CONECT   10    3
CONECT   11    3
CONECT   12    4
CONECT   13    4
CONECT   14    5
CONECT   15    5
CONECT   16    6
CONECT   17    6
END
