# Supplementary material for: Flame-retardant electrolytes with electrochemically-inert and weakly coordinating dichloroalkane diluents for practical lithium metal batteries
Source: Nat Commun. 2025 Nov 19;16:10188. doi: 10.1038/s41467-025-65138-8 (PMC12630897; doi:10.1038/s41467-025-65138-8)
Supplement: Supplementary file 3 — Supplementary Data 1 [file 41467_2025_65138_MOESM3_ESM.zip › Supplementary Data 1/DFT calculations/C1-2Cl.pdb]

REMARK   Materials Studio PDB file
REMARK   Created:  Thu Sep 25 12:30:21 +0800 2025
ATOM      1  C   MOL     1      -2.892   0.523  -0.004  1.00  0.00           C    
ATOM      2 Cl   MOL     1      -4.367   1.526  -0.003  1.00  0.00          Cl    
ATOM      3 Cl   MOL     1      -1.389   1.482   0.007  1.00  0.00          Cl    
ATOM      4  H   MOL     1      -2.898  -0.083  -0.911  1.00  0.00           H    
ATOM      5  H   MOL     1      -2.904  -0.093   0.898  1.00  0.00           H    
TER       6 
CONECT    1    2    3    4    5
CONECT    2    1
CONECT    3    1
CONECT    4    1
CONECT    5    1
END
