# Supplementary material for: Flame-retardant electrolytes with electrochemically-inert and weakly coordinating dichloroalkane diluents for practical lithium metal batteries
Source: Nat Commun. 2025 Nov 19;16:10188. doi: 10.1038/s41467-025-65138-8 (PMC12630897; doi:10.1038/s41467-025-65138-8)
Supplement: Supplementary file 3 — Supplementary Data 1 [file 41467_2025_65138_MOESM3_ESM.zip › Supplementary Data 1/DFT calculations/C2-2Cl.pdb]

REMARK   Materials Studio PDB file
REMARK   Created:  Thu Sep 25 12:34:23 +0800 2025
ATOM      1 Cl   MOL     1      -4.767   0.218   0.415  1.00  0.00          Cl    
ATOM      2  C   MOL     1      -3.026   0.125  -0.027  1.00  0.00           C    
ATOM      3  C   MOL     1      -2.494   1.423  -0.585  1.00  0.00           C    
ATOM      4 Cl   MOL     1      -3.170   1.812  -2.207  1.00  0.00          Cl    
ATOM      5  H   MOL     1      -2.920  -0.694  -0.748  1.00  0.00           H    
ATOM      6  H   MOL     1      -2.480  -0.126   0.892  1.00  0.00           H    
ATOM      7  H   MOL     1      -1.406   1.348  -0.709  1.00  0.00           H    
ATOM      8  H   MOL     1      -2.728   2.267   0.072  1.00  0.00           H    
TER       9 
CONECT    1    2
CONECT    2    1    3    5    6
CONECT    3    2    4    7    8
CONECT    4    3
CONECT    5    2
CONECT    6    2
CONECT    7    3
CONECT    8    3
END
