# Supplementary material for: Flame-retardant electrolytes with electrochemically-inert and weakly coordinating dichloroalkane diluents for practical lithium metal batteries
Source: Nat Commun. 2025 Nov 19;16:10188. doi: 10.1038/s41467-025-65138-8 (PMC12630897; doi:10.1038/s41467-025-65138-8)
Supplement: Supplementary file 3 — Supplementary Data 1 [file 41467_2025_65138_MOESM3_ESM.zip › Supplementary Data 1/DFT calculations/C3-2Cl.pdb]

REMARK   Materials Studio PDB file
REMARK   Created:  Thu Sep 25 12:35:43 +0800 2025
ATOM      1 Cl   MOL     1      -4.798   2.652  -0.071  1.00  0.00          Cl    
ATOM      2  C   MOL     1      -4.287   0.954   0.274  1.00  0.00           C    
ATOM      3  C   MOL     1      -2.978   0.546  -0.386  1.00  0.00           C    
ATOM      4  C   MOL     1      -1.694   1.031   0.272  1.00  0.00           C    
ATOM      5 Cl   MOL     1      -1.286   2.756  -0.074  1.00  0.00          Cl    
ATOM      6  H   MOL     1      -5.108   0.322  -0.085  1.00  0.00           H    
ATOM      7  H   MOL     1      -4.230   0.864   1.366  1.00  0.00           H    
ATOM      8  H   MOL     1      -2.987   0.819  -1.452  1.00  0.00           H    
ATOM      9  H   MOL     1      -2.945  -0.558  -0.347  1.00  0.00           H    
ATOM     10  H   MOL     1      -0.838   0.449  -0.088  1.00  0.00           H    
ATOM     11  H   MOL     1      -1.744   0.938   1.364  1.00  0.00           H    
TER      12 
CONECT    1    2
CONECT    2    1    3    6    7
CONECT    3    2    4    8    9
CONECT    4    3    5   10   11
CONECT    5    4
CONECT    6    2
CONECT    7    2
CONECT    8    3
CONECT    9    3
CONECT   10    4
CONECT   11    4
END
