# Supplementary material for: Flame-retardant electrolytes with electrochemically-inert and weakly coordinating dichloroalkane diluents for practical lithium metal batteries
Source: Nat Commun. 2025 Nov 19;16:10188. doi: 10.1038/s41467-025-65138-8 (PMC12630897; doi:10.1038/s41467-025-65138-8)
Supplement: Supplementary file 3 — Supplementary Data 1 [file 41467_2025_65138_MOESM3_ESM.zip › Supplementary Data 1/DFT calculations/C4-2Cl.pdb]

REMARK   Materials Studio PDB file
REMARK   Created:  Thu Sep 25 12:36:11 +0800 2025
ATOM      1 Cl   MOL     1      -4.827  -0.196   0.003  1.00  0.00          Cl    
ATOM      2  C   MOL     1      -3.471   1.000  -0.013  1.00  0.00           C    
ATOM      3  C   MOL     1      -2.119   0.308   0.010  1.00  0.00           C    
ATOM      4  C   MOL     1      -0.970   1.324  -0.003  1.00  0.00           C    
ATOM      5  C   MOL     1       0.382   0.632   0.019  1.00  0.00           C    
ATOM      6 Cl   MOL     1       1.738   1.827   0.003  1.00  0.00          Cl    
ATOM      7  H   MOL     1      -3.618   1.641   0.866  1.00  0.00           H    
ATOM      8  H   MOL     1      -3.607   1.605  -0.918  1.00  0.00           H    
ATOM      9  H   MOL     1      -2.046  -0.364  -0.860  1.00  0.00           H    
ATOM     10  H   MOL     1      -2.057  -0.328   0.907  1.00  0.00           H    
ATOM     11  H   MOL     1      -1.043   1.995   0.867  1.00  0.00           H    
ATOM     12  H   MOL     1      -1.032   1.960  -0.900  1.00  0.00           H    
ATOM     13  H   MOL     1       0.528  -0.009  -0.860  1.00  0.00           H    
ATOM     14  H   MOL     1       0.517   0.027   0.924  1.00  0.00           H    
TER      15 
CONECT    1    2
CONECT    2    1    3    7    8
CONECT    3    2    4    9   10
CONECT    4    3    5   11   12
CONECT    5    4    6   13   14
CONECT    6    5
CONECT    7    2
CONECT    8    2
CONECT    9    3
CONECT   10    3
CONECT   11    4
CONECT   12    4
CONECT   13    5
CONECT   14    5
END
