# Supplementary material for: Flame-retardant electrolytes with electrochemically-inert and weakly coordinating dichloroalkane diluents for practical lithium metal batteries
Source: Nat Commun. 2025 Nov 19;16:10188. doi: 10.1038/s41467-025-65138-8 (PMC12630897; doi:10.1038/s41467-025-65138-8)
Supplement: Supplementary file 3 — Supplementary Data 1 [file 41467_2025_65138_MOESM3_ESM.zip › Supplementary Data 1/DFT calculations/C5-2Cl.pdb]

REMARK   Materials Studio PDB file
REMARK   Created:  Thu Sep 25 12:36:45 +0800 2025
ATOM      1 Cl   MOL     1      -4.050   1.491   0.006  1.00  0.00          Cl    
ATOM      2  C   MOL     1      -2.635   2.617  -0.009  1.00  0.00           C    
ATOM      3  C   MOL     1      -1.317   1.861   0.004  1.00  0.00           C    
ATOM      4  C   MOL     1      -0.118   2.818  -0.008  1.00  0.00           C    
ATOM      5  C   MOL     1       1.222   2.073   0.005  1.00  0.00           C    
ATOM      6  C   MOL     1       2.397   3.037  -0.008  1.00  0.00           C    
ATOM      7 Cl   MOL     1       3.979   2.162   0.008  1.00  0.00          Cl    
ATOM      8  H   MOL     1      -2.745   3.259   0.874  1.00  0.00           H    
ATOM      9  H   MOL     1      -2.742   3.233  -0.910  1.00  0.00           H    
ATOM     10  H   MOL     1      -1.274   1.192  -0.869  1.00  0.00           H    
ATOM     11  H   MOL     1      -1.277   1.218   0.897  1.00  0.00           H    
ATOM     12  H   MOL     1      -0.175   3.491   0.865  1.00  0.00           H    
ATOM     13  H   MOL     1      -0.172   3.464  -0.900  1.00  0.00           H    
ATOM     14  H   MOL     1       1.292   1.406  -0.868  1.00  0.00           H    
ATOM     15  H   MOL     1       1.289   1.433   0.898  1.00  0.00           H    
ATOM     16  H   MOL     1       2.398   3.689   0.875  1.00  0.00           H    
ATOM     17  H   MOL     1       2.401   3.663  -0.909  1.00  0.00           H    
TER      18 
CONECT    1    2
CONECT    2    1    3    8    9
CONECT    3    2    4   10   11
CONECT    4    3    5   12   13
CONECT    5    4    6   14   15
CONECT    6    5    7   16   17
CONECT    7    6
CONECT    8    2
CONECT    9    2
CONECT   10    3
CONECT   11    3
CONECT   12    4
CONECT   13    4
CONECT   14    5
CONECT   15    5
CONECT   16    6
CONECT   17    6
END
