# Supplementary material for: Flame-retardant electrolytes with electrochemically-inert and weakly coordinating dichloroalkane diluents for practical lithium metal batteries
Source: Nat Commun. 2025 Nov 19;16:10188. doi: 10.1038/s41467-025-65138-8 (PMC12630897; doi:10.1038/s41467-025-65138-8)
Supplement: Supplementary file 3 — Supplementary Data 1 [file 41467_2025_65138_MOESM3_ESM.zip › Supplementary Data 1/DFT calculations/Li-C1-2Cl#.pdb]

REMARK   Materials Studio PDB file
REMARK   Created:  Thu Sep 25 13:03:49 +0800 2025
ATOM      1 Cl   MOL     2      -6.430   1.455  -0.173  1.00  0.00          Cl    
ATOM      2  C   MOL     2      -4.685   1.883  -0.022  1.00  0.00           C    
ATOM      3 Cl   MOL     2      -3.698   0.409   0.294  1.00  0.00          Cl    
ATOM      4  H   MOL     2      -4.574   2.556   0.831  1.00  0.00           H    
ATOM      5  H   MOL     2      -4.358   2.316  -0.970  1.00  0.00           H    
ATOM      6 Li   MOL     2      -5.774  -0.836   0.245  1.00  0.00          Li1+  
TER       7 
CONECT    1    2
CONECT    2    1    3    4    5
CONECT    3    2
CONECT    4    2
CONECT    5    2
END
