# Supplementary material for: Flame-retardant electrolytes with electrochemically-inert and weakly coordinating dichloroalkane diluents for practical lithium metal batteries
Source: Nat Commun. 2025 Nov 19;16:10188. doi: 10.1038/s41467-025-65138-8 (PMC12630897; doi:10.1038/s41467-025-65138-8)
Supplement: Supplementary file 3 — Supplementary Data 1 [file 41467_2025_65138_MOESM3_ESM.zip › Supplementary Data 1/DFT calculations/Li-C2-2Cl#.pdb]

REMARK   Materials Studio PDB file
REMARK   Created:  Thu Sep 25 13:17:00 +0800 2025
ATOM      1  C   MOL     2      -7.961   0.052   2.474  1.00  0.00           C    
ATOM      2  C   MOL     2      -6.614  -0.578   2.693  1.00  0.00           C    
ATOM      3 Cl   MOL     2      -5.536  -0.430   1.217  1.00  0.00          Cl    
ATOM      4  H   MOL     2      -7.907   1.105   2.177  1.00  0.00           H    
ATOM      5  H   MOL     2      -8.576  -0.057   3.378  1.00  0.00           H    
ATOM      6 Cl   MOL     2      -8.910  -0.799   1.154  1.00  0.00          Cl    
ATOM      7  H   MOL     2      -6.667  -1.647   2.922  1.00  0.00           H    
ATOM      8  H   MOL     2      -6.079  -0.048   3.491  1.00  0.00           H    
ATOM      9 Li   MOL     2      -7.154  -1.033  -0.403  1.00  0.00          Li1+  
TER      10 
CONECT    1    2    4    5    6
CONECT    2    1    3    7    8
CONECT    3    2
CONECT    4    1
CONECT    5    1
CONECT    6    1
CONECT    7    2
CONECT    8    2
END
