# Supplementary material for: Flame-retardant electrolytes with electrochemically-inert and weakly coordinating dichloroalkane diluents for practical lithium metal batteries
Source: Nat Commun. 2025 Nov 19;16:10188. doi: 10.1038/s41467-025-65138-8 (PMC12630897; doi:10.1038/s41467-025-65138-8)
Supplement: Supplementary file 3 — Supplementary Data 1 [file 41467_2025_65138_MOESM3_ESM.zip › Supplementary Data 1/DFT calculations/Li-C2-2Cl.pdb]

REMARK   Materials Studio PDB file
REMARK   Created:  Thu Sep 25 13:05:29 +0800 2025
ATOM      1 Cl   MOL     2      -3.503  -1.929  -0.141  1.00  0.00          Cl    
ATOM      2  C   MOL     2      -3.856  -0.077  -0.215  1.00  0.00           C    
ATOM      3  C   MOL     2      -2.546   0.659  -0.050  1.00  0.00           C    
ATOM      4  H   MOL     2      -4.553   0.112   0.606  1.00  0.00           H    
ATOM      5  H   MOL     2      -4.314   0.089  -1.193  1.00  0.00           H    
ATOM      6 Cl   MOL     2      -2.991   2.396  -0.129  1.00  0.00          Cl    
ATOM      7  H   MOL     2      -1.843   0.446  -0.861  1.00  0.00           H    
ATOM      8  H   MOL     2      -2.080   0.467   0.922  1.00  0.00           H    
ATOM      9 Li   MOL     2      -5.397  -3.175  -0.517  1.00  0.00          Li1+  
TER      10 
CONECT    1    2
CONECT    2    1    3    4    5
CONECT    3    2    6    7    8
CONECT    4    2
CONECT    5    2
CONECT    6    3
CONECT    7    3
CONECT    8    3
END
