# Supplementary material for: Flame-retardant electrolytes with electrochemically-inert and weakly coordinating dichloroalkane diluents for practical lithium metal batteries
Source: Nat Commun. 2025 Nov 19;16:10188. doi: 10.1038/s41467-025-65138-8 (PMC12630897; doi:10.1038/s41467-025-65138-8)
Supplement: Supplementary file 3 — Supplementary Data 1 [file 41467_2025_65138_MOESM3_ESM.zip › Supplementary Data 1/DFT calculations/Li-C3-2Cl#.pdb]

REMARK   Materials Studio PDB file
REMARK   Created:  Thu Sep 25 13:17:46 +0800 2025
ATOM      1  C   MOL     2      -7.923   0.203  -1.074  1.00  0.00           C    
ATOM      2  C   MOL     2      -6.628   0.261  -1.860  1.00  0.00           C    
ATOM      3  C   MOL     2      -5.341   0.499  -1.094  1.00  0.00           C    
ATOM      4 Cl   MOL     2      -4.597  -1.009  -0.316  1.00  0.00          Cl    
ATOM      5  H   MOL     2      -8.788   0.342  -1.729  1.00  0.00           H    
ATOM      6  H   MOL     2      -7.966   0.922  -0.249  1.00  0.00           H    
ATOM      7 Cl   MOL     2      -8.295  -1.432  -0.287  1.00  0.00          Cl    
ATOM      8  H   MOL     2      -6.735   1.153  -2.506  1.00  0.00           H    
ATOM      9  H   MOL     2      -6.536  -0.588  -2.552  1.00  0.00           H    
ATOM     10  H   MOL     2      -5.448   1.210  -0.269  1.00  0.00           H    
ATOM     11  H   MOL     2      -4.539   0.828  -1.762  1.00  0.00           H    
ATOM     12 Li   MOL     2      -6.312  -2.340   0.463  1.00  0.00          Li1+  
TER      13 
CONECT    1    2    5    6    7
CONECT    2    1    3    8    9
CONECT    3    2    4   10   11
CONECT    4    3
CONECT    5    1
CONECT    6    1
CONECT    7    1
CONECT    8    2
CONECT    9    2
CONECT   10    3
CONECT   11    3
END
