# Supplementary material for: Flame-retardant electrolytes with electrochemically-inert and weakly coordinating dichloroalkane diluents for practical lithium metal batteries
Source: Nat Commun. 2025 Nov 19;16:10188. doi: 10.1038/s41467-025-65138-8 (PMC12630897; doi:10.1038/s41467-025-65138-8)
Supplement: Supplementary file 3 — Supplementary Data 1 [file 41467_2025_65138_MOESM3_ESM.zip › Supplementary Data 1/DFT calculations/Li-C3-2Cl.pdb]

REMARK   Materials Studio PDB file
REMARK   Created:  Thu Sep 25 13:07:46 +0800 2025
ATOM      1 Cl   MOL     1      -6.346   2.362  -0.939  1.00  0.00          Cl    
ATOM      2  C   MOL     1      -4.927   1.438  -0.134  1.00  0.00           C    
ATOM      3  C   MOL     1      -3.631   2.156  -0.450  1.00  0.00           C    
ATOM      4  C   MOL     1      -2.458   1.413   0.202  1.00  0.00           C    
ATOM      5 Cl   MOL     1      -0.923   2.264  -0.174  1.00  0.00          Cl    
ATOM      6  H   MOL     1      -4.983   0.429  -0.558  1.00  0.00           H    
ATOM      7  H   MOL     1      -5.176   1.434   0.934  1.00  0.00           H    
ATOM      8  H   MOL     1      -3.663   3.187  -0.072  1.00  0.00           H    
ATOM      9  H   MOL     1      -3.474   2.200  -1.537  1.00  0.00           H    
ATOM     10  H   MOL     1      -2.359   0.389  -0.180  1.00  0.00           H    
ATOM     11  H   MOL     1      -2.549   1.382   1.294  1.00  0.00           H    
ATOM     12 Li   MOL     1      -8.400   1.418  -0.568  1.00  0.00          Li1+  
TER      13 
CONECT    1    2
CONECT    2    1    3    6    7
CONECT    3    2    4    8    9
CONECT    4    3    5   10   11
CONECT    5    4
CONECT    6    2
CONECT    7    2
CONECT    8    3
CONECT    9    3
CONECT   10    4
CONECT   11    4
END
