# Supplementary material for: Flame-retardant electrolytes with electrochemically-inert and weakly coordinating dichloroalkane diluents for practical lithium metal batteries
Source: Nat Commun. 2025 Nov 19;16:10188. doi: 10.1038/s41467-025-65138-8 (PMC12630897; doi:10.1038/s41467-025-65138-8)
Supplement: Supplementary file 3 — Supplementary Data 1 [file 41467_2025_65138_MOESM3_ESM.zip › Supplementary Data 1/DFT calculations/Li-C4-2Cl.pdb]

REMARK   Materials Studio PDB file
REMARK   Created:  Thu Sep 25 13:08:06 +0800 2025
ATOM      1 Li   MOL     2     -10.563   0.872   0.291  1.00  0.00          Li1+  
ATOM      2 Cl   MOL     2      -8.618  -0.322   0.212  1.00  0.00          Cl    
ATOM      3  C   MOL     2      -7.075   0.759   0.110  1.00  0.00           C    
ATOM      4  C   MOL     2      -5.848  -0.118   0.071  1.00  0.00           C    
ATOM      5  C   MOL     2      -4.592   0.780   0.013  1.00  0.00           C    
ATOM      6  C   MOL     2      -3.320  -0.062  -0.040  1.00  0.00           C    
ATOM      7 Cl   MOL     2      -1.869   1.000  -0.108  1.00  0.00          Cl    
ATOM      8  H   MOL     2      -7.132   1.391   1.002  1.00  0.00           H    
ATOM      9  H   MOL     2      -7.222   1.345  -0.804  1.00  0.00           H    
ATOM     10  H   MOL     2      -5.885  -0.776  -0.809  1.00  0.00           H    
ATOM     11  H   MOL     2      -5.813  -0.757   0.966  1.00  0.00           H    
ATOM     12  H   MOL     2      -4.549   1.435   0.895  1.00  0.00           H    
ATOM     13  H   MOL     2      -4.627   1.430  -0.874  1.00  0.00           H    
ATOM     14  H   MOL     2      -3.291  -0.699  -0.933  1.00  0.00           H    
ATOM     15  H   MOL     2      -3.212  -0.691   0.852  1.00  0.00           H    
TER      16 
CONECT    2    3
CONECT    3    2    4    8    9
CONECT    4    3    5   10   11
CONECT    5    4    6   12   13
CONECT    6    5    7   14   15
CONECT    7    6
CONECT    8    3
CONECT    9    3
CONECT   10    4
CONECT   11    4
CONECT   12    5
CONECT   13    5
CONECT   14    6
CONECT   15    6
END
