# Supplementary material for: Flame-retardant electrolytes with electrochemically-inert and weakly coordinating dichloroalkane diluents for practical lithium metal batteries
Source: Nat Commun. 2025 Nov 19;16:10188. doi: 10.1038/s41467-025-65138-8 (PMC12630897; doi:10.1038/s41467-025-65138-8)
Supplement: Supplementary file 3 — Supplementary Data 1 [file 41467_2025_65138_MOESM3_ESM.zip › Supplementary Data 1/DFT calculations/Li-C5-2Cl.pdb]

REMARK   Materials Studio PDB file
REMARK   Created:  Thu Sep 25 13:08:25 +0800 2025
ATOM      1 Cl   MOL     2      -8.325   0.716   0.025  1.00  0.00          Cl    
ATOM      2  C   MOL     2      -6.870   1.920   0.119  1.00  0.00           C    
ATOM      3  C   MOL     2      -5.578   1.152  -0.015  1.00  0.00           C    
ATOM      4  C   MOL     2      -4.387   2.128   0.076  1.00  0.00           C    
ATOM      5  C   MOL     2      -3.047   1.385  -0.054  1.00  0.00           C    
ATOM      6  C   MOL     2      -1.862   2.338   0.043  1.00  0.00           C    
ATOM      7 Cl   MOL     2      -0.306   1.443  -0.124  1.00  0.00          Cl    
ATOM      8  H   MOL     2      -6.991   2.410   1.091  1.00  0.00           H    
ATOM      9  H   MOL     2      -7.054   2.617  -0.705  1.00  0.00           H    
ATOM     10  H   MOL     2      -5.554   0.623  -0.978  1.00  0.00           H    
ATOM     11  H   MOL     2      -5.505   0.399   0.784  1.00  0.00           H    
ATOM     12  H   MOL     2      -4.420   2.664   1.039  1.00  0.00           H    
ATOM     13  H   MOL     2      -4.466   2.889  -0.718  1.00  0.00           H    
ATOM     14  H   MOL     2      -3.004   0.856  -1.018  1.00  0.00           H    
ATOM     15  H   MOL     2      -2.963   0.623   0.735  1.00  0.00           H    
ATOM     16  H   MOL     2      -1.829   2.847   1.014  1.00  0.00           H    
ATOM     17  H   MOL     2      -1.879   3.093  -0.754  1.00  0.00           H    
ATOM     18 Li   MOL     2     -10.376   1.698   0.172  1.00  0.00          Li1+  
TER      19 
CONECT    1    2
CONECT    2    1    3    8    9
CONECT    3    2    4   10   11
CONECT    4    3    5   12   13
CONECT    5    4    6   14   15
CONECT    6    5    7   16   17
CONECT    7    6
CONECT    8    2
CONECT    9    2
CONECT   10    3
CONECT   11    3
CONECT   12    4
CONECT   13    4
CONECT   14    5
CONECT   15    5
CONECT   16    6
CONECT   17    6
END
