# Supplementary material for: Flame-retardant electrolytes with electrochemically-inert and weakly coordinating dichloroalkane diluents for practical lithium metal batteries
Source: Nat Commun. 2025 Nov 19;16:10188. doi: 10.1038/s41467-025-65138-8 (PMC12630897; doi:10.1038/s41467-025-65138-8)
Supplement: Supplementary file 3 — Supplementary Data 1 [file 41467_2025_65138_MOESM3_ESM.zip › Supplementary Data 1/DFT calculations/Li-FSI.pdb]

REMARK   Materials Studio PDB file
REMARK   Created:  Thu Sep 25 13:08:46 +0800 2025
ATOM      1  F   MOL     2      -6.199   0.352  -1.359  1.00  0.00           F    
ATOM      2  S   MOL     2      -6.061   0.071   0.250  1.00  0.00           S    
ATOM      3  N   MOL     2      -4.727  -0.819   0.368  1.00  0.00           N1-  
ATOM      4  S   MOL     2      -3.270  -0.169   0.167  1.00  0.00           S    
ATOM      5  F   MOL     2      -3.243   0.265  -1.419  1.00  0.00           F    
ATOM      6  O   MOL     2      -5.972   1.463   0.788  1.00  0.00           O    
ATOM      7  O   MOL     2      -7.206  -0.726   0.625  1.00  0.00           O    
ATOM      8  O   MOL     2      -3.051   1.150   0.835  1.00  0.00           O    
ATOM      9  O   MOL     2      -2.257  -1.185   0.336  1.00  0.00           O    
ATOM     10 Li   MOL     2      -4.407   2.340   1.228  1.00  0.00          Li1+  
TER      11 
CONECT    1    2
CONECT    2    1    3    6    7
CONECT    3    2    4
CONECT    4    3    5    8    9
CONECT    5    4
CONECT    6    2
CONECT    7    2
CONECT    8    4
CONECT    9    4
END
