# Supplementary material for: Flame-retardant electrolytes with electrochemically-inert and weakly coordinating dichloroalkane diluents for practical lithium metal batteries
Source: Nat Commun. 2025 Nov 19;16:10188. doi: 10.1038/s41467-025-65138-8 (PMC12630897; doi:10.1038/s41467-025-65138-8)
Supplement: Supplementary file 3 — Supplementary Data 1 [file 41467_2025_65138_MOESM3_ESM.zip › Supplementary Data 1/DFT calculations/Li-TEP.pdb]

REMARK   Materials Studio PDB file
REMARK   Created:  Thu Sep 25 13:09:00 +0800 2025
ATOM      1  O   MOL     1      -1.021   0.237   0.989  1.00  0.00           O    
ATOM      2  P   MOL     1      -0.956   1.714   0.397  1.00  0.00           P    
ATOM      3  O   MOL     1      -0.834   2.653   1.576  1.00  0.00           O    
ATOM      4  O   MOL     1      -2.202   1.980  -0.544  1.00  0.00           O    
ATOM      5  O   MOL     1       0.212   1.823  -0.667  1.00  0.00           O    
ATOM      6  C   MOL     1       1.620   1.677  -0.229  1.00  0.00           C    
ATOM      7  C   MOL     1       2.485   1.589  -1.462  1.00  0.00           C    
ATOM      8  C   MOL     1      -3.563   2.031   0.035  1.00  0.00           C    
ATOM      9  C   MOL     1      -4.550   2.119  -1.105  1.00  0.00           C    
ATOM     10  C   MOL     1      -1.183  -0.924   0.075  1.00  0.00           C    
ATOM     11  C   MOL     1      -1.222  -2.175   0.917  1.00  0.00           C    
ATOM     12  H   MOL     1       1.700   0.775   0.396  1.00  0.00           H    
ATOM     13  H   MOL     1       1.866   2.559   0.379  1.00  0.00           H    
ATOM     14  H   MOL     1       2.378   2.487  -2.083  1.00  0.00           H    
ATOM     15  H   MOL     1       2.226   0.710  -2.066  1.00  0.00           H    
ATOM     16  H   MOL     1       3.537   1.498  -1.159  1.00  0.00           H    
ATOM     17  H   MOL     1      -3.614   2.914   0.687  1.00  0.00           H    
ATOM     18  H   MOL     1      -3.717   1.125   0.641  1.00  0.00           H    
ATOM     19  H   MOL     1      -4.477   1.243  -1.762  1.00  0.00           H    
ATOM     20  H   MOL     1      -4.381   3.024  -1.703  1.00  0.00           H    
ATOM     21  H   MOL     1      -5.569   2.158  -0.695  1.00  0.00           H    
ATOM     22  H   MOL     1      -0.338  -0.922  -0.626  1.00  0.00           H    
ATOM     23  H   MOL     1      -2.113  -0.777  -0.493  1.00  0.00           H    
ATOM     24  H   MOL     1      -0.286  -2.308   1.476  1.00  0.00           H    
ATOM     25  H   MOL     1      -1.355  -3.045   0.260  1.00  0.00           H    
ATOM     26  H   MOL     1      -2.058  -2.150   1.626  1.00  0.00           H    
ATOM     27 Li   MOL     2      -0.692   3.737   2.933  1.00  0.00          Li1+  
TER      28 
CONECT    1    2   10
CONECT    2    1    3    4    5
CONECT    3    2
CONECT    4    2    8
CONECT    5    2    6
CONECT    6    5    7   12   13
CONECT    7    6   14   15   16
CONECT    8    4    9   17   18
CONECT    9    8   19   20   21
CONECT   10    1   11   22   23
CONECT   11   10   24   25   26
CONECT   12    6
CONECT   13    6
CONECT   14    7
CONECT   15    7
CONECT   16    7
CONECT   17    8
CONECT   18    8
CONECT   19    9
CONECT   20    9
CONECT   21    9
CONECT   22   10
CONECT   23   10
CONECT   24   11
CONECT   25   11
CONECT   26   11
END
