# Supplementary material for: Flame-retardant electrolytes with electrochemically-inert and weakly coordinating dichloroalkane diluents for practical lithium metal batteries
Source: Nat Commun. 2025 Nov 19;16:10188. doi: 10.1038/s41467-025-65138-8 (PMC12630897; doi:10.1038/s41467-025-65138-8)
Supplement: Supplementary file 3 — Supplementary Data 1 [file 41467_2025_65138_MOESM3_ESM.zip › Supplementary Data 1/MD simulation structures/LiFSI-TEP-C1-2Cl.pdb]

REMARK   Materials Studio PDB file
REMARK   Created:  Thu Sep 25 12:38:42 +0800 2025
CRYST1   30.975   30.975   30.975  90.00  90.00  90.00 P1
ORIGX1      1.000000  0.000000  0.000000        0.00000
ORIGX2      0.000000  1.000000  0.000000        0.00000
ORIGX3      0.000000  0.000000  1.000000        0.00000
SCALE1      0.032284  0.000000  0.000000        0.00000   
SCALE2      0.000000  0.032284  0.000000        0.00000   
SCALE3      0.000000  0.000000  0.032284        0.00000   
ATOM      1  F14 MOL     1      27.156  19.677  -1.679  1.00  0.00           F    
ATOM      2  S14 MOL     1      27.150  18.934  -0.361  1.00  0.00           S    
ATOM      3  N14 MOL     1      28.088  19.915   0.544  1.00  0.00           N1-  
ATOM      4  S14 MOL     1      29.696  20.058   0.155  1.00  0.00           S    
ATOM      5  F14 MOL     1      29.442  20.483  -1.370  1.00  0.00           F    
ATOM      6  O14 MOL     1      25.768  18.983   0.044  1.00  0.00           O    
ATOM      7  O14 MOL     1      27.768  17.599  -0.431  1.00  0.00           O    
ATOM      8  O14 MOL     1      30.322  21.148   0.901  1.00  0.00           O    
ATOM      9  O14 MOL     1      30.200  18.704   0.049  1.00  0.00           O    
ATOM     10  F16 MOL     2      23.006  31.959  30.916  1.00  0.00           F    
ATOM     11  S16 MOL     2      23.227  30.536  30.227  1.00  0.00           S    
ATOM     12  N16 MOL     2      23.910  29.914  31.511  1.00  0.00           N1-  
ATOM     13  S17 MOL     2      25.277  30.604  32.086  1.00  0.00           S    
ATOM     14  F17 MOL     2      24.493  31.656  32.986  1.00  0.00           F    
ATOM     15  O17 MOL     2      21.937  30.002  30.015  1.00  0.00           O    
ATOM     16  O17 MOL     2      24.218  30.643  29.202  1.00  0.00           O    
ATOM     17  O17 MOL     2      25.870  29.605  32.935  1.00  0.00           O    
ATOM     18  O17 MOL     2      26.044  31.228  30.970  1.00  0.00           O    
ATOM     19  F23 MOL     3      29.359  28.197  29.514  1.00  0.00           F    
ATOM     20  S24 MOL     3      28.249  28.504  28.382  1.00  0.00           S    
ATOM     21  N24 MOL     3      29.071  29.648  27.646  1.00  0.00           N1-  
ATOM     22  S24 MOL     3      29.307  31.087  28.340  1.00  0.00           S    
ATOM     23  F24 MOL     3      29.647  30.650  29.795  1.00  0.00           F    
ATOM     24  O24 MOL     3      28.011  27.368  27.515  1.00  0.00           O    
ATOM     25  O24 MOL     3      27.115  29.117  29.115  1.00  0.00           O    
ATOM     26  O24 MOL     3      30.464  31.646  27.691  1.00  0.00           O    
ATOM     27  O24 MOL     3      28.015  31.722  28.522  1.00  0.00           O    
ATOM     28  P40 MOL     4       2.928   8.499   5.303  1.00  0.00           P    
ATOM     29  O40 MOL     4       2.556   9.727   4.344  1.00  0.00           O    
ATOM     30  C40 MOL     4       1.727   9.694   3.208  1.00  0.00           C    
ATOM     31  C40 MOL     4       1.666  10.971   2.533  1.00  0.00           C    
ATOM     32  O40 MOL     4       1.825   7.917   5.961  1.00  0.00           O    
ATOM     33  O40 MOL     4       3.998   9.068   6.367  1.00  0.00           O    
ATOM     34  C40 MOL     4       4.100   8.730   7.720  1.00  0.00           C    
ATOM     35  C40 MOL     4       5.465   9.043   8.177  1.00  0.00           C    
ATOM     36  O40 MOL     4       3.543   7.297   4.398  1.00  0.00           O    
ATOM     37  C41 MOL     4       4.094   6.181   5.099  1.00  0.00           C    
ATOM     38  C41 MOL     4       4.716   5.158   4.245  1.00  0.00           C    
ATOM     39 2H41 MOL     4       0.711   9.299   3.492  1.00  0.00           H    
ATOM     40 3H41 MOL     4       2.032   8.956   2.404  1.00  0.00           H    
ATOM     41 4H41 MOL     4       1.520  10.792   1.473  1.00  0.00           H    
ATOM     42 5H41 MOL     4       2.634  11.455   2.663  1.00  0.00           H    
ATOM     43 6H41 MOL     4       0.800  11.642   2.802  1.00  0.00           H    
ATOM     44 7H41 MOL     4       3.854   7.677   7.896  1.00  0.00           H    
ATOM     45 8H41 MOL     4       3.379   9.285   8.321  1.00  0.00           H    
ATOM     46 9H41 MOL     4       6.191   8.339   7.885  1.00  0.00           H    
ATOM     47 0H42 MOL     4       5.581   9.055   9.258  1.00  0.00           H    
ATOM     48 1H42 MOL     4       5.717  10.031   7.882  1.00  0.00           H    
ATOM     49 2H42 MOL     4       3.314   5.635   5.721  1.00  0.00           H    
ATOM     50 3H42 MOL     4       4.885   6.622   5.815  1.00  0.00           H    
ATOM     51 4H42 MOL     4       5.181   4.394   4.799  1.00  0.00           H    
ATOM     52 5H42 MOL     4       5.431   5.632   3.558  1.00  0.00           H    
ATOM     53 6H42 MOL     4       3.996   4.659   3.531  1.00  0.00           H    
ATOM     54  P53 MOL     5      40.186   2.442   4.784  1.00  0.00           P    
ATOM     55  O53 MOL     5      40.691   0.985   4.496  1.00  0.00           O    
ATOM     56  C53 MOL     5      41.332   0.664   3.229  1.00  0.00           C    
ATOM     57  C53 MOL     5      40.323   0.568   2.216  1.00  0.00           C    
ATOM     58  O53 MOL     5      40.726   2.868   6.100  1.00  0.00           O    
ATOM     59  O53 MOL     5      38.598   2.511   5.119  1.00  0.00           O    
ATOM     60  C53 MOL     5      37.959   1.672   6.048  1.00  0.00           C    
ATOM     61  C53 MOL     5      36.721   1.130   5.474  1.00  0.00           C    
ATOM     62  O53 MOL     5      40.505   3.536   3.673  1.00  0.00           O    
ATOM     63  C54 MOL     5      40.770   4.908   3.873  1.00  0.00           C    
ATOM     64  C54 MOL     5      39.526   5.698   3.667  1.00  0.00           C    
ATOM     65 2H54 MOL     5      41.838  -0.321   3.375  1.00  0.00           H    
ATOM     66 3H54 MOL     5      42.109   1.393   2.959  1.00  0.00           H    
ATOM     67 4H54 MOL     5      39.338   0.172   2.702  1.00  0.00           H    
ATOM     68 5H54 MOL     5      40.595  -0.170   1.374  1.00  0.00           H    
ATOM     69 6H54 MOL     5      40.040   1.554   1.770  1.00  0.00           H    
ATOM     70 7H54 MOL     5      37.819   2.224   6.968  1.00  0.00           H    
ATOM     71 8H54 MOL     5      38.605   0.829   6.377  1.00  0.00           H    
ATOM     72 9H54 MOL     5      37.039   0.070   5.223  1.00  0.00           H    
ATOM     73 0H55 MOL     5      36.359   1.512   4.481  1.00  0.00           H    
ATOM     74 1H55 MOL     5      35.861   1.085   6.198  1.00  0.00           H    
ATOM     75 2H55 MOL     5      41.575   5.204   3.151  1.00  0.00           H    
ATOM     76 3H55 MOL     5      41.171   5.101   4.918  1.00  0.00           H    
ATOM     77 4H55 MOL     5      39.355   5.789   2.605  1.00  0.00           H    
ATOM     78 5H55 MOL     5      39.729   6.765   3.998  1.00  0.00           H    
ATOM     79 6H55 MOL     5      38.647   5.273   4.211  1.00  0.00           H    
ATOM     80  P58 MOL     6       0.602  24.165  30.047  1.00  0.00           P    
ATOM     81  O58 MOL     6       1.853  25.085  29.704  1.00  0.00           O    
ATOM     82  C58 MOL     6       3.201  24.707  29.933  1.00  0.00           C    
ATOM     83  C58 MOL     6       4.079  25.520  29.095  1.00  0.00           C    
ATOM     84  O58 MOL     6       0.774  23.270  31.207  1.00  0.00           O    
ATOM     85  O58 MOL     6       0.451  23.240  28.782  1.00  0.00           O    
ATOM     86  C58 MOL     6       1.043  21.914  28.578  1.00  0.00           C    
ATOM     87  C59 MOL     6       1.031  21.517  27.188  1.00  0.00           C    
ATOM     88  O59 MOL     6      -0.781  25.031  30.082  1.00  0.00           O    
ATOM     89  C59 MOL     6      -2.014  24.332  29.999  1.00  0.00           C    
ATOM     90  C59 MOL     6      -2.490  24.581  28.660  1.00  0.00           C    
ATOM     91 4H59 MOL     6       3.351  23.615  29.698  1.00  0.00           H    
ATOM     92 5H59 MOL     6       3.417  24.813  31.028  1.00  0.00           H    
ATOM     93 6H59 MOL     6       3.685  25.547  28.106  1.00  0.00           H    
ATOM     94 7H59 MOL     6       5.084  24.989  28.920  1.00  0.00           H    
ATOM     95 8H59 MOL     6       4.151  26.537  29.442  1.00  0.00           H    
ATOM     96 9H59 MOL     6       0.544  21.131  29.135  1.00  0.00           H    
ATOM     97 0H60 MOL     6       2.048  21.801  29.060  1.00  0.00           H    
ATOM     98 1H60 MOL     6       1.574  20.584  27.003  1.00  0.00           H    
ATOM     99 2H60 MOL     6       1.434  22.344  26.603  1.00  0.00           H    
ATOM    100 3H60 MOL     6       0.032  21.357  26.741  1.00  0.00           H    
ATOM    101 4H60 MOL     6      -2.845  24.764  30.732  1.00  0.00           H    
ATOM    102 5H60 MOL     6      -1.949  23.266  30.232  1.00  0.00           H    
ATOM    103 6H60 MOL     6      -3.386  25.252  28.578  1.00  0.00           H    
ATOM    104 7H60 MOL     6      -2.766  23.675  28.053  1.00  0.00           H    
ATOM    105 8H60 MOL     6      -1.601  25.062  28.137  1.00  0.00           H    
ATOM    106  P60 MOL     7      -1.772   0.324   6.204  1.00  0.00           P    
ATOM    107  O61 MOL     7      -1.952   0.683   4.615  1.00  0.00           O    
ATOM    108  C61 MOL     7      -2.900   1.202   3.718  1.00  0.00           C    
ATOM    109  C61 MOL     7      -2.600   1.206   2.296  1.00  0.00           C    
ATOM    110  O61 MOL     7      -2.934   0.846   6.923  1.00  0.00           O    
ATOM    111  O61 MOL     7      -0.338   0.878   6.690  1.00  0.00           O    
ATOM    112  C61 MOL     7       0.524   1.593   5.756  1.00  0.00           C    
ATOM    113  C61 MOL     7       1.703   0.896   5.391  1.00  0.00           C    
ATOM    114  O61 MOL     7      -1.716  -1.254   6.363  1.00  0.00           O    
ATOM    115  C61 MOL     7      -1.466  -2.085   5.226  1.00  0.00           C    
ATOM    116  C61 MOL     7      -2.664  -2.536   4.553  1.00  0.00           C    
ATOM    117 0H62 MOL     7      -3.111   2.213   4.167  1.00  0.00           H    
ATOM    118 1H62 MOL     7      -3.765   0.540   3.789  1.00  0.00           H    
ATOM    119 2H62 MOL     7      -2.680   0.203   1.891  1.00  0.00           H    
ATOM    120 3H62 MOL     7      -1.629   1.696   2.077  1.00  0.00           H    
ATOM    121 4H62 MOL     7      -3.304   1.879   1.780  1.00  0.00           H    
ATOM    122 5H62 MOL     7       0.756   2.526   6.253  1.00  0.00           H    
ATOM    123 6H62 MOL     7       0.005   1.899   4.798  1.00  0.00           H    
ATOM    124 7H62 MOL     7       2.209   0.517   6.220  1.00  0.00           H    
ATOM    125 8H62 MOL     7       2.381   1.434   4.701  1.00  0.00           H    
ATOM    126 9H62 MOL     7       1.328   0.025   4.882  1.00  0.00           H    
ATOM    127 0H63 MOL     7      -0.939  -2.969   5.634  1.00  0.00           H    
ATOM    128 1H63 MOL     7      -0.808  -1.533   4.556  1.00  0.00           H    
ATOM    129 2H63 MOL     7      -2.382  -3.275   3.704  1.00  0.00           H    
ATOM    130 3H63 MOL     7      -3.239  -1.745   4.080  1.00  0.00           H    
ATOM    131 4H63 MOL     7      -3.403  -3.101   5.266  1.00  0.00           H    
ATOM    132  P68 MOL     8      30.421   2.929  21.998  1.00  0.00           P    
ATOM    133  O68 MOL     8      30.652   4.508  22.080  1.00  0.00           O    
ATOM    134  C68 MOL     8      29.676   5.428  22.352  1.00  0.00           C    
ATOM    135  C69 MOL     8      30.003   6.701  21.694  1.00  0.00           C    
ATOM    136  O69 MOL     8      29.039   2.395  21.726  1.00  0.00           O    
ATOM    137  O69 MOL     8      30.860   2.479  23.450  1.00  0.00           O    
ATOM    138  C69 MOL     8      30.446   1.221  24.010  1.00  0.00           C    
ATOM    139  C69 MOL     8      31.519   0.321  24.521  1.00  0.00           C    
ATOM    140  O69 MOL     8      31.355   2.197  20.898  1.00  0.00           O    
ATOM    141  C69 MOL     8      32.671   2.708  20.749  1.00  0.00           C    
ATOM    142  C69 MOL     8      33.657   2.286  21.731  1.00  0.00           C    
ATOM    143 8H69 MOL     8      29.408   5.479  23.367  1.00  0.00           H    
ATOM    144 9H69 MOL     8      28.691   5.091  21.864  1.00  0.00           H    
ATOM    145 0H70 MOL     8      29.450   6.965  20.788  1.00  0.00           H    
ATOM    146 1H70 MOL     8      31.109   6.825  21.443  1.00  0.00           H    
ATOM    147 2H70 MOL     8      29.826   7.597  22.298  1.00  0.00           H    
ATOM    148 3H70 MOL     8      29.860   0.736  23.259  1.00  0.00           H    
ATOM    149 4H70 MOL     8      29.728   1.338  24.831  1.00  0.00           H    
ATOM    150 5H70 MOL     8      32.205   0.873  25.078  1.00  0.00           H    
ATOM    151 6H70 MOL     8      32.040  -0.204  23.697  1.00  0.00           H    
ATOM    152 7H70 MOL     8      31.106  -0.423  25.186  1.00  0.00           H    
ATOM    153 8H70 MOL     8      32.582   3.794  20.811  1.00  0.00           H    
ATOM    154 9H70 MOL     8      33.007   2.460  19.744  1.00  0.00           H    
ATOM    155 0H71 MOL     8      33.913   1.283  21.344  1.00  0.00           H    
ATOM    156 1H71 MOL     8      33.444   2.328  22.772  1.00  0.00           H    
ATOM    157 2H71 MOL     8      34.487   2.908  21.610  1.00  0.00           H    
ATOM    158  P71 MOL     9       7.878  11.965 -10.092  1.00  0.00           P    
ATOM    159  O71 MOL     9       8.546  12.710 -11.340  1.00  0.00           O    
ATOM    160  C71 MOL     9       7.771  12.895 -12.581  1.00  0.00           C    
ATOM    161  C71 MOL     9       8.507  13.201 -13.783  1.00  0.00           C    
ATOM    162  O71 MOL     9       7.297  10.651 -10.410  1.00  0.00           O    
ATOM    163  O71 MOL     9       6.725  12.894  -9.514  1.00  0.00           O    
ATOM    164  C71 MOL     9       5.636  12.514  -8.572  1.00  0.00           C    
ATOM    165  C72 MOL     9       4.667  11.650  -9.174  1.00  0.00           C    
ATOM    166  O72 MOL     9       8.904  11.846  -8.897  1.00  0.00           O    
ATOM    167  C72 MOL     9      10.296  12.152  -9.047  1.00  0.00           C    
ATOM    168  C72 MOL     9      10.894  11.862  -7.749  1.00  0.00           C    
ATOM    169 4H72 MOL     9       6.989  13.643 -12.360  1.00  0.00           H    
ATOM    170 5H72 MOL     9       7.158  11.992 -12.808  1.00  0.00           H    
ATOM    171 6H72 MOL     9       9.080  14.097 -13.679  1.00  0.00           H    
ATOM    172 7H72 MOL     9       7.819  13.477 -14.606  1.00  0.00           H    
ATOM    173 8H72 MOL     9       9.180  12.290 -13.927  1.00  0.00           H    
ATOM    174 9H72 MOL     9       5.209  13.431  -8.221  1.00  0.00           H    
ATOM    175 0H73 MOL     9       6.101  11.878  -7.696  1.00  0.00           H    
ATOM    176 1H73 MOL     9       4.166  12.245 -10.011  1.00  0.00           H    
ATOM    177 2H73 MOL     9       3.869  11.277  -8.505  1.00  0.00           H    
ATOM    178 3H73 MOL     9       5.033  10.697  -9.623  1.00  0.00           H    
ATOM    179 4H73 MOL     9      10.356  13.234  -9.356  1.00  0.00           H    
ATOM    180 5H73 MOL     9      10.734  11.552  -9.865  1.00  0.00           H    
ATOM    181 6H73 MOL     9      10.298  12.463  -7.029  1.00  0.00           H    
ATOM    182 7H73 MOL     9      12.002  12.047  -7.643  1.00  0.00           H    
ATOM    183 8H73 MOL     9      10.733  10.773  -7.528  1.00  0.00           H    
ATOM    184  P76 MOL    10      18.584  -0.812   6.119  1.00  0.00           P    
ATOM    185  O76 MOL    10      17.665   0.088   5.171  1.00  0.00           O    
ATOM    186  C76 MOL    10      18.110   0.471   3.792  1.00  0.00           C    
ATOM    187  C76 MOL    10      17.059   1.104   3.025  1.00  0.00           C    
ATOM    188  O76 MOL    10      18.882  -2.098   5.527  1.00  0.00           O    
ATOM    189  O77 MOL    10      17.992  -0.984   7.571  1.00  0.00           O    
ATOM    190  C77 MOL    10      16.732  -0.501   7.853  1.00  0.00           C    
ATOM    191  C77 MOL    10      16.757   0.952   7.889  1.00  0.00           C    
ATOM    192  O77 MOL    10      20.074  -0.091   6.322  1.00  0.00           O    
ATOM    193  C77 MOL    10      21.014  -0.844   7.047  1.00  0.00           C    
ATOM    194  C77 MOL    10      21.355  -0.050   8.188  1.00  0.00           C    
ATOM    195 6H77 MOL    10      18.470  -0.493   3.386  1.00  0.00           H    
ATOM    196 7H77 MOL    10      18.948   1.179   3.935  1.00  0.00           H    
ATOM    197 8H77 MOL    10      16.851   2.093   3.542  1.00  0.00           H    
ATOM    198 9H77 MOL    10      16.061   0.565   3.127  1.00  0.00           H    
ATOM    199 0H78 MOL    10      17.307   1.285   1.968  1.00  0.00           H    
ATOM    200 1H78 MOL    10      16.492  -0.829   8.904  1.00  0.00           H    
ATOM    201 2H78 MOL    10      15.959  -0.778   7.112  1.00  0.00           H    
ATOM    202 3H78 MOL    10      16.851   1.396   6.838  1.00  0.00           H    
ATOM    203 4H78 MOL    10      17.687   1.291   8.382  1.00  0.00           H    
ATOM    204 5H78 MOL    10      15.829   1.376   8.284  1.00  0.00           H    
ATOM    205 6H78 MOL    10      21.938  -1.036   6.386  1.00  0.00           H    
ATOM    206 7H78 MOL    10      20.616  -1.797   7.512  1.00  0.00           H    
ATOM    207 8H78 MOL    10      22.202  -0.381   8.766  1.00  0.00           H    
ATOM    208 9H78 MOL    10      20.487   0.157   8.878  1.00  0.00           H    
ATOM    209 0H79 MOL    10      21.624   1.035   7.792  1.00  0.00           H    
ATOM    210  P79 MOL    11       6.845  13.325  26.903  1.00  0.00           P    
ATOM    211  O79 MOL    11       5.596  13.738  26.037  1.00  0.00           O    
ATOM    212  C79 MOL    11       5.620  14.891  25.210  1.00  0.00           C    
ATOM    213  C79 MOL    11       4.247  15.181  25.021  1.00  0.00           C    
ATOM    214  O79 MOL    11       7.056  11.872  26.935  1.00  0.00           O    
ATOM    215  O79 MOL    11       6.489  13.817  28.344  1.00  0.00           O    
ATOM    216  C79 MOL    11       7.001  15.086  28.762  1.00  0.00           C    
ATOM    217  C79 MOL    11       6.550  15.313  30.141  1.00  0.00           C    
ATOM    218  O79 MOL    11       8.203  14.167  26.463  1.00  0.00           O    
ATOM    219  C80 MOL    11       9.433  13.411  26.384  1.00  0.00           C    
ATOM    220  C80 MOL    11      10.186  13.261  27.617  1.00  0.00           C    
ATOM    221 2H80 MOL    11       6.213  14.553  24.294  1.00  0.00           H    
ATOM    222 3H80 MOL    11       6.107  15.768  25.558  1.00  0.00           H    
ATOM    223 4H80 MOL    11       3.790  15.074  26.044  1.00  0.00           H    
ATOM    224 5H80 MOL    11       3.721  14.449  24.352  1.00  0.00           H    
ATOM    225 6H80 MOL    11       3.945  16.145  24.530  1.00  0.00           H    
ATOM    226 7H80 MOL    11       6.757  15.979  28.154  1.00  0.00           H    
ATOM    227 8H80 MOL    11       8.075  15.005  28.686  1.00  0.00           H    
ATOM    228 9H80 MOL    11       7.059  14.697  30.893  1.00  0.00           H    
ATOM    229 0H81 MOL    11       5.452  15.310  30.213  1.00  0.00           H    
ATOM    230 1H81 MOL    11       6.801  16.380  30.486  1.00  0.00           H    
ATOM    231 2H81 MOL    11      10.123  13.936  25.641  1.00  0.00           H    
ATOM    232 3H81 MOL    11       9.203  12.466  25.905  1.00  0.00           H    
ATOM    233 4H81 MOL    11       9.577  12.597  28.237  1.00  0.00           H    
ATOM    234 5H81 MOL    11      10.347  14.265  28.062  1.00  0.00           H    
ATOM    235 6H81 MOL    11      11.171  12.846  27.358  1.00  0.00           H    
ATOM    236  P81 MOL    12      -3.770  25.478  11.471  1.00  0.00           P    
ATOM    237  O81 MOL    12      -2.538  25.735  10.397  1.00  0.00           O    
ATOM    238  C81 MOL    12      -2.410  26.966   9.694  1.00  0.00           C    
ATOM    239  C82 MOL    12      -1.414  26.860   8.664  1.00  0.00           C    
ATOM    240  O82 MOL    12      -4.768  24.654  10.901  1.00  0.00           O    
ATOM    241  O82 MOL    12      -4.535  26.846  11.776  1.00  0.00           O    
ATOM    242  C82 MOL    12      -4.262  27.593  12.926  1.00  0.00           C    
ATOM    243  C82 MOL    12      -4.562  28.970  12.664  1.00  0.00           C    
ATOM    244  O82 MOL    12      -3.131  24.875  12.841  1.00  0.00           O    
ATOM    245  C82 MOL    12      -3.413  23.581  13.260  1.00  0.00           C    
ATOM    246  C82 MOL    12      -4.259  23.556  14.457  1.00  0.00           C    
ATOM    247 8H82 MOL    12      -2.153  27.738  10.411  1.00  0.00           H    
ATOM    248 9H82 MOL    12      -3.402  27.198   9.214  1.00  0.00           H    
ATOM    249 0H83 MOL    12      -1.115  27.727   8.087  1.00  0.00           H    
ATOM    250 1H83 MOL    12      -1.755  26.256   7.869  1.00  0.00           H    
ATOM    251 2H83 MOL    12      -0.489  26.475   9.178  1.00  0.00           H    
ATOM    252 3H83 MOL    12      -3.166  27.565  13.195  1.00  0.00           H    
ATOM    253 4H83 MOL    12      -4.853  27.312  13.778  1.00  0.00           H    
ATOM    254 5H83 MOL    12      -5.586  29.113  12.306  1.00  0.00           H    
ATOM    255 6H83 MOL    12      -3.976  29.273  11.767  1.00  0.00           H    
ATOM    256 7H83 MOL    12      -4.436  29.551  13.591  1.00  0.00           H    
ATOM    257 8H83 MOL    12      -2.454  23.126  13.492  1.00  0.00           H    
ATOM    258 9H83 MOL    12      -3.893  23.129  12.437  1.00  0.00           H    
ATOM    259 0H84 MOL    12      -4.466  22.575  14.904  1.00  0.00           H    
ATOM    260 1H84 MOL    12      -5.216  24.096  14.220  1.00  0.00           H    
ATOM    261 2H84 MOL    12      -3.734  24.196  15.205  1.00  0.00           H    
ATOM    262  P89 MOL    13      10.817   8.465  30.613  1.00  0.00           P    
ATOM    263  O89 MOL    13      11.190   9.096  32.047  1.00  0.00           O    
ATOM    264  C89 MOL    13      10.465   8.683  33.227  1.00  0.00           C    
ATOM    265  C89 MOL    13      10.903   9.627  34.238  1.00  0.00           C    
ATOM    266  O89 MOL    13      10.885   7.032  30.632  1.00  0.00           O    
ATOM    267  O90 MOL    13      11.661   9.171  29.431  1.00  0.00           O    
ATOM    268  C90 MOL    13      11.569  10.547  28.961  1.00  0.00           C    
ATOM    269  C90 MOL    13      12.884  11.195  29.011  1.00  0.00           C    
ATOM    270  O90 MOL    13       9.236   8.809  30.246  1.00  0.00           O    
ATOM    271  C90 MOL    13       8.063   8.094  30.636  1.00  0.00           C    
ATOM    272  C90 MOL    13       7.463   7.623  29.434  1.00  0.00           C    
ATOM    273 6H90 MOL    13      10.818   7.692  33.550  1.00  0.00           H    
ATOM    274 7H90 MOL    13       9.388   8.612  33.018  1.00  0.00           H    
ATOM    275 8H90 MOL    13      10.822  10.687  33.910  1.00  0.00           H    
ATOM    276 9H90 MOL    13      11.935   9.257  34.281  1.00  0.00           H    
ATOM    277 0H91 MOL    13      10.321   9.655  35.153  1.00  0.00           H    
ATOM    278 1H91 MOL    13      10.998  11.034  29.721  1.00  0.00           H    
ATOM    279 2H91 MOL    13      11.122  10.570  27.978  1.00  0.00           H    
ATOM    280 3H91 MOL    13      13.573  11.291  28.130  1.00  0.00           H    
ATOM    281 4H91 MOL    13      13.372  10.687  29.905  1.00  0.00           H    
ATOM    282 5H91 MOL    13      12.658  12.247  29.356  1.00  0.00           H    
ATOM    283 6H91 MOL    13       7.377   8.793  31.136  1.00  0.00           H    
ATOM    284 7H91 MOL    13       8.300   7.321  31.380  1.00  0.00           H    
ATOM    285 8H91 MOL    13       8.159   6.844  29.045  1.00  0.00           H    
ATOM    286 9H91 MOL    13       7.436   8.401  28.715  1.00  0.00           H    
ATOM    287 0H92 MOL    13       6.441   7.236  29.548  1.00  0.00           H    
ATOM    288  P92 MOL    14       6.045  20.393  24.804  1.00  0.00           P    
ATOM    289  O92 MOL    14       5.435  21.801  24.579  1.00  0.00           O    
ATOM    290  C92 MOL    14       4.216  22.050  25.338  1.00  0.00           C    
ATOM    291  C92 MOL    14       4.549  22.904  26.411  1.00  0.00           C    
ATOM    292  O92 MOL    14       7.418  20.413  24.323  1.00  0.00           O    
ATOM    293  O92 MOL    14       5.175  19.208  24.120  1.00  0.00           O    
ATOM    294  C92 MOL    14       4.756  19.073  22.764  1.00  0.00           C    
ATOM    295  C92 MOL    14       5.976  18.978  21.936  1.00  0.00           C    
ATOM    296  O92 MOL    14       5.780  20.167  26.426  1.00  0.00           O    
ATOM    297  C93 MOL    14       6.810  19.745  27.319  1.00  0.00           C    
ATOM    298  C93 MOL    14       6.337  19.779  28.711  1.00  0.00           C    
ATOM    299 2H93 MOL    14       3.663  21.141  25.585  1.00  0.00           H    
ATOM    300 3H93 MOL    14       3.507  22.587  24.705  1.00  0.00           H    
ATOM    301 4H93 MOL    14       5.378  22.516  27.126  1.00  0.00           H    
ATOM    302 5H93 MOL    14       3.700  23.221  27.087  1.00  0.00           H    
ATOM    303 6H93 MOL    14       4.969  23.826  25.902  1.00  0.00           H    
ATOM    304 7H93 MOL    14       4.129  19.898  22.412  1.00  0.00           H    
ATOM    305 8H93 MOL    14       4.162  18.130  22.639  1.00  0.00           H    
ATOM    306 9H93 MOL    14       6.602  18.144  22.139  1.00  0.00           H    
ATOM    307 0H94 MOL    14       6.535  19.943  22.027  1.00  0.00           H    
ATOM    308 1H94 MOL    14       5.591  18.996  20.903  1.00  0.00           H    
ATOM    309 2H94 MOL    14       7.601  20.471  27.175  1.00  0.00           H    
ATOM    310 3H94 MOL    14       7.155  18.768  27.203  1.00  0.00           H    
ATOM    311 4H94 MOL    14       7.093  19.369  29.453  1.00  0.00           H    
ATOM    312 5H94 MOL    14       5.357  19.286  28.745  1.00  0.00           H    
ATOM    313 6H94 MOL    14       6.237  20.796  28.957  1.00  0.00           H    
ATOM    314  P97 MOL    15       9.275  29.571  26.852  1.00  0.00           P    
ATOM    315  O97 MOL    15       7.990  28.680  26.567  1.00  0.00           O    
ATOM    316  C97 MOL    15       7.834  27.414  27.248  1.00  0.00           C    
ATOM    317  C97 MOL    15       6.521  26.908  26.850  1.00  0.00           C    
ATOM    318  O97 MOL    15       9.350  30.666  25.934  1.00  0.00           O    
ATOM    319  O97 MOL    15      10.451  28.568  26.570  1.00  0.00           O    
ATOM    320  C97 MOL    15      11.718  28.336  27.130  1.00  0.00           C    
ATOM    321  C98 MOL    15      12.264  27.069  26.723  1.00  0.00           C    
ATOM    322  O98 MOL    15       9.367  30.027  28.399  1.00  0.00           O    
ATOM    323  C98 MOL    15       8.544  31.013  28.960  1.00  0.00           C    
ATOM    324  C98 MOL    15       7.157  30.623  29.148  1.00  0.00           C    
ATOM    325 4H98 MOL    15       7.974  27.549  28.326  1.00  0.00           H    
ATOM    326 5H98 MOL    15       8.596  26.713  26.854  1.00  0.00           H    
ATOM    327 6H98 MOL    15       6.461  26.627  25.769  1.00  0.00           H    
ATOM    328 7H98 MOL    15       5.726  27.614  27.133  1.00  0.00           H    
ATOM    329 8H98 MOL    15       6.242  25.957  27.309  1.00  0.00           H    
ATOM    330 9H98 MOL    15      11.722  28.389  28.230  1.00  0.00           H    
ATOM    331 0H99 MOL    15      12.391  29.209  26.903  1.00  0.00           H    
ATOM    332 1H99 MOL    15      13.252  27.049  27.165  1.00  0.00           H    
ATOM    333 2H99 MOL    15      12.125  26.967  25.594  1.00  0.00           H    
ATOM    334 3H99 MOL    15      11.632  26.222  27.125  1.00  0.00           H    
ATOM    335 4H99 MOL    15       8.497  31.962  28.337  1.00  0.00           H    
ATOM    336 5H99 MOL    15       8.994  31.318  29.860  1.00  0.00           H    
ATOM    337 6H99 MOL    15       7.109  29.647  29.713  1.00  0.00           H    
ATOM    338 7H99 MOL    15       6.801  30.337  28.196  1.00  0.00           H    
ATOM    339 8H99 MOL    15       6.608  31.490  29.525  1.00  0.00           H    
ATOM    340  P10 MOL    16      -0.562  15.268  -2.476  1.00  0.00           P    
ATOM    341  O10 MOL    16      -1.023  13.713  -2.270  1.00  0.00           O    
ATOM    342  C10 MOL    16      -2.226  13.138  -2.830  1.00  0.00           C    
ATOM    343  C10 MOL    16      -3.512  13.781  -2.576  1.00  0.00           C    
ATOM    344  O10 MOL    16      -0.809  16.062  -1.300  1.00  0.00           O    
ATOM    345  O10 MOL    16      -1.220  15.867  -3.853  1.00  0.00           O    
ATOM    346  C10 MOL    16      -1.698  17.134  -3.882  1.00  0.00           C    
ATOM    347  C10 MOL    16      -0.635  18.121  -3.664  1.00  0.00           C    
ATOM    348  O10 MOL    16       1.005  15.493  -2.495  1.00  0.00           O    
ATOM    349  C10 MOL    16       2.021  14.476  -2.185  1.00  0.00           C    
ATOM    350  C10 MOL    16       1.875  14.199  -0.783  1.00  0.00           C    
ATOM    351  H10 MOL    16      -2.273  12.102  -2.296  1.00  0.00           H    
ATOM    352  H10 MOL    16      -2.110  12.952  -3.876  1.00  0.00           H    
ATOM    353  H10 MOL    16      -3.761  13.742  -1.507  1.00  0.00           H    
ATOM    354  H10 MOL    16      -4.386  13.275  -3.016  1.00  0.00           H    
ATOM    355  H10 MOL    16      -3.625  14.819  -2.843  1.00  0.00           H    
ATOM    356  H10 MOL    16      -2.512  17.192  -3.055  1.00  0.00           H    
ATOM    357  H10 MOL    16      -2.133  17.260  -4.833  1.00  0.00           H    
ATOM    358  H10 MOL    16      -0.546  18.429  -2.577  1.00  0.00           H    
ATOM    359  H10 MOL    16      -0.880  19.102  -4.070  1.00  0.00           H    
ATOM    360  H10 MOL    16       0.410  17.786  -3.946  1.00  0.00           H    
ATOM    361  H10 MOL    16       2.999  14.883  -2.458  1.00  0.00           H    
ATOM    362  H10 MOL    16       1.765  13.652  -2.780  1.00  0.00           H    
ATOM    363  H10 MOL    16       0.826  13.999  -0.587  1.00  0.00           H    
ATOM    364  H10 MOL    16       2.282  14.984  -0.252  1.00  0.00           H    
ATOM    365  H10 MOL    16       2.373  13.318  -0.320  1.00  0.00           H    
ATOM    366  P11 MOL    17       7.989  -0.654  22.342  1.00  0.00           P    
ATOM    367  O11 MOL    17       6.466  -0.667  22.945  1.00  0.00           O    
ATOM    368  C11 MOL    17       6.060  -0.401  24.251  1.00  0.00           C    
ATOM    369  C11 MOL    17       4.674  -0.772  24.569  1.00  0.00           C    
ATOM    370  O11 MOL    17       8.788   0.079  23.308  1.00  0.00           O    
ATOM    371  O11 MOL    17       7.918   0.070  20.908  1.00  0.00           O    
ATOM    372  C11 MOL    17       7.485   1.421  20.701  1.00  0.00           C    
ATOM    373  C11 MOL    17       7.552   1.713  19.309  1.00  0.00           C    
ATOM    374  O11 MOL    17       8.351  -2.189  22.120  1.00  0.00           O    
ATOM    375  C11 MOL    17       9.186  -2.823  23.075  1.00  0.00           C    
ATOM    376  C11 MOL    17       8.618  -4.104  23.422  1.00  0.00           C    
ATOM    377  H11 MOL    17       6.317   0.566  24.570  1.00  0.00           H    
ATOM    378  H11 MOL    17       6.621  -1.176  24.872  1.00  0.00           H    
ATOM    379  H11 MOL    17       4.419  -1.780  24.121  1.00  0.00           H    
ATOM    380  H11 MOL    17       3.972  -0.006  24.353  1.00  0.00           H    
ATOM    381  H11 MOL    17       4.484  -0.882  25.657  1.00  0.00           H    
ATOM    382  H11 MOL    17       8.148   2.073  21.278  1.00  0.00           H    
ATOM    383  H11 MOL    17       6.474   1.553  21.147  1.00  0.00           H    
ATOM    384  H11 MOL    17       6.968   2.650  19.101  1.00  0.00           H    
ATOM    385  H11 MOL    17       7.018   1.038  18.685  1.00  0.00           H    
ATOM    386  H11 MOL    17       8.576   1.824  19.031  1.00  0.00           H    
ATOM    387  H11 MOL    17       9.245  -2.171  23.978  1.00  0.00           H    
ATOM    388  H11 MOL    17      10.235  -2.937  22.714  1.00  0.00           H    
ATOM    389  H11 MOL    17       7.522  -4.189  23.678  1.00  0.00           H    
ATOM    390  H11 MOL    17       9.215  -4.573  24.218  1.00  0.00           H    
ATOM    391  H11 MOL    17       8.777  -4.782  22.597  1.00  0.00           H    
ATOM    392  P14 MOL    18       3.449   2.001  31.718  1.00  0.00           P    
ATOM    393  O14 MOL    18       2.147   2.814  31.164  1.00  0.00           O    
ATOM    394  C14 MOL    18       1.053   2.130  30.663  1.00  0.00           C    
ATOM    395  C14 MOL    18      -0.118   2.963  30.326  1.00  0.00           C    
ATOM    396  O14 MOL    18       3.188   1.592  33.065  1.00  0.00           O    
ATOM    397  O14 MOL    18       4.734   2.968  31.664  1.00  0.00           O    
ATOM    398  C14 MOL    18       6.001   2.494  32.090  1.00  0.00           C    
ATOM    399  C14 MOL    18       6.952   3.365  31.393  1.00  0.00           C    
ATOM    400  O14 MOL    18       3.618   0.680  30.853  1.00  0.00           O    
ATOM    401  C14 MOL    18       2.956  -0.552  30.796  1.00  0.00           C    
ATOM    402  C14 MOL    18       3.727  -1.673  30.206  1.00  0.00           C    
ATOM    403  H14 MOL    18       0.791   1.359  31.394  1.00  0.00           H    
ATOM    404  H14 MOL    18       1.292   1.661  29.603  1.00  0.00           H    
ATOM    405  H14 MOL    18      -0.558   3.527  31.113  1.00  0.00           H    
ATOM    406  H14 MOL    18      -0.911   2.316  30.013  1.00  0.00           H    
ATOM    407  H14 MOL    18       0.059   3.615  29.445  1.00  0.00           H    
ATOM    408  H14 MOL    18       6.243   1.453  31.850  1.00  0.00           H    
ATOM    409  H14 MOL    18       6.005   2.549  33.255  1.00  0.00           H    
ATOM    410  H14 MOL    18       6.823   3.293  30.284  1.00  0.00           H    
ATOM    411  H14 MOL    18       7.990   3.102  31.604  1.00  0.00           H    
ATOM    412  H14 MOL    18       6.845   4.409  31.665  1.00  0.00           H    
ATOM    413  H14 MOL    18       2.192  -0.371  30.060  1.00  0.00           H    
ATOM    414  H14 MOL    18       2.490  -0.919  31.764  1.00  0.00           H    
ATOM    415  H14 MOL    18       3.094  -2.566  29.996  1.00  0.00           H    
ATOM    416  H14 MOL    18       4.417  -2.069  30.965  1.00  0.00           H    
ATOM    417  H14 MOL    18       4.290  -1.412  29.271  1.00  0.00           H    
ATOM    418  P14 MOL    19      32.000   5.611  26.482  1.00  0.00           P    
ATOM    419  O14 MOL    19      33.360   5.216  25.834  1.00  0.00           O    
ATOM    420  C14 MOL    19      33.543   5.568  24.435  1.00  0.00           C    
ATOM    421  C14 MOL    19      34.825   5.009  24.066  1.00  0.00           C    
ATOM    422  O14 MOL    19      31.962   5.030  27.783  1.00  0.00           O    
ATOM    423  O14 MOL    19      30.764   5.138  25.601  1.00  0.00           O    
ATOM    424  C14 MOL    19      29.848   4.057  25.843  1.00  0.00           C    
ATOM    425  C14 MOL    19      29.113   4.205  27.068  1.00  0.00           C    
ATOM    426  O14 MOL    19      31.885   7.157  26.650  1.00  0.00           O    
ATOM    427  C14 MOL    19      30.617   7.738  26.688  1.00  0.00           C    
ATOM    428  C14 MOL    19      30.788   9.169  26.684  1.00  0.00           C    
ATOM    429  H14 MOL    19      33.633   6.659  24.359  1.00  0.00           H    
ATOM    430  H14 MOL    19      32.716   5.289  23.737  1.00  0.00           H    
ATOM    431  H14 MOL    19      34.826   3.938  24.269  1.00  0.00           H    
ATOM    432  H14 MOL    19      35.667   5.400  24.716  1.00  0.00           H    
ATOM    433  H14 MOL    19      35.186   5.156  22.995  1.00  0.00           H    
ATOM    434  H14 MOL    19      30.343   3.129  25.945  1.00  0.00           H    
ATOM    435  H14 MOL    19      29.189   3.985  24.967  1.00  0.00           H    
ATOM    436  H14 MOL    19      28.155   4.721  26.829  1.00  0.00           H    
ATOM    437  H14 MOL    19      29.600   4.759  27.905  1.00  0.00           H    
ATOM    438  H14 MOL    19      28.906   3.233  27.516  1.00  0.00           H    
ATOM    439  H14 MOL    19      29.971   7.346  27.495  1.00  0.00           H    
ATOM    440  H14 MOL    19      30.084   7.406  25.709  1.00  0.00           H    
ATOM    441  H14 MOL    19      29.871   9.722  26.459  1.00  0.00           H    
ATOM    442  H14 MOL    19      31.531   9.398  25.926  1.00  0.00           H    
ATOM    443  H14 MOL    19      31.017   9.574  27.701  1.00  0.00           H    
ATOM    444  P14 MOL    20       8.643  11.040  37.993  1.00  0.00           P    
ATOM    445  O14 MOL    20       8.462  10.998  36.391  1.00  0.00           O    
ATOM    446  C14 MOL    20       7.218  10.951  35.721  1.00  0.00           C    
ATOM    447  C14 MOL    20       6.781   9.574  35.450  1.00  0.00           C    
ATOM    448  O14 MOL    20      10.020  11.456  38.235  1.00  0.00           O    
ATOM    449  O14 MOL    20       8.705   9.508  38.565  1.00  0.00           O    
ATOM    450  C14 MOL    20       9.712   8.548  38.224  1.00  0.00           C    
ATOM    451  C15 MOL    20       9.195   7.283  38.540  1.00  0.00           C    
ATOM    452  O15 MOL    20       7.454  11.857  38.778  1.00  0.00           O    
ATOM    453  C15 MOL    20       7.361  12.101  40.205  1.00  0.00           C    
ATOM    454  C15 MOL    20       8.414  13.023  40.653  1.00  0.00           C    
ATOM    455  H15 MOL    20       7.388  11.443  34.801  1.00  0.00           H    
ATOM    456  H15 MOL    20       6.458  11.528  36.249  1.00  0.00           H    
ATOM    457  H15 MOL    20       6.623   9.036  36.398  1.00  0.00           H    
ATOM    458  H15 MOL    20       7.424   9.027  34.798  1.00  0.00           H    
ATOM    459  H15 MOL    20       5.877   9.506  34.910  1.00  0.00           H    
ATOM    460  H15 MOL    20      10.587   8.748  38.817  1.00  0.00           H    
ATOM    461  H15 MOL    20       9.970   8.593  37.162  1.00  0.00           H    
ATOM    462  H15 MOL    20      10.030   6.501  38.428  1.00  0.00           H    
ATOM    463  H15 MOL    20       8.327   7.007  37.847  1.00  0.00           H    
ATOM    464  H15 MOL    20       8.919   7.305  39.590  1.00  0.00           H    
ATOM    465  H15 MOL    20       7.409  11.163  40.748  1.00  0.00           H    
ATOM    466  H15 MOL    20       6.293  12.445  40.353  1.00  0.00           H    
ATOM    467  H15 MOL    20       9.344  12.707  40.373  1.00  0.00           H    
ATOM    468  H15 MOL    20       8.303  13.162  41.790  1.00  0.00           H    
ATOM    469  H15 MOL    20       8.229  13.977  40.170  1.00  0.00           H    
ATOM    470  P15 MOL    21      19.029   7.060   8.104  1.00  0.00           P    
ATOM    471  O15 MOL    21      18.060   7.859   7.088  1.00  0.00           O    
ATOM    472  C15 MOL    21      17.534   9.130   7.374  1.00  0.00           C    
ATOM    473  C15 MOL    21      16.778   9.621   6.230  1.00  0.00           C    
ATOM    474  O15 MOL    21      20.317   7.706   8.409  1.00  0.00           O    
ATOM    475  O15 MOL    21      19.432   5.613   7.520  1.00  0.00           O    
ATOM    476  C15 MOL    21      18.700   4.407   7.763  1.00  0.00           C    
ATOM    477  C15 MOL    21      19.655   3.350   7.468  1.00  0.00           C    
ATOM    478  O15 MOL    21      18.297   6.763   9.456  1.00  0.00           O    
ATOM    479  C15 MOL    21      18.785   6.859  10.827  1.00  0.00           C    
ATOM    480  C15 MOL    21      18.087   5.940  11.762  1.00  0.00           C    
ATOM    481  H15 MOL    21      18.402   9.788   7.704  1.00  0.00           H    
ATOM    482  H15 MOL    21      16.844   9.059   8.274  1.00  0.00           H    
ATOM    483  H15 MOL    21      17.480   9.661   5.395  1.00  0.00           H    
ATOM    484  H15 MOL    21      16.396  10.645   6.471  1.00  0.00           H    
ATOM    485  H15 MOL    21      15.894   9.010   6.048  1.00  0.00           H    
ATOM    486  H15 MOL    21      17.975   4.395   6.973  1.00  0.00           H    
ATOM    487  H15 MOL    21      18.209   4.376   8.704  1.00  0.00           H    
ATOM    488  H15 MOL    21      20.452   3.511   8.166  1.00  0.00           H    
ATOM    489  H15 MOL    21      19.972   3.406   6.394  1.00  0.00           H    
ATOM    490  H15 MOL    21      19.293   2.360   7.606  1.00  0.00           H    
ATOM    491  H15 MOL    21      18.596   7.931  11.156  1.00  0.00           H    
ATOM    492  H15 MOL    21      19.902   6.681  10.823  1.00  0.00           H    
ATOM    493  H15 MOL    21      18.851   5.652  12.569  1.00  0.00           H    
ATOM    494  H15 MOL    21      17.723   5.060  11.266  1.00  0.00           H    
ATOM    495  H15 MOL    21      17.232   6.411  12.254  1.00  0.00           H    
ATOM    496  P16 MOL    22       6.992  30.572  11.619  1.00  0.00           P    
ATOM    497  O16 MOL    22       7.923  30.385  10.315  1.00  0.00           O    
ATOM    498  C16 MOL    22       8.312  31.489   9.520  1.00  0.00           C    
ATOM    499  C16 MOL    22       9.548  31.073   8.849  1.00  0.00           C    
ATOM    500  O16 MOL    22       6.073  29.450  11.522  1.00  0.00           O    
ATOM    501  O16 MOL    22       6.224  31.969  11.563  1.00  0.00           O    
ATOM    502  C16 MOL    22       6.686  32.988  12.408  1.00  0.00           C    
ATOM    503  C16 MOL    22       5.814  34.184  12.629  1.00  0.00           C    
ATOM    504  O16 MOL    22       8.024  30.516  12.862  1.00  0.00           O    
ATOM    505  C16 MOL    22       8.733  29.259  12.929  1.00  0.00           C    
ATOM    506  C16 MOL    22       9.261  28.856  14.229  1.00  0.00           C    
ATOM    507  H16 MOL    22       8.523  32.349  10.141  1.00  0.00           H    
ATOM    508  H16 MOL    22       7.571  31.806   8.769  1.00  0.00           H    
ATOM    509  H16 MOL    22      10.336  30.801   9.660  1.00  0.00           H    
ATOM    510  H16 MOL    22      10.090  31.819   8.265  1.00  0.00           H    
ATOM    511  H16 MOL    22       9.323  30.205   8.111  1.00  0.00           H    
ATOM    512  H16 MOL    22       7.695  33.420  12.033  1.00  0.00           H    
ATOM    513  H16 MOL    22       6.824  32.658  13.418  1.00  0.00           H    
ATOM    514  H16 MOL    22       5.464  34.559  11.693  1.00  0.00           H    
ATOM    515  H16 MOL    22       6.238  35.040  13.208  1.00  0.00           H    
ATOM    516  H16 MOL    22       4.820  33.903  13.011  1.00  0.00           H    
ATOM    517  H16 MOL    22       9.611  29.273  12.236  1.00  0.00           H    
ATOM    518  H16 MOL    22       7.975  28.509  12.701  1.00  0.00           H    
ATOM    519  H16 MOL    22       9.567  29.861  14.627  1.00  0.00           H    
ATOM    520  H16 MOL    22      10.210  28.216  14.187  1.00  0.00           H    
ATOM    521  H17 MOL    22       8.560  28.457  14.971  1.00  0.00           H    
ATOM    522  P17 MOL    23       9.540   5.682  19.607  1.00  0.00           P    
ATOM    523  O17 MOL    23       9.259   5.758  21.183  1.00  0.00           O    
ATOM    524  C17 MOL    23       9.978   6.691  21.943  1.00  0.00           C    
ATOM    525  C17 MOL    23       9.480   8.046  21.840  1.00  0.00           C    
ATOM    526  O17 MOL    23       8.970   4.539  18.926  1.00  0.00           O    
ATOM    527  O17 MOL    23      11.147   5.439  19.440  1.00  0.00           O    
ATOM    528  C17 MOL    23      11.664   4.627  18.401  1.00  0.00           C    
ATOM    529  C17 MOL    23      12.849   5.096  17.702  1.00  0.00           C    
ATOM    530  O17 MOL    23       9.096   7.060  18.844  1.00  0.00           O    
ATOM    531  C17 MOL    23       9.818   7.521  17.695  1.00  0.00           C    
ATOM    532  C17 MOL    23       9.305   8.810  17.280  1.00  0.00           C    
ATOM    533  H17 MOL    23      11.061   6.580  21.793  1.00  0.00           H    
ATOM    534  H17 MOL    23       9.744   6.323  22.958  1.00  0.00           H    
ATOM    535  H17 MOL    23       8.478   8.207  22.185  1.00  0.00           H    
ATOM    536  H17 MOL    23       9.484   8.465  20.782  1.00  0.00           H    
ATOM    537  H17 MOL    23      10.190   8.714  22.391  1.00  0.00           H    
ATOM    538  H17 MOL    23      10.907   4.620  17.577  1.00  0.00           H    
ATOM    539  H17 MOL    23      11.817   3.614  18.817  1.00  0.00           H    
ATOM    540  H17 MOL    23      13.756   4.843  18.262  1.00  0.00           H    
ATOM    541  H17 MOL    23      12.733   6.155  17.584  1.00  0.00           H    
ATOM    542  H17 MOL    23      12.962   4.598  16.786  1.00  0.00           H    
ATOM    543  H17 MOL    23       9.735   6.679  16.960  1.00  0.00           H    
ATOM    544  H17 MOL    23      10.878   7.521  17.969  1.00  0.00           H    
ATOM    545  H17 MOL    23       9.172   9.568  18.137  1.00  0.00           H    
ATOM    546  H17 MOL    23       8.273   8.650  16.834  1.00  0.00           H    
ATOM    547  H17 MOL    23       9.975   9.273  16.462  1.00  0.00           H    
ATOM    548  P19 MOL    24      18.694  13.443   8.041  1.00  0.00           P    
ATOM    549  O19 MOL    24      18.123  13.585   6.498  1.00  0.00           O    
ATOM    550  C19 MOL    24      18.087  14.818   5.799  1.00  0.00           C    
ATOM    551  C19 MOL    24      17.460  14.561   4.517  1.00  0.00           C    
ATOM    552  O19 MOL    24      18.481  14.795   8.626  1.00  0.00           O    
ATOM    553  O19 MOL    24      20.269  13.250   7.944  1.00  0.00           O    
ATOM    554  C19 MOL    24      20.958  13.185   6.650  1.00  0.00           C    
ATOM    555  C19 MOL    24      22.382  13.294   6.870  1.00  0.00           C    
ATOM    556  O19 MOL    24      18.101  12.126   8.763  1.00  0.00           O    
ATOM    557  C19 MOL    24      17.597  12.264  10.088  1.00  0.00           C    
ATOM    558  C19 MOL    24      17.661  11.040  10.854  1.00  0.00           C    
ATOM    559  H19 MOL    24      19.040  15.366   5.815  1.00  0.00           H    
ATOM    560  H19 MOL    24      17.496  15.494   6.460  1.00  0.00           H    
ATOM    561  H19 MOL    24      16.591  13.867   4.580  1.00  0.00           H    
ATOM    562  H19 MOL    24      18.098  14.208   3.703  1.00  0.00           H    
ATOM    563  H19 MOL    24      16.996  15.460   4.120  1.00  0.00           H    
ATOM    564  H19 MOL    24      20.629  14.034   5.978  1.00  0.00           H    
ATOM    565  H19 MOL    24      20.688  12.207   6.131  1.00  0.00           H    
ATOM    566  H19 MOL    24      22.619  12.484   7.543  1.00  0.00           H    
ATOM    567  H19 MOL    24      22.501  14.212   7.478  1.00  0.00           H    
ATOM    568  H19 MOL    24      22.981  13.413   5.974  1.00  0.00           H    
ATOM    569  H19 MOL    24      16.618  12.791  10.042  1.00  0.00           H    
ATOM    570  H19 MOL    24      18.334  13.010  10.535  1.00  0.00           H    
ATOM    571  H19 MOL    24      17.361  10.146  10.242  1.00  0.00           H    
ATOM    572  H19 MOL    24      16.933  11.005  11.677  1.00  0.00           H    
ATOM    573  H19 MOL    24      18.594  10.726  11.289  1.00  0.00           H    
ATOM    574  C19 MOL    25      31.678  13.809  -7.462  1.00  0.00           C    
ATOM    575 Cl19 MOL    25      30.681  13.985  -5.993  1.00  0.00          Cl    
ATOM    576 Cl19 MOL    25      32.295  12.147  -7.492  1.00  0.00          Cl    
ATOM    577  H19 MOL    25      32.596  14.365  -7.341  1.00  0.00           H    
ATOM    578  H19 MOL    25      31.099  13.961  -8.360  1.00  0.00           H    
ATOM    579  C19 MOL    26      26.234   6.277  22.717  1.00  0.00           C    
ATOM    580 Cl19 MOL    26      27.109   7.519  21.767  1.00  0.00          Cl    
ATOM    581 Cl19 MOL    26      26.700   6.268  24.445  1.00  0.00          Cl    
ATOM    582  H19 MOL    26      26.382   5.270  22.243  1.00  0.00           H    
ATOM    583  H19 MOL    26      25.111   6.448  22.640  1.00  0.00           H    
ATOM    584  C19 MOL    27      13.640  24.432  24.310  1.00  0.00           C    
ATOM    585 Cl19 MOL    27      14.929  25.346  24.931  1.00  0.00          Cl    
ATOM    586 Cl19 MOL    27      13.831  22.684  24.895  1.00  0.00          Cl    
ATOM    587  H19 MOL    27      13.615  24.446  23.206  1.00  0.00           H    
ATOM    588  H19 MOL    27      12.702  24.800  24.766  1.00  0.00           H    
ATOM    589  C19 MOL    28      -2.024  -0.786  19.083  1.00  0.00           C    
ATOM    590 Cl19 MOL    28      -1.697  -1.360  20.765  1.00  0.00          Cl    
ATOM    591 Cl19 MOL    28      -0.452  -0.348  18.339  1.00  0.00          Cl    
ATOM    592  H19 MOL    28      -2.670   0.077  19.221  1.00  0.00           H    
ATOM    593  H19 MOL    28      -2.474  -1.622  18.545  1.00  0.00           H    
ATOM    594  C19 MOL    29       2.855  16.566  19.836  1.00  0.00           C    
ATOM    595 Cl19 MOL    29       3.857  15.091  20.122  1.00  0.00          Cl    
ATOM    596 Cl19 MOL    29       3.588  17.466  18.448  1.00  0.00          Cl    
ATOM    597  H19 MOL    29       2.845  17.271  20.671  1.00  0.00           H    
ATOM    598  H19 MOL    29       1.869  16.252  19.586  1.00  0.00           H    
ATOM    599  C19 MOL    30       1.385   6.255   9.788  1.00  0.00           C    
ATOM    600 Cl19 MOL    30       0.168   4.952   9.515  1.00  0.00          Cl    
ATOM    601 Cl19 MOL    30       3.052   5.609   9.467  1.00  0.00          Cl    
ATOM    602  H19 MOL    30       1.270   6.636  10.782  1.00  0.00           H    
ATOM    603  H19 MOL    30       1.198   7.078   9.103  1.00  0.00           H    
ATOM    604  C19 MOL    31      16.856  13.227   0.760  1.00  0.00           C    
ATOM    605 Cl19 MOL    31      17.244  11.863   1.822  1.00  0.00          Cl    
ATOM    606 Cl19 MOL    31      16.212  12.763  -0.850  1.00  0.00          Cl    
ATOM    607  H19 MOL    31      17.633  13.939   0.596  1.00  0.00           H    
ATOM    608  H19 MOL    31      16.046  13.656   1.364  1.00  0.00           H    
ATOM    609  C19 MOL    32       8.422   9.220  -5.555  1.00  0.00           C    
ATOM    610 Cl19 MOL    32      10.232   8.931  -5.389  1.00  0.00          Cl    
ATOM    611 Cl19 MOL    32       7.655   7.726  -6.041  1.00  0.00          Cl    
ATOM    612  H19 MOL    32       8.224  10.045  -6.285  1.00  0.00           H    
ATOM    613  H20 MOL    32       8.104   9.561  -4.569  1.00  0.00           H    
ATOM    614  C20 MOL    33      34.407  10.207  26.313  1.00  0.00           C    
ATOM    615 Cl20 MOL    33      33.941   9.899  28.097  1.00  0.00          Cl    
ATOM    616 Cl20 MOL    33      35.490   8.963  25.671  1.00  0.00          Cl    
ATOM    617  H20 MOL    33      35.035  11.193  26.310  1.00  0.00           H    
ATOM    618  H20 MOL    33      33.488  10.436  25.706  1.00  0.00           H    
ATOM    619  C20 MOL    34      18.492   1.044  12.242  1.00  0.00           C    
ATOM    620 Cl20 MOL    34      18.638   2.481  11.133  1.00  0.00          Cl    
ATOM    621 Cl20 MOL    34      16.863   0.565  12.172  1.00  0.00          Cl    
ATOM    622  H20 MOL    34      18.802   1.271  13.299  1.00  0.00           H    
ATOM    623  H20 MOL    34      19.137   0.261  11.793  1.00  0.00           H    
ATOM    624  C20 MOL    35      44.589   1.663  27.557  1.00  0.00           C    
ATOM    625 Cl20 MOL    35      43.208   0.745  27.033  1.00  0.00          Cl    
ATOM    626 Cl20 MOL    35      44.177   3.226  28.254  1.00  0.00          Cl    
ATOM    627  H20 MOL    35      45.158   1.816  26.583  1.00  0.00           H    
ATOM    628  H20 MOL    35      45.174   1.032  28.277  1.00  0.00           H    
ATOM    629  C20 MOL    36      17.980  24.915   9.797  1.00  0.00           C    
ATOM    630 Cl20 MOL    36      16.957  25.391  11.212  1.00  0.00          Cl    
ATOM    631 Cl20 MOL    36      18.476  26.331   8.859  1.00  0.00          Cl    
ATOM    632  H20 MOL    36      17.440  24.205   9.186  1.00  0.00           H    
ATOM    633  H20 MOL    36      18.789  24.347  10.225  1.00  0.00           H    
ATOM    634  C20 MOL    37      13.863   7.045   5.276  1.00  0.00           C    
ATOM    635 Cl20 MOL    37      13.035   6.399   6.832  1.00  0.00          Cl    
ATOM    636 Cl20 MOL    37      13.126   6.330   3.865  1.00  0.00          Cl    
ATOM    637  H20 MOL    37      14.882   6.615   5.285  1.00  0.00           H    
ATOM    638  H20 MOL    37      13.840   8.132   5.337  1.00  0.00           H    
ATOM    639  C20 MOL    38      29.354  31.098  10.910  1.00  0.00           C    
ATOM    640 Cl20 MOL    38      30.226  32.628  11.361  1.00  0.00          Cl    
ATOM    641 Cl20 MOL    38      30.413  29.916  10.244  1.00  0.00          Cl    
ATOM    642  H20 MOL    38      28.657  31.381  10.076  1.00  0.00           H    
ATOM    643  H20 MOL    38      28.841  30.727  11.811  1.00  0.00           H    
ATOM    644  C20 MOL    39      12.934  11.014  18.439  1.00  0.00           C    
ATOM    645 Cl20 MOL    39      14.004  11.151  19.863  1.00  0.00          Cl    
ATOM    646 Cl20 MOL    39      11.499  12.027  18.613  1.00  0.00          Cl    
ATOM    647  H20 MOL    39      12.593   9.941  18.427  1.00  0.00           H    
ATOM    648  H20 MOL    39      13.558  11.259  17.538  1.00  0.00           H    
ATOM    649  C20 MOL    40      11.936  31.577  20.392  1.00  0.00           C    
ATOM    650 Cl20 MOL    40      11.249  32.857  21.466  1.00  0.00          Cl    
ATOM    651 Cl20 MOL    40      10.991  31.410  18.882  1.00  0.00          Cl    
ATOM    652  H20 MOL    40      12.033  30.638  20.968  1.00  0.00           H    
ATOM    653  H20 MOL    40      13.022  31.885  20.142  1.00  0.00           H    
ATOM    654  C20 MOL    41      36.424   8.103  18.990  1.00  0.00           C    
ATOM    655 Cl20 MOL    41      35.504   6.917  18.051  1.00  0.00          Cl    
ATOM    656 Cl20 MOL    41      36.954   7.380  20.516  1.00  0.00          Cl    
ATOM    657  H20 MOL    41      35.777   8.981  19.200  1.00  0.00           H    
ATOM    658  H20 MOL    41      37.280   8.363  18.270  1.00  0.00           H    
ATOM    659  C20 MOL    42      14.348  27.460  21.853  1.00  0.00           C    
ATOM    660 Cl20 MOL    42      12.658  27.413  22.395  1.00  0.00          Cl    
ATOM    661 Cl20 MOL    42      14.970  25.945  21.151  1.00  0.00          Cl    
ATOM    662  H20 MOL    42      15.003  27.698  22.744  1.00  0.00           H    
ATOM    663  H20 MOL    42      14.333  28.244  21.075  1.00  0.00           H    
ATOM    664  C20 MOL    43      13.491  12.484   5.378  1.00  0.00           C    
ATOM    665 Cl20 MOL    43      13.538  11.123   6.547  1.00  0.00          Cl    
ATOM    666 Cl20 MOL    43      13.705  14.072   6.326  1.00  0.00          Cl    
ATOM    667  H20 MOL    43      12.522  12.539   4.870  1.00  0.00           H    
ATOM    668  H20 MOL    43      14.354  12.458   4.591  1.00  0.00           H    
ATOM    669  C20 MOL    44      10.406   4.490   9.495  1.00  0.00           C    
ATOM    670 Cl20 MOL    44       8.600   4.646   9.340  1.00  0.00          Cl    
ATOM    671 Cl20 MOL    44      10.925   5.500  10.893  1.00  0.00          Cl    
ATOM    672  H20 MOL    44      10.971   4.732   8.570  1.00  0.00           H    
ATOM    673  H20 MOL    44      10.600   3.445   9.813  1.00  0.00           H    
ATOM    674  C20 MOL    45      27.465   4.405   8.156  1.00  0.00           C    
ATOM    675 Cl20 MOL    45      26.131   5.541   8.583  1.00  0.00          Cl    
ATOM    676 Cl20 MOL    45      27.777   4.510   6.413  1.00  0.00          Cl    
ATOM    677  H20 MOL    45      27.128   3.438   8.358  1.00  0.00           H    
ATOM    678  H20 MOL    45      28.344   4.757   8.685  1.00  0.00           H    
ATOM    679  C20 MOL    46      10.439  17.511   0.953  1.00  0.00           C    
ATOM    680 Cl20 MOL    46       9.798  17.737  -0.688  1.00  0.00          Cl    
ATOM    681 Cl20 MOL    46      10.987  19.025   1.609  1.00  0.00          Cl    
ATOM    682  H20 MOL    46      11.300  16.817   0.848  1.00  0.00           H    
ATOM    683  H20 MOL    46       9.688  17.076   1.650  1.00  0.00           H    
ATOM    684  C20 MOL    47      19.395  16.078  -1.627  1.00  0.00           C    
ATOM    685 Cl20 MOL    47      19.892  15.665   0.022  1.00  0.00          Cl    
ATOM    686 Cl20 MOL    47      17.648  16.457  -1.512  1.00  0.00          Cl    
ATOM    687  H20 MOL    47      19.531  15.214  -2.291  1.00  0.00           H    
ATOM    688  H20 MOL    47      19.919  16.938  -1.924  1.00  0.00           H    
ATOM    689  C20 MOL    48      27.516  22.711   2.303  1.00  0.00           C    
ATOM    690 Cl20 MOL    48      26.543  21.385   3.014  1.00  0.00          Cl    
ATOM    691 Cl20 MOL    48      28.778  23.336   3.377  1.00  0.00          Cl    
ATOM    692  H20 MOL    48      26.830  23.553   2.220  1.00  0.00           H    
ATOM    693  H20 MOL    48      27.957  22.397   1.332  1.00  0.00           H    
ATOM    694  C20 MOL    49      15.041   7.791  20.358  1.00  0.00           C    
ATOM    695 Cl20 MOL    49      13.289   7.634  20.344  1.00  0.00          Cl    
ATOM    696 Cl20 MOL    49      15.919   6.259  19.941  1.00  0.00          Cl    
ATOM    697  H20 MOL    49      15.393   8.186  21.346  1.00  0.00           H    
ATOM    698  H20 MOL    49      15.215   8.544  19.599  1.00  0.00           H    
ATOM    699  C20 MOL    50       0.965   9.857  20.666  1.00  0.00           C    
ATOM    700 Cl20 MOL    50       2.448   8.793  20.859  1.00  0.00          Cl    
ATOM    701 Cl20 MOL    50      -0.112   9.384  19.353  1.00  0.00          Cl    
ATOM    702  H20 MOL    50       1.434  10.725  20.354  1.00  0.00           H    
ATOM    703  H20 MOL    50       0.285   9.901  21.512  1.00  0.00           H    
ATOM    704  C20 MOL    51       3.564   2.878  27.646  1.00  0.00           C    
ATOM    705 Cl20 MOL    51       4.869   4.173  27.826  1.00  0.00          Cl    
ATOM    706 Cl20 MOL    51       4.274   1.342  27.088  1.00  0.00          Cl    
ATOM    707  H20 MOL    51       2.743   3.261  26.957  1.00  0.00           H    
ATOM    708  H21 MOL    51       3.152   2.782  28.653  1.00  0.00           H    
ATOM    709  C21 MOL    52      12.767  25.317  14.270  1.00  0.00           C    
ATOM    710 Cl21 MOL    52      13.351  26.902  14.699  1.00  0.00          Cl    
ATOM    711 Cl21 MOL    52      12.508  24.460  15.776  1.00  0.00          Cl    
ATOM    712  H21 MOL    52      13.414  24.687  13.633  1.00  0.00           H    
ATOM    713  H21 MOL    52      11.775  25.502  13.738  1.00  0.00           H    
ATOM    714  C21 MOL    53       4.172  -2.072  19.329  1.00  0.00           C    
ATOM    715 Cl21 MOL    53       2.904  -1.362  20.272  1.00  0.00          Cl    
ATOM    716 Cl21 MOL    53       5.490  -2.754  20.380  1.00  0.00          Cl    
ATOM    717  H21 MOL    53       4.630  -1.338  18.679  1.00  0.00           H    
ATOM    718  H21 MOL    53       3.861  -2.922  18.784  1.00  0.00           H    
ATOM    719  C21 MOL    54      -8.028   5.119  11.006  1.00  0.00           C    
ATOM    720 Cl21 MOL    54      -6.501   5.888  11.536  1.00  0.00          Cl    
ATOM    721 Cl21 MOL    54      -7.880   3.841   9.714  1.00  0.00          Cl    
ATOM    722  H21 MOL    54      -8.796   5.749  10.606  1.00  0.00           H    
ATOM    723  H21 MOL    54      -8.480   4.525  11.920  1.00  0.00           H    
ATOM    724  C21 MOL    55      41.385  16.846  23.489  1.00  0.00           C    
ATOM    725 Cl21 MOL    55      40.515  15.487  22.947  1.00  0.00          Cl    
ATOM    726 Cl21 MOL    55      41.893  16.782  25.239  1.00  0.00          Cl    
ATOM    727  H21 MOL    55      40.663  17.660  23.419  1.00  0.00           H    
ATOM    728  H21 MOL    55      42.268  16.897  22.889  1.00  0.00           H    
ATOM    729  C21 MOL    56      30.916  -7.359  16.788  1.00  0.00           C    
ATOM    730 Cl21 MOL    56      32.062  -7.523  15.418  1.00  0.00          Cl    
ATOM    731 Cl21 MOL    56      31.864  -7.198  18.277  1.00  0.00          Cl    
ATOM    732  H21 MOL    56      30.247  -8.240  16.834  1.00  0.00           H    
ATOM    733  H21 MOL    56      30.310  -6.460  16.635  1.00  0.00           H    
ATOM    734  C21 MOL    57      44.705   8.070  14.154  1.00  0.00           C    
ATOM    735 Cl21 MOL    57      43.104   8.779  14.112  1.00  0.00          Cl    
ATOM    736 Cl21 MOL    57      44.490   6.351  14.445  1.00  0.00          Cl    
ATOM    737  H21 MOL    57      45.300   8.584  14.963  1.00  0.00           H    
ATOM    738  H21 MOL    57      45.158   8.229  13.116  1.00  0.00           H    
ATOM    739  C21 MOL    58      27.847  11.910  23.054  1.00  0.00           C    
ATOM    740 Cl21 MOL    58      28.490  10.279  23.542  1.00  0.00          Cl    
ATOM    741 Cl21 MOL    58      28.731  12.553  21.691  1.00  0.00          Cl    
ATOM    742  H21 MOL    58      28.007  12.608  23.877  1.00  0.00           H    
ATOM    743  H21 MOL    58      26.702  11.813  22.776  1.00  0.00           H    
ATOM    744  C21 MOL    59       6.764  16.290  15.623  1.00  0.00           C    
ATOM    745 Cl21 MOL    59       5.739  15.089  16.419  1.00  0.00          Cl    
ATOM    746 Cl21 MOL    59       5.726  17.549  15.009  1.00  0.00          Cl    
ATOM    747  H21 MOL    59       7.390  15.788  14.846  1.00  0.00           H    
ATOM    748  H21 MOL    59       7.339  16.854  16.422  1.00  0.00           H    
ATOM    749  C21 MOL    60      11.583  13.815   1.956  1.00  0.00           C    
ATOM    750 Cl21 MOL    60      10.639  13.893   0.479  1.00  0.00          Cl    
ATOM    751 Cl21 MOL    60      13.326  13.515   1.651  1.00  0.00          Cl    
ATOM    752  H21 MOL    60      11.309  12.985   2.581  1.00  0.00           H    
ATOM    753  H21 MOL    60      11.515  14.685   2.640  1.00  0.00           H    
ATOM    754  C21 MOL    61      17.853  11.738  27.445  1.00  0.00           C    
ATOM    755 Cl21 MOL    61      19.094  11.674  28.736  1.00  0.00          Cl    
ATOM    756 Cl21 MOL    61      16.856  10.303  27.495  1.00  0.00          Cl    
ATOM    757  H21 MOL    61      18.428  11.862  26.464  1.00  0.00           H    
ATOM    758  H21 MOL    61      17.237  12.614  27.692  1.00  0.00           H    
ATOM    759  C21 MOL    62       6.153  11.065  30.348  1.00  0.00           C    
ATOM    760 Cl21 MOL    62       7.913  11.600  30.699  1.00  0.00          Cl    
ATOM    761 Cl21 MOL    62       5.085  11.051  31.829  1.00  0.00          Cl    
ATOM    762  H21 MOL    62       6.244  10.073  29.840  1.00  0.00           H    
ATOM    763  H21 MOL    62       5.711  11.771  29.656  1.00  0.00           H    
ATOM    764  C21 MOL    63      -1.464  16.712  12.326  1.00  0.00           C    
ATOM    765 Cl21 MOL    63      -2.852  16.705  11.184  1.00  0.00          Cl    
ATOM    766 Cl21 MOL    63      -2.015  17.364  13.911  1.00  0.00          Cl    
ATOM    767  H21 MOL    63      -0.922  17.461  11.805  1.00  0.00           H    
ATOM    768  H21 MOL    63      -1.122  15.700  12.325  1.00  0.00           H    
ATOM    769  C21 MOL    64      31.999  16.780  15.785  1.00  0.00           C    
ATOM    770 Cl21 MOL    64      32.569  15.237  15.042  1.00  0.00          Cl    
ATOM    771 Cl21 MOL    64      32.470  18.179  14.756  1.00  0.00          Cl    
ATOM    772  H21 MOL    64      32.461  16.914  16.761  1.00  0.00           H    
ATOM    773  H21 MOL    64      30.894  16.732  15.828  1.00  0.00           H    
ATOM    774  C21 MOL    65      13.795  15.013 -10.602  1.00  0.00           C    
ATOM    775 Cl21 MOL    65      12.813  15.683 -11.934  1.00  0.00          Cl    
ATOM    776 Cl21 MOL    65      12.812  14.602  -9.239  1.00  0.00          Cl    
ATOM    777  H21 MOL    65      14.447  15.910 -10.308  1.00  0.00           H    
ATOM    778  H21 MOL    65      14.470  14.200 -10.980  1.00  0.00           H    
ATOM    779  C21 MOL    66      -0.274  21.207  12.443  1.00  0.00           C    
ATOM    780 Cl21 MOL    66      -0.590  20.983  14.161  1.00  0.00          Cl    
ATOM    781 Cl21 MOL    66      -1.483  20.220  11.490  1.00  0.00          Cl    
ATOM    782  H21 MOL    66       0.751  20.806  12.192  1.00  0.00           H    
ATOM    783  H21 MOL    66      -0.435  22.267  12.261  1.00  0.00           H    
ATOM    784  C21 MOL    67       0.509  22.219   6.972  1.00  0.00           C    
ATOM    785 Cl21 MOL    67       0.294  23.710   5.990  1.00  0.00          Cl    
ATOM    786 Cl21 MOL    67      -0.012  22.533   8.604  1.00  0.00          Cl    
ATOM    787  H21 MOL    67       1.573  22.006   6.926  1.00  0.00           H    
ATOM    788  H21 MOL    67      -0.098  21.455   6.575  1.00  0.00           H    
ATOM    789  C21 MOL    68      24.974  22.287  29.226  1.00  0.00           C    
ATOM    790 Cl21 MOL    68      24.221  21.734  30.746  1.00  0.00          Cl    
ATOM    791 Cl21 MOL    68      23.773  22.170  27.968  1.00  0.00          Cl    
ATOM    792  H21 MOL    68      25.872  21.738  29.050  1.00  0.00           H    
ATOM    793  H21 MOL    68      25.096  23.356  29.329  1.00  0.00           H    
ATOM    794  C21 MOL    69      36.112  26.977  34.032  1.00  0.00           C    
ATOM    795 Cl21 MOL    69      36.436  26.121  32.516  1.00  0.00          Cl    
ATOM    796 Cl21 MOL    69      36.729  28.639  34.009  1.00  0.00          Cl    
ATOM    797  H21 MOL    69      36.554  26.423  34.831  1.00  0.00           H    
ATOM    798  H21 MOL    69      34.997  26.956  34.138  1.00  0.00           H    
ATOM    799  C21 MOL    70      13.803  -1.339  16.788  1.00  0.00           C    
ATOM    800 Cl21 MOL    70      14.496   0.202  17.465  1.00  0.00          Cl    
ATOM    801 Cl21 MOL    70      13.675  -2.642  18.020  1.00  0.00          Cl    
ATOM    802  H21 MOL    70      14.414  -1.800  16.065  1.00  0.00           H    
ATOM    803  H22 MOL    70      12.858  -0.958  16.387  1.00  0.00           H    
ATOM    804  C22 MOL    71      -1.954  32.405  15.228  1.00  0.00           C    
ATOM    805 Cl22 MOL    71      -2.100  30.629  14.873  1.00  0.00          Cl    
ATOM    806 Cl22 MOL    71      -3.076  32.859  16.414  1.00  0.00          Cl    
ATOM    807  H22 MOL    71      -2.086  33.015  14.284  1.00  0.00           H    
ATOM    808  H22 MOL    71      -0.921  32.491  15.623  1.00  0.00           H    
ATOM    809  C22 MOL    72      14.156  10.124  23.526  1.00  0.00           C    
ATOM    810 Cl22 MOL    72      12.785   9.070  24.102  1.00  0.00          Cl    
ATOM    811 Cl22 MOL    72      14.618  11.124  24.975  1.00  0.00          Cl    
ATOM    812  H22 MOL    72      13.839  10.715  22.677  1.00  0.00           H    
ATOM    813  H22 MOL    72      14.992   9.492  23.200  1.00  0.00           H    
ATOM    814  C22 MOL    73      14.630   9.419  32.080  1.00  0.00           C    
ATOM    815 Cl22 MOL    73      15.056   9.886  33.749  1.00  0.00          Cl    
ATOM    816 Cl22 MOL    73      14.644   7.622  31.902  1.00  0.00          Cl    
ATOM    817  H22 MOL    73      15.341   9.884  31.407  1.00  0.00           H    
ATOM    818  H22 MOL    73      13.669   9.768  31.841  1.00  0.00           H    
ATOM    819  C22 MOL    74       9.305  16.492  19.559  1.00  0.00           C    
ATOM    820 Cl22 MOL    74       7.532  16.470  19.917  1.00  0.00          Cl    
ATOM    821 Cl22 MOL    74      10.097  17.999  20.056  1.00  0.00          Cl    
ATOM    822  H22 MOL    74       9.359  16.575  18.461  1.00  0.00           H    
ATOM    823  H22 MOL    74       9.708  15.619  20.087  1.00  0.00           H    
ATOM    824  C22 MOL    75      10.817  26.781  19.144  1.00  0.00           C    
ATOM    825 Cl22 MOL    75      10.347  27.984  17.946  1.00  0.00          Cl    
ATOM    826 Cl22 MOL    75       9.415  26.536  20.190  1.00  0.00          Cl    
ATOM    827  H22 MOL    75      11.594  27.270  19.809  1.00  0.00           H    
ATOM    828  H22 MOL    75      11.126  25.869  18.637  1.00  0.00           H    
ATOM    829  C22 MOL    76       8.971   7.537  13.057  1.00  0.00           C    
ATOM    830 Cl22 MOL    76       8.100   7.239  11.535  1.00  0.00          Cl    
ATOM    831 Cl22 MOL    76       9.240   6.112  14.037  1.00  0.00          Cl    
ATOM    832  H22 MOL    76       8.274   8.211  13.617  1.00  0.00           H    
ATOM    833  H22 MOL    76       9.959   7.996  12.879  1.00  0.00           H    
ATOM    834  C22 MOL    77      24.849   1.299   6.110  1.00  0.00           C    
ATOM    835 Cl22 MOL    77      23.375   1.369   5.104  1.00  0.00          Cl    
ATOM    836 Cl22 MOL    77      24.838   2.148   7.660  1.00  0.00          Cl    
ATOM    837  H22 MOL    77      25.741   1.539   5.523  1.00  0.00           H    
ATOM    838  H22 MOL    77      24.884   0.189   6.301  1.00  0.00           H    
ATOM    839  C22 MOL    78      12.202   4.644   0.293  1.00  0.00           C    
ATOM    840 Cl22 MOL    78      13.624   3.645   0.730  1.00  0.00          Cl    
ATOM    841 Cl22 MOL    78      10.667   3.931   0.644  1.00  0.00          Cl    
ATOM    842  H22 MOL    78      12.237   4.923  -0.754  1.00  0.00           H    
ATOM    843  H22 MOL    78      12.335   5.555   0.945  1.00  0.00           H    
ATOM    844  C22 MOL    79       8.380  11.837  13.260  1.00  0.00           C    
ATOM    845 Cl22 MOL    79       9.807  11.253  12.526  1.00  0.00          Cl    
ATOM    846 Cl22 MOL    79       7.885  10.945  14.711  1.00  0.00          Cl    
ATOM    847  H22 MOL    79       7.569  11.806  12.433  1.00  0.00           H    
ATOM    848  H22 MOL    79       8.431  12.893  13.537  1.00  0.00           H    
ATOM    849  C22 MOL    80       7.178  18.278  11.295  1.00  0.00           C    
ATOM    850 Cl22 MOL    80       7.554  16.533  11.259  1.00  0.00          Cl    
ATOM    851 Cl22 MOL    80       8.582  19.174  11.859  1.00  0.00          Cl    
ATOM    852  H22 MOL    80       6.272  18.513  11.902  1.00  0.00           H    
ATOM    853  H22 MOL    80       7.010  18.567  10.239  1.00  0.00           H    
ATOM    854  C22 MOL    81      18.081  24.867  23.351  1.00  0.00           C    
ATOM    855 Cl22 MOL    81      17.504  23.225  23.470  1.00  0.00          Cl    
ATOM    856 Cl22 MOL    81      18.511  25.280  21.731  1.00  0.00          Cl    
ATOM    857  H22 MOL    81      19.042  24.981  23.889  1.00  0.00           H    
ATOM    858  H22 MOL    81      17.371  25.521  23.809  1.00  0.00           H    
ATOM    859  C22 MOL    82      41.206  16.796  14.324  1.00  0.00           C    
ATOM    860 Cl22 MOL    82      40.817  15.055  14.345  1.00  0.00          Cl    
ATOM    861 Cl22 MOL    82      41.865  17.366  15.910  1.00  0.00          Cl    
ATOM    862  H22 MOL    82      40.247  17.341  14.132  1.00  0.00           H    
ATOM    863  H22 MOL    82      41.932  17.110  13.535  1.00  0.00           H    
ATOM    864  C22 MOL    83      13.554   2.078   6.219  1.00  0.00           C    
ATOM    865 Cl22 MOL    83      14.414   3.656   6.395  1.00  0.00          Cl    
ATOM    866 Cl22 MOL    83      12.922   1.736   7.812  1.00  0.00          Cl    
ATOM    867  H22 MOL    83      14.308   1.320   5.931  1.00  0.00           H    
ATOM    868  H22 MOL    83      12.803   2.048   5.429  1.00  0.00           H    
ATOM    869  C22 MOL    84      25.099   2.822  14.215  1.00  0.00           C    
ATOM    870 Cl22 MOL    84      25.560   1.909  12.812  1.00  0.00          Cl    
ATOM    871 Cl22 MOL    84      24.371   1.727  15.528  1.00  0.00          Cl    
ATOM    872  H22 MOL    84      24.278   3.458  13.856  1.00  0.00           H    
ATOM    873  H22 MOL    84      25.992   3.405  14.651  1.00  0.00           H    
ATOM    874  C22 MOL    85      21.666  22.770  23.281  1.00  0.00           C    
ATOM    875 Cl22 MOL    85      22.372  22.091  21.667  1.00  0.00          Cl    
ATOM    876 Cl22 MOL    85      20.379  21.734  23.907  1.00  0.00          Cl    
ATOM    877  H22 MOL    85      21.294  23.827  23.154  1.00  0.00           H    
ATOM    878  H22 MOL    85      22.480  22.697  23.998  1.00  0.00           H    
ATOM    879  C22 MOL    86      10.067   2.630  46.841  1.00  0.00           C    
ATOM    880 Cl22 MOL    86      10.398   2.192  45.112  1.00  0.00          Cl    
ATOM    881 Cl22 MOL    86       8.640   1.686  47.416  1.00  0.00          Cl    
ATOM    882  H22 MOL    86       9.858   3.763  46.802  1.00  0.00           H    
ATOM    883  H22 MOL    86      10.946   2.405  47.439  1.00  0.00           H    
ATOM    884  C22 MOL    87      13.315  10.477  10.880  1.00  0.00           C    
ATOM    885 Cl22 MOL    87      14.477   9.902   9.747  1.00  0.00          Cl    
ATOM    886 Cl22 MOL    87      14.198  11.524  12.026  1.00  0.00          Cl    
ATOM    887  H22 MOL    87      12.835   9.629  11.381  1.00  0.00           H    
ATOM    888  H22 MOL    87      12.582  11.048  10.273  1.00  0.00           H    
ATOM    889  C22 MOL    88       0.979  28.184  27.298  1.00  0.00           C    
ATOM    890 Cl22 MOL    88       2.562  28.770  26.831  1.00  0.00          Cl    
ATOM    891 Cl22 MOL    88       0.662  26.605  26.718  1.00  0.00          Cl    
ATOM    892  H22 MOL    88       0.273  28.766  26.709  1.00  0.00           H    
ATOM    893  H22 MOL    88       0.799  28.308  28.385  1.00  0.00           H    
ATOM    894  C22 MOL    89      34.680  33.980  16.469  1.00  0.00           C    
ATOM    895 Cl22 MOL    89      35.602  33.952  17.944  1.00  0.00          Cl    
ATOM    896 Cl22 MOL    89      33.325  32.824  16.376  1.00  0.00          Cl    
ATOM    897  H22 MOL    89      35.349  33.729  15.723  1.00  0.00           H    
ATOM    898  H23 MOL    89      34.181  34.932  16.474  1.00  0.00           H    
ATOM    899  C23 MOL    90       0.650  27.368   1.052  1.00  0.00           C    
ATOM    900 Cl23 MOL    90       1.603  28.096   2.415  1.00  0.00          Cl    
ATOM    901 Cl23 MOL    90      -1.077  27.373   1.535  1.00  0.00          Cl    
ATOM    902  H23 MOL    90       1.059  26.317   0.880  1.00  0.00           H    
ATOM    903  H23 MOL    90       0.710  28.036   0.191  1.00  0.00           H    
ATOM    904  C23 MOL    91       2.814   6.191  30.961  1.00  0.00           C    
ATOM    905 Cl23 MOL    91       4.141   7.218  31.551  1.00  0.00          Cl    
ATOM    906 Cl23 MOL    91       1.525   6.141  32.220  1.00  0.00          Cl    
ATOM    907  H23 MOL    91       3.050   5.170  30.751  1.00  0.00           H    
ATOM    908  H23 MOL    91       2.495   6.671  30.024  1.00  0.00           H    
ATOM    909  C23 MOL    92      12.849  -2.161   5.449  1.00  0.00           C    
ATOM    910 Cl23 MOL    92      14.114  -1.177   4.625  1.00  0.00          Cl    
ATOM    911 Cl23 MOL    92      12.067  -1.178   6.741  1.00  0.00          Cl    
ATOM    912  H23 MOL    92      13.321  -3.043   5.881  1.00  0.00           H    
ATOM    913  H23 MOL    92      12.056  -2.427   4.705  1.00  0.00           H    
ATOM    914  C23 MOL    93      -0.840   5.610  17.496  1.00  0.00           C    
ATOM    915 Cl23 MOL    93      -1.294   4.743  16.055  1.00  0.00          Cl    
ATOM    916 Cl23 MOL    93       0.803   5.331  17.932  1.00  0.00          Cl    
ATOM    917  H23 MOL    93      -1.297   5.127  18.410  1.00  0.00           H    
ATOM    918  H23 MOL    93      -1.117   6.669  17.419  1.00  0.00           H    
ATOM    919  C23 MOL    94       8.583  15.660   4.216  1.00  0.00           C    
ATOM    920 Cl23 MOL    94      10.149  15.732   4.974  1.00  0.00          Cl    
ATOM    921 Cl23 MOL    94       8.209  13.996   3.499  1.00  0.00          Cl    
ATOM    922  H23 MOL    94       8.471  16.297   3.354  1.00  0.00           H    
ATOM    923  H23 MOL    94       7.714  15.838   4.881  1.00  0.00           H    
ATOM    924  C23 MOL    95      13.675  -2.258  11.433  1.00  0.00           C    
ATOM    925 Cl23 MOL    95      13.330  -1.133  10.088  1.00  0.00          Cl    
ATOM    926 Cl23 MOL    95      13.933  -1.466  12.988  1.00  0.00          Cl    
ATOM    927  H23 MOL    95      14.583  -2.901  11.198  1.00  0.00           H    
ATOM    928  H23 MOL    95      12.795  -2.845  11.483  1.00  0.00           H    
ATOM    929  C23 MOL    96       0.450   5.221   4.521  1.00  0.00           C    
ATOM    930 Cl23 MOL    96       0.173   5.353   6.246  1.00  0.00          Cl    
ATOM    931 Cl23 MOL    96      -1.062   5.297   3.594  1.00  0.00          Cl    
ATOM    932  H23 MOL    96       0.952   4.260   4.321  1.00  0.00           H    
ATOM    933  H23 MOL    96       1.106   5.997   4.208  1.00  0.00           H    
ATOM    934  C23 MOL    97       3.593  42.918  17.266  1.00  0.00           C    
ATOM    935 Cl23 MOL    97       5.017  42.173  16.518  1.00  0.00          Cl    
ATOM    936 Cl23 MOL    97       2.361  41.608  17.478  1.00  0.00          Cl    
ATOM    937  H23 MOL    97       3.182  43.747  16.686  1.00  0.00           H    
ATOM    938  H23 MOL    97       3.886  43.355  18.216  1.00  0.00           H    
ATOM    939  C23 MOL    98      10.015  -3.448   0.209  1.00  0.00           C    
ATOM    940 Cl23 MOL    98       9.973  -4.478  -1.318  1.00  0.00          Cl    
ATOM    941 Cl23 MOL    98       8.420  -2.990   0.707  1.00  0.00          Cl    
ATOM    942  H23 MOL    98      10.463  -2.484  -0.072  1.00  0.00           H    
ATOM    943  H23 MOL    98      10.565  -3.919   1.028  1.00  0.00           H    
ATOM    944  C23 MOL    99      12.519  -0.267  -0.192  1.00  0.00           C    
ATOM    945 Cl23 MOL    99      11.543   1.039  -0.989  1.00  0.00          Cl    
ATOM    946 Cl23 MOL    99      14.094   0.131   0.331  1.00  0.00          Cl    
ATOM    947  H23 MOL    99      12.556  -1.042  -0.931  1.00  0.00           H    
ATOM    948  H23 MOL    99      11.923  -0.569   0.678  1.00  0.00           H    
ATOM    949  C23 MOL   100      10.135  22.843  17.397  1.00  0.00           C    
ATOM    950 Cl23 MOL   100       9.253  24.282  16.841  1.00  0.00          Cl    
ATOM    951 Cl23 MOL   100      10.121  22.856  19.198  1.00  0.00          Cl    
ATOM    952  H23 MOL   100      11.232  22.810  17.148  1.00  0.00           H    
ATOM    953  H23 MOL   100       9.681  21.897  17.034  1.00  0.00           H    
ATOM    954  C23 MOL   101      13.937   3.581  11.039  1.00  0.00           C    
ATOM    955 Cl23 MOL   101      14.625   4.820   9.893  1.00  0.00          Cl    
ATOM    956 Cl23 MOL   101      15.123   3.374  12.271  1.00  0.00          Cl    
ATOM    957  H23 MOL   101      13.725   2.704  10.388  1.00  0.00           H    
ATOM    958  H23 MOL   101      13.013   3.962  11.427  1.00  0.00           H    
ATOM    959  P94 MOL   102      21.202  27.633  13.882  1.00  0.00           P    
ATOM    960  O94 MOL   102      21.903  26.181  13.596  1.00  0.00           O    
ATOM    961  C94 MOL   102      23.208  25.856  13.148  1.00  0.00           C    
ATOM    962  C95 MOL   102      23.217  24.529  12.462  1.00  0.00           C    
ATOM    963  O95 MOL   102      20.593  27.697  15.194  1.00  0.00           O    
ATOM    964  O95 MOL   102      20.091  27.791  12.782  1.00  0.00           O    
ATOM    965  C95 MOL   102      20.095  27.514  11.374  1.00  0.00           C    
ATOM    966  C95 MOL   102      20.825  28.443  10.508  1.00  0.00           C    
ATOM    967  O95 MOL   102      22.323  28.749  13.594  1.00  0.00           O    
ATOM    968  C95 MOL   102      22.008  30.086  13.820  1.00  0.00           C    
ATOM    969  C95 MOL   102      22.946  30.824  13.087  1.00  0.00           C    
ATOM    970 8H95 MOL   102      23.780  25.778  14.099  1.00  0.00           H    
ATOM    971 9H95 MOL   102      23.611  26.650  12.584  1.00  0.00           H    
ATOM    972 0H96 MOL   102      24.024  23.790  12.766  1.00  0.00           H    
ATOM    973 1H96 MOL   102      23.265  24.611  11.351  1.00  0.00           H    
ATOM    974 2H96 MOL   102      22.279  24.058  12.586  1.00  0.00           H    
ATOM    975 3H96 MOL   102      19.016  27.531  11.076  1.00  0.00           H    
ATOM    976 4H96 MOL   102      20.564  26.509  11.153  1.00  0.00           H    
ATOM    977 5H96 MOL   102      20.764  28.085   9.451  1.00  0.00           H    
ATOM    978 6H96 MOL   102      21.908  28.381  10.736  1.00  0.00           H    
ATOM    979 7H96 MOL   102      20.510  29.493  10.690  1.00  0.00           H    
ATOM    980 8H96 MOL   102      22.095  30.236  14.879  1.00  0.00           H    
ATOM    981 9H96 MOL   102      20.978  30.336  13.557  1.00  0.00           H    
ATOM    982 0H97 MOL   102      23.969  30.633  13.518  1.00  0.00           H    
ATOM    983 1H97 MOL   102      22.727  31.937  13.171  1.00  0.00           H    
ATOM    984 2H97 MOL   102      22.821  30.413  12.072  1.00  0.00           H    
ATOM    985  P13 MOL   103      20.032   3.694  15.893  1.00  0.00           P    
ATOM    986  O13 MOL   103      18.451   4.073  15.960  1.00  0.00           O    
ATOM    987  C13 MOL   103      17.313   3.495  15.320  1.00  0.00           C    
ATOM    988  C13 MOL   103      17.036   2.141  15.753  1.00  0.00           C    
ATOM    989  O13 MOL   103      20.418   3.058  14.662  1.00  0.00           O    
ATOM    990  O13 MOL   103      20.302   2.706  17.115  1.00  0.00           O    
ATOM    991  C13 MOL   103      21.584   2.341  17.468  1.00  0.00           C    
ATOM    992  C13 MOL   103      21.708   0.913  17.252  1.00  0.00           C    
ATOM    993  O13 MOL   103      20.960   5.060  16.068  1.00  0.00           O    
ATOM    994  C13 MOL   103      20.372   6.145  16.653  1.00  0.00           C    
ATOM    995  C13 MOL   103      20.053   5.986  18.063  1.00  0.00           C    
ATOM    996  H13 MOL   103      17.586   3.404  14.250  1.00  0.00           H    
ATOM    997  H13 MOL   103      16.479   4.180  15.489  1.00  0.00           H    
ATOM    998  H13 MOL   103      17.959   1.509  15.696  1.00  0.00           H    
ATOM    999  H13 MOL   103      16.291   1.637  15.167  1.00  0.00           H    
ATOM   1000  H13 MOL   103      16.755   2.079  16.827  1.00  0.00           H    
ATOM   1001  H13 MOL   103      21.579   2.645  18.543  1.00  0.00           H    
ATOM   1002  H13 MOL   103      22.364   2.933  16.920  1.00  0.00           H    
ATOM   1003  H13 MOL   103      21.651   0.729  16.148  1.00  0.00           H    
ATOM   1004  H13 MOL   103      20.894   0.392  17.802  1.00  0.00           H    
ATOM   1005  H13 MOL   103      22.567   0.385  17.722  1.00  0.00           H    
ATOM   1006  H13 MOL   103      19.475   6.454  16.088  1.00  0.00           H    
ATOM   1007  H13 MOL   103      21.058   6.957  16.630  1.00  0.00           H    
ATOM   1008  H13 MOL   103      19.378   5.106  18.274  1.00  0.00           H    
ATOM   1009  H13 MOL   103      19.440   6.908  18.355  1.00  0.00           H    
ATOM   1010  H13 MOL   103      20.933   5.731  18.645  1.00  0.00           H    
ATOM   1011  P15 MOL   104      17.585  30.733  27.240  1.00  0.00           P    
ATOM   1012  O15 MOL   104      16.209  30.338  27.945  1.00  0.00           O    
ATOM   1013  C15 MOL   104      15.284  29.262  27.553  1.00  0.00           C    
ATOM   1014  C15 MOL   104      15.721  28.053  28.113  1.00  0.00           C    
ATOM   1015  O15 MOL   104      17.332  31.808  26.301  1.00  0.00           O    
ATOM   1016  O15 MOL   104      18.267  29.389  26.557  1.00  0.00           O    
ATOM   1017  C15 MOL   104      18.647  29.380  25.155  1.00  0.00           C    
ATOM   1018  C15 MOL   104      18.009  28.297  24.385  1.00  0.00           C    
ATOM   1019  O15 MOL   104      18.521  31.236  28.391  1.00  0.00           O    
ATOM   1020  C15 MOL   104      18.202  32.207  29.383  1.00  0.00           C    
ATOM   1021  C15 MOL   104      18.893  31.698  30.502  1.00  0.00           C    
ATOM   1022  H15 MOL   104      15.223  29.256  26.482  1.00  0.00           H    
ATOM   1023  H15 MOL   104      14.274  29.615  27.897  1.00  0.00           H    
ATOM   1024  H15 MOL   104      15.584  27.092  27.545  1.00  0.00           H    
ATOM   1025  H15 MOL   104      15.357  27.863  29.134  1.00  0.00           H    
ATOM   1026  H15 MOL   104      16.822  28.101  28.023  1.00  0.00           H    
ATOM   1027  H15 MOL   104      19.731  29.449  25.081  1.00  0.00           H    
ATOM   1028  H15 MOL   104      18.215  30.276  24.758  1.00  0.00           H    
ATOM   1029  H15 MOL   104      16.996  28.086  24.741  1.00  0.00           H    
ATOM   1030  H15 MOL   104      18.592  27.414  24.528  1.00  0.00           H    
ATOM   1031  H15 MOL   104      18.049  28.453  23.314  1.00  0.00           H    
ATOM   1032  H15 MOL   104      17.135  32.149  29.387  1.00  0.00           H    
ATOM   1033  H15 MOL   104      18.585  33.106  28.910  1.00  0.00           H    
ATOM   1034  H15 MOL   104      18.389  30.712  30.685  1.00  0.00           H    
ATOM   1035  H15 MOL   104      18.845  32.447  31.310  1.00  0.00           H    
ATOM   1036  H15 MOL   104      20.012  31.554  30.220  1.00  0.00           H    
ATOM   1037  C21 MOL   105      25.641  15.156   1.258  1.00  0.00           C    
ATOM   1038 Cl21 MOL   105      24.484  16.188   0.327  1.00  0.00          Cl    
ATOM   1039 Cl21 MOL   105      24.717  13.979   2.365  1.00  0.00          Cl    
ATOM   1040  H21 MOL   105      26.107  15.862   1.952  1.00  0.00           H    
ATOM   1041  H21 MOL   105      26.257  14.518   0.634  1.00  0.00           H    
ATOM   1042  P17 MOL   106      30.399  11.223   8.941  1.00  0.00           P    
ATOM   1043  O17 MOL   106      28.782  11.314   9.287  1.00  0.00           O    
ATOM   1044  C17 MOL   106      27.904  12.053   8.515  1.00  0.00           C    
ATOM   1045  C17 MOL   106      27.631  11.322   7.323  1.00  0.00           C    
ATOM   1046  O17 MOL   106      31.337  11.745   9.890  1.00  0.00           O    
ATOM   1047  O17 MOL   106      30.680  11.826   7.522  1.00  0.00           O    
ATOM   1048  C17 MOL   106      32.047  12.042   7.142  1.00  0.00           C    
ATOM   1049  C17 MOL   106      32.154  12.169   5.684  1.00  0.00           C    
ATOM   1050  O17 MOL   106      30.826   9.652   8.847  1.00  0.00           O    
ATOM   1051  C17 MOL   106      30.001   8.743   8.160  1.00  0.00           C    
ATOM   1052  C17 MOL   106      29.028   8.090   8.996  1.00  0.00           C    
ATOM   1053  H17 MOL   106      28.354  13.006   8.343  1.00  0.00           H    
ATOM   1054  H17 MOL   106      27.000  12.148   9.099  1.00  0.00           H    
ATOM   1055  H17 MOL   106      28.358  11.127   6.576  1.00  0.00           H    
ATOM   1056  H17 MOL   106      26.792  11.755   6.720  1.00  0.00           H    
ATOM   1057  H17 MOL   106      27.194  10.344   7.609  1.00  0.00           H    
ATOM   1058  H17 MOL   106      32.618  11.176   7.437  1.00  0.00           H    
ATOM   1059  H17 MOL   106      32.354  12.959   7.659  1.00  0.00           H    
ATOM   1060  H17 MOL   106      31.685  13.101   5.417  1.00  0.00           H    
ATOM   1061  H17 MOL   106      31.657  11.306   5.217  1.00  0.00           H    
ATOM   1062  H17 MOL   106      33.212  12.094   5.278  1.00  0.00           H    
ATOM   1063  H17 MOL   106      30.568   7.976   7.613  1.00  0.00           H    
ATOM   1064  H17 MOL   106      29.560   9.384   7.397  1.00  0.00           H    
ATOM   1065  H17 MOL   106      28.395   7.458   8.422  1.00  0.00           H    
ATOM   1066  H17 MOL   106      28.330   8.794   9.515  1.00  0.00           H    
ATOM   1067  H17 MOL   106      29.562   7.553   9.767  1.00  0.00           H    
ATOM   1068  C20 MOL   107      23.737   9.545  21.632  1.00  0.00           C    
ATOM   1069 Cl20 MOL   107      23.066  10.565  22.906  1.00  0.00          Cl    
ATOM   1070 Cl20 MOL   107      25.185  10.345  20.877  1.00  0.00          Cl    
ATOM   1071  H20 MOL   107      22.894   9.471  20.949  1.00  0.00           H    
ATOM   1072  H20 MOL   107      24.047   8.617  22.106  1.00  0.00           H    
ATOM   1073  P15 MOL   108      26.314   8.166  29.839  1.00  0.00           P    
ATOM   1074  O15 MOL   108      26.834   9.601  30.170  1.00  0.00           O    
ATOM   1075  C15 MOL   108      26.393  10.075  31.439  1.00  0.00           C    
ATOM   1076  C15 MOL   108      26.873  11.454  31.463  1.00  0.00           C    
ATOM   1077  O15 MOL   108      24.836   7.998  30.091  1.00  0.00           O    
ATOM   1078  O15 MOL   108      27.185   7.274  30.837  1.00  0.00           O    
ATOM   1079  C15 MOL   108      28.535   7.012  30.492  1.00  0.00           C    
ATOM   1080  C15 MOL   108      29.418   8.211  30.733  1.00  0.00           C    
ATOM   1081  O15 MOL   108      26.829   8.039  28.342  1.00  0.00           O    
ATOM   1082  C15 MOL   108      26.137   8.400  27.100  1.00  0.00           C    
ATOM   1083  C15 MOL   108      25.581   9.732  27.218  1.00  0.00           C    
ATOM   1084  H15 MOL   108      26.805   9.432  32.186  1.00  0.00           H    
ATOM   1085  H15 MOL   108      25.244  10.077  31.577  1.00  0.00           H    
ATOM   1086  H15 MOL   108      26.775  11.916  32.466  1.00  0.00           H    
ATOM   1087  H15 MOL   108      26.328  12.100  30.812  1.00  0.00           H    
ATOM   1088  H15 MOL   108      27.957  11.449  31.054  1.00  0.00           H    
ATOM   1089  H15 MOL   108      28.723   6.758  29.401  1.00  0.00           H    
ATOM   1090  H15 MOL   108      28.973   6.131  31.040  1.00  0.00           H    
ATOM   1091  H15 MOL   108      29.443   8.968  29.945  1.00  0.00           H    
ATOM   1092  H15 MOL   108      30.423   7.916  31.005  1.00  0.00           H    
ATOM   1093  H15 MOL   108      29.013   8.845  31.521  1.00  0.00           H    
ATOM   1094  H15 MOL   108      25.258   7.731  26.896  1.00  0.00           H    
ATOM   1095  H15 MOL   108      26.824   8.302  26.235  1.00  0.00           H    
ATOM   1096  H15 MOL   108      25.085  10.040  26.273  1.00  0.00           H    
ATOM   1097  H15 MOL   108      26.362  10.463  27.357  1.00  0.00           H    
ATOM   1098  H15 MOL   108      24.858   9.812  28.080  1.00  0.00           H    
ATOM   1099  C22 MOL   109      26.196   3.102  29.459  1.00  0.00           C    
ATOM   1100 Cl22 MOL   109      25.432   4.393  28.531  1.00  0.00          Cl    
ATOM   1101 Cl22 MOL   109      27.233   3.883  30.692  1.00  0.00          Cl    
ATOM   1102  H22 MOL   109      26.945   2.556  28.922  1.00  0.00           H    
ATOM   1103  H22 MOL   109      25.359   2.527  29.886  1.00  0.00           H    
ATOM   1104 Li1  MOL   110      18.274  13.192  14.941  1.00  0.00          Li1+  
ATOM   1105 Li2  MOL   111      21.904  16.250  16.968  1.00  0.00          Li1+  
ATOM   1106 Li3  MOL   112      17.116  17.652  19.828  1.00  0.00          Li1+  
ATOM   1107 Li4  MOL   113       1.646  21.787  20.531  1.00  0.00          Li1+  
ATOM   1108 Li7  MOL   114      20.772  29.290  28.730  1.00  0.00          Li1+  
ATOM   1109 Li8  MOL   115      18.168  19.326  25.508  1.00  0.00          Li1+  
ATOM   1110 Li9  MOL   116      23.287   7.449   0.017  1.00  0.00          Li1+  
ATOM   1111 Li10 MOL   117      24.838  12.158  18.476  1.00  0.00          Li1+  
ATOM   1112 Li13 MOL   118      13.798  21.233  16.664  1.00  0.00          Li1+  
ATOM   1113 Li14 MOL   119      13.003  23.443  28.604  1.00  0.00          Li1+  
ATOM   1114 Li15 MOL   120      22.371  10.068  25.545  1.00  0.00          Li1+  
ATOM   1115 Li16 MOL   121       0.451  13.209  11.163  1.00  0.00          Li1+  
ATOM   1116 Li18 MOL   122      19.236   9.702  18.546  1.00  0.00          Li1+  
ATOM   1117 Li19 MOL   123      18.847  20.671   3.607  1.00  0.00          Li1+  
ATOM   1118 Li20 MOL   124       0.041   9.087  15.424  1.00  0.00          Li1+  
ATOM   1119 Li21 MOL   125      23.197   3.911  24.922  1.00  0.00          Li1+  
ATOM   1120 Li22 MOL   126      13.524  24.696   4.067  1.00  0.00          Li1+  
ATOM   1121 Li24 MOL   127       3.714  18.390   5.176  1.00  0.00          Li1+  
ATOM   1122 Li25 MOL   128      20.795  26.911  17.587  1.00  0.00          Li1+  
ATOM   1123 Li26 MOL   129      22.939  17.488  23.443  1.00  0.00          Li1+  
ATOM   1124 Li27 MOL   130      19.113  26.787   5.000  1.00  0.00          Li1+  
ATOM   1125 Li28 MOL   131      14.620  19.851  10.816  1.00  0.00          Li1+  
ATOM   1126 Li29 MOL   132      10.227   0.438  24.515  1.00  0.00          Li1+  
ATOM   1127 Li30 MOL   133      23.845  30.072  23.790  1.00  0.00          Li1+  
ATOM   1128 Li33 MOL   134      16.891  24.984   0.181  1.00  0.00          Li1+  
ATOM   1129 Li35 MOL   135      27.143   2.293  21.882  1.00  0.00          Li1+  
ATOM   1130 Li36 MOL   136      22.743  19.163   7.703  1.00  0.00          Li1+  
ATOM   1131 Li38 MOL   137      17.484   2.712  25.294  1.00  0.00          Li1+  
ATOM   1132 Li39 MOL   138      26.363   9.682  12.785  1.00  0.00          Li1+  
ATOM   1133 Li40 MOL   139      19.923  13.695  22.344  1.00  0.00          Li1+  
ATOM   1134  F41 MOL   140      30.028  12.697   1.852  1.00  0.00           F    
ATOM   1135  S42 MOL   140      29.586  14.229   2.237  1.00  0.00           S    
ATOM   1136  N43 MOL   140      28.208  13.954   2.997  1.00  0.00           N1-  
ATOM   1137  S44 MOL   140      28.128  13.175   4.455  1.00  0.00           S    
ATOM   1138  F45 MOL   140      28.930  11.912   4.050  1.00  0.00           F    
ATOM   1139  O46 MOL   140      30.430  14.845   3.229  1.00  0.00           O    
ATOM   1140  O47 MOL   140      29.279  14.971   1.062  1.00  0.00           O    
ATOM   1141  O48 MOL   140      28.953  13.924   5.377  1.00  0.00           O    
ATOM   1142  O49 MOL   140      26.753  12.893   4.774  1.00  0.00           O    
ATOM   1143  F50 MOL   141      24.229  13.558  21.783  1.00  0.00           F    
ATOM   1144  S51 MOL   141      22.995  14.459  22.238  1.00  0.00           S    
ATOM   1145  N52 MOL   141      22.870  15.246  20.858  1.00  0.00           N1-  
ATOM   1146  S53 MOL   141      22.514  14.413  19.545  1.00  0.00           S    
ATOM   1147  F54 MOL   141      21.372  13.343  20.035  1.00  0.00           F    
ATOM   1148  O55 MOL   141      21.834  13.552  22.528  1.00  0.00           O    
ATOM   1149  O56 MOL   141      23.353  15.526  23.216  1.00  0.00           O    
ATOM   1150  O57 MOL   141      22.008  15.461  18.657  1.00  0.00           O    
ATOM   1151  O58 MOL   141      23.681  13.705  19.071  1.00  0.00           O    
ATOM   1152  F59 MOL   142      12.957  18.705  19.290  1.00  0.00           F    
ATOM   1153  S60 MOL   142      14.361  19.295  18.840  1.00  0.00           S    
ATOM   1154  N61 MOL   142      14.414  20.525  19.791  1.00  0.00           N1-  
ATOM   1155  S62 MOL   142      13.239  21.614  19.730  1.00  0.00           S    
ATOM   1156  F63 MOL   142      12.113  20.610  20.123  1.00  0.00           F    
ATOM   1157  O64 MOL   142      15.366  18.366  19.302  1.00  0.00           O    
ATOM   1158  O65 MOL   142      14.391  19.712  17.444  1.00  0.00           O    
ATOM   1159  O66 MOL   142      13.425  22.541  20.821  1.00  0.00           O    
ATOM   1160  O67 MOL   142      13.091  22.087  18.366  1.00  0.00           O    
ATOM   1161  F68 MOL   143      16.129  24.571   7.187  1.00  0.00           F    
ATOM   1162  S69 MOL   143      16.102  25.185   5.790  1.00  0.00           S    
ATOM   1163  N70 MOL   143      16.735  23.968   5.011  1.00  0.00           N1-  
ATOM   1164  S71 MOL   143      18.230  23.516   5.474  1.00  0.00           S    
ATOM   1165  F72 MOL   143      18.063  23.288   7.020  1.00  0.00           F    
ATOM   1166  O73 MOL   143      14.720  25.344   5.333  1.00  0.00           O    
ATOM   1167  O74 MOL   143      17.058  26.247   5.524  1.00  0.00           O    
ATOM   1168  O75 MOL   143      18.526  22.202   4.987  1.00  0.00           O    
ATOM   1169  O76 MOL   143      19.154  24.595   5.170  1.00  0.00           O    
ATOM   1170  F77 MOL   144      26.976   5.667  13.360  1.00  0.00           F    
ATOM   1171  S78 MOL   144      26.695   6.863  14.443  1.00  0.00           S    
ATOM   1172  N79 MOL   144      28.219   7.436  14.572  1.00  0.00           N1-  
ATOM   1173  S80 MOL   144      28.923   8.031  13.252  1.00  0.00           S    
ATOM   1174  F81 MOL   144      29.427   6.650  12.672  1.00  0.00           F    
ATOM   1175  O82 MOL   144      25.922   7.901  13.821  1.00  0.00           O    
ATOM   1176  O83 MOL   144      26.340   6.344  15.739  1.00  0.00           O    
ATOM   1177  O84 MOL   144      27.883   8.711  12.445  1.00  0.00           O    
ATOM   1178  O85 MOL   144      30.113   8.677  13.808  1.00  0.00           O    
ATOM   1179  F86 MOL   145      17.251  28.471   2.190  1.00  0.00           F    
ATOM   1180  S87 MOL   145      18.157  27.160   2.056  1.00  0.00           S    
ATOM   1181  N88 MOL   145      19.100  27.566   0.899  1.00  0.00           N1-  
ATOM   1182  S89 MOL   145      18.438  27.719  -0.531  1.00  0.00           S    
ATOM   1183  F90 MOL   145      17.286  28.677  -0.133  1.00  0.00           F    
ATOM   1184  O91 MOL   145      19.000  27.059   3.236  1.00  0.00           O    
ATOM   1185  O92 MOL   145      17.348  26.018   1.713  1.00  0.00           O    
ATOM   1186  O93 MOL   145      19.252  28.453  -1.480  1.00  0.00           O    
ATOM   1187  O94 MOL   145      17.859  26.406  -0.795  1.00  0.00           O    
ATOM   1188  F95 MOL   146      21.825  20.344  26.525  1.00  0.00           F    
ATOM   1189  S96 MOL   146      21.300  18.889  26.260  1.00  0.00           S    
ATOM   1190  N97 MOL   146      21.586  18.225  27.695  1.00  0.00           N1-  
ATOM   1191  S98 MOL   146      23.245  18.193  27.954  1.00  0.00           S    
ATOM   1192  F99 MOL   146      23.833  19.021  26.767  1.00  0.00           F    
ATOM   1193  O10 MOL   146      19.836  18.996  26.120  1.00  0.00           O    
ATOM   1194  O10 MOL   146      22.013  18.169  25.216  1.00  0.00           O    
ATOM   1195  O10 MOL   146      23.563  18.929  29.172  1.00  0.00           O    
ATOM   1196  O10 MOL   146      23.784  16.850  27.747  1.00  0.00           O    
ATOM   1197  F10 MOL   147      17.623  17.419   2.674  1.00  0.00           F    
ATOM   1198  S10 MOL   147      16.701  18.640   2.384  1.00  0.00           S    
ATOM   1199  N10 MOL   147      15.380  18.043   2.937  1.00  0.00           N1-  
ATOM   1200  S10 MOL   147      14.582  17.018   2.054  1.00  0.00           S    
ATOM   1201  F10 MOL   147      15.554  15.778   2.321  1.00  0.00           F    
ATOM   1202  O10 MOL   147      17.145  19.665   3.344  1.00  0.00           O    
ATOM   1203  O11 MOL   147      16.561  18.898   0.972  1.00  0.00           O    
ATOM   1204  O11 MOL   147      13.403  16.502   2.772  1.00  0.00           O    
ATOM   1205  O11 MOL   147      14.523  17.408   0.652  1.00  0.00           O    
ATOM   1206  F11 MOL   148      22.931   1.698  21.029  1.00  0.00           F    
ATOM   1207  S11 MOL   148      23.866   1.914  22.247  1.00  0.00           S    
ATOM   1208  N11 MOL   148      24.251   0.343  22.277  1.00  0.00           N1-  
ATOM   1209  S11 MOL   148      25.349  -0.163  21.160  1.00  0.00           S    
ATOM   1210  F11 MOL   148      24.589   0.351  19.871  1.00  0.00           F    
ATOM   1211  O11 MOL   148      25.068   2.655  21.965  1.00  0.00           O    
ATOM   1212  O11 MOL   148      23.055   2.199  23.421  1.00  0.00           O    
ATOM   1213  O12 MOL   148      26.631   0.478  21.484  1.00  0.00           O    
ATOM   1214  O12 MOL   148      25.181  -1.590  21.196  1.00  0.00           O    
ATOM   1215  F12 MOL   149      25.786  28.792  15.879  1.00  0.00           F    
ATOM   1216  S12 MOL   149      25.730  27.467  16.696  1.00  0.00           S    
ATOM   1217  N12 MOL   149      24.096  27.433  16.800  1.00  0.00           N1-  
ATOM   1218  S12 MOL   149      23.461  28.742  17.529  1.00  0.00           S    
ATOM   1219  F12 MOL   149      23.867  29.892  16.547  1.00  0.00           F    
ATOM   1220  O12 MOL   149      26.178  26.418  15.805  1.00  0.00           O    
ATOM   1221  O12 MOL   149      26.184  27.544  18.087  1.00  0.00           O    
ATOM   1222  O12 MOL   149      22.017  28.493  17.463  1.00  0.00           O    
ATOM   1223  O13 MOL   149      24.034  28.948  18.845  1.00  0.00           O    
ATOM   1224  F13 MOL   150      20.577   6.885  25.633  1.00  0.00           F    
ATOM   1225  S13 MOL   150      22.114   6.933  25.560  1.00  0.00           S    
ATOM   1226  N13 MOL   150      22.569   6.970  27.099  1.00  0.00           N1-  
ATOM   1227  S13 MOL   150      21.830   8.118  28.005  1.00  0.00           S    
ATOM   1228  F13 MOL   150      20.424   7.392  27.784  1.00  0.00           F    
ATOM   1229  O13 MOL   150      22.606   5.675  25.107  1.00  0.00           O    
ATOM   1230  O13 MOL   150      22.563   8.195  25.033  1.00  0.00           O    
ATOM   1231  O13 MOL   150      22.318   8.091  29.365  1.00  0.00           O    
ATOM   1232  O13 MOL   150      21.770   9.362  27.267  1.00  0.00           O    
ATOM   1233  F14 MOL   151      12.524  21.910   1.422  1.00  0.00           F    
ATOM   1234  S15 MOL   151      13.433  21.770   0.163  1.00  0.00           S    
ATOM   1235  N15 MOL   151      14.533  22.865   0.645  1.00  0.00           N1-  
ATOM   1236  S15 MOL   151      15.270  22.907   2.035  1.00  0.00           S    
ATOM   1237  F15 MOL   151      15.510  21.296   2.225  1.00  0.00           F    
ATOM   1238  O15 MOL   151      14.019  20.429  -0.001  1.00  0.00           O    
ATOM   1239  O15 MOL   151      12.748  22.418  -0.966  1.00  0.00           O    
ATOM   1240  O15 MOL   151      16.482  23.655   1.708  1.00  0.00           O    
ATOM   1241  O15 MOL   151      14.380  23.333   3.063  1.00  0.00           O    
ATOM   1242  F15 MOL   152      16.851  19.779  14.440  1.00  0.00           F    
ATOM   1243  S15 MOL   152      15.502  20.534  14.043  1.00  0.00           S    
ATOM   1244  N16 MOL   152      16.305  21.618  13.112  1.00  0.00           N1-  
ATOM   1245  S16 MOL   152      17.256  21.205  11.857  1.00  0.00           S    
ATOM   1246  F16 MOL   152      18.306  20.286  12.684  1.00  0.00           F    
ATOM   1247  O16 MOL   152      14.687  19.786  13.142  1.00  0.00           O    
ATOM   1248  O16 MOL   152      14.957  21.263  15.157  1.00  0.00           O    
ATOM   1249  O16 MOL   152      16.477  20.313  11.026  1.00  0.00           O    
ATOM   1250  O16 MOL   152      17.960  22.303  11.251  1.00  0.00           O    
ATOM   1251  F17 MOL   153      27.937  11.745  15.895  1.00  0.00           F    
ATOM   1252  S17 MOL   153      26.561  11.043  15.820  1.00  0.00           S    
ATOM   1253  N17 MOL   153      27.151   9.550  16.059  1.00  0.00           N1-  
ATOM   1254  S17 MOL   153      28.123   9.294  17.295  1.00  0.00           S    
ATOM   1255  F18 MOL   153      27.800  10.534  18.209  1.00  0.00           F    
ATOM   1256  O18 MOL   153      25.665  11.381  16.926  1.00  0.00           O    
ATOM   1257  O18 MOL   153      26.107  10.996  14.427  1.00  0.00           O    
ATOM   1258  O18 MOL   153      27.622   8.118  17.960  1.00  0.00           O    
ATOM   1259  O18 MOL   153      29.481   9.381  16.755  1.00  0.00           O    
ATOM   1260  F18 MOL   154       6.885  17.719   7.606  1.00  0.00           F    
ATOM   1261  S18 MOL   154       6.553  18.649   6.388  1.00  0.00           S    
ATOM   1262  N18 MOL   154       6.047  19.973   7.169  1.00  0.00           N1-  
ATOM   1263  S18 MOL   154       4.595  19.870   7.746  1.00  0.00           S    
ATOM   1264  F18 MOL   154       4.723  18.431   8.365  1.00  0.00           F    
ATOM   1265  O19 MOL   154       7.816  18.961   5.763  1.00  0.00           O    
ATOM   1266  O19 MOL   154       5.518  18.064   5.614  1.00  0.00           O    
ATOM   1267  O19 MOL   154       4.405  20.823   8.806  1.00  0.00           O    
ATOM   1268  O19 MOL   154       3.680  19.859   6.581  1.00  0.00           O    
ATOM   1269  F19 MOL   155      18.037   8.430  22.465  1.00  0.00           F    
ATOM   1270  S19 MOL   155      18.453   9.569  21.436  1.00  0.00           S    
ATOM   1271  N19 MOL   155      19.808   9.983  22.275  1.00  0.00           N1-  
ATOM   1272  S19 MOL   155      19.661  10.750  23.640  1.00  0.00           S    
ATOM   1273  F19 MOL   155      18.291  10.083  24.114  1.00  0.00           F    
ATOM   1274  O19 MOL   155      18.981   8.971  20.208  1.00  0.00           O    
ATOM   1275  O20 MOL   155      17.434  10.638  21.352  1.00  0.00           O    
ATOM   1276  O20 MOL   155      20.676  10.120  24.484  1.00  0.00           O    
ATOM   1277  O20 MOL   155      19.449  12.166  23.395  1.00  0.00           O    
ATOM   1278  F20 MOL   156      22.156  10.477  15.935  1.00  0.00           F    
ATOM   1279  S20 MOL   156      22.049  10.987  17.427  1.00  0.00           S    
ATOM   1280  N20 MOL   156      21.488  12.463  17.097  1.00  0.00           N1-  
ATOM   1281  S20 MOL   156      21.603  13.229  15.740  1.00  0.00           S    
ATOM   1282  F20 MOL   156      22.716  12.405  15.110  1.00  0.00           F    
ATOM   1283  O20 MOL   156      20.963  10.282  18.103  1.00  0.00           O    
ATOM   1284  O20 MOL   156      23.306  11.022  18.104  1.00  0.00           O    
ATOM   1285  O21 MOL   156      20.357  12.924  15.050  1.00  0.00           O    
ATOM   1286  O21 MOL   156      22.039  14.561  16.056  1.00  0.00           O    
ATOM   1287  F21 MOL   157      11.864  19.377  13.876  1.00  0.00           F    
ATOM   1288  S21 MOL   157      11.500  20.673  14.744  1.00  0.00           S    
ATOM   1289  N21 MOL   157      12.406  21.678  13.825  1.00  0.00           N1-  
ATOM   1290  S21 MOL   157      12.205  21.812  12.248  1.00  0.00           S    
ATOM   1291  F21 MOL   157      10.816  21.249  12.043  1.00  0.00           F    
ATOM   1292  O21 MOL   157      10.087  21.004  14.715  1.00  0.00           O    
ATOM   1293  O21 MOL   157      12.231  20.542  15.943  1.00  0.00           O    
ATOM   1294  O21 MOL   157      11.983  23.189  11.852  1.00  0.00           O    
ATOM   1295  O22 MOL   157      13.203  21.082  11.450  1.00  0.00           O    
ATOM   1296  F23 MOL   158      23.551  25.960  22.820  1.00  0.00           F    
ATOM   1297  S23 MOL   158      22.580  27.219  22.791  1.00  0.00           S    
ATOM   1298  N23 MOL   158      22.114  27.172  21.222  1.00  0.00           N1-  
ATOM   1299  S23 MOL   158      22.628  26.116  20.176  1.00  0.00           S    
ATOM   1300  F23 MOL   158      22.450  24.781  20.968  1.00  0.00           F    
ATOM   1301  O23 MOL   158      21.436  26.894  23.633  1.00  0.00           O    
ATOM   1302  O23 MOL   158      23.333  28.445  23.058  1.00  0.00           O    
ATOM   1303  O23 MOL   158      21.698  26.160  19.063  1.00  0.00           O    
ATOM   1304  O23 MOL   158      24.088  26.456  20.057  1.00  0.00           O    
ATOM   1305  F24 MOL   159      19.665  19.561  21.871  1.00  0.00           F    
ATOM   1306  S24 MOL   159      18.331  18.893  22.519  1.00  0.00           S    
ATOM   1307  N25 MOL   159      18.970  17.575  23.021  1.00  0.00           N1-  
ATOM   1308  S25 MOL   159      20.169  16.858  22.213  1.00  0.00           S    
ATOM   1309  F25 MOL   159      19.892  17.153  20.740  1.00  0.00           F    
ATOM   1310  O25 MOL   159      18.001  19.710  23.690  1.00  0.00           O    
ATOM   1311  O25 MOL   159      17.387  18.598  21.464  1.00  0.00           O    
ATOM   1312  O25 MOL   159      21.424  17.515  22.575  1.00  0.00           O    
ATOM   1313  O25 MOL   159      20.041  15.478  22.626  1.00  0.00           O    
ATOM   1314  F25 MOL   160      13.456  27.516  -0.895  1.00  0.00           F    
ATOM   1315  S25 MOL   160      13.829  26.015  -0.418  1.00  0.00           S    
ATOM   1316  N25 MOL   160      12.905  26.215   0.889  1.00  0.00           N1-  
ATOM   1317  S26 MOL   160      13.275  27.232   2.097  1.00  0.00           S    
ATOM   1318  F26 MOL   160      14.814  27.688   1.656  1.00  0.00           F    
ATOM   1319  O26 MOL   160      13.206  25.137  -1.456  1.00  0.00           O    
ATOM   1320  O26 MOL   160      15.205  25.904  -0.054  1.00  0.00           O    
ATOM   1321  O26 MOL   160      12.439  28.409   1.900  1.00  0.00           O    
ATOM   1322  O26 MOL   160      13.297  26.483   3.335  1.00  0.00           O    
ATOM   1323  F26 MOL   161      20.430  17.176   5.077  1.00  0.00           F    
ATOM   1324  S26 MOL   161      20.819  18.734   5.162  1.00  0.00           S    
ATOM   1325  N26 MOL   161      22.004  18.874   4.062  1.00  0.00           N1-  
ATOM   1326  S26 MOL   161      21.704  18.424   2.567  1.00  0.00           S    
ATOM   1327  F27 MOL   161      21.638  16.885   2.978  1.00  0.00           F    
ATOM   1328  O27 MOL   161      19.757  19.599   4.682  1.00  0.00           O    
ATOM   1329  O27 MOL   161      21.390  18.839   6.451  1.00  0.00           O    
ATOM   1330  O27 MOL   161      20.467  19.031   2.215  1.00  0.00           O    
ATOM   1331  O27 MOL   161      22.898  18.742   1.834  1.00  0.00           O    
ATOM   1332  F27 MOL   162      -0.861  15.818   7.811  1.00  0.00           F    
ATOM   1333  S27 MOL   162       0.216  15.649   8.905  1.00  0.00           S    
ATOM   1334  N27 MOL   162       1.557  15.752   7.974  1.00  0.00           N1-  
ATOM   1335  S27 MOL   162       1.531  16.717   6.710  1.00  0.00           S    
ATOM   1336  F27 MOL   162       0.825  17.958   7.334  1.00  0.00           F    
ATOM   1337  O28 MOL   162       0.155  16.695   9.854  1.00  0.00           O    
ATOM   1338  O28 MOL   162       0.110  14.299   9.390  1.00  0.00           O    
ATOM   1339  O28 MOL   162       2.905  16.981   6.374  1.00  0.00           O    
ATOM   1340  O28 MOL   162       0.648  16.083   5.774  1.00  0.00           O    
ATOM   1341  F29 MOL   163      25.044   3.600  18.588  1.00  0.00           F    
ATOM   1342  S29 MOL   163      26.090   4.514  19.451  1.00  0.00           S    
ATOM   1343  N29 MOL   163      24.924   5.393  20.221  1.00  0.00           N1-  
ATOM   1344  S29 MOL   163      24.018   6.436  19.355  1.00  0.00           S    
ATOM   1345  F29 MOL   163      22.984   5.280  18.878  1.00  0.00           F    
ATOM   1346  O29 MOL   163      26.780   3.683  20.392  1.00  0.00           O    
ATOM   1347  O29 MOL   163      26.884   5.350  18.591  1.00  0.00           O    
ATOM   1348  O30 MOL   163      23.392   7.280  20.353  1.00  0.00           O    
ATOM   1349  O30 MOL   163      24.827   7.039  18.313  1.00  0.00           O    
ATOM   1350  F30 MOL   164      26.749  20.457  26.731  1.00  0.00           F    
ATOM   1351  S30 MOL   164      26.654  21.281  25.369  1.00  0.00           S    
ATOM   1352  N30 MOL   164      25.546  20.254  24.863  1.00  0.00           N1-  
ATOM   1353  S30 MOL   164      25.860  18.797  24.205  1.00  0.00           S    
ATOM   1354  F30 MOL   164      26.397  18.274  25.585  1.00  0.00           F    
ATOM   1355  O30 MOL   164      26.079  22.546  25.658  1.00  0.00           O    
ATOM   1356  O30 MOL   164      27.799  21.127  24.539  1.00  0.00           O    
ATOM   1357  O30 MOL   164      24.605  18.186  23.821  1.00  0.00           O    
ATOM   1358  O31 MOL   164      26.882  18.876  23.206  1.00  0.00           O    
ATOM   1359  F31 MOL   165      18.453  17.552  14.589  1.00  0.00           F    
ATOM   1360  S31 MOL   165      19.292  16.385  15.284  1.00  0.00           S    
ATOM   1361  N31 MOL   165      18.772  16.759  16.769  1.00  0.00           N1-  
ATOM   1362  S31 MOL   165      19.295  18.115  17.534  1.00  0.00           S    
ATOM   1363  F31 MOL   165      18.567  19.190  16.655  1.00  0.00           F    
ATOM   1364  O31 MOL   165      18.679  15.073  14.836  1.00  0.00           O    
ATOM   1365  O31 MOL   165      20.719  16.687  15.225  1.00  0.00           O    
ATOM   1366  O31 MOL   165      18.649  18.182  18.806  1.00  0.00           O    
ATOM   1367  O31 MOL   165      20.768  18.144  17.326  1.00  0.00           O    
ATOM   1368  F32 MOL   166      28.692  19.389   3.883  1.00  0.00           F    
ATOM   1369  S32 MOL   166      29.370  17.999   3.463  1.00  0.00           S    
ATOM   1370  N32 MOL   166      30.936  18.296   3.455  1.00  0.00           N1-  
ATOM   1371  S32 MOL   166      31.614  19.516   4.221  1.00  0.00           S    
ATOM   1372  F32 MOL   166      30.845  19.310   5.601  1.00  0.00           F    
ATOM   1373  O32 MOL   166      29.244  17.121   4.610  1.00  0.00           O    
ATOM   1374  O32 MOL   166      28.995  17.476   2.198  1.00  0.00           O    
ATOM   1375  O32 MOL   166      33.000  19.234   4.575  1.00  0.00           O    
ATOM   1376  O32 MOL   166      31.226  20.730   3.575  1.00  0.00           O    
ATOM   1377  F32 MOL   167      26.691   2.710  26.315  1.00  0.00           F    
ATOM   1378  S33 MOL   167      26.051   2.735  24.884  1.00  0.00           S    
ATOM   1379  N33 MOL   167      25.214   1.399  25.027  1.00  0.00           N1-  
ATOM   1380  S33 MOL   167      25.971   0.085  25.612  1.00  0.00           S    
ATOM   1381  F33 MOL   167      27.417   0.315  25.079  1.00  0.00           F    
ATOM   1382  O33 MOL   167      25.066   3.817  24.924  1.00  0.00           O    
ATOM   1383  O33 MOL   167      26.990   2.643  23.809  1.00  0.00           O    
ATOM   1384  O33 MOL   167      25.983   0.167  27.046  1.00  0.00           O    
ATOM   1385  O33 MOL   167      25.378  -1.106  24.906  1.00  0.00           O    
ATOM   1386  F33 MOL   168      18.947  14.671  18.612  1.00  0.00           F    
ATOM   1387  S33 MOL   168      17.926  14.484  19.803  1.00  0.00           S    
ATOM   1388  N34 MOL   168      16.868  13.488  19.101  1.00  0.00           N1-  
ATOM   1389  S34 MOL   168      17.608  12.556  17.997  1.00  0.00           S    
ATOM   1390  F34 MOL   168      16.329  11.650  17.911  1.00  0.00           F    
ATOM   1391  O34 MOL   168      18.786  13.892  20.817  1.00  0.00           O    
ATOM   1392  O34 MOL   168      17.254  15.713  20.064  1.00  0.00           O    
ATOM   1393  O34 MOL   168      17.818  13.173  16.704  1.00  0.00           O    
ATOM   1394  O34 MOL   168      18.591  11.673  18.571  1.00  0.00           O    
ATOM   1395  F34 MOL   169      16.846   7.492  15.739  1.00  0.00           F    
ATOM   1396  S34 MOL   169      16.562   8.622  16.862  1.00  0.00           S    
ATOM   1397  N34 MOL   169      16.913   9.958  15.926  1.00  0.00           N1-  
ATOM   1398  S35 MOL   169      18.254  10.019  14.988  1.00  0.00           S    
ATOM   1399  F35 MOL   169      17.823   8.982  13.966  1.00  0.00           F    
ATOM   1400  O35 MOL   169      15.167   8.720  17.143  1.00  0.00           O    
ATOM   1401  O35 MOL   169      17.527   8.549  17.928  1.00  0.00           O    
ATOM   1402  O35 MOL   169      18.229  11.338  14.391  1.00  0.00           O    
ATOM   1403  O35 MOL   169      19.412   9.626  15.793  1.00  0.00           O    
ATOM   1404  F36 MOL   170       1.697  19.816  24.384  1.00  0.00           F    
ATOM   1405  S36 MOL   170       0.748  20.155  23.158  1.00  0.00           S    
ATOM   1406  N36 MOL   170       0.616  18.742  22.332  1.00  0.00           N1-  
ATOM   1407  S36 MOL   170      -0.098  17.525  23.129  1.00  0.00           S    
ATOM   1408  F36 MOL   170       0.765  17.569  24.523  1.00  0.00           F    
ATOM   1409  O37 MOL   170      -0.553  20.561  23.514  1.00  0.00           O    
ATOM   1410  O37 MOL   170       1.587  21.060  22.356  1.00  0.00           O    
ATOM   1411  O37 MOL   170      -1.490  17.796  23.356  1.00  0.00           O    
ATOM   1412  O37 MOL   170       0.290  16.354  22.369  1.00  0.00           O    
ATOM   1413  F37 MOL   171       3.521  22.435   4.402  1.00  0.00           F    
ATOM   1414  S37 MOL   171       2.947  23.604   3.579  1.00  0.00           S    
ATOM   1415  N37 MOL   171       3.922  23.293   2.345  1.00  0.00           N1-  
ATOM   1416  S37 MOL   171       3.969  21.807   1.714  1.00  0.00           S    
ATOM   1417  F37 MOL   171       4.764  21.041   2.879  1.00  0.00           F    
ATOM   1418  O37 MOL   171       1.588  23.261   3.077  1.00  0.00           O    
ATOM   1419  O38 MOL   171       3.373  24.908   4.100  1.00  0.00           O    
ATOM   1420  O38 MOL   171       2.622  21.224   1.678  1.00  0.00           O    
ATOM   1421  O38 MOL   171       4.830  21.849   0.529  1.00  0.00           O    
ATOM   1422  F38 MOL   172      14.819  20.978  27.366  1.00  0.00           F    
ATOM   1423  S38 MOL   172      16.162  20.408  28.051  1.00  0.00           S    
ATOM   1424  N38 MOL   172      16.601  21.728  28.928  1.00  0.00           N1-  
ATOM   1425  S38 MOL   172      16.168  23.213  28.424  1.00  0.00           S    
ATOM   1426  F38 MOL   172      16.937  23.198  27.063  1.00  0.00           F    
ATOM   1427  O38 MOL   172      15.895  19.329  28.977  1.00  0.00           O    
ATOM   1428  O38 MOL   172      17.193  20.232  26.993  1.00  0.00           O    
ATOM   1429  O39 MOL   172      14.747  23.421  28.144  1.00  0.00           O    
ATOM   1430  O39 MOL   172      16.796  24.018  29.432  1.00  0.00           O    
ATOM   1431  F39 MOL   173      30.420  20.550  17.606  1.00  0.00           F    
ATOM   1432  S39 MOL   173      31.012  19.441  18.653  1.00  0.00           S    
ATOM   1433  N39 MOL   173      29.809  19.646  19.698  1.00  0.00           N1-  
ATOM   1434  S39 MOL   173      29.423  21.085  20.225  1.00  0.00           S    
ATOM   1435  F39 MOL   173      28.528  21.658  19.095  1.00  0.00           F    
ATOM   1436  O39 MOL   173      30.840  18.110  18.104  1.00  0.00           O    
ATOM   1437  O39 MOL   173      32.231  19.907  19.289  1.00  0.00           O    
ATOM   1438  O39 MOL   173      28.624  20.768  21.395  1.00  0.00           O    
ATOM   1439  O40 MOL   173      30.662  21.777  20.440  1.00  0.00           O    
ATOM   1440  P42 MOL   174      20.175   5.818   0.856  1.00  0.00           P    
ATOM   1441  O42 MOL   174      20.313   4.279   0.325  1.00  0.00           O    
ATOM   1442  C42 MOL   174      21.024   3.786  -0.862  1.00  0.00           C    
ATOM   1443  C43 MOL   174      22.388   4.089  -0.972  1.00  0.00           C    
ATOM   1444  O43 MOL   174      21.485   6.598   0.680  1.00  0.00           O    
ATOM   1445  O43 MOL   174      19.873   5.865   2.458  1.00  0.00           O    
ATOM   1446  C43 MOL   174      18.848   4.962   2.892  1.00  0.00           C    
ATOM   1447  C43 MOL   174      18.279   5.418   4.167  1.00  0.00           C    
ATOM   1448  O43 MOL   174      19.038   6.641   0.052  1.00  0.00           O    
ATOM   1449  C43 MOL   174      18.744   8.028   0.063  1.00  0.00           C    
ATOM   1450  C43 MOL   174      17.823   8.361  -0.945  1.00  0.00           C    
ATOM   1451 8H43 MOL   174      20.523   4.109  -1.839  1.00  0.00           H    
ATOM   1452 9H43 MOL   174      21.003   2.727  -0.731  1.00  0.00           H    
ATOM   1453 0H44 MOL   174      22.947   3.595  -0.227  1.00  0.00           H    
ATOM   1454 1H44 MOL   174      22.678   5.165  -0.798  1.00  0.00           H    
ATOM   1455 2H44 MOL   174      22.760   3.737  -1.939  1.00  0.00           H    
ATOM   1456 3H44 MOL   174      19.246   3.894   2.919  1.00  0.00           H    
ATOM   1457 4H44 MOL   174      18.050   4.938   2.109  1.00  0.00           H    
ATOM   1458 5H44 MOL   174      17.808   6.324   4.168  1.00  0.00           H    
ATOM   1459 6H44 MOL   174      19.223   5.474   4.852  1.00  0.00           H    
ATOM   1460 7H44 MOL   174      17.558   4.704   4.651  1.00  0.00           H    
ATOM   1461 8H44 MOL   174      19.691   8.635  -0.047  1.00  0.00           H    
ATOM   1462 9H44 MOL   174      18.302   8.368   1.055  1.00  0.00           H    
ATOM   1463 0H45 MOL   174      16.871   7.682  -0.932  1.00  0.00           H    
ATOM   1464 1H45 MOL   174      18.370   8.226  -1.852  1.00  0.00           H    
ATOM   1465 2H45 MOL   174      17.469   9.397  -0.905  1.00  0.00           H    
ATOM   1466  P45 MOL   175      27.498  26.059  21.438  1.00  0.00           P    
ATOM   1467  O45 MOL   175      28.358  26.787  22.567  1.00  0.00           O    
ATOM   1468  C45 MOL   175      27.875  27.903  23.316  1.00  0.00           C    
ATOM   1469  C45 MOL   175      28.956  28.155  24.327  1.00  0.00           C    
ATOM   1470  O45 MOL   175      26.894  27.161  20.660  1.00  0.00           O    
ATOM   1471  O45 MOL   175      26.451  25.242  22.317  1.00  0.00           O    
ATOM   1472  C45 MOL   175      26.563  23.784  22.542  1.00  0.00           C    
ATOM   1473  C46 MOL   175      26.147  22.879  21.441  1.00  0.00           C    
ATOM   1474  O46 MOL   175      28.413  25.081  20.500  1.00  0.00           O    
ATOM   1475  C46 MOL   175      28.832  25.391  19.162  1.00  0.00           C    
ATOM   1476  C46 MOL   175      29.903  26.440  19.279  1.00  0.00           C    
ATOM   1477 4H46 MOL   175      26.944  27.661  23.904  1.00  0.00           H    
ATOM   1478 5H46 MOL   175      27.595  28.754  22.700  1.00  0.00           H    
ATOM   1479 6H46 MOL   175      29.048  27.153  24.899  1.00  0.00           H    
ATOM   1480 7H46 MOL   175      28.601  28.901  25.038  1.00  0.00           H    
ATOM   1481 8H46 MOL   175      30.009  28.388  23.908  1.00  0.00           H    
ATOM   1482 9H46 MOL   175      25.987  23.472  23.425  1.00  0.00           H    
ATOM   1483 0H47 MOL   175      27.625  23.595  22.783  1.00  0.00           H    
ATOM   1484 1H47 MOL   175      25.111  23.074  21.192  1.00  0.00           H    
ATOM   1485 2H47 MOL   175      26.264  21.815  21.762  1.00  0.00           H    
ATOM   1486 3H47 MOL   175      26.685  22.976  20.456  1.00  0.00           H    
ATOM   1487 4H47 MOL   175      27.957  25.820  18.471  1.00  0.00           H    
ATOM   1488 5H47 MOL   175      29.288  24.441  18.814  1.00  0.00           H    
ATOM   1489 6H47 MOL   175      30.687  26.144  19.939  1.00  0.00           H    
ATOM   1490 7H47 MOL   175      29.387  27.381  19.723  1.00  0.00           H    
ATOM   1491 8H47 MOL   175      30.426  26.697  18.262  1.00  0.00           H    
ATOM   1492  P47 MOL   176      10.163   3.651  25.041  1.00  0.00           P    
ATOM   1493  O48 MOL   176      11.087   4.682  24.269  1.00  0.00           O    
ATOM   1494  C48 MOL   176      12.437   4.194  24.153  1.00  0.00           C    
ATOM   1495  C48 MOL   176      13.162   4.616  22.895  1.00  0.00           C    
ATOM   1496  O48 MOL   176      10.386   2.229  24.652  1.00  0.00           O    
ATOM   1497  O48 MOL   176       8.704   4.319  25.217  1.00  0.00           O    
ATOM   1498  C48 MOL   176       7.508   3.471  25.172  1.00  0.00           C    
ATOM   1499  C48 MOL   176       7.108   3.061  23.871  1.00  0.00           C    
ATOM   1500  O48 MOL   176      10.851   3.451  26.537  1.00  0.00           O    
ATOM   1501  C48 MOL   176      10.224   4.220  27.579  1.00  0.00           C    
ATOM   1502  C48 MOL   176      10.598   5.574  27.465  1.00  0.00           C    
ATOM   1503 0H49 MOL   176      12.494   3.085  24.204  1.00  0.00           H    
ATOM   1504 1H49 MOL   176      13.121   4.476  25.074  1.00  0.00           H    
ATOM   1505 2H49 MOL   176      14.175   4.166  22.925  1.00  0.00           H    
ATOM   1506 3H49 MOL   176      13.302   5.723  22.795  1.00  0.00           H    
ATOM   1507 4H49 MOL   176      12.681   4.245  21.991  1.00  0.00           H    
ATOM   1508 5H49 MOL   176       6.778   4.038  25.712  1.00  0.00           H    
ATOM   1509 6H49 MOL   176       7.699   2.615  25.810  1.00  0.00           H    
ATOM   1510 7H49 MOL   176       7.855   2.484  23.372  1.00  0.00           H    
ATOM   1511 8H49 MOL   176       6.829   3.937  23.219  1.00  0.00           H    
ATOM   1512 9H49 MOL   176       6.208   2.493  23.836  1.00  0.00           H    
ATOM   1513 0H50 MOL   176      10.553   3.847  28.520  1.00  0.00           H    
ATOM   1514 1H50 MOL   176       9.116   4.242  27.513  1.00  0.00           H    
ATOM   1515 2H50 MOL   176      11.716   5.651  27.500  1.00  0.00           H    
ATOM   1516 3H50 MOL   176      10.196   6.216  28.326  1.00  0.00           H    
ATOM   1517 4H50 MOL   176      10.230   5.966  26.447  1.00  0.00           H    
ATOM   1518  P50 MOL   177      24.290  18.543  16.816  1.00  0.00           P    
ATOM   1519  O50 MOL   177      25.733  18.203  17.563  1.00  0.00           O    
ATOM   1520  C50 MOL   177      26.814  19.124  17.617  1.00  0.00           C    
ATOM   1521  C50 MOL   177      27.777  18.802  16.577  1.00  0.00           C    
ATOM   1522  O50 MOL   177      23.442  17.354  16.627  1.00  0.00           O    
ATOM   1523  O51 MOL   177      24.601  19.433  15.441  1.00  0.00           O    
ATOM   1524  C51 MOL   177      25.215  18.812  14.202  1.00  0.00           C    
ATOM   1525  C51 MOL   177      24.243  18.315  13.210  1.00  0.00           C    
ATOM   1526  O51 MOL   177      23.445  19.487  17.885  1.00  0.00           O    
ATOM   1527  C51 MOL   177      23.825  19.657  19.259  1.00  0.00           C    
ATOM   1528  C51 MOL   177      23.793  18.423  20.031  1.00  0.00           C    
ATOM   1529 6H51 MOL   177      27.223  18.873  18.604  1.00  0.00           H    
ATOM   1530 7H51 MOL   177      26.419  20.157  17.626  1.00  0.00           H    
ATOM   1531 8H51 MOL   177      27.406  19.023  15.550  1.00  0.00           H    
ATOM   1532 9H51 MOL   177      27.846  17.655  16.708  1.00  0.00           H    
ATOM   1533 0H52 MOL   177      28.762  19.217  16.645  1.00  0.00           H    
ATOM   1534 1H52 MOL   177      25.715  17.973  14.642  1.00  0.00           H    
ATOM   1535 2H52 MOL   177      26.032  19.458  13.808  1.00  0.00           H    
ATOM   1536 3H52 MOL   177      23.857  19.229  12.741  1.00  0.00           H    
ATOM   1537 4H52 MOL   177      23.511  17.629  13.656  1.00  0.00           H    
ATOM   1538 5H52 MOL   177      24.713  17.786  12.336  1.00  0.00           H    
ATOM   1539 6H52 MOL   177      23.144  20.329  19.720  1.00  0.00           H    
ATOM   1540 7H52 MOL   177      24.768  20.158  19.303  1.00  0.00           H    
ATOM   1541 8H52 MOL   177      23.029  17.723  19.740  1.00  0.00           H    
ATOM   1542 9H52 MOL   177      23.551  18.563  21.137  1.00  0.00           H    
ATOM   1543 0H53 MOL   177      24.698  17.818  19.884  1.00  0.00           H    
ATOM   1544  P55 MOL   178       4.756  17.070   1.973  1.00  0.00           P    
ATOM   1545  O55 MOL   178       4.444  15.511   1.860  1.00  0.00           O    
ATOM   1546  C55 MOL   178       3.475  14.854   2.588  1.00  0.00           C    
ATOM   1547  C56 MOL   178       4.027  14.441   3.851  1.00  0.00           C    
ATOM   1548  O56 MOL   178       4.100  17.560   3.142  1.00  0.00           O    
ATOM   1549  O56 MOL   178       4.068  17.796   0.775  1.00  0.00           O    
ATOM   1550  C56 MOL   178       2.647  17.851   0.507  1.00  0.00           C    
ATOM   1551  C56 MOL   178       2.503  18.398  -0.877  1.00  0.00           C    
ATOM   1552  O56 MOL   178       6.340  17.411   2.078  1.00  0.00           O    
ATOM   1553  C56 MOL   178       6.832  18.650   1.516  1.00  0.00           C    
ATOM   1554  C56 MOL   178       7.064  19.641   2.526  1.00  0.00           C    
ATOM   1555 8H56 MOL   178       3.182  13.939   2.063  1.00  0.00           H    
ATOM   1556 9H56 MOL   178       2.520  15.456   2.723  1.00  0.00           H    
ATOM   1557 0H57 MOL   178       3.837  15.215   4.608  1.00  0.00           H    
ATOM   1558 1H57 MOL   178       5.105  14.426   3.695  1.00  0.00           H    
ATOM   1559 2H57 MOL   178       3.748  13.384   4.166  1.00  0.00           H    
ATOM   1560 3H57 MOL   178       2.100  18.393   1.337  1.00  0.00           H    
ATOM   1561 4H57 MOL   178       2.164  16.867   0.495  1.00  0.00           H    
ATOM   1562 5H57 MOL   178       1.571  18.097  -1.400  1.00  0.00           H    
ATOM   1563 6H57 MOL   178       3.378  18.131  -1.458  1.00  0.00           H    
ATOM   1564 7H57 MOL   178       2.641  19.484  -0.680  1.00  0.00           H    
ATOM   1565 8H57 MOL   178       6.182  19.002   0.680  1.00  0.00           H    
ATOM   1566 9H57 MOL   178       7.774  18.333   1.002  1.00  0.00           H    
ATOM   1567 0H58 MOL   178       8.125  19.703   2.989  1.00  0.00           H    
ATOM   1568 1H58 MOL   178       6.328  19.476   3.326  1.00  0.00           H    
ATOM   1569 2H58 MOL   178       6.845  20.687   2.150  1.00  0.00           H    
ATOM   1570  P63 MOL   179       4.580  21.981  18.795  1.00  0.00           P    
ATOM   1571  O63 MOL   179       5.576  20.675  18.820  1.00  0.00           O    
ATOM   1572  C63 MOL   179       6.832  20.902  18.103  1.00  0.00           C    
ATOM   1573  C63 MOL   179       7.854  19.807  18.152  1.00  0.00           C    
ATOM   1574  O63 MOL   179       3.436  21.807  19.631  1.00  0.00           O    
ATOM   1575  O64 MOL   179       3.972  22.088  17.272  1.00  0.00           O    
ATOM   1576  C64 MOL   179       3.426  20.943  16.657  1.00  0.00           C    
ATOM   1577  C64 MOL   179       4.144  20.666  15.377  1.00  0.00           C    
ATOM   1578  O64 MOL   179       5.338  23.377  19.007  1.00  0.00           O    
ATOM   1579  C64 MOL   179       5.711  24.284  17.896  1.00  0.00           C    
ATOM   1580  C64 MOL   179       4.636  25.266  17.619  1.00  0.00           C    
ATOM   1581 6H64 MOL   179       7.258  21.848  18.527  1.00  0.00           H    
ATOM   1582 7H64 MOL   179       6.564  21.213  17.172  1.00  0.00           H    
ATOM   1583 8H64 MOL   179       7.311  18.919  17.802  1.00  0.00           H    
ATOM   1584 9H64 MOL   179       8.043  19.616  19.236  1.00  0.00           H    
ATOM   1585 0H65 MOL   179       8.797  20.067  17.620  1.00  0.00           H    
ATOM   1586 1H65 MOL   179       2.348  21.187  16.337  1.00  0.00           H    
ATOM   1587 2H65 MOL   179       3.413  20.053  17.288  1.00  0.00           H    
ATOM   1588 3H65 MOL   179       3.503  20.207  14.601  1.00  0.00           H    
ATOM   1589 4H65 MOL   179       5.004  20.011  15.666  1.00  0.00           H    
ATOM   1590 5H65 MOL   179       4.549  21.580  15.103  1.00  0.00           H    
ATOM   1591 6H65 MOL   179       5.889  23.554  17.026  1.00  0.00           H    
ATOM   1592 7H65 MOL   179       6.560  24.846  18.178  1.00  0.00           H    
ATOM   1593 8H65 MOL   179       4.811  25.777  16.610  1.00  0.00           H    
ATOM   1594 9H65 MOL   179       4.579  26.066  18.402  1.00  0.00           H    
ATOM   1595 0H66 MOL   179       3.611  24.787  17.467  1.00  0.00           H    
ATOM   1596  P66 MOL   180       2.706   7.549  14.609  1.00  0.00           P    
ATOM   1597  O66 MOL   180       2.675   5.900  14.714  1.00  0.00           O    
ATOM   1598  C66 MOL   180       1.512   5.186  14.255  1.00  0.00           C    
ATOM   1599  C66 MOL   180       1.746   4.353  13.045  1.00  0.00           C    
ATOM   1600  O66 MOL   180       1.587   8.035  15.430  1.00  0.00           O    
ATOM   1601  O66 MOL   180       2.408   8.102  13.132  1.00  0.00           O    
ATOM   1602  C66 MOL   180       3.216   9.156  12.470  1.00  0.00           C    
ATOM   1603  C66 MOL   180       2.435   9.778  11.457  1.00  0.00           C    
ATOM   1604  O66 MOL   180       4.060   8.196  15.147  1.00  0.00           O    
ATOM   1605  C67 MOL   180       5.369   7.705  14.878  1.00  0.00           C    
ATOM   1606  C67 MOL   180       5.496   6.650  13.917  1.00  0.00           C    
ATOM   1607 2H67 MOL   180       0.662   5.821  14.024  1.00  0.00           H    
ATOM   1608 3H67 MOL   180       1.220   4.470  15.043  1.00  0.00           H    
ATOM   1609 4H67 MOL   180       0.803   3.984  12.772  1.00  0.00           H    
ATOM   1610 5H67 MOL   180       2.534   3.615  13.364  1.00  0.00           H    
ATOM   1611 6H67 MOL   180       2.087   4.957  12.264  1.00  0.00           H    
ATOM   1612 7H67 MOL   180       4.150   8.631  12.119  1.00  0.00           H    
ATOM   1613 8H67 MOL   180       3.458   9.952  13.145  1.00  0.00           H    
ATOM   1614 9H67 MOL   180       1.813   8.986  11.046  1.00  0.00           H    
ATOM   1615 0H68 MOL   180       3.065  10.201  10.631  1.00  0.00           H    
ATOM   1616 1H68 MOL   180       1.864  10.661  11.838  1.00  0.00           H    
ATOM   1617 2H68 MOL   180       5.955   7.541  15.825  1.00  0.00           H    
ATOM   1618 3H68 MOL   180       5.915   8.600  14.503  1.00  0.00           H    
ATOM   1619 4H68 MOL   180       6.560   6.399  13.816  1.00  0.00           H    
ATOM   1620 5H68 MOL   180       5.064   6.920  12.940  1.00  0.00           H    
ATOM   1621 6H68 MOL   180       5.104   5.695  14.272  1.00  0.00           H    
ATOM   1622  P73 MOL   181       3.574  28.833   8.755  1.00  0.00           P    
ATOM   1623  O74 MOL   181       2.304  27.999   8.304  1.00  0.00           O    
ATOM   1624  C74 MOL   181       1.584  28.165   7.090  1.00  0.00           C    
ATOM   1625  C74 MOL   181       2.364  28.041   5.874  1.00  0.00           C    
ATOM   1626  O74 MOL   181       4.006  28.404  10.115  1.00  0.00           O    
ATOM   1627  O74 MOL   181       3.187  30.349   8.633  1.00  0.00           O    
ATOM   1628  C74 MOL   181       4.121  31.328   9.170  1.00  0.00           C    
ATOM   1629  C74 MOL   181       3.384  32.566   9.049  1.00  0.00           C    
ATOM   1630  O74 MOL   181       4.733  28.652   7.675  1.00  0.00           O    
ATOM   1631  C74 MOL   181       6.029  28.097   7.955  1.00  0.00           C    
ATOM   1632  C74 MOL   181       6.069  26.673   7.894  1.00  0.00           C    
ATOM   1633 0H75 MOL   181       0.975  29.076   7.138  1.00  0.00           H    
ATOM   1634 1H75 MOL   181       0.816  27.426   7.044  1.00  0.00           H    
ATOM   1635 2H75 MOL   181       1.662  27.802   5.091  1.00  0.00           H    
ATOM   1636 3H75 MOL   181       3.204  27.356   6.002  1.00  0.00           H    
ATOM   1637 4H75 MOL   181       2.762  29.051   5.715  1.00  0.00           H    
ATOM   1638 5H75 MOL   181       4.999  31.290   8.557  1.00  0.00           H    
ATOM   1639 6H75 MOL   181       4.336  31.061  10.265  1.00  0.00           H    
ATOM   1640 7H75 MOL   181       3.059  32.532   7.969  1.00  0.00           H    
ATOM   1641 8H75 MOL   181       3.872  33.453   9.316  1.00  0.00           H    
ATOM   1642 9H75 MOL   181       2.580  32.491   9.801  1.00  0.00           H    
ATOM   1643 0H76 MOL   181       6.406  28.465   8.923  1.00  0.00           H    
ATOM   1644 1H76 MOL   181       6.694  28.460   7.085  1.00  0.00           H    
ATOM   1645 2H76 MOL   181       5.670  26.411   6.889  1.00  0.00           H    
ATOM   1646 3H76 MOL   181       5.653  26.112   8.703  1.00  0.00           H    
ATOM   1647 4H76 MOL   181       7.177  26.617   7.775  1.00  0.00           H    
ATOM   1648  P84 MOL   182      24.911   6.451   2.807  1.00  0.00           P    
ATOM   1649  O84 MOL   182      25.375   4.926   2.805  1.00  0.00           O    
ATOM   1650  C84 MOL   182      24.649   3.986   1.995  1.00  0.00           C    
ATOM   1651  C84 MOL   182      23.343   3.767   2.450  1.00  0.00           C    
ATOM   1652  O84 MOL   182      24.143   6.826   1.616  1.00  0.00           O    
ATOM   1653  O84 MOL   182      26.252   7.458   3.046  1.00  0.00           O    
ATOM   1654  C84 MOL   182      27.129   7.415   4.188  1.00  0.00           C    
ATOM   1655  C85 MOL   182      28.167   8.414   4.041  1.00  0.00           C    
ATOM   1656  O85 MOL   182      23.922   6.505   4.109  1.00  0.00           O    
ATOM   1657  C85 MOL   182      24.030   5.587   5.225  1.00  0.00           C    
ATOM   1658  C85 MOL   182      22.864   5.502   6.118  1.00  0.00           C    
ATOM   1659 4H85 MOL   182      25.263   3.038   2.106  1.00  0.00           H    
ATOM   1660 5H85 MOL   182      24.693   4.227   0.879  1.00  0.00           H    
ATOM   1661 6H85 MOL   182      22.782   4.727   2.418  1.00  0.00           H    
ATOM   1662 7H85 MOL   182      23.236   3.278   3.413  1.00  0.00           H    
ATOM   1663 8H85 MOL   182      22.818   3.109   1.724  1.00  0.00           H    
ATOM   1664 9H85 MOL   182      27.443   6.347   4.290  1.00  0.00           H    
ATOM   1665 0H86 MOL   182      26.503   7.510   5.133  1.00  0.00           H    
ATOM   1666 1H86 MOL   182      27.747   9.326   3.728  1.00  0.00           H    
ATOM   1667 2H86 MOL   182      29.016   8.099   3.431  1.00  0.00           H    
ATOM   1668 3H86 MOL   182      28.651   8.652   4.955  1.00  0.00           H    
ATOM   1669 4H86 MOL   182      24.925   5.891   5.807  1.00  0.00           H    
ATOM   1670 5H86 MOL   182      24.273   4.552   4.792  1.00  0.00           H    
ATOM   1671 6H86 MOL   182      23.075   4.740   6.980  1.00  0.00           H    
ATOM   1672 7H86 MOL   182      22.022   5.117   5.448  1.00  0.00           H    
ATOM   1673 8H86 MOL   182      22.571   6.409   6.720  1.00  0.00           H    
ATOM   1674  P86 MOL   183       7.495  25.760  11.091  1.00  0.00           P    
ATOM   1675  O87 MOL   183       8.414  25.255  12.320  1.00  0.00           O    
ATOM   1676  C87 MOL   183       8.180  24.138  13.169  1.00  0.00           C    
ATOM   1677  C87 MOL   183       6.915  24.409  13.872  1.00  0.00           C    
ATOM   1678  O87 MOL   183       6.582  26.756  11.580  1.00  0.00           O    
ATOM   1679  O87 MOL   183       6.756  24.439  10.539  1.00  0.00           O    
ATOM   1680  C87 MOL   183       7.450  23.299  10.030  1.00  0.00           C    
ATOM   1681  C87 MOL   183       7.798  23.523   8.627  1.00  0.00           C    
ATOM   1682  O87 MOL   183       8.465  26.295   9.919  1.00  0.00           O    
ATOM   1683  C87 MOL   183       9.770  26.841  10.161  1.00  0.00           C    
ATOM   1684  C87 MOL   183      10.361  27.464   9.001  1.00  0.00           C    
ATOM   1685 0H88 MOL   183       9.087  23.986  13.822  1.00  0.00           H    
ATOM   1686 1H88 MOL   183       8.042  23.216  12.598  1.00  0.00           H    
ATOM   1687 2H88 MOL   183       6.716  23.790  14.711  1.00  0.00           H    
ATOM   1688 3H88 MOL   183       6.138  24.385  13.162  1.00  0.00           H    
ATOM   1689 4H88 MOL   183       6.917  25.458  14.281  1.00  0.00           H    
ATOM   1690 5H88 MOL   183       6.817  22.262  10.134  1.00  0.00           H    
ATOM   1691 6H88 MOL   183       8.354  23.107  10.722  1.00  0.00           H    
ATOM   1692 7H88 MOL   183       7.992  22.570   8.048  1.00  0.00           H    
ATOM   1693 8H88 MOL   183       8.675  24.123   8.570  1.00  0.00           H    
ATOM   1694 9H88 MOL   183       6.917  24.031   8.269  1.00  0.00           H    
ATOM   1695 0H89 MOL   183      10.347  26.074  10.661  1.00  0.00           H    
ATOM   1696 1H89 MOL   183       9.750  27.594  10.933  1.00  0.00           H    
ATOM   1697 2H89 MOL   183       9.710  28.121   8.445  1.00  0.00           H    
ATOM   1698 3H89 MOL   183      10.547  26.703   8.288  1.00  0.00           H    
ATOM   1699 4H89 MOL   183      11.377  27.907   9.092  1.00  0.00           H    
ATOM   1700  P99 MOL   184      19.143   3.092  22.313  1.00  0.00           P    
ATOM   1701  O10 MOL   184      18.402   3.458  20.951  1.00  0.00           O    
ATOM   1702  C10 MOL   184      17.703   2.517  20.202  1.00  0.00           C    
ATOM   1703  C10 MOL   184      16.528   3.032  19.536  1.00  0.00           C    
ATOM   1704  O10 MOL   184      18.133   3.184  23.425  1.00  0.00           O    
ATOM   1705  O10 MOL   184      20.369   4.125  22.460  1.00  0.00           O    
ATOM   1706  C10 MOL   184      20.956   4.926  21.524  1.00  0.00           C    
ATOM   1707  C10 MOL   184      20.128   6.150  21.322  1.00  0.00           C    
ATOM   1708  O10 MOL   184      19.707   1.589  22.010  1.00  0.00           O    
ATOM   1709  C10 MOL   184      19.362   0.444  22.734  1.00  0.00           C    
ATOM   1710  C10 MOL   184      20.332  -0.584  22.478  1.00  0.00           C    
ATOM   1711  H10 MOL   184      17.346   1.688  20.837  1.00  0.00           H    
ATOM   1712  H10 MOL   184      18.494   2.144  19.548  1.00  0.00           H    
ATOM   1713  H10 MOL   184      16.838   3.823  18.905  1.00  0.00           H    
ATOM   1714  H10 MOL   184      15.759   3.376  20.334  1.00  0.00           H    
ATOM   1715  H10 MOL   184      16.037   2.231  18.998  1.00  0.00           H    
ATOM   1716  H10 MOL   184      20.954   4.487  20.484  1.00  0.00           H    
ATOM   1717  H10 MOL   184      21.920   5.330  21.748  1.00  0.00           H    
ATOM   1718  H10 MOL   184      20.770   6.874  20.746  1.00  0.00           H    
ATOM   1719  H10 MOL   184      19.944   6.636  22.318  1.00  0.00           H    
ATOM   1720  H10 MOL   184      19.118   5.993  20.912  1.00  0.00           H    
ATOM   1721  H10 MOL   184      18.302   0.212  22.527  1.00  0.00           H    
ATOM   1722  H10 MOL   184      19.371   0.673  23.818  1.00  0.00           H    
ATOM   1723  H10 MOL   184      20.812  -0.392  21.489  1.00  0.00           H    
ATOM   1724  H10 MOL   184      19.995  -1.612  22.474  1.00  0.00           H    
ATOM   1725  H10 MOL   184      21.247  -0.517  23.084  1.00  0.00           H    
ATOM   1726  P10 MOL   185      10.081  24.926   3.990  1.00  0.00           P    
ATOM   1727  O10 MOL   185       9.787  26.194   4.851  1.00  0.00           O    
ATOM   1728  C10 MOL   185       8.770  27.160   4.597  1.00  0.00           C    
ATOM   1729  C10 MOL   185       9.183  28.396   5.399  1.00  0.00           C    
ATOM   1730  O10 MOL   185      11.500  24.515   4.010  1.00  0.00           O    
ATOM   1731  O10 MOL   185       9.591  25.188   2.425  1.00  0.00           O    
ATOM   1732  C10 MOL   185      10.107  24.323   1.379  1.00  0.00           C    
ATOM   1733  C10 MOL   185       9.723  22.910   1.523  1.00  0.00           C    
ATOM   1734  O10 MOL   185       9.207  23.654   4.457  1.00  0.00           O    
ATOM   1735  C10 MOL   185       7.884  23.862   4.971  1.00  0.00           C    
ATOM   1736  C10 MOL   185       7.286  22.545   5.060  1.00  0.00           C    
ATOM   1737  H10 MOL   185       7.831  26.764   4.941  1.00  0.00           H    
ATOM   1738  H10 MOL   185       8.641  27.518   3.558  1.00  0.00           H    
ATOM   1739  H10 MOL   185       9.438  28.056   6.431  1.00  0.00           H    
ATOM   1740  H10 MOL   185       8.511  29.303   5.444  1.00  0.00           H    
ATOM   1741  H10 MOL   185      10.152  28.762   4.900  1.00  0.00           H    
ATOM   1742  H10 MOL   185      11.231  24.435   1.382  1.00  0.00           H    
ATOM   1743  H10 MOL   185       9.708  24.668   0.367  1.00  0.00           H    
ATOM   1744  H10 MOL   185       8.632  22.834   1.705  1.00  0.00           H    
ATOM   1745  H10 MOL   185      10.274  22.497   2.329  1.00  0.00           H    
ATOM   1746  H10 MOL   185       9.851  22.395   0.580  1.00  0.00           H    
ATOM   1747  H10 MOL   185       7.380  24.505   4.264  1.00  0.00           H    
ATOM   1748  H10 MOL   185       8.004  24.317   5.965  1.00  0.00           H    
ATOM   1749  H10 MOL   185       7.255  22.041   4.085  1.00  0.00           H    
ATOM   1750  H10 MOL   185       6.309  22.649   5.474  1.00  0.00           H    
ATOM   1751  H10 MOL   185       7.935  21.925   5.698  1.00  0.00           H    
ATOM   1752  P10 MOL   186      22.842  27.056  27.918  1.00  0.00           P    
ATOM   1753  O10 MOL   186      22.696  25.429  27.813  1.00  0.00           O    
ATOM   1754  C10 MOL   186      21.668  24.976  26.834  1.00  0.00           C    
ATOM   1755  C10 MOL   186      20.566  24.450  27.586  1.00  0.00           C    
ATOM   1756  O10 MOL   186      21.516  27.693  28.008  1.00  0.00           O    
ATOM   1757  O10 MOL   186      23.610  27.359  26.557  1.00  0.00           O    
ATOM   1758  C10 MOL   186      25.000  26.933  26.352  1.00  0.00           C    
ATOM   1759  C10 MOL   186      25.172  25.527  26.075  1.00  0.00           C    
ATOM   1760  O10 MOL   186      23.799  27.382  29.130  1.00  0.00           O    
ATOM   1761  C10 MOL   186      24.717  26.434  29.644  1.00  0.00           C    
ATOM   1762  C10 MOL   186      25.355  27.095  30.758  1.00  0.00           C    
ATOM   1763  H10 MOL   186      22.219  24.138  26.302  1.00  0.00           H    
ATOM   1764  H10 MOL   186      21.488  25.784  26.180  1.00  0.00           H    
ATOM   1765  H10 MOL   186      20.014  23.643  27.061  1.00  0.00           H    
ATOM   1766  H10 MOL   186      19.913  25.306  28.003  1.00  0.00           H    
ATOM   1767  H10 MOL   186      20.997  24.045  28.526  1.00  0.00           H    
ATOM   1768  H10 MOL   186      25.614  27.266  27.271  1.00  0.00           H    
ATOM   1769  H10 MOL   186      25.391  27.493  25.499  1.00  0.00           H    
ATOM   1770  H10 MOL   186      26.183  25.380  25.835  1.00  0.00           H    
ATOM   1771  H10 MOL   186      24.585  25.214  25.149  1.00  0.00           H    
ATOM   1772  H10 MOL   186      24.856  24.868  26.889  1.00  0.00           H    
ATOM   1773  H10 MOL   186      25.565  26.118  28.925  1.00  0.00           H    
ATOM   1774  H10 MOL   186      24.200  25.517  30.053  1.00  0.00           H    
ATOM   1775  H11 MOL   186      26.174  26.520  31.126  1.00  0.00           H    
ATOM   1776  H11 MOL   186      24.596  27.036  31.593  1.00  0.00           H    
ATOM   1777  H11 MOL   186      25.584  28.231  30.648  1.00  0.00           H    
ATOM   1778  P11 MOL   187       1.829  24.404  22.462  1.00  0.00           P    
ATOM   1779  O11 MOL   187       3.359  24.434  22.999  1.00  0.00           O    
ATOM   1780  C11 MOL   187       4.463  24.285  22.189  1.00  0.00           C    
ATOM   1781  C11 MOL   187       5.680  24.718  22.935  1.00  0.00           C    
ATOM   1782  O11 MOL   187       1.595  23.604  21.292  1.00  0.00           O    
ATOM   1783  O11 MOL   187       1.489  25.866  21.768  1.00  0.00           O    
ATOM   1784  C11 MOL   187       1.116  27.011  22.504  1.00  0.00           C    
ATOM   1785  C11 MOL   187       2.127  27.324  23.510  1.00  0.00           C    
ATOM   1786  O11 MOL   187       0.844  24.233  23.696  1.00  0.00           O    
ATOM   1787  C11 MOL   187      -0.560  23.980  23.445  1.00  0.00           C    
ATOM   1788  C11 MOL   187      -1.237  23.902  24.730  1.00  0.00           C    
ATOM   1789  H11 MOL   187       4.353  24.790  21.218  1.00  0.00           H    
ATOM   1790  H11 MOL   187       4.475  23.204  21.877  1.00  0.00           H    
ATOM   1791  H11 MOL   187       5.553  25.769  23.125  1.00  0.00           H    
ATOM   1792  H11 MOL   187       6.630  24.593  22.490  1.00  0.00           H    
ATOM   1793  H11 MOL   187       5.636  24.170  23.872  1.00  0.00           H    
ATOM   1794  H11 MOL   187       0.192  26.970  22.982  1.00  0.00           H    
ATOM   1795  H11 MOL   187       1.061  27.906  21.831  1.00  0.00           H    
ATOM   1796  H11 MOL   187       1.912  28.184  24.111  1.00  0.00           H    
ATOM   1797  H11 MOL   187       3.080  27.566  23.031  1.00  0.00           H    
ATOM   1798  H11 MOL   187       2.292  26.493  24.177  1.00  0.00           H    
ATOM   1799  H11 MOL   187      -0.548  23.092  22.827  1.00  0.00           H    
ATOM   1800  H11 MOL   187      -1.044  24.744  22.824  1.00  0.00           H    
ATOM   1801  H11 MOL   187      -0.869  24.742  25.334  1.00  0.00           H    
ATOM   1802  H11 MOL   187      -0.775  22.936  25.241  1.00  0.00           H    
ATOM   1803  H11 MOL   187      -2.334  23.859  24.805  1.00  0.00           H    
ATOM   1804  P11 MOL   188      24.584  21.604   8.061  1.00  0.00           P    
ATOM   1805  O11 MOL   188      26.106  21.568   7.623  1.00  0.00           O    
ATOM   1806  C11 MOL   188      26.727  22.483   6.739  1.00  0.00           C    
ATOM   1807  C11 MOL   188      27.220  23.743   7.287  1.00  0.00           C    
ATOM   1808  O11 MOL   188      23.637  20.754   7.425  1.00  0.00           O    
ATOM   1809  O11 MOL   188      24.250  23.151   7.935  1.00  0.00           O    
ATOM   1810  C11 MOL   188      23.076  23.660   8.434  1.00  0.00           C    
ATOM   1811  C11 MOL   188      21.985  23.663   7.433  1.00  0.00           C    
ATOM   1812  O11 MOL   188      24.425  21.263   9.589  1.00  0.00           O    
ATOM   1813  C11 MOL   188      25.296  21.644  10.632  1.00  0.00           C    
ATOM   1814  C11 MOL   188      26.237  20.570  10.804  1.00  0.00           C    
ATOM   1815  H11 MOL   188      26.076  22.654   5.859  1.00  0.00           H    
ATOM   1816  H11 MOL   188      27.626  21.957   6.299  1.00  0.00           H    
ATOM   1817  H11 MOL   188      26.356  24.230   7.698  1.00  0.00           H    
ATOM   1818  H11 MOL   188      27.683  24.431   6.451  1.00  0.00           H    
ATOM   1819  H11 MOL   188      27.979  23.614   8.035  1.00  0.00           H    
ATOM   1820  H11 MOL   188      23.298  24.706   8.812  1.00  0.00           H    
ATOM   1821  H11 MOL   188      22.772  23.172   9.389  1.00  0.00           H    
ATOM   1822  H11 MOL   188      20.968  23.959   7.789  1.00  0.00           H    
ATOM   1823  H11 MOL   188      22.089  22.758   6.823  1.00  0.00           H    
ATOM   1824  H11 MOL   188      22.225  24.397   6.719  1.00  0.00           H    
ATOM   1825  H11 MOL   188      24.774  21.905  11.615  1.00  0.00           H    
ATOM   1826  H11 MOL   188      25.812  22.448  10.143  1.00  0.00           H    
ATOM   1827  H11 MOL   188      27.093  20.864  11.473  1.00  0.00           H    
ATOM   1828  H11 MOL   188      26.603  20.211   9.858  1.00  0.00           H    
ATOM   1829  H11 MOL   188      25.726  19.656  11.238  1.00  0.00           H    
ATOM   1830  P11 MOL   189      17.415  27.253  17.560  1.00  0.00           P    
ATOM   1831  O11 MOL   189      16.535  25.939  17.451  1.00  0.00           O    
ATOM   1832  C11 MOL   189      16.670  24.924  18.486  1.00  0.00           C    
ATOM   1833  C11 MOL   189      15.497  24.076  18.501  1.00  0.00           C    
ATOM   1834  O11 MOL   189      18.849  26.925  17.731  1.00  0.00           O    
ATOM   1835  O11 MOL   189      17.127  28.000  18.965  1.00  0.00           O    
ATOM   1836  C11 MOL   189      17.165  29.391  18.827  1.00  0.00           C    
ATOM   1837  C11 MOL   189      18.507  29.743  18.503  1.00  0.00           C    
ATOM   1838  O11 MOL   189      17.199  28.218  16.254  1.00  0.00           O    
ATOM   1839  C11 MOL   189      17.261  27.739  14.933  1.00  0.00           C    
ATOM   1840  C11 MOL   189      17.388  28.824  14.018  1.00  0.00           C    
ATOM   1841  H11 MOL   189      16.884  25.368  19.452  1.00  0.00           H    
ATOM   1842  H11 MOL   189      17.569  24.446  18.219  1.00  0.00           H    
ATOM   1843  H11 MOL   189      15.282  23.704  17.470  1.00  0.00           H    
ATOM   1844  H11 MOL   189      14.603  24.567  18.903  1.00  0.00           H    
ATOM   1845  H11 MOL   189      15.738  23.197  19.149  1.00  0.00           H    
ATOM   1846  H11 MOL   189      16.773  29.805  19.711  1.00  0.00           H    
ATOM   1847  H11 MOL   189      16.572  29.753  17.906  1.00  0.00           H    
ATOM   1848  H11 MOL   189      18.779  29.356  17.511  1.00  0.00           H    
ATOM   1849  H12 MOL   189      19.268  29.368  19.215  1.00  0.00           H    
ATOM   1850  H12 MOL   189      18.678  30.872  18.527  1.00  0.00           H    
ATOM   1851  H12 MOL   189      16.337  27.151  14.788  1.00  0.00           H    
ATOM   1852  H12 MOL   189      18.116  27.051  14.807  1.00  0.00           H    
ATOM   1853  H12 MOL   189      18.292  29.344  14.284  1.00  0.00           H    
ATOM   1854  H12 MOL   189      16.730  29.668  14.231  1.00  0.00           H    
ATOM   1855  H12 MOL   189      17.393  28.518  12.920  1.00  0.00           H    
ATOM   1856  P12 MOL   190      23.360  13.132  26.433  1.00  0.00           P    
ATOM   1857  O12 MOL   190      24.728  13.576  25.719  1.00  0.00           O    
ATOM   1858  C12 MOL   190      25.319  14.877  25.838  1.00  0.00           C    
ATOM   1859  C12 MOL   190      26.564  14.752  25.141  1.00  0.00           C    
ATOM   1860  O12 MOL   190      23.341  11.628  26.148  1.00  0.00           O    
ATOM   1861  O12 MOL   190      22.062  13.784  25.742  1.00  0.00           O    
ATOM   1862  C12 MOL   190      21.170  14.500  26.522  1.00  0.00           C    
ATOM   1863  C12 MOL   190      20.133  15.108  25.676  1.00  0.00           C    
ATOM   1864  O12 MOL   190      23.454  13.549  28.008  1.00  0.00           O    
ATOM   1865  C12 MOL   190      23.789  12.841  29.161  1.00  0.00           C    
ATOM   1866  C12 MOL   190      22.808  11.899  29.541  1.00  0.00           C    
ATOM   1867  H12 MOL   190      25.466  15.055  26.894  1.00  0.00           H    
ATOM   1868  H12 MOL   190      24.673  15.676  25.542  1.00  0.00           H    
ATOM   1869  H12 MOL   190      27.213  15.657  25.238  1.00  0.00           H    
ATOM   1870  H12 MOL   190      26.469  14.535  24.105  1.00  0.00           H    
ATOM   1871  H12 MOL   190      27.056  13.968  25.696  1.00  0.00           H    
ATOM   1872  H12 MOL   190      21.627  15.380  27.012  1.00  0.00           H    
ATOM   1873  H12 MOL   190      20.760  13.826  27.251  1.00  0.00           H    
ATOM   1874  H12 MOL   190      19.327  15.434  26.376  1.00  0.00           H    
ATOM   1875  H12 MOL   190      19.782  14.362  24.982  1.00  0.00           H    
ATOM   1876  H12 MOL   190      20.462  15.974  25.032  1.00  0.00           H    
ATOM   1877  H12 MOL   190      23.968  13.534  29.969  1.00  0.00           H    
ATOM   1878  H12 MOL   190      24.765  12.299  29.006  1.00  0.00           H    
ATOM   1879  H12 MOL   190      23.209  11.235  30.309  1.00  0.00           H    
ATOM   1880  H12 MOL   190      22.478  11.322  28.756  1.00  0.00           H    
ATOM   1881  H12 MOL   190      21.944  12.426  30.057  1.00  0.00           H    
ATOM   1882  P12 MOL   191      16.326   5.547  27.090  1.00  0.00           P    
ATOM   1883  O12 MOL   191      17.116   6.790  26.471  1.00  0.00           O    
ATOM   1884  C12 MOL   191      17.676   6.657  25.179  1.00  0.00           C    
ATOM   1885  C12 MOL   191      16.674   6.625  24.139  1.00  0.00           C    
ATOM   1886  O12 MOL   191      16.814   4.230  26.692  1.00  0.00           O    
ATOM   1887  O12 MOL   191      14.807   5.618  26.587  1.00  0.00           O    
ATOM   1888  C12 MOL   191      14.074   6.823  26.314  1.00  0.00           C    
ATOM   1889  C12 MOL   191      14.209   7.786  27.384  1.00  0.00           C    
ATOM   1890  O12 MOL   191      16.307   5.697  28.648  1.00  0.00           O    
ATOM   1891  C12 MOL   191      15.725   4.802  29.556  1.00  0.00           C    
ATOM   1892  C12 MOL   191      16.533   4.730  30.766  1.00  0.00           C    
ATOM   1893  H12 MOL   191      18.332   5.772  25.180  1.00  0.00           H    
ATOM   1894  H12 MOL   191      18.321   7.534  25.169  1.00  0.00           H    
ATOM   1895  H12 MOL   191      15.941   5.808  24.081  1.00  0.00           H    
ATOM   1896  H12 MOL   191      17.238   6.682  23.199  1.00  0.00           H    
ATOM   1897  H12 MOL   191      16.141   7.553  24.303  1.00  0.00           H    
ATOM   1898  H12 MOL   191      13.039   6.477  26.107  1.00  0.00           H    
ATOM   1899  H12 MOL   191      14.456   7.251  25.381  1.00  0.00           H    
ATOM   1900  H12 MOL   191      15.224   7.858  27.780  1.00  0.00           H    
ATOM   1901  H12 MOL   191      13.610   7.490  28.275  1.00  0.00           H    
ATOM   1902  H12 MOL   191      13.840   8.784  27.121  1.00  0.00           H    
ATOM   1903  H12 MOL   191      15.675   3.746  29.137  1.00  0.00           H    
ATOM   1904  H12 MOL   191      14.696   5.048  29.836  1.00  0.00           H    
ATOM   1905  H12 MOL   191      16.383   5.699  31.313  1.00  0.00           H    
ATOM   1906  H12 MOL   191      17.603   4.599  30.517  1.00  0.00           H    
ATOM   1907  H12 MOL   191      16.131   3.993  31.494  1.00  0.00           H    
ATOM   1908  P12 MOL   192      10.425  22.837  26.727  1.00  0.00           P    
ATOM   1909  O12 MOL   192       9.898  23.988  25.708  1.00  0.00           O    
ATOM   1910  C12 MOL   192       9.266  23.558  24.546  1.00  0.00           C    
ATOM   1911  C12 MOL   192      10.072  23.338  23.365  1.00  0.00           C    
ATOM   1912  O12 MOL   192      11.597  23.363  27.438  1.00  0.00           O    
ATOM   1913  O12 MOL   192      10.746  21.482  25.977  1.00  0.00           O    
ATOM   1914  C12 MOL   192      11.737  20.616  26.542  1.00  0.00           C    
ATOM   1915  C12 MOL   192      11.160  19.857  27.599  1.00  0.00           C    
ATOM   1916  O12 MOL   192       9.274  22.561  27.857  1.00  0.00           O    
ATOM   1917  C12 MOL   192       8.839  23.591  28.727  1.00  0.00           C    
ATOM   1918  C12 MOL   192       7.739  23.107  29.518  1.00  0.00           C    
ATOM   1919  H12 MOL   192       8.558  24.355  24.339  1.00  0.00           H    
ATOM   1920  H12 MOL   192       8.638  22.656  24.775  1.00  0.00           H    
ATOM   1921  H12 MOL   192      10.875  24.103  23.254  1.00  0.00           H    
ATOM   1922  H12 MOL   192       9.437  23.456  22.479  1.00  0.00           H    
ATOM   1923  H13 MOL   192      10.436  22.287  23.314  1.00  0.00           H    
ATOM   1924  H13 MOL   192      12.566  21.231  26.958  1.00  0.00           H    
ATOM   1925  H13 MOL   192      12.191  19.920  25.834  1.00  0.00           H    
ATOM   1926  H13 MOL   192      10.955  20.646  28.281  1.00  0.00           H    
ATOM   1927  H13 MOL   192      11.945  19.275  28.121  1.00  0.00           H    
ATOM   1928  H13 MOL   192      10.379  19.248  27.210  1.00  0.00           H    
ATOM   1929  H13 MOL   192       8.479  24.401  28.165  1.00  0.00           H    
ATOM   1930  H13 MOL   192       9.635  23.690  29.428  1.00  0.00           H    
ATOM   1931  H13 MOL   192       7.798  22.161  30.056  1.00  0.00           H    
ATOM   1932  H13 MOL   192       6.887  23.016  28.881  1.00  0.00           H    
ATOM   1933  H13 MOL   192       7.424  23.835  30.295  1.00  0.00           H    
ATOM   1934  P13 MOL   193       3.583  14.848  10.421  1.00  0.00           P    
ATOM   1935  O13 MOL   193       4.773  14.672  11.471  1.00  0.00           O    
ATOM   1936  C13 MOL   193       5.316  13.447  12.022  1.00  0.00           C    
ATOM   1937  C13 MOL   193       4.884  13.234  13.404  1.00  0.00           C    
ATOM   1938  O13 MOL   193       2.404  14.163  11.018  1.00  0.00           O    
ATOM   1939  O13 MOL   193       4.186  14.322   9.041  1.00  0.00           O    
ATOM   1940  C13 MOL   193       5.103  15.015   8.241  1.00  0.00           C    
ATOM   1941  C13 MOL   193       5.212  14.374   6.958  1.00  0.00           C    
ATOM   1942  O13 MOL   193       3.330  16.396  10.242  1.00  0.00           O    
ATOM   1943  C13 MOL   193       2.985  17.222  11.353  1.00  0.00           C    
ATOM   1944  C13 MOL   193       2.589  18.590  11.048  1.00  0.00           C    
ATOM   1945  H13 MOL   193       6.451  13.592  11.999  1.00  0.00           H    
ATOM   1946  H13 MOL   193       5.062  12.589  11.348  1.00  0.00           H    
ATOM   1947  H13 MOL   193       4.902  12.259  13.858  1.00  0.00           H    
ATOM   1948  H13 MOL   193       3.849  13.550  13.369  1.00  0.00           H    
ATOM   1949  H13 MOL   193       5.400  13.860  14.092  1.00  0.00           H    
ATOM   1950  H13 MOL   193       6.106  14.928   8.701  1.00  0.00           H    
ATOM   1951  H13 MOL   193       4.735  16.040   8.120  1.00  0.00           H    
ATOM   1952  H13 MOL   193       5.840  13.465   7.076  1.00  0.00           H    
ATOM   1953  H13 MOL   193       5.629  15.186   6.374  1.00  0.00           H    
ATOM   1954  H13 MOL   193       4.215  14.120   6.587  1.00  0.00           H    
ATOM   1955  H13 MOL   193       3.660  17.294  12.211  1.00  0.00           H    
ATOM   1956  H13 MOL   193       2.110  16.787  11.997  1.00  0.00           H    
ATOM   1957  H13 MOL   193       2.483  19.214  11.897  1.00  0.00           H    
ATOM   1958  H13 MOL   193       1.652  18.699  10.443  1.00  0.00           H    
ATOM   1959  H13 MOL   193       3.447  18.933  10.433  1.00  0.00           H    
ATOM   1960  P13 MOL   194      22.301  27.521   4.862  1.00  0.00           P    
ATOM   1961  O13 MOL   194      23.080  26.274   4.170  1.00  0.00           O    
ATOM   1962  C13 MOL   194      24.390  26.322   3.598  1.00  0.00           C    
ATOM   1963  C13 MOL   194      25.474  26.176   4.567  1.00  0.00           C    
ATOM   1964  O13 MOL   194      20.980  26.913   5.098  1.00  0.00           O    
ATOM   1965  O13 MOL   194      22.284  28.781   3.879  1.00  0.00           O    
ATOM   1966  C13 MOL   194      21.630  29.042   2.653  1.00  0.00           C    
ATOM   1967  C13 MOL   194      21.331  30.454   2.652  1.00  0.00           C    
ATOM   1968  O13 MOL   194      23.155  27.972   6.177  1.00  0.00           O    
ATOM   1969  C13 MOL   194      23.176  27.235   7.395  1.00  0.00           C    
ATOM   1970  C13 MOL   194      23.907  27.836   8.555  1.00  0.00           C    
ATOM   1971  H13 MOL   194      24.606  27.300   3.119  1.00  0.00           H    
ATOM   1972  H13 MOL   194      24.356  25.433   2.862  1.00  0.00           H    
ATOM   1973  H13 MOL   194      25.339  26.923   5.295  1.00  0.00           H    
ATOM   1974  H13 MOL   194      26.467  26.227   4.030  1.00  0.00           H    
ATOM   1975  H13 MOL   194      25.369  25.255   5.140  1.00  0.00           H    
ATOM   1976  H13 MOL   194      20.689  28.453   2.670  1.00  0.00           H    
ATOM   1977  H13 MOL   194      22.261  28.627   1.798  1.00  0.00           H    
ATOM   1978  H13 MOL   194      20.543  30.715   1.935  1.00  0.00           H    
ATOM   1979  H13 MOL   194      22.117  31.161   2.525  1.00  0.00           H    
ATOM   1980  H13 MOL   194      20.819  30.648   3.620  1.00  0.00           H    
ATOM   1981  H13 MOL   194      23.767  26.380   7.101  1.00  0.00           H    
ATOM   1982  H13 MOL   194      22.149  26.998   7.738  1.00  0.00           H    
ATOM   1983  H13 MOL   194      24.798  28.316   8.173  1.00  0.00           H    
ATOM   1984  H13 MOL   194      24.214  27.038   9.264  1.00  0.00           H    
ATOM   1985  H13 MOL   194      23.318  28.612   8.998  1.00  0.00           H    
ATOM   1986  P13 MOL   195      12.712  17.418   9.371  1.00  0.00           P    
ATOM   1987  O13 MOL   195      11.137  17.788   9.155  1.00  0.00           O    
ATOM   1988  C13 MOL   195      10.365  17.359   8.071  1.00  0.00           C    
ATOM   1989  C13 MOL   195       9.798  16.052   8.314  1.00  0.00           C    
ATOM   1990  O13 MOL   195      13.300  18.403  10.217  1.00  0.00           O    
ATOM   1991  O13 MOL   195      13.543  17.147   8.051  1.00  0.00           O    
ATOM   1992  C13 MOL   195      14.893  16.696   8.042  1.00  0.00           C    
ATOM   1993  C13 MOL   195      15.275  15.531   8.805  1.00  0.00           C    
ATOM   1994  O13 MOL   195      12.867  16.060  10.266  1.00  0.00           O    
ATOM   1995  C13 MOL   195      12.007  15.795  11.369  1.00  0.00           C    
ATOM   1996  C13 MOL   195      12.099  14.363  11.583  1.00  0.00           C    
ATOM   1997  H14 MOL   195      10.906  17.411   7.104  1.00  0.00           H    
ATOM   1998  H14 MOL   195       9.655  18.144   7.940  1.00  0.00           H    
ATOM   1999  H14 MOL   195       9.289  16.064   9.359  1.00  0.00           H    
ATOM   2000  H14 MOL   195      10.557  15.252   8.392  1.00  0.00           H    
ATOM   2001  H14 MOL   195       9.025  15.769   7.544  1.00  0.00           H    
ATOM   2002  H14 MOL   195      15.500  17.575   8.324  1.00  0.00           H    
ATOM   2003  H14 MOL   195      15.196  16.488   7.006  1.00  0.00           H    
ATOM   2004  H14 MOL   195      14.447  14.953   9.122  1.00  0.00           H    
ATOM   2005  H14 MOL   195      15.817  15.755   9.714  1.00  0.00           H    
ATOM   2006  H14 MOL   195      15.852  14.854   8.157  1.00  0.00           H    
ATOM   2007  H14 MOL   195      11.003  16.140  11.063  1.00  0.00           H    
ATOM   2008  H14 MOL   195      12.443  16.420  12.224  1.00  0.00           H    
ATOM   2009  H14 MOL   195      11.871  14.085  12.674  1.00  0.00           H    
ATOM   2010  H14 MOL   195      13.161  14.090  11.309  1.00  0.00           H    
ATOM   2011  H14 MOL   195      11.450  13.732  11.051  1.00  0.00           H    
ATOM   2012  P14 MOL   196      22.089   9.632   2.289  1.00  0.00           P    
ATOM   2013  O14 MOL   196      21.568  11.165   1.881  1.00  0.00           O    
ATOM   2014  C14 MOL   196      20.853  11.893   2.880  1.00  0.00           C    
ATOM   2015  C14 MOL   196      20.687  13.310   2.737  1.00  0.00           C    
ATOM   2016  O14 MOL   196      22.724   8.977   1.135  1.00  0.00           O    
ATOM   2017  O14 MOL   196      20.762   8.948   2.764  1.00  0.00           O    
ATOM   2018  C14 MOL   196      20.677   8.178   3.945  1.00  0.00           C    
ATOM   2019  C14 MOL   196      20.716   8.921   5.206  1.00  0.00           C    
ATOM   2020  O14 MOL   196      23.190   9.653   3.447  1.00  0.00           O    
ATOM   2021  C14 MOL   196      24.451  10.182   3.410  1.00  0.00           C    
ATOM   2022  C14 MOL   196      25.022  10.243   4.786  1.00  0.00           C    
ATOM   2023  H14 MOL   196      21.330  11.713   3.887  1.00  0.00           H    
ATOM   2024  H14 MOL   196      19.823  11.481   2.994  1.00  0.00           H    
ATOM   2025  H14 MOL   196      21.619  13.891   2.810  1.00  0.00           H    
ATOM   2026  H14 MOL   196      20.114  13.694   3.600  1.00  0.00           H    
ATOM   2027  H14 MOL   196      20.075  13.473   1.804  1.00  0.00           H    
ATOM   2028  H14 MOL   196      21.405   7.305   3.955  1.00  0.00           H    
ATOM   2029  H14 MOL   196      19.659   7.722   3.805  1.00  0.00           H    
ATOM   2030  H14 MOL   196      21.791   9.208   5.467  1.00  0.00           H    
ATOM   2031  H14 MOL   196      20.334   8.399   6.083  1.00  0.00           H    
ATOM   2032  H14 MOL   196      20.161   9.868   5.048  1.00  0.00           H    
ATOM   2033  H14 MOL   196      24.349  11.228   2.990  1.00  0.00           H    
ATOM   2034  H14 MOL   196      25.129   9.590   2.769  1.00  0.00           H    
ATOM   2035  H14 MOL   196      24.686  11.090   5.422  1.00  0.00           H    
ATOM   2036  H14 MOL   196      26.150  10.260   4.735  1.00  0.00           H    
ATOM   2037  H14 MOL   196      24.799   9.326   5.243  1.00  0.00           H    
ATOM   2038  P15 MOL   197      15.400  14.585  13.908  1.00  0.00           P    
ATOM   2039  O15 MOL   197      15.687  15.332  15.262  1.00  0.00           O    
ATOM   2040  C15 MOL   197      15.400  16.640  15.600  1.00  0.00           C    
ATOM   2041  C16 MOL   197      13.915  16.868  15.625  1.00  0.00           C    
ATOM   2042  O16 MOL   197      16.492  13.557  13.857  1.00  0.00           O    
ATOM   2043  O16 MOL   197      15.473  15.627  12.743  1.00  0.00           O    
ATOM   2044  C16 MOL   197      16.789  15.880  12.174  1.00  0.00           C    
ATOM   2045  C16 MOL   197      16.891  17.278  11.708  1.00  0.00           C    
ATOM   2046  O16 MOL   197      13.906  13.903  14.094  1.00  0.00           O    
ATOM   2047  C16 MOL   197      13.796  12.842  15.061  1.00  0.00           C    
ATOM   2048  C16 MOL   197      12.585  12.021  14.940  1.00  0.00           C    
ATOM   2049  H16 MOL   197      15.960  17.318  14.920  1.00  0.00           H    
ATOM   2050  H16 MOL   197      15.825  16.791  16.607  1.00  0.00           H    
ATOM   2051  H16 MOL   197      13.524  16.702  14.655  1.00  0.00           H    
ATOM   2052  H16 MOL   197      13.580  17.942  15.932  1.00  0.00           H    
ATOM   2053  H16 MOL   197      13.447  16.225  16.354  1.00  0.00           H    
ATOM   2054  H16 MOL   197      16.910  15.129  11.327  1.00  0.00           H    
ATOM   2055  H16 MOL   197      17.612  15.585  12.813  1.00  0.00           H    
ATOM   2056  H16 MOL   197      17.685  17.483  10.936  1.00  0.00           H    
ATOM   2057  H16 MOL   197      17.133  17.846  12.667  1.00  0.00           H    
ATOM   2058  H16 MOL   197      15.870  17.588  11.312  1.00  0.00           H    
ATOM   2059  H16 MOL   197      13.855  13.266  16.084  1.00  0.00           H    
ATOM   2060  H16 MOL   197      14.679  12.147  14.978  1.00  0.00           H    
ATOM   2061  H16 MOL   197      12.795  11.099  15.431  1.00  0.00           H    
ATOM   2062  H16 MOL   197      12.339  11.820  13.868  1.00  0.00           H    
ATOM   2063  H16 MOL   197      11.821  12.579  15.517  1.00  0.00           H    
ATOM   2064  P16 MOL   198      23.558  10.016  11.226  1.00  0.00           P    
ATOM   2065  O16 MOL   198      22.529   9.180  12.114  1.00  0.00           O    
ATOM   2066  C16 MOL   198      22.455   9.222  13.571  1.00  0.00           C    
ATOM   2067  C16 MOL   198      22.011   7.980  14.088  1.00  0.00           C    
ATOM   2068  O16 MOL   198      24.978   9.732  11.409  1.00  0.00           O    
ATOM   2069  O16 MOL   198      23.468  11.548  11.752  1.00  0.00           O    
ATOM   2070  C16 MOL   198      22.361  12.354  11.301  1.00  0.00           C    
ATOM   2071  C16 MOL   198      20.978  11.928  11.670  1.00  0.00           C    
ATOM   2072  O16 MOL   198      22.985   9.877   9.771  1.00  0.00           O    
ATOM   2073  C16 MOL   198      23.384   8.833   8.853  1.00  0.00           C    
ATOM   2074  C16 MOL   198      24.741   8.968   8.466  1.00  0.00           C    
ATOM   2075  H16 MOL   198      21.804  10.106  13.867  1.00  0.00           H    
ATOM   2076  H16 MOL   198      23.393   9.522  14.023  1.00  0.00           H    
ATOM   2077  H16 MOL   198      21.072   7.693  13.685  1.00  0.00           H    
ATOM   2078  H16 MOL   198      21.974   7.968  15.185  1.00  0.00           H    
ATOM   2079  H16 MOL   198      22.750   7.154  13.845  1.00  0.00           H    
ATOM   2080  H16 MOL   198      22.585  12.575  10.209  1.00  0.00           H    
ATOM   2081  H16 MOL   198      22.491  13.323  11.825  1.00  0.00           H    
ATOM   2082  H16 MOL   198      20.204  12.623  11.244  1.00  0.00           H    
ATOM   2083  H16 MOL   198      20.925  11.851  12.777  1.00  0.00           H    
ATOM   2084  H16 MOL   198      20.878  10.914  11.322  1.00  0.00           H    
ATOM   2085  H16 MOL   198      22.732   8.904   8.043  1.00  0.00           H    
ATOM   2086  H16 MOL   198      23.274   7.859   9.333  1.00  0.00           H    
ATOM   2087  H16 MOL   198      25.431   8.462   9.147  1.00  0.00           H    
ATOM   2088  H16 MOL   198      25.049  10.033   8.588  1.00  0.00           H    
ATOM   2089  H16 MOL   198      24.954   8.684   7.479  1.00  0.00           H    
ATOM   2090  P16 MOL   199      14.012  21.989   8.193  1.00  0.00           P    
ATOM   2091  O16 MOL   199      14.197  21.898   6.599  1.00  0.00           O    
ATOM   2092  C16 MOL   199      14.772  20.813   5.957  1.00  0.00           C    
ATOM   2093  C16 MOL   199      13.822  19.782   5.978  1.00  0.00           C    
ATOM   2094  O16 MOL   199      14.645  20.870   8.916  1.00  0.00           O    
ATOM   2095  O16 MOL   199      12.453  21.799   8.330  1.00  0.00           O    
ATOM   2096  C16 MOL   199      11.625  20.626   8.632  1.00  0.00           C    
ATOM   2097  C16 MOL   199      10.297  21.093   8.275  1.00  0.00           C    
ATOM   2098  O16 MOL   199      14.367  23.480   8.622  1.00  0.00           O    
ATOM   2099  C16 MOL   199      13.289  24.457   8.501  1.00  0.00           C    
ATOM   2100  C16 MOL   199      13.607  25.590   9.298  1.00  0.00           C    
ATOM   2101  H16 MOL   199      15.716  20.462   6.437  1.00  0.00           H    
ATOM   2102  H16 MOL   199      15.042  20.948   4.778  1.00  0.00           H    
ATOM   2103  H16 MOL   199      13.811  19.155   6.950  1.00  0.00           H    
ATOM   2104  H16 MOL   199      14.088  19.079   5.218  1.00  0.00           H    
ATOM   2105  H16 MOL   199      12.845  20.184   5.772  1.00  0.00           H    
ATOM   2106  H16 MOL   199      11.755  20.381   9.697  1.00  0.00           H    
ATOM   2107  H16 MOL   199      11.910  19.831   7.974  1.00  0.00           H    
ATOM   2108  H16 MOL   199      10.102  22.056   8.726  1.00  0.00           H    
ATOM   2109  H16 MOL   199       9.482  20.436   8.612  1.00  0.00           H    
ATOM   2110  H16 MOL   199      10.345  21.201   7.199  1.00  0.00           H    
ATOM   2111  H16 MOL   199      12.244  24.015   8.770  1.00  0.00           H    
ATOM   2112  H16 MOL   199      13.260  24.733   7.417  1.00  0.00           H    
ATOM   2113  H16 MOL   199      13.611  25.190  10.350  1.00  0.00           H    
ATOM   2114  H16 MOL   199      12.901  26.463   9.374  1.00  0.00           H    
ATOM   2115  H16 MOL   199      14.632  25.952   9.099  1.00  0.00           H    
ATOM   2116  P17 MOL   200      16.071  16.831  25.631  1.00  0.00           P    
ATOM   2117  O17 MOL   200      14.887  16.778  26.744  1.00  0.00           O    
ATOM   2118  C17 MOL   200      14.588  15.602  27.474  1.00  0.00           C    
ATOM   2119  C17 MOL   200      13.835  15.999  28.631  1.00  0.00           C    
ATOM   2120  O17 MOL   200      17.163  17.706  25.944  1.00  0.00           O    
ATOM   2121  O17 MOL   200      15.465  17.315  24.294  1.00  0.00           O    
ATOM   2122  C17 MOL   200      14.524  18.360  23.935  1.00  0.00           C    
ATOM   2123  C17 MOL   200      14.318  18.361  22.525  1.00  0.00           C    
ATOM   2124  O17 MOL   200      16.580  15.300  25.384  1.00  0.00           O    
ATOM   2125  C17 MOL   200      16.986  14.858  24.054  1.00  0.00           C    
ATOM   2126  C17 MOL   200      15.897  14.457  23.204  1.00  0.00           C    
ATOM   2127  H17 MOL   200      15.492  15.004  27.834  1.00  0.00           H    
ATOM   2128  H17 MOL   200      13.894  14.953  26.837  1.00  0.00           H    
ATOM   2129  H17 MOL   200      13.332  15.113  29.051  1.00  0.00           H    
ATOM   2130  H17 MOL   200      13.088  16.702  28.306  1.00  0.00           H    
ATOM   2131  H17 MOL   200      14.432  16.438  29.434  1.00  0.00           H    
ATOM   2132  H17 MOL   200      15.033  19.253  24.242  1.00  0.00           H    
ATOM   2133  H17 MOL   200      13.680  18.268  24.605  1.00  0.00           H    
ATOM   2134  H17 MOL   200      13.403  18.897  22.258  1.00  0.00           H    
ATOM   2135  H17 MOL   200      14.214  17.342  22.166  1.00  0.00           H    
ATOM   2136  H17 MOL   200      15.139  18.898  21.969  1.00  0.00           H    
ATOM   2137  H17 MOL   200      17.690  14.031  24.264  1.00  0.00           H    
ATOM   2138  H17 MOL   200      17.555  15.616  23.533  1.00  0.00           H    
ATOM   2139  H17 MOL   200      15.165  15.248  23.115  1.00  0.00           H    
ATOM   2140  H17 MOL   200      15.274  13.554  23.588  1.00  0.00           H    
ATOM   2141  H17 MOL   200      16.259  14.164  22.238  1.00  0.00           H    
ATOM   2142  P17 MOL   201      25.567  17.348   7.762  1.00  0.00           P    
ATOM   2143  O17 MOL   201      26.082  16.710   6.438  1.00  0.00           O    
ATOM   2144  C17 MOL   201      25.537  16.860   5.161  1.00  0.00           C    
ATOM   2145  C17 MOL   201      25.502  18.151   4.555  1.00  0.00           C    
ATOM   2146  O17 MOL   201      24.205  17.900   7.684  1.00  0.00           O    
ATOM   2147  O17 MOL   201      26.611  18.537   8.144  1.00  0.00           O    
ATOM   2148  C17 MOL   201      27.832  18.649   7.493  1.00  0.00           C    
ATOM   2149  C17 MOL   201      28.819  19.271   8.360  1.00  0.00           C    
ATOM   2150  O17 MOL   201      25.746  16.155   8.884  1.00  0.00           O    
ATOM   2151  C17 MOL   201      25.034  15.957  10.111  1.00  0.00           C    
ATOM   2152  C17 MOL   201      25.472  14.707  10.689  1.00  0.00           C    
ATOM   2153  H17 MOL   201      24.519  16.502   5.314  1.00  0.00           H    
ATOM   2154  H17 MOL   201      25.941  16.155   4.435  1.00  0.00           H    
ATOM   2155  H17 MOL   201      24.936  18.903   5.160  1.00  0.00           H    
ATOM   2156  H17 MOL   201      25.037  17.997   3.531  1.00  0.00           H    
ATOM   2157  H17 MOL   201      26.582  18.428   4.407  1.00  0.00           H    
ATOM   2158  H17 MOL   201      27.670  19.141   6.500  1.00  0.00           H    
ATOM   2159  H17 MOL   201      28.192  17.648   7.211  1.00  0.00           H    
ATOM   2160  H17 MOL   201      28.637  20.307   8.655  1.00  0.00           H    
ATOM   2161  H17 MOL   201      29.684  19.307   7.690  1.00  0.00           H    
ATOM   2162  H17 MOL   201      29.075  18.725   9.325  1.00  0.00           H    
ATOM   2163  H18 MOL   201      23.938  16.016   9.955  1.00  0.00           H    
ATOM   2164  H18 MOL   201      25.247  16.839  10.761  1.00  0.00           H    
ATOM   2165  H18 MOL   201      25.033  13.830  10.102  1.00  0.00           H    
ATOM   2166  H18 MOL   201      25.306  14.541  11.754  1.00  0.00           H    
ATOM   2167  H18 MOL   201      26.573  14.677  10.596  1.00  0.00           H    
ATOM   2168  P18 MOL   202      21.048  18.978  10.415  1.00  0.00           P    
ATOM   2169  O18 MOL   202      19.699  19.464   9.752  1.00  0.00           O    
ATOM   2170  C18 MOL   202      19.598  20.625   8.897  1.00  0.00           C    
ATOM   2171  C18 MOL   202      18.465  20.466   8.027  1.00  0.00           C    
ATOM   2172  O18 MOL   202      22.181  19.478   9.681  1.00  0.00           O    
ATOM   2173  O18 MOL   202      21.094  17.402  10.338  1.00  0.00           O    
ATOM   2174  C18 MOL   202      20.204  16.555  10.958  1.00  0.00           C    
ATOM   2175  C18 MOL   202      21.031  15.641  11.699  1.00  0.00           C    
ATOM   2176  O18 MOL   202      21.040  19.499  11.965  1.00  0.00           O    
ATOM   2177  C18 MOL   202      21.275  20.764  12.491  1.00  0.00           C    
ATOM   2178  C18 MOL   202      21.236  20.665  13.949  1.00  0.00           C    
ATOM   2179  H18 MOL   202      20.506  20.685   8.290  1.00  0.00           H    
ATOM   2180  H18 MOL   202      19.492  21.476   9.515  1.00  0.00           H    
ATOM   2181  H18 MOL   202      18.506  21.095   7.063  1.00  0.00           H    
ATOM   2182  H18 MOL   202      17.495  20.646   8.476  1.00  0.00           H    
ATOM   2183  H18 MOL   202      18.466  19.366   7.642  1.00  0.00           H    
ATOM   2184  H18 MOL   202      19.582  15.909  10.212  1.00  0.00           H    
ATOM   2185  H18 MOL   202      19.598  17.032  11.764  1.00  0.00           H    
ATOM   2186  H18 MOL   202      21.837  15.336  10.987  1.00  0.00           H    
ATOM   2187  H18 MOL   202      20.490  14.777  12.107  1.00  0.00           H    
ATOM   2188  H18 MOL   202      21.532  16.224  12.430  1.00  0.00           H    
ATOM   2189  H18 MOL   202      20.532  21.448  11.994  1.00  0.00           H    
ATOM   2190  H18 MOL   202      22.206  21.156  12.082  1.00  0.00           H    
ATOM   2191  H18 MOL   202      20.450  21.423  14.278  1.00  0.00           H    
ATOM   2192  H18 MOL   202      22.222  20.756  14.551  1.00  0.00           H    
ATOM   2193  H18 MOL   202      20.656  19.647  14.125  1.00  0.00           H    
ATOM   2194  P18 MOL   203      21.339  23.823  16.350  1.00  0.00           P    
ATOM   2195  O18 MOL   203      20.934  23.493  14.815  1.00  0.00           O    
ATOM   2196  C18 MOL   203      19.868  24.161  14.182  1.00  0.00           C    
ATOM   2197  C18 MOL   203      18.609  23.876  14.837  1.00  0.00           C    
ATOM   2198  O18 MOL   203      21.342  25.267  16.563  1.00  0.00           O    
ATOM   2199  O18 MOL   203      22.686  23.010  16.551  1.00  0.00           O    
ATOM   2200  C18 MOL   203      23.901  23.599  16.975  1.00  0.00           C    
ATOM   2201  C18 MOL   203      24.958  22.626  17.412  1.00  0.00           C    
ATOM   2202  O18 MOL   203      20.115  23.242  17.250  1.00  0.00           O    
ATOM   2203  C18 MOL   203      20.079  21.962  17.905  1.00  0.00           C    
ATOM   2204  C18 MOL   203      18.904  21.902  18.816  1.00  0.00           C    
ATOM   2205  H18 MOL   203      19.864  23.671  13.176  1.00  0.00           H    
ATOM   2206  H18 MOL   203      20.033  25.217  14.052  1.00  0.00           H    
ATOM   2207  H18 MOL   203      17.739  24.207  14.243  1.00  0.00           H    
ATOM   2208  H18 MOL   203      18.447  24.392  15.789  1.00  0.00           H    
ATOM   2209  H18 MOL   203      18.498  22.819  15.124  1.00  0.00           H    
ATOM   2210  H18 MOL   203      23.715  24.318  17.755  1.00  0.00           H    
ATOM   2211  H18 MOL   203      24.279  24.148  16.130  1.00  0.00           H    
ATOM   2212  H18 MOL   203      25.200  21.936  16.514  1.00  0.00           H    
ATOM   2213  H18 MOL   203      24.441  22.044  18.194  1.00  0.00           H    
ATOM   2214  H18 MOL   203      25.903  23.104  17.791  1.00  0.00           H    
ATOM   2215  H18 MOL   203      20.961  21.644  18.483  1.00  0.00           H    
ATOM   2216  H18 MOL   203      19.934  21.158  17.094  1.00  0.00           H    
ATOM   2217  H18 MOL   203      17.931  22.195  18.304  1.00  0.00           H    
ATOM   2218  H18 MOL   203      19.010  22.590  19.721  1.00  0.00           H    
ATOM   2219  H18 MOL   203      18.716  20.849  19.084  1.00  0.00           H    
ATOM   2220  P18 MOL   204       3.682  29.047  14.597  1.00  0.00           P    
ATOM   2221  O18 MOL   204       2.182  28.557  14.768  1.00  0.00           O    
ATOM   2222  C18 MOL   204       1.238  28.406  15.808  1.00  0.00           C    
ATOM   2223  C18 MOL   204      -0.018  27.844  15.363  1.00  0.00           C    
ATOM   2224  O18 MOL   204       4.119  28.420  13.349  1.00  0.00           O    
ATOM   2225  O18 MOL   204       4.437  28.769  15.973  1.00  0.00           O    
ATOM   2226  C18 MOL   204       5.861  28.745  16.039  1.00  0.00           C    
ATOM   2227  C18 MOL   204       6.364  30.083  16.263  1.00  0.00           C    
ATOM   2228  O18 MOL   204       3.730  30.597  14.226  1.00  0.00           O    
ATOM   2229  C18 MOL   204       3.205  31.271  13.084  1.00  0.00           C    
ATOM   2230  C18 MOL   204       1.751  31.019  12.806  1.00  0.00           C    
ATOM   2231  H18 MOL   204       1.087  29.359  16.276  1.00  0.00           H    
ATOM   2232  H18 MOL   204       1.646  27.782  16.579  1.00  0.00           H    
ATOM   2233  H18 MOL   204      -0.007  26.902  14.826  1.00  0.00           H    
ATOM   2234  H18 MOL   204      -0.504  28.460  14.648  1.00  0.00           H    
ATOM   2235  H18 MOL   204      -0.673  27.872  16.205  1.00  0.00           H    
ATOM   2236  H18 MOL   204       6.347  28.239  15.155  1.00  0.00           H    
ATOM   2237  H18 MOL   204       6.080  28.138  16.868  1.00  0.00           H    
ATOM   2238  H18 MOL   204       7.428  30.119  16.356  1.00  0.00           H    
ATOM   2239  H18 MOL   204       5.941  30.735  17.136  1.00  0.00           H    
ATOM   2240  H18 MOL   204       6.114  30.632  15.356  1.00  0.00           H    
ATOM   2241  H18 MOL   204       3.784  31.084  12.192  1.00  0.00           H    
ATOM   2242  H18 MOL   204       3.333  32.331  13.215  1.00  0.00           H    
ATOM   2243  H18 MOL   204       1.522  30.025  12.510  1.00  0.00           H    
ATOM   2244  H18 MOL   204       1.505  31.530  11.864  1.00  0.00           H    
ATOM   2245  H18 MOL   204       1.239  31.272  13.665  1.00  0.00           H    
ATOM   2246  P18 MOL   205      20.772  22.416   1.387  1.00  0.00           P    
ATOM   2247  O18 MOL   205      20.170  23.830   0.908  1.00  0.00           O    
ATOM   2248  C18 MOL   205      21.049  24.729   0.246  1.00  0.00           C    
ATOM   2249  C18 MOL   205      22.056  25.487   0.978  1.00  0.00           C    
ATOM   2250  O18 MOL   205      19.715  21.874   2.285  1.00  0.00           O    
ATOM   2251  O18 MOL   205      22.152  22.576   2.141  1.00  0.00           O    
ATOM   2252  C18 MOL   205      22.268  22.521   3.571  1.00  0.00           C    
ATOM   2253  C18 MOL   205      23.554  22.293   4.142  1.00  0.00           C    
ATOM   2254  O18 MOL   205      20.743  21.381   0.184  1.00  0.00           O    
ATOM   2255  C18 MOL   205      19.585  21.210  -0.628  1.00  0.00           C    
ATOM   2256  C18 MOL   205      20.091  20.573  -1.860  1.00  0.00           C    
ATOM   2257  H18 MOL   205      20.375  25.569  -0.236  1.00  0.00           H    
ATOM   2258  H18 MOL   205      21.563  24.290  -0.613  1.00  0.00           H    
ATOM   2259  H18 MOL   205      21.409  26.039   1.780  1.00  0.00           H    
ATOM   2260  H18 MOL   205      22.469  26.235   0.243  1.00  0.00           H    
ATOM   2261  H18 MOL   205      22.828  24.826   1.331  1.00  0.00           H    
ATOM   2262  H18 MOL   205      21.559  21.683   3.932  1.00  0.00           H    
ATOM   2263  H19 MOL   205      21.958  23.500   3.908  1.00  0.00           H    
ATOM   2264  H19 MOL   205      23.545  22.677   5.162  1.00  0.00           H    
ATOM   2265  H19 MOL   205      24.170  23.012   3.636  1.00  0.00           H    
ATOM   2266  H19 MOL   205      23.882  21.258   4.080  1.00  0.00           H    
ATOM   2267  H19 MOL   205      19.217  22.273  -0.949  1.00  0.00           H    
ATOM   2268  H19 MOL   205      18.733  20.656  -0.168  1.00  0.00           H    
ATOM   2269  H19 MOL   205      20.575  21.343  -2.464  1.00  0.00           H    
ATOM   2270  H19 MOL   205      19.221  20.148  -2.408  1.00  0.00           H    
ATOM   2271  H19 MOL   205      20.796  19.829  -1.575  1.00  0.00           H    
ATOM   2272  P19 MOL   206      27.328  13.929  18.456  1.00  0.00           P    
ATOM   2273  O19 MOL   206      27.395  15.519  18.966  1.00  0.00           O    
ATOM   2274  C19 MOL   206      26.561  16.029  19.991  1.00  0.00           C    
ATOM   2275  C19 MOL   206      26.879  15.600  21.332  1.00  0.00           C    
ATOM   2276  O19 MOL   206      26.302  13.169  19.174  1.00  0.00           O    
ATOM   2277  O19 MOL   206      28.807  13.424  18.589  1.00  0.00           O    
ATOM   2278  C19 MOL   206      29.908  14.197  18.051  1.00  0.00           C    
ATOM   2279  C19 MOL   206      31.203  13.523  18.250  1.00  0.00           C    
ATOM   2280  O19 MOL   206      27.000  14.083  16.881  1.00  0.00           O    
ATOM   2281  C19 MOL   206      25.822  14.677  16.395  1.00  0.00           C    
ATOM   2282  C19 MOL   206      25.866  14.809  14.890  1.00  0.00           C    
ATOM   2283  H19 MOL   206      25.527  15.643  19.689  1.00  0.00           H    
ATOM   2284  H19 MOL   206      26.652  17.113  19.916  1.00  0.00           H    
ATOM   2285  H19 MOL   206      26.171  16.148  22.037  1.00  0.00           H    
ATOM   2286  H19 MOL   206      27.884  15.895  21.739  1.00  0.00           H    
ATOM   2287  H19 MOL   206      26.705  14.467  21.307  1.00  0.00           H    
ATOM   2288  H19 MOL   206      29.905  15.208  18.549  1.00  0.00           H    
ATOM   2289  H19 MOL   206      29.837  14.409  16.943  1.00  0.00           H    
ATOM   2290  H19 MOL   206      31.278  13.273  19.299  1.00  0.00           H    
ATOM   2291  H19 MOL   206      32.011  14.171  17.830  1.00  0.00           H    
ATOM   2292  H19 MOL   206      31.166  12.551  17.814  1.00  0.00           H    
ATOM   2293  H19 MOL   206      25.810  15.678  16.831  1.00  0.00           H    
ATOM   2294  H19 MOL   206      24.863  14.137  16.672  1.00  0.00           H    
ATOM   2295  H19 MOL   206      26.856  15.183  14.599  1.00  0.00           H    
ATOM   2296  H19 MOL   206      25.134  15.630  14.624  1.00  0.00           H    
ATOM   2297  H19 MOL   206      25.673  13.859  14.386  1.00  0.00           H    
ATOM   2298 Li31 MOL   207       0.891  22.151   1.937  1.00  0.00          Li1+  
ATOM   2299 Li37 MOL   208      23.912  19.011   0.158  1.00  0.00          Li1+  
ATOM   2300 Li12 MOL   209      26.184   0.035  28.895  1.00  0.00          Li1+  
ATOM   2301  F22 MOL   210      20.720   1.997  27.927  1.00  0.00           F    
ATOM   2302  S22 MOL   210      20.611   2.453  26.373  1.00  0.00           S    
ATOM   2303  N22 MOL   210      20.930   1.080  25.663  1.00  0.00           N1-  
ATOM   2304  S22 MOL   210      22.054   0.175  26.346  1.00  0.00           S    
ATOM   2305  F22 MOL   210      22.916   1.328  27.088  1.00  0.00           F    
ATOM   2306  O22 MOL   210      19.243   2.675  26.096  1.00  0.00           O    
ATOM   2307  O22 MOL   210      21.646   3.405  26.067  1.00  0.00           O    
ATOM   2308  O22 MOL   210      21.278  -0.666  27.232  1.00  0.00           O    
ATOM   2309  O22 MOL   210      22.812  -0.372  25.253  1.00  0.00           O    
ATOM   2310  F35 MOL   211      16.081   0.196  23.639  1.00  0.00           F    
ATOM   2311  S35 MOL   211      15.111   1.340  23.637  1.00  0.00           S    
ATOM   2312  N35 MOL   211      13.683   0.757  24.186  1.00  0.00           N1-  
ATOM   2313  S35 MOL   211      13.079  -0.706  23.890  1.00  0.00           S    
ATOM   2314  F36 MOL   211      13.720  -0.822  22.442  1.00  0.00           F    
ATOM   2315  O36 MOL   211      15.610   2.332  24.535  1.00  0.00           O    
ATOM   2316  O36 MOL   211      14.856   1.786  22.260  1.00  0.00           O    
ATOM   2317  O36 MOL   211      13.755  -1.679  24.738  1.00  0.00           O    
ATOM   2318  O36 MOL   211      11.645  -0.579  23.775  1.00  0.00           O    
ATOM   2319  P12 MOL   212       3.485  24.677  11.437  1.00  0.00           P    
ATOM   2320  O12 MOL   212       1.981  24.449  11.728  1.00  0.00           O    
ATOM   2321  C12 MOL   212       0.937  25.410  11.431  1.00  0.00           C    
ATOM   2322  C12 MOL   212       1.019  26.792  11.869  1.00  0.00           C    
ATOM   2323  O12 MOL   212       4.118  25.821  12.070  1.00  0.00           O    
ATOM   2324  O12 MOL   212       3.629  24.978   9.834  1.00  0.00           O    
ATOM   2325  C12 MOL   212       3.282  24.091   8.775  1.00  0.00           C    
ATOM   2326  C12 MOL   212       3.926  24.413   7.502  1.00  0.00           C    
ATOM   2327  O12 MOL   212       4.277  23.355  11.797  1.00  0.00           O    
ATOM   2328  C12 MOL   212       3.775  22.028  11.894  1.00  0.00           C    
ATOM   2329  C12 MOL   212       4.886  21.136  12.151  1.00  0.00           C    
ATOM   2330  H12 MOL   212       0.064  25.064  12.109  1.00  0.00           H    
ATOM   2331  H12 MOL   212       0.456  25.307  10.433  1.00  0.00           H    
ATOM   2332  H12 MOL   212       1.151  26.933  12.958  1.00  0.00           H    
ATOM   2333  H12 MOL   212       0.000  27.222  11.639  1.00  0.00           H    
ATOM   2334  H12 MOL   212       1.735  27.319  11.310  1.00  0.00           H    
ATOM   2335  H12 MOL   212       2.223  24.002   8.650  1.00  0.00           H    
ATOM   2336  H12 MOL   212       3.676  23.123   9.057  1.00  0.00           H    
ATOM   2337  H12 MOL   212       3.527  23.771   6.722  1.00  0.00           H    
ATOM   2338  H12 MOL   212       4.966  24.273   7.661  1.00  0.00           H    
ATOM   2339  H12 MOL   212       3.639  25.487   7.286  1.00  0.00           H    
ATOM   2340  H12 MOL   212       3.336  21.849  10.943  1.00  0.00           H    
ATOM   2341  H12 MOL   212       3.067  22.047  12.762  1.00  0.00           H    
ATOM   2342  H12 MOL   212       5.418  20.960  11.204  1.00  0.00           H    
ATOM   2343  H12 MOL   212       4.647  20.151  12.627  1.00  0.00           H    
ATOM   2344  H12 MOL   212       5.631  21.578  12.865  1.00  0.00           H    
ATOM   2345 Li5  MOL   213      28.660  19.841  23.082  1.00  0.00          Li1+  
ATOM   2346 Li6  MOL   214      29.459  16.647   0.212  1.00  0.00          Li1+  
ATOM   2347 Li17 MOL   215      30.196  15.423   4.893  1.00  0.00          Li1+  
ATOM   2348 Li32 MOL   216      26.520   6.873  17.496  1.00  0.00          Li1+  
ATOM   2349  F28 MOL   217      27.840  13.255  13.488  1.00  0.00           F    
ATOM   2350  S28 MOL   217      28.498  12.234  12.511  1.00  0.00           S    
ATOM   2351  N28 MOL   217      29.374  11.449  13.566  1.00  0.00           N1-  
ATOM   2352  S28 MOL   217      30.682  12.098  14.180  1.00  0.00           S    
ATOM   2353  F28 MOL   217      29.927  13.290  14.850  1.00  0.00           F    
ATOM   2354  O28 MOL   217      27.554  11.327  11.931  1.00  0.00           O    
ATOM   2355  O29 MOL   217      29.388  12.994  11.659  1.00  0.00           O    
ATOM   2356  O29 MOL   217      31.194  11.113  15.141  1.00  0.00           O    
ATOM   2357  O29 MOL   217      31.604  12.548  13.161  1.00  0.00           O    
ATOM   2358 Li23 MOL   218      25.324  27.896  19.912  1.00  0.00          Li1+  
ATOM   2359 Li34 MOL   219       4.870  27.737  11.768  1.00  0.00          Li1+  
ATOM   2360 Li11 MOL   220      15.194  18.836  30.786  1.00  0.00          Li1+  
TER    2361 
CONECT    1    2
CONECT    2    1    3    6    7
CONECT    3    2    4
CONECT    4    3    5    8    9
CONECT    5    4
CONECT    6    2
CONECT    7    2
CONECT    8    4
CONECT    9    4
CONECT   10   11
CONECT   11   10   12   15   16
CONECT   12   11   13
CONECT   13   12   14   17   18
CONECT   14   13
CONECT   15   11
CONECT   16   11
CONECT   17   13
CONECT   18   13
CONECT   19   20
CONECT   20   19   21   24   25
CONECT   21   20   22
CONECT   22   21   23   26   27
CONECT   23   22
CONECT   24   20
CONECT   25   20
CONECT   26   22
CONECT   27   22
CONECT   28   29   32   33   36
CONECT   29   28   30
CONECT   30   29   31   39   40
CONECT   31   30   41   42   43
CONECT   32   28
CONECT   33   28   34
CONECT   34   33   35   44   45
CONECT   35   34   46   47   48
CONECT   36   28   37
CONECT   37   36   38   49   50
CONECT   38   37   51   52   53
CONECT   39   30
CONECT   40   30
CONECT   41   31
CONECT   42   31
CONECT   43   31
CONECT   44   34
CONECT   45   34
CONECT   46   35
CONECT   47   35
CONECT   48   35
CONECT   49   37
CONECT   50   37
CONECT   51   38
CONECT   52   38
CONECT   53   38
CONECT   54   55   58   59   62
CONECT   55   54   56
CONECT   56   55   57   65   66
CONECT   57   56   67   68   69
CONECT   58   54
CONECT   59   54   60
CONECT   60   59   61   70   71
CONECT   61   60   72   73   74
CONECT   62   54   63
CONECT   63   62   64   75   76
CONECT   64   63   77   78   79
CONECT   65   56
CONECT   66   56
CONECT   67   57
CONECT   68   57
CONECT   69   57
CONECT   70   60
CONECT   71   60
CONECT   72   61
CONECT   73   61
CONECT   74   61
CONECT   75   63
CONECT   76   63
CONECT   77   64
CONECT   78   64
CONECT   79   64
CONECT   80   81   84   85   88
CONECT   81   80   82
CONECT   82   81   83   91   92
CONECT   83   82   93   94   95
CONECT   84   80
CONECT   85   80   86
CONECT   86   85   87   96   97
CONECT   87   86   98   99  100
CONECT   88   80   89
CONECT   89   88   90  101  102
CONECT   90   89  103  104  105
CONECT   91   82
CONECT   92   82
CONECT   93   83
CONECT   94   83
CONECT   95   83
CONECT   96   86
CONECT   97   86
CONECT   98   87
CONECT   99   87
CONECT  100   87
CONECT  101   89
CONECT  102   89
CONECT  103   90
CONECT  104   90
CONECT  105   90
CONECT  106  107  110  111  114
CONECT  107  106  108
CONECT  108  107  109  117  118
CONECT  109  108  119  120  121
CONECT  110  106
CONECT  111  106  112
CONECT  112  111  113  122  123
CONECT  113  112  124  125  126
CONECT  114  106  115
CONECT  115  114  116  127  128
CONECT  116  115  129  130  131
CONECT  117  108
CONECT  118  108
CONECT  119  109
CONECT  120  109
CONECT  121  109
CONECT  122  112
CONECT  123  112
CONECT  124  113
CONECT  125  113
CONECT  126  113
CONECT  127  115
CONECT  128  115
CONECT  129  116
CONECT  130  116
CONECT  131  116
CONECT  132  133  136  137  140
CONECT  133  132  134
CONECT  134  133  135  143  144
CONECT  135  134  145  146  147
CONECT  136  132
CONECT  137  132  138
CONECT  138  137  139  148  149
CONECT  139  138  150  151  152
CONECT  140  132  141
CONECT  141  140  142  153  154
CONECT  142  141  155  156  157
CONECT  143  134
CONECT  144  134
CONECT  145  135
CONECT  146  135
CONECT  147  135
CONECT  148  138
CONECT  149  138
CONECT  150  139
CONECT  151  139
CONECT  152  139
CONECT  153  141
CONECT  154  141
CONECT  155  142
CONECT  156  142
CONECT  157  142
CONECT  158  159  162  163  166
CONECT  159  158  160
CONECT  160  159  161  169  170
CONECT  161  160  171  172  173
CONECT  162  158
CONECT  163  158  164
CONECT  164  163  165  174  175
CONECT  165  164  176  177  178
CONECT  166  158  167
CONECT  167  166  168  179  180
CONECT  168  167  181  182  183
CONECT  169  160
CONECT  170  160
CONECT  171  161
CONECT  172  161
CONECT  173  161
CONECT  174  164
CONECT  175  164
CONECT  176  165
CONECT  177  165
CONECT  178  165
CONECT  179  167
CONECT  180  167
CONECT  181  168
CONECT  182  168
CONECT  183  168
CONECT  184  185  188  189  192
CONECT  185  184  186
CONECT  186  185  187  195  196
CONECT  187  186  197  198  199
CONECT  188  184
CONECT  189  184  190
CONECT  190  189  191  200  201
CONECT  191  190  202  203  204
CONECT  192  184  193
CONECT  193  192  194  205  206
CONECT  194  193  207  208  209
CONECT  195  186
CONECT  196  186
CONECT  197  187
CONECT  198  187
CONECT  199  187
CONECT  200  190
CONECT  201  190
CONECT  202  191
CONECT  203  191
CONECT  204  191
CONECT  205  193
CONECT  206  193
CONECT  207  194
CONECT  208  194
CONECT  209  194
CONECT  210  211  214  215  218
CONECT  211  210  212
CONECT  212  211  213  221  222
CONECT  213  212  223  224  225
CONECT  214  210
CONECT  215  210  216
CONECT  216  215  217  226  227
CONECT  217  216  228  229  230
CONECT  218  210  219
CONECT  219  218  220  231  232
CONECT  220  219  233  234  235
CONECT  221  212
CONECT  222  212
CONECT  223  213
CONECT  224  213
CONECT  225  213
CONECT  226  216
CONECT  227  216
CONECT  228  217
CONECT  229  217
CONECT  230  217
CONECT  231  219
CONECT  232  219
CONECT  233  220
CONECT  234  220
CONECT  235  220
CONECT  236  237  240  241  244
CONECT  237  236  238
CONECT  238  237  239  247  248
CONECT  239  238  249  250  251
CONECT  240  236
CONECT  241  236  242
CONECT  242  241  243  252  253
CONECT  243  242  254  255  256
CONECT  244  236  245
CONECT  245  244  246  257  258
CONECT  246  245  259  260  261
CONECT  247  238
CONECT  248  238
CONECT  249  239
CONECT  250  239
CONECT  251  239
CONECT  252  242
CONECT  253  242
CONECT  254  243
CONECT  255  243
CONECT  256  243
CONECT  257  245
CONECT  258  245
CONECT  259  246
CONECT  260  246
CONECT  261  246
CONECT  262  263  266  267  270
CONECT  263  262  264
CONECT  264  263  265  273  274
CONECT  265  264  275  276  277
CONECT  266  262
CONECT  267  262  268
CONECT  268  267  269  278  279
CONECT  269  268  280  281  282
CONECT  270  262  271
CONECT  271  270  272  283  284
CONECT  272  271  285  286  287
CONECT  273  264
CONECT  274  264
CONECT  275  265
CONECT  276  265
CONECT  277  265
CONECT  278  268
CONECT  279  268
CONECT  280  269
CONECT  281  269
CONECT  282  269
CONECT  283  271
CONECT  284  271
CONECT  285  272
CONECT  286  272
CONECT  287  272
CONECT  288  289  292  293  296
CONECT  289  288  290
CONECT  290  289  291  299  300
CONECT  291  290  301  302  303
CONECT  292  288
CONECT  293  288  294
CONECT  294  293  295  304  305
CONECT  295  294  306  307  308
CONECT  296  288  297
CONECT  297  296  298  309  310
CONECT  298  297  311  312  313
CONECT  299  290
CONECT  300  290
CONECT  301  291
CONECT  302  291
CONECT  303  291
CONECT  304  294
CONECT  305  294
CONECT  306  295
CONECT  307  295
CONECT  308  295
CONECT  309  297
CONECT  310  297
CONECT  311  298
CONECT  312  298
CONECT  313  298
CONECT  314  315  318  319  322
CONECT  315  314  316
CONECT  316  315  317  325  326
CONECT  317  316  327  328  329
CONECT  318  314
CONECT  319  314  320
CONECT  320  319  321  330  331
CONECT  321  320  332  333  334
CONECT  322  314  323
CONECT  323  322  324  335  336
CONECT  324  323  337  338  339
CONECT  325  316
CONECT  326  316
CONECT  327  317
CONECT  328  317
CONECT  329  317
CONECT  330  320
CONECT  331  320
CONECT  332  321
CONECT  333  321
CONECT  334  321
CONECT  335  323
CONECT  336  323
CONECT  337  324
CONECT  338  324
CONECT  339  324
CONECT  340  341  344  345  348
CONECT  341  340  342
CONECT  342  341  343  351  352
CONECT  343  342  353  354  355
CONECT  344  340
CONECT  345  340  346
CONECT  346  345  347  356  357
CONECT  347  346  358  359  360
CONECT  348  340  349
CONECT  349  348  350  361  362
CONECT  350  349  363  364  365
CONECT  351  342
CONECT  352  342
CONECT  353  343
CONECT  354  343
CONECT  355  343
CONECT  356  346
CONECT  357  346
CONECT  358  347
CONECT  359  347
CONECT  360  347
CONECT  361  349
CONECT  362  349
CONECT  363  350
CONECT  364  350
CONECT  365  350
CONECT  366  367  370  371  374
CONECT  367  366  368
CONECT  368  367  369  377  378
CONECT  369  368  379  380  381
CONECT  370  366
CONECT  371  366  372
CONECT  372  371  373  382  383
CONECT  373  372  384  385  386
CONECT  374  366  375
CONECT  375  374  376  387  388
CONECT  376  375  389  390  391
CONECT  377  368
CONECT  378  368
CONECT  379  369
CONECT  380  369
CONECT  381  369
CONECT  382  372
CONECT  383  372
CONECT  384  373
CONECT  385  373
CONECT  386  373
CONECT  387  375
CONECT  388  375
CONECT  389  376
CONECT  390  376
CONECT  391  376
CONECT  392  393  396  397  400
CONECT  393  392  394
CONECT  394  393  395  403  404
CONECT  395  394  405  406  407
CONECT  396  392
CONECT  397  392  398
CONECT  398  397  399  408  409
CONECT  399  398  410  411  412
CONECT  400  392  401
CONECT  401  400  402  413  414
CONECT  402  401  415  416  417
CONECT  403  394
CONECT  404  394
CONECT  405  395
CONECT  406  395
CONECT  407  395
CONECT  408  398
CONECT  409  398
CONECT  410  399
CONECT  411  399
CONECT  412  399
CONECT  413  401
CONECT  414  401
CONECT  415  402
CONECT  416  402
CONECT  417  402
CONECT  418  419  422  423  426
CONECT  419  418  420
CONECT  420  419  421  429  430
CONECT  421  420  431  432  433
CONECT  422  418
CONECT  423  418  424
CONECT  424  423  425  434  435
CONECT  425  424  436  437  438
CONECT  426  418  427
CONECT  427  426  428  439  440
CONECT  428  427  441  442  443
CONECT  429  420
CONECT  430  420
CONECT  431  421
CONECT  432  421
CONECT  433  421
CONECT  434  424
CONECT  435  424
CONECT  436  425
CONECT  437  425
CONECT  438  425
CONECT  439  427
CONECT  440  427
CONECT  441  428
CONECT  442  428
CONECT  443  428
CONECT  444  445  448  449  452
CONECT  445  444  446
CONECT  446  445  447  455  456
CONECT  447  446  457  458  459
CONECT  448  444
CONECT  449  444  450
CONECT  450  449  451  460  461
CONECT  451  450  462  463  464
CONECT  452  444  453
CONECT  453  452  454  465  466
CONECT  454  453  467  468  469
CONECT  455  446
CONECT  456  446
CONECT  457  447
CONECT  458  447
CONECT  459  447
CONECT  460  450
CONECT  461  450
CONECT  462  451
CONECT  463  451
CONECT  464  451
CONECT  465  453
CONECT  466  453
CONECT  467  454
CONECT  468  454
CONECT  469  454
CONECT  470  471  474  475  478
CONECT  471  470  472
CONECT  472  471  473  481  482
CONECT  473  472  483  484  485
CONECT  474  470
CONECT  475  470  476
CONECT  476  475  477  486  487
CONECT  477  476  488  489  490
CONECT  478  470  479
CONECT  479  478  480  491  492
CONECT  480  479  493  494  495
CONECT  481  472
CONECT  482  472
CONECT  483  473
CONECT  484  473
CONECT  485  473
CONECT  486  476
CONECT  487  476
CONECT  488  477
CONECT  489  477
CONECT  490  477
CONECT  491  479
CONECT  492  479
CONECT  493  480
CONECT  494  480
CONECT  495  480
CONECT  496  497  500  501  504
CONECT  497  496  498
CONECT  498  497  499  507  508
CONECT  499  498  509  510  511
CONECT  500  496
CONECT  501  496  502
CONECT  502  501  503  512  513
CONECT  503  502  514  515  516
CONECT  504  496  505
CONECT  505  504  506  517  518
CONECT  506  505  519  520  521
CONECT  507  498
CONECT  508  498
CONECT  509  499
CONECT  510  499
CONECT  511  499
CONECT  512  502
CONECT  513  502
CONECT  514  503
CONECT  515  503
CONECT  516  503
CONECT  517  505
CONECT  518  505
CONECT  519  506
CONECT  520  506
CONECT  521  506
CONECT  522  523  526  527  530
CONECT  523  522  524
CONECT  524  523  525  533  534
CONECT  525  524  535  536  537
CONECT  526  522
CONECT  527  522  528
CONECT  528  527  529  538  539
CONECT  529  528  540  541  542
CONECT  530  522  531
CONECT  531  530  532  543  544
CONECT  532  531  545  546  547
CONECT  533  524
CONECT  534  524
CONECT  535  525
CONECT  536  525
CONECT  537  525
CONECT  538  528
CONECT  539  528
CONECT  540  529
CONECT  541  529
CONECT  542  529
CONECT  543  531
CONECT  544  531
CONECT  545  532
CONECT  546  532
CONECT  547  532
CONECT  548  549  552  553  556
CONECT  549  548  550
CONECT  550  549  551  559  560
CONECT  551  550  561  562  563
CONECT  552  548
CONECT  553  548  554
CONECT  554  553  555  564  565
CONECT  555  554  566  567  568
CONECT  556  548  557
CONECT  557  556  558  569  570
CONECT  558  557  571  572  573
CONECT  559  550
CONECT  560  550
CONECT  561  551
CONECT  562  551
CONECT  563  551
CONECT  564  554
CONECT  565  554
CONECT  566  555
CONECT  567  555
CONECT  568  555
CONECT  569  557
CONECT  570  557
CONECT  571  558
CONECT  572  558
CONECT  573  558
CONECT  574  575  576  577  578
CONECT  575  574
CONECT  576  574
CONECT  577  574
CONECT  578  574
CONECT  579  580  581  582  583
CONECT  580  579
CONECT  581  579
CONECT  582  579
CONECT  583  579
CONECT  584  585  586  587  588
CONECT  585  584
CONECT  586  584
CONECT  587  584
CONECT  588  584
CONECT  589  590  591  592  593
CONECT  590  589
CONECT  591  589
CONECT  592  589
CONECT  593  589
CONECT  594  595  596  597  598
CONECT  595  594
CONECT  596  594
CONECT  597  594
CONECT  598  594
CONECT  599  600  601  602  603
CONECT  600  599
CONECT  601  599
CONECT  602  599
CONECT  603  599
CONECT  604  605  606  607  608
CONECT  605  604
CONECT  606  604
CONECT  607  604
CONECT  608  604
CONECT  609  610  611  612  613
CONECT  610  609
CONECT  611  609
CONECT  612  609
CONECT  613  609
CONECT  614  615  616  617  618
CONECT  615  614
CONECT  616  614
CONECT  617  614
CONECT  618  614
CONECT  619  620  621  622  623
CONECT  620  619
CONECT  621  619
CONECT  622  619
CONECT  623  619
CONECT  624  625  626  627  628
CONECT  625  624
CONECT  626  624
CONECT  627  624
CONECT  628  624
CONECT  629  630  631  632  633
CONECT  630  629
CONECT  631  629
CONECT  632  629
CONECT  633  629
CONECT  634  635  636  637  638
CONECT  635  634
CONECT  636  634
CONECT  637  634
CONECT  638  634
CONECT  639  640  641  642  643
CONECT  640  639
CONECT  641  639
CONECT  642  639
CONECT  643  639
CONECT  644  645  646  647  648
CONECT  645  644
CONECT  646  644
CONECT  647  644
CONECT  648  644
CONECT  649  650  651  652  653
CONECT  650  649
CONECT  651  649
CONECT  652  649
CONECT  653  649
CONECT  654  655  656  657  658
CONECT  655  654
CONECT  656  654
CONECT  657  654
CONECT  658  654
CONECT  659  660  661  662  663
CONECT  660  659
CONECT  661  659
CONECT  662  659
CONECT  663  659
CONECT  664  665  666  667  668
CONECT  665  664
CONECT  666  664
CONECT  667  664
CONECT  668  664
CONECT  669  670  671  672  673
CONECT  670  669
CONECT  671  669
CONECT  672  669
CONECT  673  669
CONECT  674  675  676  677  678
CONECT  675  674
CONECT  676  674
CONECT  677  674
CONECT  678  674
CONECT  679  680  681  682  683
CONECT  680  679
CONECT  681  679
CONECT  682  679
CONECT  683  679
CONECT  684  685  686  687  688
CONECT  685  684
CONECT  686  684
CONECT  687  684
CONECT  688  684
CONECT  689  690  691  692  693
CONECT  690  689
CONECT  691  689
CONECT  692  689
CONECT  693  689
CONECT  694  695  696  697  698
CONECT  695  694
CONECT  696  694
CONECT  697  694
CONECT  698  694
CONECT  699  700  701  702  703
CONECT  700  699
CONECT  701  699
CONECT  702  699
CONECT  703  699
CONECT  704  705  706  707  708
CONECT  705  704
CONECT  706  704
CONECT  707  704
CONECT  708  704
CONECT  709  710  711  712  713
CONECT  710  709
CONECT  711  709
CONECT  712  709
CONECT  713  709
CONECT  714  715  716  717  718
CONECT  715  714
CONECT  716  714
CONECT  717  714
CONECT  718  714
CONECT  719  720  721  722  723
CONECT  720  719
CONECT  721  719
CONECT  722  719
CONECT  723  719
CONECT  724  725  726  727  728
CONECT  725  724
CONECT  726  724
CONECT  727  724
CONECT  728  724
CONECT  729  730  731  732  733
CONECT  730  729
CONECT  731  729
CONECT  732  729
CONECT  733  729
CONECT  734  735  736  737  738
CONECT  735  734
CONECT  736  734
CONECT  737  734
CONECT  738  734
CONECT  739  740  741  742  743
CONECT  740  739
CONECT  741  739
CONECT  742  739
CONECT  743  739
CONECT  744  745  746  747  748
CONECT  745  744
CONECT  746  744
CONECT  747  744
CONECT  748  744
CONECT  749  750  751  752  753
CONECT  750  749
CONECT  751  749
CONECT  752  749
CONECT  753  749
CONECT  754  755  756  757  758
CONECT  755  754
CONECT  756  754
CONECT  757  754
CONECT  758  754
CONECT  759  760  761  762  763
CONECT  760  759
CONECT  761  759
CONECT  762  759
CONECT  763  759
CONECT  764  765  766  767  768
CONECT  765  764
CONECT  766  764
CONECT  767  764
CONECT  768  764
CONECT  769  770  771  772  773
CONECT  770  769
CONECT  771  769
CONECT  772  769
CONECT  773  769
CONECT  774  775  776  777  778
CONECT  775  774
CONECT  776  774
CONECT  777  774
CONECT  778  774
CONECT  779  780  781  782  783
CONECT  780  779
CONECT  781  779
CONECT  782  779
CONECT  783  779
CONECT  784  785  786  787  788
CONECT  785  784
CONECT  786  784
CONECT  787  784
CONECT  788  784
CONECT  789  790  791  792  793
CONECT  790  789
CONECT  791  789
CONECT  792  789
CONECT  793  789
CONECT  794  795  796  797  798
CONECT  795  794
CONECT  796  794
CONECT  797  794
CONECT  798  794
CONECT  799  800  801  802  803
CONECT  800  799
CONECT  801  799
CONECT  802  799
CONECT  803  799
CONECT  804  805  806  807  808
CONECT  805  804
CONECT  806  804
CONECT  807  804
CONECT  808  804
CONECT  809  810  811  812  813
CONECT  810  809
CONECT  811  809
CONECT  812  809
CONECT  813  809
CONECT  814  815  816  817  818
CONECT  815  814
CONECT  816  814
CONECT  817  814
CONECT  818  814
CONECT  819  820  821  822  823
CONECT  820  819
CONECT  821  819
CONECT  822  819
CONECT  823  819
CONECT  824  825  826  827  828
CONECT  825  824
CONECT  826  824
CONECT  827  824
CONECT  828  824
CONECT  829  830  831  832  833
CONECT  830  829
CONECT  831  829
CONECT  832  829
CONECT  833  829
CONECT  834  835  836  837  838
CONECT  835  834
CONECT  836  834
CONECT  837  834
CONECT  838  834
CONECT  839  840  841  842  843
CONECT  840  839
CONECT  841  839
CONECT  842  839
CONECT  843  839
CONECT  844  845  846  847  848
CONECT  845  844
CONECT  846  844
CONECT  847  844
CONECT  848  844
CONECT  849  850  851  852  853
CONECT  850  849
CONECT  851  849
CONECT  852  849
CONECT  853  849
CONECT  854  855  856  857  858
CONECT  855  854
CONECT  856  854
CONECT  857  854
CONECT  858  854
CONECT  859  860  861  862  863
CONECT  860  859
CONECT  861  859
CONECT  862  859
CONECT  863  859
CONECT  864  865  866  867  868
CONECT  865  864
CONECT  866  864
CONECT  867  864
CONECT  868  864
CONECT  869  870  871  872  873
CONECT  870  869
CONECT  871  869
CONECT  872  869
CONECT  873  869
CONECT  874  875  876  877  878
CONECT  875  874
CONECT  876  874
CONECT  877  874
CONECT  878  874
CONECT  879  880  881  882  883
CONECT  880  879
CONECT  881  879
CONECT  882  879
CONECT  883  879
CONECT  884  885  886  887  888
CONECT  885  884
CONECT  886  884
CONECT  887  884
CONECT  888  884
CONECT  889  890  891  892  893
CONECT  890  889
CONECT  891  889
CONECT  892  889
CONECT  893  889
CONECT  894  895  896  897  898
CONECT  895  894
CONECT  896  894
CONECT  897  894
CONECT  898  894
CONECT  899  900  901  902  903
CONECT  900  899
CONECT  901  899
CONECT  902  899
CONECT  903  899
CONECT  904  905  906  907  908
CONECT  905  904
CONECT  906  904
CONECT  907  904
CONECT  908  904
CONECT  909  910  911  912  913
CONECT  910  909
CONECT  911  909
CONECT  912  909
CONECT  913  909
CONECT  914  915  916  917  918
CONECT  915  914
CONECT  916  914
CONECT  917  914
CONECT  918  914
CONECT  919  920  921  922  923
CONECT  920  919
CONECT  921  919
CONECT  922  919
CONECT  923  919
CONECT  924  925  926  927  928
CONECT  925  924
CONECT  926  924
CONECT  927  924
CONECT  928  924
CONECT  929  930  931  932  933
CONECT  930  929
CONECT  931  929
CONECT  932  929
CONECT  933  929
CONECT  934  935  936  937  938
CONECT  935  934
CONECT  936  934
CONECT  937  934
CONECT  938  934
CONECT  939  940  941  942  943
CONECT  940  939
CONECT  941  939
CONECT  942  939
CONECT  943  939
CONECT  944  945  946  947  948
CONECT  945  944
CONECT  946  944
CONECT  947  944
CONECT  948  944
CONECT  949  950  951  952  953
CONECT  950  949
CONECT  951  949
CONECT  952  949
CONECT  953  949
CONECT  954  955  956  957  958
CONECT  955  954
CONECT  956  954
CONECT  957  954
CONECT  958  954
CONECT  959  960  963  964  967
CONECT  960  959  961
CONECT  961  960  962  970  971
CONECT  962  961  972  973  974
CONECT  963  959
CONECT  964  959  965
CONECT  965  964  966  975  976
CONECT  966  965  977  978  979
CONECT  967  959  968
CONECT  968  967  969  980  981
CONECT  969  968  982  983  984
CONECT  970  961
CONECT  971  961
CONECT  972  962
CONECT  973  962
CONECT  974  962
CONECT  975  965
CONECT  976  965
CONECT  977  966
CONECT  978  966
CONECT  979  966
CONECT  980  968
CONECT  981  968
CONECT  982  969
CONECT  983  969
CONECT  984  969
CONECT  985  986  989  990  993
CONECT  986  985  987
CONECT  987  986  988  996  997
CONECT  988  987  998  999 1000
CONECT  989  985
CONECT  990  985  991
CONECT  991  990  992 1001 1002
CONECT  992  991 1003 1004 1005
CONECT  993  985  994
CONECT  994  993  995 1006 1007
CONECT  995  994 1008 1009 1010
CONECT  996  987
CONECT  997  987
CONECT  998  988
CONECT  999  988
CONECT 1000  988
CONECT 1001  991
CONECT 1002  991
CONECT 1003  992
CONECT 1004  992
CONECT 1005  992
CONECT 1006  994
CONECT 1007  994
CONECT 1008  995
CONECT 1009  995
CONECT 1010  995
CONECT 1011 1012 1015 1016 1019
CONECT 1012 1011 1013
CONECT 1013 1012 1014 1022 1023
CONECT 1014 1013 1024 1025 1026
CONECT 1015 1011
CONECT 1016 1011 1017
CONECT 1017 1016 1018 1027 1028
CONECT 1018 1017 1029 1030 1031
CONECT 1019 1011 1020
CONECT 1020 1019 1021 1032 1033
CONECT 1021 1020 1034 1035 1036
CONECT 1022 1013
CONECT 1023 1013
CONECT 1024 1014
CONECT 1025 1014
CONECT 1026 1014
CONECT 1027 1017
CONECT 1028 1017
CONECT 1029 1018
CONECT 1030 1018
CONECT 1031 1018
CONECT 1032 1020
CONECT 1033 1020
CONECT 1034 1021
CONECT 1035 1021
CONECT 1036 1021
CONECT 1037 1038 1039 1040 1041
CONECT 1038 1037
CONECT 1039 1037
CONECT 1040 1037
CONECT 1041 1037
CONECT 1042 1043 1046 1047 1050
CONECT 1043 1042 1044
CONECT 1044 1043 1045 1053 1054
CONECT 1045 1044 1055 1056 1057
CONECT 1046 1042
CONECT 1047 1042 1048
CONECT 1048 1047 1049 1058 1059
CONECT 1049 1048 1060 1061 1062
CONECT 1050 1042 1051
CONECT 1051 1050 1052 1063 1064
CONECT 1052 1051 1065 1066 1067
CONECT 1053 1044
CONECT 1054 1044
CONECT 1055 1045
CONECT 1056 1045
CONECT 1057 1045
CONECT 1058 1048
CONECT 1059 1048
CONECT 1060 1049
CONECT 1061 1049
CONECT 1062 1049
CONECT 1063 1051
CONECT 1064 1051
CONECT 1065 1052
CONECT 1066 1052
CONECT 1067 1052
CONECT 1068 1069 1070 1071 1072
CONECT 1069 1068
CONECT 1070 1068
CONECT 1071 1068
CONECT 1072 1068
CONECT 1073 1074 1077 1078 1081
CONECT 1074 1073 1075
CONECT 1075 1074 1076 1084 1085
CONECT 1076 1075 1086 1087 1088
CONECT 1077 1073
CONECT 1078 1073 1079
CONECT 1079 1078 1080 1089 1090
CONECT 1080 1079 1091 1092 1093
CONECT 1081 1073 1082
CONECT 1082 1081 1083 1094 1095
CONECT 1083 1082 1096 1097 1098
CONECT 1084 1075
CONECT 1085 1075
CONECT 1086 1076
CONECT 1087 1076
CONECT 1088 1076
CONECT 1089 1079
CONECT 1090 1079
CONECT 1091 1080
CONECT 1092 1080
CONECT 1093 1080
CONECT 1094 1082
CONECT 1095 1082
CONECT 1096 1083
CONECT 1097 1083
CONECT 1098 1083
CONECT 1099 1100 1101 1102 1103
CONECT 1100 1099
CONECT 1101 1099
CONECT 1102 1099
CONECT 1103 1099
CONECT 1134 1135
CONECT 1135 1134 1136 1139 1140
CONECT 1136 1135 1137
CONECT 1137 1136 1138 1141 1142
CONECT 1138 1137
CONECT 1139 1135
CONECT 1140 1135
CONECT 1141 1137
CONECT 1142 1137
CONECT 1143 1144
CONECT 1144 1143 1145 1148 1149
CONECT 1145 1144 1146
CONECT 1146 1145 1147 1150 1151
CONECT 1147 1146
CONECT 1148 1144
CONECT 1149 1144
CONECT 1150 1146
CONECT 1151 1146
CONECT 1152 1153
CONECT 1153 1152 1154 1157 1158
CONECT 1154 1153 1155
CONECT 1155 1154 1156 1159 1160
CONECT 1156 1155
CONECT 1157 1153
CONECT 1158 1153
CONECT 1159 1155
CONECT 1160 1155
CONECT 1161 1162
CONECT 1162 1161 1163 1166 1167
CONECT 1163 1162 1164
CONECT 1164 1163 1165 1168 1169
CONECT 1165 1164
CONECT 1166 1162
CONECT 1167 1162
CONECT 1168 1164
CONECT 1169 1164
CONECT 1170 1171
CONECT 1171 1170 1172 1175 1176
CONECT 1172 1171 1173
CONECT 1173 1172 1174 1177 1178
CONECT 1174 1173
CONECT 1175 1171
CONECT 1176 1171
CONECT 1177 1173
CONECT 1178 1173
CONECT 1179 1180
CONECT 1180 1179 1181 1184 1185
CONECT 1181 1180 1182
CONECT 1182 1181 1183 1186 1187
CONECT 1183 1182
CONECT 1184 1180
CONECT 1185 1180
CONECT 1186 1182
CONECT 1187 1182
CONECT 1188 1189
CONECT 1189 1188 1190 1193 1194
CONECT 1190 1189 1191
CONECT 1191 1190 1192 1195 1196
CONECT 1192 1191
CONECT 1193 1189
CONECT 1194 1189
CONECT 1195 1191
CONECT 1196 1191
CONECT 1197 1198
CONECT 1198 1197 1199 1202 1203
CONECT 1199 1198 1200
CONECT 1200 1199 1201 1204 1205
CONECT 1201 1200
CONECT 1202 1198
CONECT 1203 1198
CONECT 1204 1200
CONECT 1205 1200
CONECT 1206 1207
CONECT 1207 1206 1208 1211 1212
CONECT 1208 1207 1209
CONECT 1209 1208 1210 1213 1214
CONECT 1210 1209
CONECT 1211 1207
CONECT 1212 1207
CONECT 1213 1209
CONECT 1214 1209
CONECT 1215 1216
CONECT 1216 1215 1217 1220 1221
CONECT 1217 1216 1218
CONECT 1218 1217 1219 1222 1223
CONECT 1219 1218
CONECT 1220 1216
CONECT 1221 1216
CONECT 1222 1218
CONECT 1223 1218
CONECT 1224 1225
CONECT 1225 1224 1226 1229 1230
CONECT 1226 1225 1227
CONECT 1227 1226 1228 1231 1232
CONECT 1228 1227
CONECT 1229 1225
CONECT 1230 1225
CONECT 1231 1227
CONECT 1232 1227
CONECT 1233 1234
CONECT 1234 1233 1235 1238 1239
CONECT 1235 1234 1236
CONECT 1236 1235 1237 1240 1241
CONECT 1237 1236
CONECT 1238 1234
CONECT 1239 1234
CONECT 1240 1236
CONECT 1241 1236
CONECT 1242 1243
CONECT 1243 1242 1244 1247 1248
CONECT 1244 1243 1245
CONECT 1245 1244 1246 1249 1250
CONECT 1246 1245
CONECT 1247 1243
CONECT 1248 1243
CONECT 1249 1245
CONECT 1250 1245
CONECT 1251 1252
CONECT 1252 1251 1253 1256 1257
CONECT 1253 1252 1254
CONECT 1254 1253 1255 1258 1259
CONECT 1255 1254
CONECT 1256 1252
CONECT 1257 1252
CONECT 1258 1254
CONECT 1259 1254
CONECT 1260 1261
CONECT 1261 1260 1262 1265 1266
CONECT 1262 1261 1263
CONECT 1263 1262 1264 1267 1268
CONECT 1264 1263
CONECT 1265 1261
CONECT 1266 1261
CONECT 1267 1263
CONECT 1268 1263
CONECT 1269 1270
CONECT 1270 1269 1271 1274 1275
CONECT 1271 1270 1272
CONECT 1272 1271 1273 1276 1277
CONECT 1273 1272
CONECT 1274 1270
CONECT 1275 1270
CONECT 1276 1272
CONECT 1277 1272
CONECT 1278 1279
CONECT 1279 1278 1280 1283 1284
CONECT 1280 1279 1281
CONECT 1281 1280 1282 1285 1286
CONECT 1282 1281
CONECT 1283 1279
CONECT 1284 1279
CONECT 1285 1281
CONECT 1286 1281
CONECT 1287 1288
CONECT 1288 1287 1289 1292 1293
CONECT 1289 1288 1290
CONECT 1290 1289 1291 1294 1295
CONECT 1291 1290
CONECT 1292 1288
CONECT 1293 1288
CONECT 1294 1290
CONECT 1295 1290
CONECT 1296 1297
CONECT 1297 1296 1298 1301 1302
CONECT 1298 1297 1299
CONECT 1299 1298 1300 1303 1304
CONECT 1300 1299
CONECT 1301 1297
CONECT 1302 1297
CONECT 1303 1299
CONECT 1304 1299
CONECT 1305 1306
CONECT 1306 1305 1307 1310 1311
CONECT 1307 1306 1308
CONECT 1308 1307 1309 1312 1313
CONECT 1309 1308
CONECT 1310 1306
CONECT 1311 1306
CONECT 1312 1308
CONECT 1313 1308
CONECT 1314 1315
CONECT 1315 1314 1316 1319 1320
CONECT 1316 1315 1317
CONECT 1317 1316 1318 1321 1322
CONECT 1318 1317
CONECT 1319 1315
CONECT 1320 1315
CONECT 1321 1317
CONECT 1322 1317
CONECT 1323 1324
CONECT 1324 1323 1325 1328 1329
CONECT 1325 1324 1326
CONECT 1326 1325 1327 1330 1331
CONECT 1327 1326
CONECT 1328 1324
CONECT 1329 1324
CONECT 1330 1326
CONECT 1331 1326
CONECT 1332 1333
CONECT 1333 1332 1334 1337 1338
CONECT 1334 1333 1335
CONECT 1335 1334 1336 1339 1340
CONECT 1336 1335
CONECT 1337 1333
CONECT 1338 1333
CONECT 1339 1335
CONECT 1340 1335
CONECT 1341 1342
CONECT 1342 1341 1343 1346 1347
CONECT 1343 1342 1344
CONECT 1344 1343 1345 1348 1349
CONECT 1345 1344
CONECT 1346 1342
CONECT 1347 1342
CONECT 1348 1344
CONECT 1349 1344
CONECT 1350 1351
CONECT 1351 1350 1352 1355 1356
CONECT 1352 1351 1353
CONECT 1353 1352 1354 1357 1358
CONECT 1354 1353
CONECT 1355 1351
CONECT 1356 1351
CONECT 1357 1353
CONECT 1358 1353
CONECT 1359 1360
CONECT 1360 1359 1361 1364 1365
CONECT 1361 1360 1362
CONECT 1362 1361 1363 1366 1367
CONECT 1363 1362
CONECT 1364 1360
CONECT 1365 1360
CONECT 1366 1362
CONECT 1367 1362
CONECT 1368 1369
CONECT 1369 1368 1370 1373 1374
CONECT 1370 1369 1371
CONECT 1371 1370 1372 1375 1376
CONECT 1372 1371
CONECT 1373 1369
CONECT 1374 1369
CONECT 1375 1371
CONECT 1376 1371
CONECT 1377 1378
CONECT 1378 1377 1379 1382 1383
CONECT 1379 1378 1380
CONECT 1380 1379 1381 1384 1385
CONECT 1381 1380
CONECT 1382 1378
CONECT 1383 1378
CONECT 1384 1380
CONECT 1385 1380
CONECT 1386 1387
CONECT 1387 1386 1388 1391 1392
CONECT 1388 1387 1389
CONECT 1389 1388 1390 1393 1394
CONECT 1390 1389
CONECT 1391 1387
CONECT 1392 1387
CONECT 1393 1389
CONECT 1394 1389
CONECT 1395 1396
CONECT 1396 1395 1397 1400 1401
CONECT 1397 1396 1398
CONECT 1398 1397 1399 1402 1403
CONECT 1399 1398
CONECT 1400 1396
CONECT 1401 1396
CONECT 1402 1398
CONECT 1403 1398
CONECT 1404 1405
CONECT 1405 1404 1406 1409 1410
CONECT 1406 1405 1407
CONECT 1407 1406 1408 1411 1412
CONECT 1408 1407
CONECT 1409 1405
CONECT 1410 1405
CONECT 1411 1407
CONECT 1412 1407
CONECT 1413 1414
CONECT 1414 1413 1415 1418 1419
CONECT 1415 1414 1416
CONECT 1416 1415 1417 1420 1421
CONECT 1417 1416
CONECT 1418 1414
CONECT 1419 1414
CONECT 1420 1416
CONECT 1421 1416
CONECT 1422 1423
CONECT 1423 1422 1424 1427 1428
CONECT 1424 1423 1425
CONECT 1425 1424 1426 1429 1430
CONECT 1426 1425
CONECT 1427 1423
CONECT 1428 1423
CONECT 1429 1425
CONECT 1430 1425
CONECT 1431 1432
CONECT 1432 1431 1433 1436 1437
CONECT 1433 1432 1434
CONECT 1434 1433 1435 1438 1439
CONECT 1435 1434
CONECT 1436 1432
CONECT 1437 1432
CONECT 1438 1434
CONECT 1439 1434
CONECT 1440 1441 1444 1445 1448
CONECT 1441 1440 1442
CONECT 1442 1441 1443 1451 1452
CONECT 1443 1442 1453 1454 1455
CONECT 1444 1440
CONECT 1445 1440 1446
CONECT 1446 1445 1447 1456 1457
CONECT 1447 1446 1458 1459 1460
CONECT 1448 1440 1449
CONECT 1449 1448 1450 1461 1462
CONECT 1450 1449 1463 1464 1465
CONECT 1451 1442
CONECT 1452 1442
CONECT 1453 1443
CONECT 1454 1443
CONECT 1455 1443
CONECT 1456 1446
CONECT 1457 1446
CONECT 1458 1447
CONECT 1459 1447
CONECT 1460 1447
CONECT 1461 1449
CONECT 1462 1449
CONECT 1463 1450
CONECT 1464 1450
CONECT 1465 1450
CONECT 1466 1467 1470 1471 1474
CONECT 1467 1466 1468
CONECT 1468 1467 1469 1477 1478
CONECT 1469 1468 1479 1480 1481
CONECT 1470 1466
CONECT 1471 1466 1472
CONECT 1472 1471 1473 1482 1483
CONECT 1473 1472 1484 1485 1486
CONECT 1474 1466 1475
CONECT 1475 1474 1476 1487 1488
CONECT 1476 1475 1489 1490 1491
CONECT 1477 1468
CONECT 1478 1468
CONECT 1479 1469
CONECT 1480 1469
CONECT 1481 1469
CONECT 1482 1472
CONECT 1483 1472
CONECT 1484 1473
CONECT 1485 1473
CONECT 1486 1473
CONECT 1487 1475
CONECT 1488 1475
CONECT 1489 1476
CONECT 1490 1476
CONECT 1491 1476
CONECT 1492 1493 1496 1497 1500
CONECT 1493 1492 1494
CONECT 1494 1493 1495 1503 1504
CONECT 1495 1494 1505 1506 1507
CONECT 1496 1492
CONECT 1497 1492 1498
CONECT 1498 1497 1499 1508 1509
CONECT 1499 1498 1510 1511 1512
CONECT 1500 1492 1501
CONECT 1501 1500 1502 1513 1514
CONECT 1502 1501 1515 1516 1517
CONECT 1503 1494
CONECT 1504 1494
CONECT 1505 1495
CONECT 1506 1495
CONECT 1507 1495
CONECT 1508 1498
CONECT 1509 1498
CONECT 1510 1499
CONECT 1511 1499
CONECT 1512 1499
CONECT 1513 1501
CONECT 1514 1501
CONECT 1515 1502
CONECT 1516 1502
CONECT 1517 1502
CONECT 1518 1519 1522 1523 1526
CONECT 1519 1518 1520
CONECT 1520 1519 1521 1529 1530
CONECT 1521 1520 1531 1532 1533
CONECT 1522 1518
CONECT 1523 1518 1524
CONECT 1524 1523 1525 1534 1535
CONECT 1525 1524 1536 1537 1538
CONECT 1526 1518 1527
CONECT 1527 1526 1528 1539 1540
CONECT 1528 1527 1541 1542 1543
CONECT 1529 1520
CONECT 1530 1520
CONECT 1531 1521
CONECT 1532 1521
CONECT 1533 1521
CONECT 1534 1524
CONECT 1535 1524
CONECT 1536 1525
CONECT 1537 1525
CONECT 1538 1525
CONECT 1539 1527
CONECT 1540 1527
CONECT 1541 1528
CONECT 1542 1528
CONECT 1543 1528
CONECT 1544 1545 1548 1549 1552
CONECT 1545 1544 1546
CONECT 1546 1545 1547 1555 1556
CONECT 1547 1546 1557 1558 1559
CONECT 1548 1544
CONECT 1549 1544 1550
CONECT 1550 1549 1551 1560 1561
CONECT 1551 1550 1562 1563 1564
CONECT 1552 1544 1553
CONECT 1553 1552 1554 1565 1566
CONECT 1554 1553 1567 1568 1569
CONECT 1555 1546
CONECT 1556 1546
CONECT 1557 1547
CONECT 1558 1547
CONECT 1559 1547
CONECT 1560 1550
CONECT 1561 1550
CONECT 1562 1551
CONECT 1563 1551
CONECT 1564 1551
CONECT 1565 1553
CONECT 1566 1553
CONECT 1567 1554
CONECT 1568 1554
CONECT 1569 1554
CONECT 1570 1571 1574 1575 1578
CONECT 1571 1570 1572
CONECT 1572 1571 1573 1581 1582
CONECT 1573 1572 1583 1584 1585
CONECT 1574 1570
CONECT 1575 1570 1576
CONECT 1576 1575 1577 1586 1587
CONECT 1577 1576 1588 1589 1590
CONECT 1578 1570 1579
CONECT 1579 1578 1580 1591 1592
CONECT 1580 1579 1593 1594 1595
CONECT 1581 1572
CONECT 1582 1572
CONECT 1583 1573
CONECT 1584 1573
CONECT 1585 1573
CONECT 1586 1576
CONECT 1587 1576
CONECT 1588 1577
CONECT 1589 1577
CONECT 1590 1577
CONECT 1591 1579
CONECT 1592 1579
CONECT 1593 1580
CONECT 1594 1580
CONECT 1595 1580
CONECT 1596 1597 1600 1601 1604
CONECT 1597 1596 1598
CONECT 1598 1597 1599 1607 1608
CONECT 1599 1598 1609 1610 1611
CONECT 1600 1596
CONECT 1601 1596 1602
CONECT 1602 1601 1603 1612 1613
CONECT 1603 1602 1614 1615 1616
CONECT 1604 1596 1605
CONECT 1605 1604 1606 1617 1618
CONECT 1606 1605 1619 1620 1621
CONECT 1607 1598
CONECT 1608 1598
CONECT 1609 1599
CONECT 1610 1599
CONECT 1611 1599
CONECT 1612 1602
CONECT 1613 1602
CONECT 1614 1603
CONECT 1615 1603
CONECT 1616 1603
CONECT 1617 1605
CONECT 1618 1605
CONECT 1619 1606
CONECT 1620 1606
CONECT 1621 1606
CONECT 1622 1623 1626 1627 1630
CONECT 1623 1622 1624
CONECT 1624 1623 1625 1633 1634
CONECT 1625 1624 1635 1636 1637
CONECT 1626 1622
CONECT 1627 1622 1628
CONECT 1628 1627 1629 1638 1639
CONECT 1629 1628 1640 1641 1642
CONECT 1630 1622 1631
CONECT 1631 1630 1632 1643 1644
CONECT 1632 1631 1645 1646 1647
CONECT 1633 1624
CONECT 1634 1624
CONECT 1635 1625
CONECT 1636 1625
CONECT 1637 1625
CONECT 1638 1628
CONECT 1639 1628
CONECT 1640 1629
CONECT 1641 1629
CONECT 1642 1629
CONECT 1643 1631
CONECT 1644 1631
CONECT 1645 1632
CONECT 1646 1632
CONECT 1647 1632
CONECT 1648 1649 1652 1653 1656
CONECT 1649 1648 1650
CONECT 1650 1649 1651 1659 1660
CONECT 1651 1650 1661 1662 1663
CONECT 1652 1648
CONECT 1653 1648 1654
CONECT 1654 1653 1655 1664 1665
CONECT 1655 1654 1666 1667 1668
CONECT 1656 1648 1657
CONECT 1657 1656 1658 1669 1670
CONECT 1658 1657 1671 1672 1673
CONECT 1659 1650
CONECT 1660 1650
CONECT 1661 1651
CONECT 1662 1651
CONECT 1663 1651
CONECT 1664 1654
CONECT 1665 1654
CONECT 1666 1655
CONECT 1667 1655
CONECT 1668 1655
CONECT 1669 1657
CONECT 1670 1657
CONECT 1671 1658
CONECT 1672 1658
CONECT 1673 1658
CONECT 1674 1675 1678 1679 1682
CONECT 1675 1674 1676
CONECT 1676 1675 1677 1685 1686
CONECT 1677 1676 1687 1688 1689
CONECT 1678 1674
CONECT 1679 1674 1680
CONECT 1680 1679 1681 1690 1691
CONECT 1681 1680 1692 1693 1694
CONECT 1682 1674 1683
CONECT 1683 1682 1684 1695 1696
CONECT 1684 1683 1697 1698 1699
CONECT 1685 1676
CONECT 1686 1676
CONECT 1687 1677
CONECT 1688 1677
CONECT 1689 1677
CONECT 1690 1680
CONECT 1691 1680
CONECT 1692 1681
CONECT 1693 1681
CONECT 1694 1681
CONECT 1695 1683
CONECT 1696 1683
CONECT 1697 1684
CONECT 1698 1684
CONECT 1699 1684
CONECT 1700 1701 1704 1705 1708
CONECT 1701 1700 1702
CONECT 1702 1701 1703 1711 1712
CONECT 1703 1702 1713 1714 1715
CONECT 1704 1700
CONECT 1705 1700 1706
CONECT 1706 1705 1707 1716 1717
CONECT 1707 1706 1718 1719 1720
CONECT 1708 1700 1709
CONECT 1709 1708 1710 1721 1722
CONECT 1710 1709 1723 1724 1725
CONECT 1711 1702
CONECT 1712 1702
CONECT 1713 1703
CONECT 1714 1703
CONECT 1715 1703
CONECT 1716 1706
CONECT 1717 1706
CONECT 1718 1707
CONECT 1719 1707
CONECT 1720 1707
CONECT 1721 1709
CONECT 1722 1709
CONECT 1723 1710
CONECT 1724 1710
CONECT 1725 1710
CONECT 1726 1727 1730 1731 1734
CONECT 1727 1726 1728
CONECT 1728 1727 1729 1737 1738
CONECT 1729 1728 1739 1740 1741
CONECT 1730 1726
CONECT 1731 1726 1732
CONECT 1732 1731 1733 1742 1743
CONECT 1733 1732 1744 1745 1746
CONECT 1734 1726 1735
CONECT 1735 1734 1736 1747 1748
CONECT 1736 1735 1749 1750 1751
CONECT 1737 1728
CONECT 1738 1728
CONECT 1739 1729
CONECT 1740 1729
CONECT 1741 1729
CONECT 1742 1732
CONECT 1743 1732
CONECT 1744 1733
CONECT 1745 1733
CONECT 1746 1733
CONECT 1747 1735
CONECT 1748 1735
CONECT 1749 1736
CONECT 1750 1736
CONECT 1751 1736
CONECT 1752 1753 1756 1757 1760
CONECT 1753 1752 1754
CONECT 1754 1753 1755 1763 1764
CONECT 1755 1754 1765 1766 1767
CONECT 1756 1752
CONECT 1757 1752 1758
CONECT 1758 1757 1759 1768 1769
CONECT 1759 1758 1770 1771 1772
CONECT 1760 1752 1761
CONECT 1761 1760 1762 1773 1774
CONECT 1762 1761 1775 1776 1777
CONECT 1763 1754
CONECT 1764 1754
CONECT 1765 1755
CONECT 1766 1755
CONECT 1767 1755
CONECT 1768 1758
CONECT 1769 1758
CONECT 1770 1759
CONECT 1771 1759
CONECT 1772 1759
CONECT 1773 1761
CONECT 1774 1761
CONECT 1775 1762
CONECT 1776 1762
CONECT 1777 1762
CONECT 1778 1779 1782 1783 1786
CONECT 1779 1778 1780
CONECT 1780 1779 1781 1789 1790
CONECT 1781 1780 1791 1792 1793
CONECT 1782 1778
CONECT 1783 1778 1784
CONECT 1784 1783 1785 1794 1795
CONECT 1785 1784 1796 1797 1798
CONECT 1786 1778 1787
CONECT 1787 1786 1788 1799 1800
CONECT 1788 1787 1801 1802 1803
CONECT 1789 1780
CONECT 1790 1780
CONECT 1791 1781
CONECT 1792 1781
CONECT 1793 1781
CONECT 1794 1784
CONECT 1795 1784
CONECT 1796 1785
CONECT 1797 1785
CONECT 1798 1785
CONECT 1799 1787
CONECT 1800 1787
CONECT 1801 1788
CONECT 1802 1788
CONECT 1803 1788
CONECT 1804 1805 1808 1809 1812
CONECT 1805 1804 1806
CONECT 1806 1805 1807 1815 1816
CONECT 1807 1806 1817 1818 1819
CONECT 1808 1804
CONECT 1809 1804 1810
CONECT 1810 1809 1811 1820 1821
CONECT 1811 1810 1822 1823 1824
CONECT 1812 1804 1813
CONECT 1813 1812 1814 1825 1826
CONECT 1814 1813 1827 1828 1829
CONECT 1815 1806
CONECT 1816 1806
CONECT 1817 1807
CONECT 1818 1807
CONECT 1819 1807
CONECT 1820 1810
CONECT 1821 1810
CONECT 1822 1811
CONECT 1823 1811
CONECT 1824 1811
CONECT 1825 1813
CONECT 1826 1813
CONECT 1827 1814
CONECT 1828 1814
CONECT 1829 1814
CONECT 1830 1831 1834 1835 1838
CONECT 1831 1830 1832
CONECT 1832 1831 1833 1841 1842
CONECT 1833 1832 1843 1844 1845
CONECT 1834 1830
CONECT 1835 1830 1836
CONECT 1836 1835 1837 1846 1847
CONECT 1837 1836 1848 1849 1850
CONECT 1838 1830 1839
CONECT 1839 1838 1840 1851 1852
CONECT 1840 1839 1853 1854 1855
CONECT 1841 1832
CONECT 1842 1832
CONECT 1843 1833
CONECT 1844 1833
CONECT 1845 1833
CONECT 1846 1836
CONECT 1847 1836
CONECT 1848 1837
CONECT 1849 1837
CONECT 1850 1837
CONECT 1851 1839
CONECT 1852 1839
CONECT 1853 1840
CONECT 1854 1840
CONECT 1855 1840
CONECT 1856 1857 1860 1861 1864
CONECT 1857 1856 1858
CONECT 1858 1857 1859 1867 1868
CONECT 1859 1858 1869 1870 1871
CONECT 1860 1856
CONECT 1861 1856 1862
CONECT 1862 1861 1863 1872 1873
CONECT 1863 1862 1874 1875 1876
CONECT 1864 1856 1865
CONECT 1865 1864 1866 1877 1878
CONECT 1866 1865 1879 1880 1881
CONECT 1867 1858
CONECT 1868 1858
CONECT 1869 1859
CONECT 1870 1859
CONECT 1871 1859
CONECT 1872 1862
CONECT 1873 1862
CONECT 1874 1863
CONECT 1875 1863
CONECT 1876 1863
CONECT 1877 1865
CONECT 1878 1865
CONECT 1879 1866
CONECT 1880 1866
CONECT 1881 1866
CONECT 1882 1883 1886 1887 1890
CONECT 1883 1882 1884
CONECT 1884 1883 1885 1893 1894
CONECT 1885 1884 1895 1896 1897
CONECT 1886 1882
CONECT 1887 1882 1888
CONECT 1888 1887 1889 1898 1899
CONECT 1889 1888 1900 1901 1902
CONECT 1890 1882 1891
CONECT 1891 1890 1892 1903 1904
CONECT 1892 1891 1905 1906 1907
CONECT 1893 1884
CONECT 1894 1884
CONECT 1895 1885
CONECT 1896 1885
CONECT 1897 1885
CONECT 1898 1888
CONECT 1899 1888
CONECT 1900 1889
CONECT 1901 1889
CONECT 1902 1889
CONECT 1903 1891
CONECT 1904 1891
CONECT 1905 1892
CONECT 1906 1892
CONECT 1907 1892
CONECT 1908 1909 1912 1913 1916
CONECT 1909 1908 1910
CONECT 1910 1909 1911 1919 1920
CONECT 1911 1910 1921 1922 1923
CONECT 1912 1908
CONECT 1913 1908 1914
CONECT 1914 1913 1915 1924 1925
CONECT 1915 1914 1926 1927 1928
CONECT 1916 1908 1917
CONECT 1917 1916 1918 1929 1930
CONECT 1918 1917 1931 1932 1933
CONECT 1919 1910
CONECT 1920 1910
CONECT 1921 1911
CONECT 1922 1911
CONECT 1923 1911
CONECT 1924 1914
CONECT 1925 1914
CONECT 1926 1915
CONECT 1927 1915
CONECT 1928 1915
CONECT 1929 1917
CONECT 1930 1917
CONECT 1931 1918
CONECT 1932 1918
CONECT 1933 1918
CONECT 1934 1935 1938 1939 1942
CONECT 1935 1934 1936
CONECT 1936 1935 1937 1945 1946
CONECT 1937 1936 1947 1948 1949
CONECT 1938 1934
CONECT 1939 1934 1940
CONECT 1940 1939 1941 1950 1951
CONECT 1941 1940 1952 1953 1954
CONECT 1942 1934 1943
CONECT 1943 1942 1944 1955 1956
CONECT 1944 1943 1957 1958 1959
CONECT 1945 1936
CONECT 1946 1936
CONECT 1947 1937
CONECT 1948 1937
CONECT 1949 1937
CONECT 1950 1940
CONECT 1951 1940
CONECT 1952 1941
CONECT 1953 1941
CONECT 1954 1941
CONECT 1955 1943
CONECT 1956 1943
CONECT 1957 1944
CONECT 1958 1944
CONECT 1959 1944
CONECT 1960 1961 1964 1965 1968
CONECT 1961 1960 1962
CONECT 1962 1961 1963 1971 1972
CONECT 1963 1962 1973 1974 1975
CONECT 1964 1960
CONECT 1965 1960 1966
CONECT 1966 1965 1967 1976 1977
CONECT 1967 1966 1978 1979 1980
CONECT 1968 1960 1969
CONECT 1969 1968 1970 1981 1982
CONECT 1970 1969 1983 1984 1985
CONECT 1971 1962
CONECT 1972 1962
CONECT 1973 1963
CONECT 1974 1963
CONECT 1975 1963
CONECT 1976 1966
CONECT 1977 1966
CONECT 1978 1967
CONECT 1979 1967
CONECT 1980 1967
CONECT 1981 1969
CONECT 1982 1969
CONECT 1983 1970
CONECT 1984 1970
CONECT 1985 1970
CONECT 1986 1987 1990 1991 1994
CONECT 1987 1986 1988
CONECT 1988 1987 1989 1997 1998
CONECT 1989 1988 1999 2000 2001
CONECT 1990 1986
CONECT 1991 1986 1992
CONECT 1992 1991 1993 2002 2003
CONECT 1993 1992 2004 2005 2006
CONECT 1994 1986 1995
CONECT 1995 1994 1996 2007 2008
CONECT 1996 1995 2009 2010 2011
CONECT 1997 1988
CONECT 1998 1988
CONECT 1999 1989
CONECT 2000 1989
CONECT 2001 1989
CONECT 2002 1992
CONECT 2003 1992
CONECT 2004 1993
CONECT 2005 1993
CONECT 2006 1993
CONECT 2007 1995
CONECT 2008 1995
CONECT 2009 1996
CONECT 2010 1996
CONECT 2011 1996
CONECT 2012 2013 2016 2017 2020
CONECT 2013 2012 2014
CONECT 2014 2013 2015 2023 2024
CONECT 2015 2014 2025 2026 2027
CONECT 2016 2012
CONECT 2017 2012 2018
CONECT 2018 2017 2019 2028 2029
CONECT 2019 2018 2030 2031 2032
CONECT 2020 2012 2021
CONECT 2021 2020 2022 2033 2034
CONECT 2022 2021 2035 2036 2037
CONECT 2023 2014
CONECT 2024 2014
CONECT 2025 2015
CONECT 2026 2015
CONECT 2027 2015
CONECT 2028 2018
CONECT 2029 2018
CONECT 2030 2019
CONECT 2031 2019
CONECT 2032 2019
CONECT 2033 2021
CONECT 2034 2021
CONECT 2035 2022
CONECT 2036 2022
CONECT 2037 2022
CONECT 2038 2039 2042 2043 2046
CONECT 2039 2038 2040
CONECT 2040 2039 2041 2049 2050
CONECT 2041 2040 2051 2052 2053
CONECT 2042 2038
CONECT 2043 2038 2044
CONECT 2044 2043 2045 2054 2055
CONECT 2045 2044 2056 2057 2058
CONECT 2046 2038 2047
CONECT 2047 2046 2048 2059 2060
CONECT 2048 2047 2061 2062 2063
CONECT 2049 2040
CONECT 2050 2040
CONECT 2051 2041
CONECT 2052 2041
CONECT 2053 2041
CONECT 2054 2044
CONECT 2055 2044
CONECT 2056 2045
CONECT 2057 2045
CONECT 2058 2045
CONECT 2059 2047
CONECT 2060 2047
CONECT 2061 2048
CONECT 2062 2048
CONECT 2063 2048
CONECT 2064 2065 2068 2069 2072
CONECT 2065 2064 2066
CONECT 2066 2065 2067 2075 2076
CONECT 2067 2066 2077 2078 2079
CONECT 2068 2064
CONECT 2069 2064 2070
CONECT 2070 2069 2071 2080 2081
CONECT 2071 2070 2082 2083 2084
CONECT 2072 2064 2073
CONECT 2073 2072 2074 2085 2086
CONECT 2074 2073 2087 2088 2089
CONECT 2075 2066
CONECT 2076 2066
CONECT 2077 2067
CONECT 2078 2067
CONECT 2079 2067
CONECT 2080 2070
CONECT 2081 2070
CONECT 2082 2071
CONECT 2083 2071
CONECT 2084 2071
CONECT 2085 2073
CONECT 2086 2073
CONECT 2087 2074
CONECT 2088 2074
CONECT 2089 2074
CONECT 2090 2091 2094 2095 2098
CONECT 2091 2090 2092
CONECT 2092 2091 2093 2101 2102
CONECT 2093 2092 2103 2104 2105
CONECT 2094 2090
CONECT 2095 2090 2096
CONECT 2096 2095 2097 2106 2107
CONECT 2097 2096 2108 2109 2110
CONECT 2098 2090 2099
CONECT 2099 2098 2100 2111 2112
CONECT 2100 2099 2113 2114 2115
CONECT 2101 2092
CONECT 2102 2092
CONECT 2103 2093
CONECT 2104 2093
CONECT 2105 2093
CONECT 2106 2096
CONECT 2107 2096
CONECT 2108 2097
CONECT 2109 2097
CONECT 2110 2097
CONECT 2111 2099
CONECT 2112 2099
CONECT 2113 2100
CONECT 2114 2100
CONECT 2115 2100
CONECT 2116 2117 2120 2121 2124
CONECT 2117 2116 2118
CONECT 2118 2117 2119 2127 2128
CONECT 2119 2118 2129 2130 2131
CONECT 2120 2116
CONECT 2121 2116 2122
CONECT 2122 2121 2123 2132 2133
CONECT 2123 2122 2134 2135 2136
CONECT 2124 2116 2125
CONECT 2125 2124 2126 2137 2138
CONECT 2126 2125 2139 2140 2141
CONECT 2127 2118
CONECT 2128 2118
CONECT 2129 2119
CONECT 2130 2119
CONECT 2131 2119
CONECT 2132 2122
CONECT 2133 2122
CONECT 2134 2123
CONECT 2135 2123
CONECT 2136 2123
CONECT 2137 2125
CONECT 2138 2125
CONECT 2139 2126
CONECT 2140 2126
CONECT 2141 2126
CONECT 2142 2143 2146 2147 2150
CONECT 2143 2142 2144
CONECT 2144 2143 2145 2153 2154
CONECT 2145 2144 2155 2156 2157
CONECT 2146 2142
CONECT 2147 2142 2148
CONECT 2148 2147 2149 2158 2159
CONECT 2149 2148 2160 2161 2162
CONECT 2150 2142 2151
CONECT 2151 2150 2152 2163 2164
CONECT 2152 2151 2165 2166 2167
CONECT 2153 2144
CONECT 2154 2144
CONECT 2155 2145
CONECT 2156 2145
CONECT 2157 2145
CONECT 2158 2148
CONECT 2159 2148
CONECT 2160 2149
CONECT 2161 2149
CONECT 2162 2149
CONECT 2163 2151
CONECT 2164 2151
CONECT 2165 2152
CONECT 2166 2152
CONECT 2167 2152
CONECT 2168 2169 2172 2173 2176
CONECT 2169 2168 2170
CONECT 2170 2169 2171 2179 2180
CONECT 2171 2170 2181 2182 2183
CONECT 2172 2168
CONECT 2173 2168 2174
CONECT 2174 2173 2175 2184 2185
CONECT 2175 2174 2186 2187 2188
CONECT 2176 2168 2177
CONECT 2177 2176 2178 2189 2190
CONECT 2178 2177 2191 2192 2193
CONECT 2179 2170
CONECT 2180 2170
CONECT 2181 2171
CONECT 2182 2171
CONECT 2183 2171
CONECT 2184 2174
CONECT 2185 2174
CONECT 2186 2175
CONECT 2187 2175
CONECT 2188 2175
CONECT 2189 2177
CONECT 2190 2177
CONECT 2191 2178
CONECT 2192 2178
CONECT 2193 2178
CONECT 2194 2195 2198 2199 2202
CONECT 2195 2194 2196
CONECT 2196 2195 2197 2205 2206
CONECT 2197 2196 2207 2208 2209
CONECT 2198 2194
CONECT 2199 2194 2200
CONECT 2200 2199 2201 2210 2211
CONECT 2201 2200 2212 2213 2214
CONECT 2202 2194 2203
CONECT 2203 2202 2204 2215 2216
CONECT 2204 2203 2217 2218 2219
CONECT 2205 2196
CONECT 2206 2196
CONECT 2207 2197
CONECT 2208 2197
CONECT 2209 2197
CONECT 2210 2200
CONECT 2211 2200
CONECT 2212 2201
CONECT 2213 2201
CONECT 2214 2201
CONECT 2215 2203
CONECT 2216 2203
CONECT 2217 2204
CONECT 2218 2204
CONECT 2219 2204
CONECT 2220 2221 2224 2225 2228
CONECT 2221 2220 2222
CONECT 2222 2221 2223 2231 2232
CONECT 2223 2222 2233 2234 2235
CONECT 2224 2220
CONECT 2225 2220 2226
CONECT 2226 2225 2227 2236 2237
CONECT 2227 2226 2238 2239 2240
CONECT 2228 2220 2229
CONECT 2229 2228 2230 2241 2242
CONECT 2230 2229 2243 2244 2245
CONECT 2231 2222
CONECT 2232 2222
CONECT 2233 2223
CONECT 2234 2223
CONECT 2235 2223
CONECT 2236 2226
CONECT 2237 2226
CONECT 2238 2227
CONECT 2239 2227
CONECT 2240 2227
CONECT 2241 2229
CONECT 2242 2229
CONECT 2243 2230
CONECT 2244 2230
CONECT 2245 2230
CONECT 2246 2247 2250 2251 2254
CONECT 2247 2246 2248
CONECT 2248 2247 2249 2257 2258
CONECT 2249 2248 2259 2260 2261
CONECT 2250 2246
CONECT 2251 2246 2252
CONECT 2252 2251 2253 2262 2263
CONECT 2253 2252 2264 2265 2266
CONECT 2254 2246 2255
CONECT 2255 2254 2256 2267 2268
CONECT 2256 2255 2269 2270 2271
CONECT 2257 2248
CONECT 2258 2248
CONECT 2259 2249
CONECT 2260 2249
CONECT 2261 2249
CONECT 2262 2252
CONECT 2263 2252
CONECT 2264 2253
CONECT 2265 2253
CONECT 2266 2253
CONECT 2267 2255
CONECT 2268 2255
CONECT 2269 2256
CONECT 2270 2256
CONECT 2271 2256
CONECT 2272 2273 2276 2277 2280
CONECT 2273 2272 2274
CONECT 2274 2273 2275 2283 2284
CONECT 2275 2274 2285 2286 2287
CONECT 2276 2272
CONECT 2277 2272 2278
CONECT 2278 2277 2279 2288 2289
CONECT 2279 2278 2290 2291 2292
CONECT 2280 2272 2281
CONECT 2281 2280 2282 2293 2294
CONECT 2282 2281 2295 2296 2297
CONECT 2283 2274
CONECT 2284 2274
CONECT 2285 2275
CONECT 2286 2275
CONECT 2287 2275
CONECT 2288 2278
CONECT 2289 2278
CONECT 2290 2279
CONECT 2291 2279
CONECT 2292 2279
CONECT 2293 2281
CONECT 2294 2281
CONECT 2295 2282
CONECT 2296 2282
CONECT 2297 2282
CONECT 2301 2302
CONECT 2302 2301 2303 2306 2307
CONECT 2303 2302 2304
CONECT 2304 2303 2305 2308 2309
CONECT 2305 2304
CONECT 2306 2302
CONECT 2307 2302
CONECT 2308 2304
CONECT 2309 2304
CONECT 2310 2311
CONECT 2311 2310 2312 2315 2316
CONECT 2312 2311 2313
CONECT 2313 2312 2314 2317 2318
CONECT 2314 2313
CONECT 2315 2311
CONECT 2316 2311
CONECT 2317 2313
CONECT 2318 2313
CONECT 2319 2320 2323 2324 2327
CONECT 2320 2319 2321
CONECT 2321 2320 2322 2330 2331
CONECT 2322 2321 2332 2333 2334
CONECT 2323 2319
CONECT 2324 2319 2325
CONECT 2325 2324 2326 2335 2336
CONECT 2326 2325 2337 2338 2339
CONECT 2327 2319 2328
CONECT 2328 2327 2329 2340 2341
CONECT 2329 2328 2342 2343 2344
CONECT 2330 2321
CONECT 2331 2321
CONECT 2332 2322
CONECT 2333 2322
CONECT 2334 2322
CONECT 2335 2325
CONECT 2336 2325
CONECT 2337 2326
CONECT 2338 2326
CONECT 2339 2326
CONECT 2340 2328
CONECT 2341 2328
CONECT 2342 2329
CONECT 2343 2329
CONECT 2344 2329
CONECT 2349 2350
CONECT 2350 2349 2351 2354 2355
CONECT 2351 2350 2352
CONECT 2352 2351 2353 2356 2357
CONECT 2353 2352
CONECT 2354 2350
CONECT 2355 2350
CONECT 2356 2352
CONECT 2357 2352
END
