# Supplementary material for: Flame-retardant electrolytes with electrochemically-inert and weakly coordinating dichloroalkane diluents for practical lithium metal batteries
Source: Nat Commun. 2025 Nov 19;16:10188. doi: 10.1038/s41467-025-65138-8 (PMC12630897; doi:10.1038/s41467-025-65138-8)
Supplement: Supplementary file 3 — Supplementary Data 1 [file 41467_2025_65138_MOESM3_ESM.zip › Supplementary Data 1/MD simulation structures/LiFSI-TEP-C2-2Cl.pdb]

REMARK   Materials Studio PDB file
REMARK   Created:  Thu Sep 25 12:39:00 +0800 2025
CRYST1   31.563   31.563   31.563  90.00  90.00  90.00 P1
ORIGX1      1.000000  0.000000  0.000000        0.00000
ORIGX2      0.000000  1.000000  0.000000        0.00000
ORIGX3      0.000000  0.000000  1.000000        0.00000
SCALE1      0.031683  0.000000  0.000000        0.00000   
SCALE2      0.000000  0.031683  0.000000        0.00000   
SCALE3      0.000000  0.000000  0.031683        0.00000   
ATOM      1  F20 MOL     1       1.849  18.413  16.729  1.00  0.00           F    
ATOM      2  S20 MOL     1       0.801  18.378  17.896  1.00  0.00           S    
ATOM      3  N20 MOL     1      -0.355  17.788  16.862  1.00  0.00           N1-  
ATOM      4  S20 MOL     1      -0.710  18.684  15.619  1.00  0.00           S    
ATOM      5  F20 MOL     1       0.521  18.227  14.803  1.00  0.00           F    
ATOM      6  O20 MOL     1       1.288  17.421  18.805  1.00  0.00           O    
ATOM      7  O20 MOL     1       0.297  19.708  18.290  1.00  0.00           O    
ATOM      8  O21 MOL     1      -1.877  18.057  15.031  1.00  0.00           O    
ATOM      9  O21 MOL     1      -0.759  20.089  15.943  1.00  0.00           O    
ATOM     10  F29 MOL     2      -2.466  28.052  10.708  1.00  0.00           F    
ATOM     11  S29 MOL     2      -1.303  27.304   9.887  1.00  0.00           S    
ATOM     12  N29 MOL     2      -0.199  28.443  10.080  1.00  0.00           N1-  
ATOM     13  S29 MOL     2       0.401  28.623  11.552  1.00  0.00           S    
ATOM     14  F29 MOL     2      -0.863  28.853  12.413  1.00  0.00           F    
ATOM     15  O29 MOL     2      -0.937  26.063  10.554  1.00  0.00           O    
ATOM     16  O29 MOL     2      -1.821  27.307   8.494  1.00  0.00           O    
ATOM     17  O30 MOL     2       1.054  27.417  11.985  1.00  0.00           O    
ATOM     18  O30 MOL     2       1.136  29.876  11.545  1.00  0.00           O    
ATOM     19  P47 MOL     3       8.165   7.599  21.468  1.00  0.00           P    
ATOM     20  O48 MOL     3       7.046   8.538  20.789  1.00  0.00           O    
ATOM     21  C48 MOL     3       6.360   8.220  19.563  1.00  0.00           C    
ATOM     22  C48 MOL     3       5.161   7.419  19.916  1.00  0.00           C    
ATOM     23  O48 MOL     3       8.198   6.329  20.729  1.00  0.00           O    
ATOM     24  O48 MOL     3       7.912   7.272  22.985  1.00  0.00           O    
ATOM     25  C48 MOL     3       7.789   5.866  23.461  1.00  0.00           C    
ATOM     26  C48 MOL     3       6.528   5.259  23.087  1.00  0.00           C    
ATOM     27  O48 MOL     3       9.574   8.241  21.228  1.00  0.00           O    
ATOM     28  C48 MOL     3      10.386   8.894  22.244  1.00  0.00           C    
ATOM     29  C48 MOL     3      10.009  10.283  22.195  1.00  0.00           C    
ATOM     30 0H49 MOL     3       6.967   7.699  18.826  1.00  0.00           H    
ATOM     31 1H49 MOL     3       5.964   9.143  19.147  1.00  0.00           H    
ATOM     32 2H49 MOL     3       4.536   7.124  19.127  1.00  0.00           H    
ATOM     33 3H49 MOL     3       4.473   8.050  20.460  1.00  0.00           H    
ATOM     34 4H49 MOL     3       5.473   6.538  20.556  1.00  0.00           H    
ATOM     35 5H49 MOL     3       7.790   5.944  24.535  1.00  0.00           H    
ATOM     36 6H49 MOL     3       8.679   5.382  23.171  1.00  0.00           H    
ATOM     37 7H49 MOL     3       5.706   5.907  23.278  1.00  0.00           H    
ATOM     38 8H49 MOL     3       6.466   4.246  23.518  1.00  0.00           H    
ATOM     39 9H49 MOL     3       6.529   4.959  21.974  1.00  0.00           H    
ATOM     40 0H50 MOL     3      11.376   8.504  21.971  1.00  0.00           H    
ATOM     41 1H50 MOL     3      10.157   8.505  23.268  1.00  0.00           H    
ATOM     42 2H50 MOL     3       9.628  10.539  21.168  1.00  0.00           H    
ATOM     43 3H50 MOL     3      10.833  10.949  22.375  1.00  0.00           H    
ATOM     44 4H50 MOL     3       9.209  10.485  22.992  1.00  0.00           H    
ATOM     45  P50 MOL     4       7.757   9.499   0.436  1.00  0.00           P    
ATOM     46  O50 MOL     4       8.808   8.315   0.463  1.00  0.00           O    
ATOM     47  C50 MOL     4       8.834   7.220   1.381  1.00  0.00           C    
ATOM     48  C50 MOL     4      10.161   6.684   1.482  1.00  0.00           C    
ATOM     49  O50 MOL     4       6.387   9.124   0.048  1.00  0.00           O    
ATOM     50  O51 MOL     4       8.135  10.665  -0.550  1.00  0.00           O    
ATOM     51  C51 MOL     4       9.403  11.258  -0.716  1.00  0.00           C    
ATOM     52  C51 MOL     4       9.253  12.464  -1.517  1.00  0.00           C    
ATOM     53  O51 MOL     4       7.488   9.956   1.921  1.00  0.00           O    
ATOM     54  C51 MOL     4       6.577  11.013   2.257  1.00  0.00           C    
ATOM     55  C51 MOL     4       7.251  12.299   2.150  1.00  0.00           C    
ATOM     56 6H51 MOL     4       8.097   6.472   1.070  1.00  0.00           H    
ATOM     57 7H51 MOL     4       8.563   7.689   2.418  1.00  0.00           H    
ATOM     58 8H51 MOL     4      10.656   6.308   0.552  1.00  0.00           H    
ATOM     59 9H51 MOL     4      10.232   5.905   2.308  1.00  0.00           H    
ATOM     60 0H52 MOL     4      10.785   7.507   1.863  1.00  0.00           H    
ATOM     61 1H52 MOL     4      10.060  10.521  -1.260  1.00  0.00           H    
ATOM     62 2H52 MOL     4       9.779  11.353   0.316  1.00  0.00           H    
ATOM     63 3H52 MOL     4      10.264  12.894  -1.575  1.00  0.00           H    
ATOM     64 4H52 MOL     4       8.618  13.261  -1.031  1.00  0.00           H    
ATOM     65 5H52 MOL     4       8.747  12.136  -2.451  1.00  0.00           H    
ATOM     66 6H52 MOL     4       6.324  10.927   3.325  1.00  0.00           H    
ATOM     67 7H52 MOL     4       5.673  11.067   1.744  1.00  0.00           H    
ATOM     68 8H52 MOL     4       7.533  12.529   1.107  1.00  0.00           H    
ATOM     69 9H52 MOL     4       8.259  12.237   2.599  1.00  0.00           H    
ATOM     70 0H53 MOL     4       6.559  13.057   2.511  1.00  0.00           H    
ATOM     71  P53 MOL     5      19.376   2.417  -3.309  1.00  0.00           P    
ATOM     72  O53 MOL     5      19.185   1.723  -4.737  1.00  0.00           O    
ATOM     73  C53 MOL     5      19.462   2.518  -5.888  1.00  0.00           C    
ATOM     74  C53 MOL     5      19.196   1.795  -7.079  1.00  0.00           C    
ATOM     75  O53 MOL     5      19.285   1.438  -2.224  1.00  0.00           O    
ATOM     76  O53 MOL     5      18.369   3.629  -3.225  1.00  0.00           O    
ATOM     77  C53 MOL     5      17.118   3.477  -2.488  1.00  0.00           C    
ATOM     78  C53 MOL     5      16.132   4.378  -3.052  1.00  0.00           C    
ATOM     79  O53 MOL     5      20.784   3.193  -3.325  1.00  0.00           O    
ATOM     80  C54 MOL     5      22.073   2.537  -3.221  1.00  0.00           C    
ATOM     81  C54 MOL     5      22.332   1.964  -1.882  1.00  0.00           C    
ATOM     82 2H54 MOL     5      20.501   2.798  -5.833  1.00  0.00           H    
ATOM     83 3H54 MOL     5      18.935   3.528  -5.832  1.00  0.00           H    
ATOM     84 4H54 MOL     5      18.122   1.590  -7.207  1.00  0.00           H    
ATOM     85 5H54 MOL     5      19.698   0.753  -7.023  1.00  0.00           H    
ATOM     86 6H54 MOL     5      19.632   2.231  -8.039  1.00  0.00           H    
ATOM     87 7H54 MOL     5      17.354   3.720  -1.467  1.00  0.00           H    
ATOM     88 8H54 MOL     5      16.636   2.481  -2.619  1.00  0.00           H    
ATOM     89 9H54 MOL     5      15.519   3.985  -3.856  1.00  0.00           H    
ATOM     90 0H55 MOL     5      16.653   5.250  -3.362  1.00  0.00           H    
ATOM     91 1H55 MOL     5      15.443   4.663  -2.183  1.00  0.00           H    
ATOM     92 2H55 MOL     5      22.731   3.380  -3.405  1.00  0.00           H    
ATOM     93 3H55 MOL     5      22.207   1.915  -4.067  1.00  0.00           H    
ATOM     94 4H55 MOL     5      22.694   2.711  -1.204  1.00  0.00           H    
ATOM     95 5H55 MOL     5      23.048   1.150  -1.848  1.00  0.00           H    
ATOM     96 6H55 MOL     5      21.393   1.595  -1.530  1.00  0.00           H    
ATOM     97  P55 MOL     6       9.117  30.062  -0.714  1.00  0.00           P    
ATOM     98  O55 MOL     6      10.060  31.077  -1.449  1.00  0.00           O    
ATOM     99  C55 MOL     6      10.574  31.188  -2.778  1.00  0.00           C    
ATOM    100  C56 MOL     6      11.537  30.199  -3.176  1.00  0.00           C    
ATOM    101  O56 MOL     6       8.859  28.839  -1.511  1.00  0.00           O    
ATOM    102  O56 MOL     6       7.803  30.840  -0.241  1.00  0.00           O    
ATOM    103  C56 MOL     6       7.859  31.943   0.623  1.00  0.00           C    
ATOM    104  C56 MOL     6       6.558  32.284   1.128  1.00  0.00           C    
ATOM    105  O56 MOL     6       9.916  29.598   0.662  1.00  0.00           O    
ATOM    106  C56 MOL     6      11.186  30.148   0.959  1.00  0.00           C    
ATOM    107  C56 MOL     6      12.225  29.318   0.277  1.00  0.00           C    
ATOM    108 8H56 MOL     6      10.997  32.222  -3.017  1.00  0.00           H    
ATOM    109 9H56 MOL     6       9.667  31.107  -3.430  1.00  0.00           H    
ATOM    110 0H57 MOL     6      11.212  29.128  -3.112  1.00  0.00           H    
ATOM    111 1H57 MOL     6      12.462  30.373  -2.603  1.00  0.00           H    
ATOM    112 2H57 MOL     6      11.875  30.397  -4.191  1.00  0.00           H    
ATOM    113 3H57 MOL     6       8.225  32.726   0.014  1.00  0.00           H    
ATOM    114 4H57 MOL     6       8.556  31.737   1.415  1.00  0.00           H    
ATOM    115 5H57 MOL     6       5.974  32.025   0.152  1.00  0.00           H    
ATOM    116 6H57 MOL     6       6.404  33.332   1.217  1.00  0.00           H    
ATOM    117 7H57 MOL     6       6.055  31.761   1.996  1.00  0.00           H    
ATOM    118 8H57 MOL     6      11.454  30.187   2.065  1.00  0.00           H    
ATOM    119 9H57 MOL     6      11.318  31.170   0.588  1.00  0.00           H    
ATOM    120 0H58 MOL     6      13.206  29.870   0.321  1.00  0.00           H    
ATOM    121 1H58 MOL     6      12.007  29.275  -0.828  1.00  0.00           H    
ATOM    122 2H58 MOL     6      12.236  28.355   0.728  1.00  0.00           H    
ATOM    123  P60 MOL     7      11.257  31.136   7.298  1.00  0.00           P    
ATOM    124  O61 MOL     7      12.714  30.376   7.407  1.00  0.00           O    
ATOM    125  C61 MOL     7      13.876  30.552   8.284  1.00  0.00           C    
ATOM    126  C61 MOL     7      14.203  31.936   8.525  1.00  0.00           C    
ATOM    127  O61 MOL     7      11.381  32.477   6.809  1.00  0.00           O    
ATOM    128  O61 MOL     7      10.649  31.331   8.782  1.00  0.00           O    
ATOM    129  C61 MOL     7      10.135  30.292   9.566  1.00  0.00           C    
ATOM    130  C61 MOL     7       9.570  30.723  10.838  1.00  0.00           C    
ATOM    131  O61 MOL     7      10.346  30.116   6.410  1.00  0.00           O    
ATOM    132  C61 MOL     7      10.978  29.372   5.293  1.00  0.00           C    
ATOM    133  C61 MOL     7       9.990  28.973   4.294  1.00  0.00           C    
ATOM    134 0H62 MOL     7      14.653  30.005   7.823  1.00  0.00           H    
ATOM    135 1H62 MOL     7      13.711  30.005   9.214  1.00  0.00           H    
ATOM    136 2H62 MOL     7      13.401  32.417   9.063  1.00  0.00           H    
ATOM    137 3H62 MOL     7      14.401  32.530   7.583  1.00  0.00           H    
ATOM    138 4H62 MOL     7      15.091  32.020   9.134  1.00  0.00           H    
ATOM    139 5H62 MOL     7      10.930  29.596   9.785  1.00  0.00           H    
ATOM    140 6H62 MOL     7       9.524  29.660   8.940  1.00  0.00           H    
ATOM    141 7H62 MOL     7      10.430  31.024  11.467  1.00  0.00           H    
ATOM    142 8H62 MOL     7       9.029  29.903  11.343  1.00  0.00           H    
ATOM    143 9H62 MOL     7       8.945  31.571  10.712  1.00  0.00           H    
ATOM    144 0H63 MOL     7      11.336  28.468   5.735  1.00  0.00           H    
ATOM    145 1H63 MOL     7      11.831  29.971   4.855  1.00  0.00           H    
ATOM    146 2H63 MOL     7       9.137  28.519   4.803  1.00  0.00           H    
ATOM    147 3H63 MOL     7      10.305  28.192   3.536  1.00  0.00           H    
ATOM    148 4H63 MOL     7       9.520  29.824   3.775  1.00  0.00           H    
ATOM    149  P66 MOL     8      12.284  20.499   3.156  1.00  0.00           P    
ATOM    150  O66 MOL     8      13.244  19.680   4.223  1.00  0.00           O    
ATOM    151  C66 MOL     8      14.686  19.398   4.194  1.00  0.00           C    
ATOM    152  C66 MOL     8      14.911  18.361   3.267  1.00  0.00           C    
ATOM    153  O66 MOL     8      12.544  20.142   1.772  1.00  0.00           O    
ATOM    154  O66 MOL     8      12.382  22.136   3.356  1.00  0.00           O    
ATOM    155  C66 MOL     8      12.917  23.014   4.355  1.00  0.00           C    
ATOM    156  C66 MOL     8      12.638  24.439   4.228  1.00  0.00           C    
ATOM    157  O66 MOL     8      10.736  20.136   3.457  1.00  0.00           O    
ATOM    158  C67 MOL     8       9.877  21.025   4.219  1.00  0.00           C    
ATOM    159  C67 MOL     8      10.217  20.879   5.587  1.00  0.00           C    
ATOM    160 2H67 MOL     8      14.953  19.189   5.181  1.00  0.00           H    
ATOM    161 3H67 MOL     8      15.172  20.343   3.867  1.00  0.00           H    
ATOM    162 4H67 MOL     8      14.486  17.358   3.643  1.00  0.00           H    
ATOM    163 5H67 MOL     8      15.975  18.128   3.344  1.00  0.00           H    
ATOM    164 6H67 MOL     8      14.604  18.510   2.164  1.00  0.00           H    
ATOM    165 7H67 MOL     8      14.025  22.959   4.256  1.00  0.00           H    
ATOM    166 8H67 MOL     8      12.696  22.670   5.401  1.00  0.00           H    
ATOM    167 9H67 MOL     8      13.003  24.885   5.165  1.00  0.00           H    
ATOM    168 0H68 MOL     8      11.598  24.694   4.055  1.00  0.00           H    
ATOM    169 1H68 MOL     8      13.221  24.920   3.488  1.00  0.00           H    
ATOM    170 2H68 MOL     8       8.803  20.690   4.077  1.00  0.00           H    
ATOM    171 3H68 MOL     8       9.965  22.004   3.843  1.00  0.00           H    
ATOM    172 4H68 MOL     8       9.721  21.546   6.316  1.00  0.00           H    
ATOM    173 5H68 MOL     8      11.309  21.069   5.726  1.00  0.00           H    
ATOM    174 6H68 MOL     8      10.145  19.844   6.015  1.00  0.00           H    
ATOM    175  P68 MOL     9       3.393   6.035  32.014  1.00  0.00           P    
ATOM    176  O68 MOL     9       3.484   4.512  31.650  1.00  0.00           O    
ATOM    177  C68 MOL     9       3.063   4.043  30.305  1.00  0.00           C    
ATOM    178  C69 MOL     9       2.730   2.621  30.456  1.00  0.00           C    
ATOM    179  O69 MOL     9       3.858   6.996  30.973  1.00  0.00           O    
ATOM    180  O69 MOL     9       4.245   6.398  33.392  1.00  0.00           O    
ATOM    181  C69 MOL     9       4.812   5.494  34.304  1.00  0.00           C    
ATOM    182  C69 MOL     9       5.929   4.836  33.728  1.00  0.00           C    
ATOM    183  O69 MOL     9       1.783   6.366  32.246  1.00  0.00           O    
ATOM    184  C69 MOL     9       0.906   5.774  33.194  1.00  0.00           C    
ATOM    185  C69 MOL     9       0.322   4.548  32.618  1.00  0.00           C    
ATOM    186 8H69 MOL     9       3.911   4.253  29.638  1.00  0.00           H    
ATOM    187 9H69 MOL     9       2.164   4.613  29.988  1.00  0.00           H    
ATOM    188 0H70 MOL     9       2.452   2.187  29.481  1.00  0.00           H    
ATOM    189 1H70 MOL     9       1.941   2.368  31.163  1.00  0.00           H    
ATOM    190 2H70 MOL     9       3.607   2.049  30.795  1.00  0.00           H    
ATOM    191 3H70 MOL     9       4.031   4.796  34.551  1.00  0.00           H    
ATOM    192 4H70 MOL     9       5.039   6.110  35.176  1.00  0.00           H    
ATOM    193 5H70 MOL     9       5.618   4.283  32.791  1.00  0.00           H    
ATOM    194 6H70 MOL     9       6.542   4.165  34.372  1.00  0.00           H    
ATOM    195 7H70 MOL     9       6.609   5.647  33.395  1.00  0.00           H    
ATOM    196 8H70 MOL     9       0.084   6.428  33.413  1.00  0.00           H    
ATOM    197 9H70 MOL     9       1.446   5.683  34.148  1.00  0.00           H    
ATOM    198 0H71 MOL     9      -0.340   4.701  31.773  1.00  0.00           H    
ATOM    199 1H71 MOL     9      -0.322   4.037  33.346  1.00  0.00           H    
ATOM    200 2H71 MOL     9       1.030   3.749  32.343  1.00  0.00           H    
ATOM    201  P71 MOL    10      11.647   9.938  17.864  1.00  0.00           P    
ATOM    202  O71 MOL    10      11.310  11.465  17.961  1.00  0.00           O    
ATOM    203  C71 MOL    10      12.377  12.376  17.996  1.00  0.00           C    
ATOM    204  C71 MOL    10      11.923  13.435  18.882  1.00  0.00           C    
ATOM    205  O71 MOL    10      12.149   9.262  19.077  1.00  0.00           O    
ATOM    206  O71 MOL    10      12.867   9.854  16.781  1.00  0.00           O    
ATOM    207  C71 MOL    10      13.930   9.019  16.979  1.00  0.00           C    
ATOM    208  C72 MOL    10      15.132   9.334  16.231  1.00  0.00           C    
ATOM    209  O72 MOL    10      10.487   9.079  17.258  1.00  0.00           O    
ATOM    210  C72 MOL    10       9.793   7.866  17.589  1.00  0.00           C    
ATOM    211  C72 MOL    10      10.216   6.766  16.774  1.00  0.00           C    
ATOM    212 4H72 MOL    10      12.570  12.764  17.020  1.00  0.00           H    
ATOM    213 5H72 MOL    10      13.353  11.961  18.338  1.00  0.00           H    
ATOM    214 6H72 MOL    10      11.623  12.951  19.879  1.00  0.00           H    
ATOM    215 7H72 MOL    10      11.130  14.020  18.433  1.00  0.00           H    
ATOM    216 8H72 MOL    10      12.831  14.087  19.067  1.00  0.00           H    
ATOM    217 9H72 MOL    10      13.623   8.016  16.636  1.00  0.00           H    
ATOM    218 0H73 MOL    10      14.180   8.935  18.030  1.00  0.00           H    
ATOM    219 1H73 MOL    10      15.494  10.292  16.654  1.00  0.00           H    
ATOM    220 2H73 MOL    10      15.026   9.484  15.145  1.00  0.00           H    
ATOM    221 3H73 MOL    10      15.961   8.556  16.488  1.00  0.00           H    
ATOM    222 4H73 MOL    10       8.764   8.083  17.437  1.00  0.00           H    
ATOM    223 5H73 MOL    10       9.960   7.635  18.660  1.00  0.00           H    
ATOM    224 6H73 MOL    10      11.073   6.230  17.152  1.00  0.00           H    
ATOM    225 7H73 MOL    10      10.341   7.109  15.776  1.00  0.00           H    
ATOM    226 8H73 MOL    10       9.344   6.055  16.859  1.00  0.00           H    
ATOM    227  P73 MOL    11      13.379  35.950  10.482  1.00  0.00           P    
ATOM    228  O74 MOL    11      12.448  34.723   9.991  1.00  0.00           O    
ATOM    229  C74 MOL    11      10.994  34.830   9.841  1.00  0.00           C    
ATOM    230  C74 MOL    11      10.482  36.015   9.243  1.00  0.00           C    
ATOM    231  O74 MOL    11      13.734  36.876   9.379  1.00  0.00           O    
ATOM    232  O74 MOL    11      14.666  35.406  11.309  1.00  0.00           O    
ATOM    233  C74 MOL    11      15.958  35.295  10.703  1.00  0.00           C    
ATOM    234  C74 MOL    11      17.002  34.721  11.571  1.00  0.00           C    
ATOM    235  O74 MOL    11      12.464  36.848  11.478  1.00  0.00           O    
ATOM    236  C74 MOL    11      12.742  37.234  12.799  1.00  0.00           C    
ATOM    237  C74 MOL    11      13.762  38.220  12.934  1.00  0.00           C    
ATOM    238 0H75 MOL    11      10.578  34.918  10.851  1.00  0.00           H    
ATOM    239 1H75 MOL    11      10.533  33.886   9.382  1.00  0.00           H    
ATOM    240 2H75 MOL    11       9.406  35.730   9.020  1.00  0.00           H    
ATOM    241 3H75 MOL    11      10.965  36.147   8.244  1.00  0.00           H    
ATOM    242 4H75 MOL    11      10.498  36.864   9.962  1.00  0.00           H    
ATOM    243 5H75 MOL    11      16.343  36.262  10.231  1.00  0.00           H    
ATOM    244 6H75 MOL    11      15.687  34.647   9.875  1.00  0.00           H    
ATOM    245 7H75 MOL    11      18.071  34.988  11.340  1.00  0.00           H    
ATOM    246 8H75 MOL    11      17.221  33.611  11.551  1.00  0.00           H    
ATOM    247 9H75 MOL    11      16.843  34.981  12.606  1.00  0.00           H    
ATOM    248 0H76 MOL    11      12.936  36.275  13.344  1.00  0.00           H    
ATOM    249 1H76 MOL    11      11.807  37.667  13.254  1.00  0.00           H    
ATOM    250 2H76 MOL    11      14.563  38.006  12.240  1.00  0.00           H    
ATOM    251 3H76 MOL    11      14.249  38.139  13.896  1.00  0.00           H    
ATOM    252 4H76 MOL    11      13.391  39.186  12.632  1.00  0.00           H    
ATOM    253  P79 MOL    12      31.364  22.506  10.752  1.00  0.00           P    
ATOM    254  O79 MOL    12      32.466  21.409  10.849  1.00  0.00           O    
ATOM    255  C79 MOL    12      33.457  21.324  11.931  1.00  0.00           C    
ATOM    256  C79 MOL    12      34.362  20.232  11.697  1.00  0.00           C    
ATOM    257  O79 MOL    12      31.780  23.723  11.475  1.00  0.00           O    
ATOM    258  O79 MOL    12      30.100  21.926  11.464  1.00  0.00           O    
ATOM    259  C79 MOL    12      29.888  21.474  12.824  1.00  0.00           C    
ATOM    260  C79 MOL    12      28.495  21.387  13.285  1.00  0.00           C    
ATOM    261  O79 MOL    12      31.013  22.721   9.145  1.00  0.00           O    
ATOM    262  C80 MOL    12      30.223  23.735   8.598  1.00  0.00           C    
ATOM    263  C80 MOL    12      29.590  23.143   7.425  1.00  0.00           C    
ATOM    264 2H80 MOL    12      32.887  21.119  12.880  1.00  0.00           H    
ATOM    265 3H80 MOL    12      34.034  22.213  12.247  1.00  0.00           H    
ATOM    266 4H80 MOL    12      34.636  19.818  12.681  1.00  0.00           H    
ATOM    267 5H80 MOL    12      35.223  20.514  11.133  1.00  0.00           H    
ATOM    268 6H80 MOL    12      33.911  19.427  11.129  1.00  0.00           H    
ATOM    269 7H80 MOL    12      30.461  22.205  13.403  1.00  0.00           H    
ATOM    270 8H80 MOL    12      30.461  20.481  12.891  1.00  0.00           H    
ATOM    271 9H80 MOL    12      28.453  21.484  14.370  1.00  0.00           H    
ATOM    272 0H81 MOL    12      28.083  20.429  12.900  1.00  0.00           H    
ATOM    273 1H81 MOL    12      27.778  22.230  12.935  1.00  0.00           H    
ATOM    274 2H81 MOL    12      30.920  24.503   8.277  1.00  0.00           H    
ATOM    275 3H81 MOL    12      29.537  24.005   9.414  1.00  0.00           H    
ATOM    276 4H81 MOL    12      29.088  23.857   6.793  1.00  0.00           H    
ATOM    277 5H81 MOL    12      28.862  22.416   7.654  1.00  0.00           H    
ATOM    278 6H81 MOL    12      30.401  22.695   6.784  1.00  0.00           H    
ATOM    279  P81 MOL    13      24.004   0.822   9.051  1.00  0.00           P    
ATOM    280  O81 MOL    13      25.603   1.208   8.998  1.00  0.00           O    
ATOM    281  C81 MOL    13      26.594   0.735   8.006  1.00  0.00           C    
ATOM    282  C82 MOL    13      26.765  -0.738   7.994  1.00  0.00           C    
ATOM    283  O82 MOL    13      23.326   0.368   7.843  1.00  0.00           O    
ATOM    284  O82 MOL    13      23.137   1.977   9.839  1.00  0.00           O    
ATOM    285  C82 MOL    13      21.766   1.761   9.756  1.00  0.00           C    
ATOM    286  C82 MOL    13      21.120   2.926  10.373  1.00  0.00           C    
ATOM    287  O82 MOL    13      23.958  -0.589   9.815  1.00  0.00           O    
ATOM    288  C82 MOL    13      24.361  -0.848  11.131  1.00  0.00           C    
ATOM    289  C82 MOL    13      25.301   0.100  11.782  1.00  0.00           C    
ATOM    290 8H82 MOL    13      27.566   1.235   8.258  1.00  0.00           H    
ATOM    291 9H82 MOL    13      26.326   1.063   6.999  1.00  0.00           H    
ATOM    292 0H83 MOL    13      27.483  -1.013   7.191  1.00  0.00           H    
ATOM    293 1H83 MOL    13      25.793  -1.203   7.920  1.00  0.00           H    
ATOM    294 2H83 MOL    13      27.177  -1.100   8.969  1.00  0.00           H    
ATOM    295 3H83 MOL    13      21.490   0.845  10.274  1.00  0.00           H    
ATOM    296 4H83 MOL    13      21.523   1.680   8.638  1.00  0.00           H    
ATOM    297 5H83 MOL    13      21.333   3.874   9.789  1.00  0.00           H    
ATOM    298 6H83 MOL    13      21.678   3.183  11.292  1.00  0.00           H    
ATOM    299 7H83 MOL    13      20.022   2.954  10.528  1.00  0.00           H    
ATOM    300 8H83 MOL    13      24.640  -1.917  11.135  1.00  0.00           H    
ATOM    301 9H83 MOL    13      23.424  -0.838  11.789  1.00  0.00           H    
ATOM    302 0H84 MOL    13      24.922   1.164  11.776  1.00  0.00           H    
ATOM    303 1H84 MOL    13      26.242   0.097  11.262  1.00  0.00           H    
ATOM    304 2H84 MOL    13      25.482  -0.140  12.830  1.00  0.00           H    
ATOM    305  P84 MOL    14      31.947  25.298  29.319  1.00  0.00           P    
ATOM    306  O84 MOL    14      32.229  26.711  29.989  1.00  0.00           O    
ATOM    307  C84 MOL    14      31.534  27.371  30.986  1.00  0.00           C    
ATOM    308  C84 MOL    14      32.020  28.699  31.201  1.00  0.00           C    
ATOM    309  O84 MOL    14      30.561  24.846  29.506  1.00  0.00           O    
ATOM    310  O84 MOL    14      32.876  24.193  29.991  1.00  0.00           O    
ATOM    311  C84 MOL    14      33.961  24.542  30.762  1.00  0.00           C    
ATOM    312  C85 MOL    14      34.412  23.430  31.612  1.00  0.00           C    
ATOM    313  O85 MOL    14      32.305  25.287  27.829  1.00  0.00           O    
ATOM    314  C85 MOL    14      31.708  24.409  26.848  1.00  0.00           C    
ATOM    315  C85 MOL    14      30.364  24.927  26.402  1.00  0.00           C    
ATOM    316 4H85 MOL    14      31.625  26.754  31.903  1.00  0.00           H    
ATOM    317 5H85 MOL    14      30.441  27.407  30.799  1.00  0.00           H    
ATOM    318 6H85 MOL    14      31.582  29.168  32.109  1.00  0.00           H    
ATOM    319 7H85 MOL    14      31.779  29.354  30.337  1.00  0.00           H    
ATOM    320 8H85 MOL    14      33.128  28.767  31.254  1.00  0.00           H    
ATOM    321 9H85 MOL    14      33.706  25.370  31.459  1.00  0.00           H    
ATOM    322 0H86 MOL    14      34.702  24.921  29.973  1.00  0.00           H    
ATOM    323 1H86 MOL    14      33.543  23.217  32.349  1.00  0.00           H    
ATOM    324 2H86 MOL    14      35.349  23.693  32.086  1.00  0.00           H    
ATOM    325 3H86 MOL    14      34.630  22.581  30.900  1.00  0.00           H    
ATOM    326 4H86 MOL    14      31.504  23.366  27.276  1.00  0.00           H    
ATOM    327 5H86 MOL    14      32.329  24.312  25.899  1.00  0.00           H    
ATOM    328 6H86 MOL    14      29.972  24.275  25.607  1.00  0.00           H    
ATOM    329 7H86 MOL    14      30.539  25.966  25.929  1.00  0.00           H    
ATOM    330 8H86 MOL    14      29.632  25.007  27.295  1.00  0.00           H    
ATOM    331  P10 MOL    15      18.895  11.700  13.250  1.00  0.00           P    
ATOM    332  O10 MOL    15      18.871  10.290  14.067  1.00  0.00           O    
ATOM    333  C10 MOL    15      18.917  10.184  15.514  1.00  0.00           C    
ATOM    334  C10 MOL    15      20.258  10.300  16.092  1.00  0.00           C    
ATOM    335  O10 MOL    15      18.291  12.733  14.002  1.00  0.00           O    
ATOM    336  O10 MOL    15      18.044  11.475  11.914  1.00  0.00           O    
ATOM    337  C10 MOL    15      16.927  10.641  11.650  1.00  0.00           C    
ATOM    338  C10 MOL    15      15.809  10.796  12.500  1.00  0.00           C    
ATOM    339  O10 MOL    15      20.448  12.087  13.018  1.00  0.00           O    
ATOM    340  C10 MOL    15      20.749  12.945  11.982  1.00  0.00           C    
ATOM    341  C10 MOL    15      22.155  12.949  11.791  1.00  0.00           C    
ATOM    342  H10 MOL    15      18.379   9.316  15.826  1.00  0.00           H    
ATOM    343  H10 MOL    15      18.219  10.961  15.961  1.00  0.00           H    
ATOM    344  H10 MOL    15      20.689  11.239  15.868  1.00  0.00           H    
ATOM    345  H10 MOL    15      20.893   9.479  15.637  1.00  0.00           H    
ATOM    346  H10 MOL    15      20.085  10.276  17.139  1.00  0.00           H    
ATOM    347  H10 MOL    15      17.247   9.569  11.692  1.00  0.00           H    
ATOM    348  H10 MOL    15      16.547  10.847  10.604  1.00  0.00           H    
ATOM    349  H10 MOL    15      16.074  10.759  13.531  1.00  0.00           H    
ATOM    350  H10 MOL    15      15.044   9.976  12.280  1.00  0.00           H    
ATOM    351  H10 MOL    15      15.316  11.755  12.252  1.00  0.00           H    
ATOM    352  H10 MOL    15      20.564  14.020  12.318  1.00  0.00           H    
ATOM    353  H10 MOL    15      20.110  12.724  11.120  1.00  0.00           H    
ATOM    354  H10 MOL    15      22.532  13.351  12.764  1.00  0.00           H    
ATOM    355  H10 MOL    15      22.519  13.568  10.916  1.00  0.00           H    
ATOM    356  H10 MOL    15      22.451  11.898  11.789  1.00  0.00           H    
ATOM    357  P10 MOL    16      31.222  -0.001  25.628  1.00  0.00           P    
ATOM    358  O10 MOL    16      32.560   0.865  25.884  1.00  0.00           O    
ATOM    359  C10 MOL    16      32.528   2.131  26.445  1.00  0.00           C    
ATOM    360  C10 MOL    16      33.888   2.745  26.585  1.00  0.00           C    
ATOM    361  O10 MOL    16      30.059   0.521  26.298  1.00  0.00           O    
ATOM    362  O10 MOL    16      31.590  -1.543  26.187  1.00  0.00           O    
ATOM    363  C10 MOL    16      30.884  -2.644  25.631  1.00  0.00           C    
ATOM    364  C10 MOL    16      29.479  -2.808  26.034  1.00  0.00           C    
ATOM    365  O10 MOL    16      30.904   0.106  24.114  1.00  0.00           O    
ATOM    366  C10 MOL    16      31.699   0.479  23.030  1.00  0.00           C    
ATOM    367  C10 MOL    16      31.232   1.800  22.617  1.00  0.00           C    
ATOM    368  H10 MOL    16      32.062   2.099  27.460  1.00  0.00           H    
ATOM    369  H10 MOL    16      31.871   2.847  25.832  1.00  0.00           H    
ATOM    370  H10 MOL    16      34.306   3.162  25.697  1.00  0.00           H    
ATOM    371  H10 MOL    16      34.608   1.945  26.936  1.00  0.00           H    
ATOM    372  H10 MOL    16      33.768   3.613  27.281  1.00  0.00           H    
ATOM    373  H10 MOL    16      31.470  -3.448  26.070  1.00  0.00           H    
ATOM    374  H10 MOL    16      31.090  -2.666  24.519  1.00  0.00           H    
ATOM    375  H10 MOL    16      29.098  -3.663  25.500  1.00  0.00           H    
ATOM    376  H10 MOL    16      28.935  -1.878  25.784  1.00  0.00           H    
ATOM    377  H10 MOL    16      29.471  -2.993  27.081  1.00  0.00           H    
ATOM    378  H10 MOL    16      31.563  -0.266  22.303  1.00  0.00           H    
ATOM    379  H10 MOL    16      32.780   0.485  23.327  1.00  0.00           H    
ATOM    380  H11 MOL    16      31.863   2.190  21.794  1.00  0.00           H    
ATOM    381  H11 MOL    16      31.238   2.617  23.319  1.00  0.00           H    
ATOM    382  H11 MOL    16      30.147   1.768  22.033  1.00  0.00           H    
ATOM    383  P11 MOL    17       8.735  22.648  -0.251  1.00  0.00           P    
ATOM    384  O11 MOL    17       9.554  23.899   0.374  1.00  0.00           O    
ATOM    385  C11 MOL    17       9.868  25.069  -0.507  1.00  0.00           C    
ATOM    386  C11 MOL    17      10.155  26.184   0.396  1.00  0.00           C    
ATOM    387  O11 MOL    17       8.692  22.823  -1.704  1.00  0.00           O    
ATOM    388  O11 MOL    17       7.235  22.754   0.336  1.00  0.00           O    
ATOM    389  C11 MOL    17       7.012  23.075   1.706  1.00  0.00           C    
ATOM    390  C11 MOL    17       5.615  23.479   2.116  1.00  0.00           C    
ATOM    391  O11 MOL    17       9.401  21.302   0.270  1.00  0.00           O    
ATOM    392  C11 MOL    17       8.853  20.070  -0.271  1.00  0.00           C    
ATOM    393  C11 MOL    17       9.320  18.940   0.454  1.00  0.00           C    
ATOM    394  H11 MOL    17       9.027  25.276  -1.130  1.00  0.00           H    
ATOM    395  H11 MOL    17      10.814  24.901  -1.066  1.00  0.00           H    
ATOM    396  H11 MOL    17      10.381  27.146  -0.050  1.00  0.00           H    
ATOM    397  H11 MOL    17      10.901  25.929   1.140  1.00  0.00           H    
ATOM    398  H11 MOL    17       9.220  26.286   0.968  1.00  0.00           H    
ATOM    399  H11 MOL    17       7.738  23.850   2.028  1.00  0.00           H    
ATOM    400  H11 MOL    17       7.263  22.143   2.287  1.00  0.00           H    
ATOM    401  H11 MOL    17       5.198  24.313   1.603  1.00  0.00           H    
ATOM    402  H11 MOL    17       5.548  23.567   3.218  1.00  0.00           H    
ATOM    403  H11 MOL    17       4.910  22.687   1.698  1.00  0.00           H    
ATOM    404  H11 MOL    17       9.058  20.019  -1.321  1.00  0.00           H    
ATOM    405  H11 MOL    17       7.772  20.159  -0.169  1.00  0.00           H    
ATOM    406  H11 MOL    17       8.794  18.011   0.161  1.00  0.00           H    
ATOM    407  H11 MOL    17       9.098  19.039   1.551  1.00  0.00           H    
ATOM    408  H11 MOL    17      10.379  18.914   0.427  1.00  0.00           H    
ATOM    409  P11 MOL    18      24.751  31.272  24.183  1.00  0.00           P    
ATOM    410  O11 MOL    18      25.094  29.874  23.497  1.00  0.00           O    
ATOM    411  C11 MOL    18      26.147  29.081  24.022  1.00  0.00           C    
ATOM    412  C11 MOL    18      25.739  28.274  25.166  1.00  0.00           C    
ATOM    413  O11 MOL    18      24.161  31.980  23.050  1.00  0.00           O    
ATOM    414  O11 MOL    18      26.154  32.059  24.587  1.00  0.00           O    
ATOM    415  C11 MOL    18      27.069  32.748  23.699  1.00  0.00           C    
ATOM    416  C11 MOL    18      27.676  33.920  24.298  1.00  0.00           C    
ATOM    417  O11 MOL    18      23.845  31.069  25.414  1.00  0.00           O    
ATOM    418  C11 MOL    18      22.633  30.360  25.197  1.00  0.00           C    
ATOM    419  C11 MOL    18      21.677  30.643  26.310  1.00  0.00           C    
ATOM    420  H11 MOL    18      27.011  29.723  24.368  1.00  0.00           H    
ATOM    421  H11 MOL    18      26.500  28.484  23.222  1.00  0.00           H    
ATOM    422  H11 MOL    18      24.802  27.776  24.937  1.00  0.00           H    
ATOM    423  H11 MOL    18      25.562  28.926  26.069  1.00  0.00           H    
ATOM    424  H11 MOL    18      26.548  27.615  25.352  1.00  0.00           H    
ATOM    425  H11 MOL    18      26.426  33.041  22.795  1.00  0.00           H    
ATOM    426  H11 MOL    18      27.722  31.882  23.388  1.00  0.00           H    
ATOM    427  H11 MOL    18      28.607  34.249  23.820  1.00  0.00           H    
ATOM    428  H11 MOL    18      28.014  33.700  25.276  1.00  0.00           H    
ATOM    429  H11 MOL    18      26.909  34.765  24.326  1.00  0.00           H    
ATOM    430  H11 MOL    18      22.818  29.268  25.026  1.00  0.00           H    
ATOM    431  H11 MOL    18      22.282  30.749  24.271  1.00  0.00           H    
ATOM    432  H11 MOL    18      22.129  30.266  27.207  1.00  0.00           H    
ATOM    433  H11 MOL    18      20.794  30.066  26.173  1.00  0.00           H    
ATOM    434  H11 MOL    18      21.383  31.720  26.345  1.00  0.00           H    
ATOM    435  P11 MOL    19      18.123  32.567  33.087  1.00  0.00           P    
ATOM    436  O11 MOL    19      19.289  32.838  34.103  1.00  0.00           O    
ATOM    437  C11 MOL    19      20.651  33.134  33.806  1.00  0.00           C    
ATOM    438  C11 MOL    19      21.516  33.133  34.948  1.00  0.00           C    
ATOM    439  O11 MOL    19      18.575  31.909  31.815  1.00  0.00           O    
ATOM    440  O11 MOL    19      17.619  33.982  32.497  1.00  0.00           O    
ATOM    441  C11 MOL    19      17.094  35.084  33.260  1.00  0.00           C    
ATOM    442  C11 MOL    19      16.357  35.993  32.379  1.00  0.00           C    
ATOM    443  O11 MOL    19      16.912  31.784  33.731  1.00  0.00           O    
ATOM    444  C11 MOL    19      15.651  31.622  33.049  1.00  0.00           C    
ATOM    445  C11 MOL    19      14.572  32.294  33.775  1.00  0.00           C    
ATOM    446  H11 MOL    19      20.669  34.126  33.390  1.00  0.00           H    
ATOM    447  H11 MOL    19      21.038  32.473  33.035  1.00  0.00           H    
ATOM    448  H11 MOL    19      20.936  33.570  35.821  1.00  0.00           H    
ATOM    449  H11 MOL    19      22.489  33.586  34.713  1.00  0.00           H    
ATOM    450  H11 MOL    19      21.709  32.136  35.216  1.00  0.00           H    
ATOM    451  H11 MOL    19      17.926  35.557  33.830  1.00  0.00           H    
ATOM    452  H11 MOL    19      16.307  34.657  33.929  1.00  0.00           H    
ATOM    453  H11 MOL    19      15.740  36.690  32.957  1.00  0.00           H    
ATOM    454  H11 MOL    19      15.785  35.392  31.719  1.00  0.00           H    
ATOM    455  H11 MOL    19      17.138  36.504  31.790  1.00  0.00           H    
ATOM    456  H11 MOL    19      15.410  30.560  32.847  1.00  0.00           H    
ATOM    457  H11 MOL    19      15.677  32.186  32.067  1.00  0.00           H    
ATOM    458  H11 MOL    19      13.553  32.165  33.280  1.00  0.00           H    
ATOM    459  H11 MOL    19      14.796  33.409  33.781  1.00  0.00           H    
ATOM    460  H11 MOL    19      14.475  31.791  34.745  1.00  0.00           H    
ATOM    461  P13 MOL    20      14.933  26.612  32.180  1.00  0.00           P    
ATOM    462  O13 MOL    20      15.066  25.137  32.790  1.00  0.00           O    
ATOM    463  C13 MOL    20      14.871  23.904  32.082  1.00  0.00           C    
ATOM    464  C13 MOL    20      15.801  22.814  32.588  1.00  0.00           C    
ATOM    465  O13 MOL    20      14.111  26.485  30.997  1.00  0.00           O    
ATOM    466  O13 MOL    20      16.395  27.001  31.668  1.00  0.00           O    
ATOM    467  C13 MOL    20      17.289  26.179  31.018  1.00  0.00           C    
ATOM    468  C13 MOL    20      18.532  26.873  30.975  1.00  0.00           C    
ATOM    469  O13 MOL    20      14.435  27.640  33.232  1.00  0.00           O    
ATOM    470  C13 MOL    20      14.935  27.664  34.551  1.00  0.00           C    
ATOM    471  C13 MOL    20      14.069  28.101  35.632  1.00  0.00           C    
ATOM    472  H13 MOL    20      15.065  24.124  31.000  1.00  0.00           H    
ATOM    473  H13 MOL    20      13.803  23.643  32.232  1.00  0.00           H    
ATOM    474  H13 MOL    20      15.477  21.800  32.167  1.00  0.00           H    
ATOM    475  H13 MOL    20      15.918  22.824  33.674  1.00  0.00           H    
ATOM    476  H13 MOL    20      16.791  23.196  32.308  1.00  0.00           H    
ATOM    477  H13 MOL    20      16.963  25.977  29.908  1.00  0.00           H    
ATOM    478  H13 MOL    20      17.391  25.231  31.531  1.00  0.00           H    
ATOM    479  H13 MOL    20      18.520  27.773  30.310  1.00  0.00           H    
ATOM    480  H13 MOL    20      19.326  26.161  30.659  1.00  0.00           H    
ATOM    481  H13 MOL    20      18.822  27.225  32.011  1.00  0.00           H    
ATOM    482  H13 MOL    20      15.818  28.326  34.631  1.00  0.00           H    
ATOM    483  H13 MOL    20      15.322  26.642  34.855  1.00  0.00           H    
ATOM    484  H13 MOL    20      14.449  27.770  36.590  1.00  0.00           H    
ATOM    485  H13 MOL    20      13.071  27.684  35.455  1.00  0.00           H    
ATOM    486  H13 MOL    20      14.053  29.118  35.531  1.00  0.00           H    
ATOM    487  P14 MOL    21       4.732  18.801   1.305  1.00  0.00           P    
ATOM    488  O14 MOL    21       5.842  17.851   1.978  1.00  0.00           O    
ATOM    489  C14 MOL    21       6.078  17.657   3.407  1.00  0.00           C    
ATOM    490  C14 MOL    21       7.418  17.020   3.663  1.00  0.00           C    
ATOM    491  O14 MOL    21       5.318  19.541   0.207  1.00  0.00           O    
ATOM    492  O14 MOL    21       4.065  19.759   2.313  1.00  0.00           O    
ATOM    493  C14 MOL    21       2.650  20.079   2.324  1.00  0.00           C    
ATOM    494  C15 MOL    21       2.335  20.919   3.468  1.00  0.00           C    
ATOM    495  O15 MOL    21       3.535  17.972   0.716  1.00  0.00           O    
ATOM    496  C15 MOL    21       2.923  18.448  -0.463  1.00  0.00           C    
ATOM    497  C15 MOL    21       1.607  17.835  -0.693  1.00  0.00           C    
ATOM    498  H15 MOL    21       5.244  17.094   3.937  1.00  0.00           H    
ATOM    499  H15 MOL    21       6.089  18.666   3.836  1.00  0.00           H    
ATOM    500  H15 MOL    21       8.286  17.658   3.304  1.00  0.00           H    
ATOM    501  H15 MOL    21       7.537  16.055   3.070  1.00  0.00           H    
ATOM    502  H15 MOL    21       7.614  16.792   4.704  1.00  0.00           H    
ATOM    503  H15 MOL    21       2.125  19.131   2.471  1.00  0.00           H    
ATOM    504  H15 MOL    21       2.396  20.503   1.319  1.00  0.00           H    
ATOM    505  H15 MOL    21       2.617  20.357   4.374  1.00  0.00           H    
ATOM    506  H15 MOL    21       1.212  21.273   3.470  1.00  0.00           H    
ATOM    507  H15 MOL    21       3.047  21.704   3.549  1.00  0.00           H    
ATOM    508  H15 MOL    21       3.536  18.203  -1.334  1.00  0.00           H    
ATOM    509  H15 MOL    21       2.794  19.565  -0.394  1.00  0.00           H    
ATOM    510  H15 MOL    21       1.562  16.695  -0.718  1.00  0.00           H    
ATOM    511  H15 MOL    21       1.164  18.167  -1.631  1.00  0.00           H    
ATOM    512  H15 MOL    21       0.960  18.283   0.027  1.00  0.00           H    
ATOM    513  P16 MOL    22      -0.764  14.548  13.274  1.00  0.00           P    
ATOM    514  O16 MOL    22      -1.496  13.116  13.046  1.00  0.00           O    
ATOM    515  C16 MOL    22      -0.982  12.132  12.160  1.00  0.00           C    
ATOM    516  C16 MOL    22       0.095  11.289  12.649  1.00  0.00           C    
ATOM    517  O16 MOL    22      -1.332  15.401  14.270  1.00  0.00           O    
ATOM    518  O16 MOL    22      -0.813  15.409  11.941  1.00  0.00           O    
ATOM    519  C16 MOL    22      -0.779  16.857  11.849  1.00  0.00           C    
ATOM    520  C16 MOL    22      -0.460  17.255  10.491  1.00  0.00           C    
ATOM    521  O16 MOL    22       0.793  14.329  13.567  1.00  0.00           O    
ATOM    522  C16 MOL    22       1.827  15.168  12.984  1.00  0.00           C    
ATOM    523  C16 MOL    22       3.144  14.575  13.099  1.00  0.00           C    
ATOM    524  H16 MOL    22      -0.600  12.562  11.205  1.00  0.00           H    
ATOM    525  H16 MOL    22      -1.757  11.443  11.833  1.00  0.00           H    
ATOM    526  H16 MOL    22       0.483  10.563  11.904  1.00  0.00           H    
ATOM    527  H16 MOL    22      -0.197  10.731  13.551  1.00  0.00           H    
ATOM    528  H16 MOL    22       0.931  11.901  12.999  1.00  0.00           H    
ATOM    529  H16 MOL    22      -0.054  17.365  12.539  1.00  0.00           H    
ATOM    530  H16 MOL    22      -1.731  17.273  12.088  1.00  0.00           H    
ATOM    531  H16 MOL    22      -0.746  18.372  10.388  1.00  0.00           H    
ATOM    532  H16 MOL    22      -0.982  16.650   9.767  1.00  0.00           H    
ATOM    533  H16 MOL    22       0.648  17.186  10.362  1.00  0.00           H    
ATOM    534  H16 MOL    22       1.679  16.161  13.388  1.00  0.00           H    
ATOM    535  H16 MOL    22       1.543  15.243  11.912  1.00  0.00           H    
ATOM    536  H16 MOL    22       3.555  14.420  14.111  1.00  0.00           H    
ATOM    537  H16 MOL    22       3.822  15.205  12.505  1.00  0.00           H    
ATOM    538  H17 MOL    22       3.173  13.520  12.734  1.00  0.00           H    
ATOM    539  P17 MOL    23       9.455  26.534  10.496  1.00  0.00           P    
ATOM    540  O17 MOL    23       8.258  27.254  11.264  1.00  0.00           O    
ATOM    541  C17 MOL    23       7.720  26.900  12.508  1.00  0.00           C    
ATOM    542  C17 MOL    23       6.783  27.894  13.029  1.00  0.00           C    
ATOM    543  O17 MOL    23      10.698  26.306  11.317  1.00  0.00           O    
ATOM    544  O17 MOL    23       9.693  27.276   9.111  1.00  0.00           O    
ATOM    545  C17 MOL    23      10.891  27.054   8.358  1.00  0.00           C    
ATOM    546  C17 MOL    23      10.653  26.186   7.218  1.00  0.00           C    
ATOM    547  O17 MOL    23       8.941  25.008  10.185  1.00  0.00           O    
ATOM    548  C17 MOL    23       7.794  24.982   9.342  1.00  0.00           C    
ATOM    549  C17 MOL    23       7.191  23.679   9.165  1.00  0.00           C    
ATOM    550  H17 MOL    23       8.564  26.827  13.232  1.00  0.00           H    
ATOM    551  H17 MOL    23       7.325  25.876  12.397  1.00  0.00           H    
ATOM    552  H17 MOL    23       5.977  28.070  12.320  1.00  0.00           H    
ATOM    553  H17 MOL    23       7.361  28.785  13.189  1.00  0.00           H    
ATOM    554  H17 MOL    23       6.366  27.646  13.980  1.00  0.00           H    
ATOM    555  H17 MOL    23      11.719  26.668   8.952  1.00  0.00           H    
ATOM    556  H17 MOL    23      11.202  28.013   7.954  1.00  0.00           H    
ATOM    557  H17 MOL    23      10.106  25.250   7.478  1.00  0.00           H    
ATOM    558  H17 MOL    23      11.582  25.874   6.769  1.00  0.00           H    
ATOM    559  H17 MOL    23      10.052  26.658   6.368  1.00  0.00           H    
ATOM    560  H17 MOL    23       7.986  25.415   8.368  1.00  0.00           H    
ATOM    561  H17 MOL    23       7.020  25.590   9.778  1.00  0.00           H    
ATOM    562  H17 MOL    23       6.533  23.353   9.976  1.00  0.00           H    
ATOM    563  H17 MOL    23       7.845  22.839   8.934  1.00  0.00           H    
ATOM    564  H17 MOL    23       6.450  23.745   8.273  1.00  0.00           H    
ATOM    565  P17 MOL    24      -0.639   9.802  26.408  1.00  0.00           P    
ATOM    566  O17 MOL    24      -0.523   8.264  26.951  1.00  0.00           O    
ATOM    567  C17 MOL    24      -1.275   7.196  26.382  1.00  0.00           C    
ATOM    568  C17 MOL    24      -0.722   5.899  26.748  1.00  0.00           C    
ATOM    569  O17 MOL    24       0.513  10.598  26.798  1.00  0.00           O    
ATOM    570  O17 MOL    24      -1.920  10.513  27.100  1.00  0.00           O    
ATOM    571  C17 MOL    24      -2.196  10.442  28.520  1.00  0.00           C    
ATOM    572  C17 MOL    24      -3.253  11.302  29.095  1.00  0.00           C    
ATOM    573  O17 MOL    24      -0.755   9.967  24.789  1.00  0.00           O    
ATOM    574  C17 MOL    24      -1.210  11.146  24.064  1.00  0.00           C    
ATOM    575  C17 MOL    24      -0.642  12.399  24.507  1.00  0.00           C    
ATOM    576  H17 MOL    24      -1.161   7.166  25.270  1.00  0.00           H    
ATOM    577  H17 MOL    24      -2.293   7.341  26.680  1.00  0.00           H    
ATOM    578  H17 MOL    24       0.120   5.599  26.074  1.00  0.00           H    
ATOM    579  H17 MOL    24      -1.426   5.092  26.437  1.00  0.00           H    
ATOM    580  H17 MOL    24      -0.472   5.875  27.848  1.00  0.00           H    
ATOM    581  H17 MOL    24      -1.312  10.667  29.106  1.00  0.00           H    
ATOM    582  H17 MOL    24      -2.525   9.381  28.719  1.00  0.00           H    
ATOM    583  H17 MOL    24      -3.028  12.338  28.860  1.00  0.00           H    
ATOM    584  H17 MOL    24      -3.387  11.352  30.196  1.00  0.00           H    
ATOM    585  H17 MOL    24      -4.313  11.099  28.653  1.00  0.00           H    
ATOM    586  H17 MOL    24      -2.354  11.167  24.078  1.00  0.00           H    
ATOM    587  H17 MOL    24      -0.985  10.982  22.991  1.00  0.00           H    
ATOM    588  H17 MOL    24      -0.961  12.770  25.456  1.00  0.00           H    
ATOM    589  H17 MOL    24      -0.823  13.290  23.893  1.00  0.00           H    
ATOM    590  H17 MOL    24       0.424  12.324  24.530  1.00  0.00           H    
ATOM    591  P18 MOL    25       4.062  26.685   3.841  1.00  0.00           P    
ATOM    592  O18 MOL    25       3.088  26.263   5.054  1.00  0.00           O    
ATOM    593  C18 MOL    25       2.481  24.984   5.519  1.00  0.00           C    
ATOM    594  C18 MOL    25       1.551  24.295   4.555  1.00  0.00           C    
ATOM    595  O18 MOL    25       3.794  25.807   2.707  1.00  0.00           O    
ATOM    596  O18 MOL    25       5.623  26.330   4.272  1.00  0.00           O    
ATOM    597  C18 MOL    25       5.927  25.334   5.224  1.00  0.00           C    
ATOM    598  C18 MOL    25       7.290  24.961   5.334  1.00  0.00           C    
ATOM    599  O18 MOL    25       3.959  28.216   3.691  1.00  0.00           O    
ATOM    600  C18 MOL    25       4.847  28.980   2.852  1.00  0.00           C    
ATOM    601  C18 MOL    25       4.687  28.706   1.385  1.00  0.00           C    
ATOM    602  H18 MOL    25       1.943  25.095   6.482  1.00  0.00           H    
ATOM    603  H18 MOL    25       3.343  24.347   5.768  1.00  0.00           H    
ATOM    604  H18 MOL    25       0.848  25.078   4.190  1.00  0.00           H    
ATOM    605  H18 MOL    25       1.094  23.455   5.057  1.00  0.00           H    
ATOM    606  H18 MOL    25       2.074  23.854   3.561  1.00  0.00           H    
ATOM    607  H18 MOL    25       5.242  24.479   5.029  1.00  0.00           H    
ATOM    608  H19 MOL    25       5.713  25.662   6.268  1.00  0.00           H    
ATOM    609  H19 MOL    25       7.898  25.740   5.866  1.00  0.00           H    
ATOM    610  H19 MOL    25       7.711  24.764   4.387  1.00  0.00           H    
ATOM    611  H19 MOL    25       7.407  24.010   5.876  1.00  0.00           H    
ATOM    612  H19 MOL    25       5.862  28.904   3.279  1.00  0.00           H    
ATOM    613  H19 MOL    25       4.549  30.067   2.897  1.00  0.00           H    
ATOM    614  H19 MOL    25       4.587  27.656   1.116  1.00  0.00           H    
ATOM    615  H19 MOL    25       5.637  28.978   0.859  1.00  0.00           H    
ATOM    616  H19 MOL    25       3.793  29.248   0.990  1.00  0.00           H    
ATOM    617  P19 MOL    26      14.817  13.044  30.225  1.00  0.00           P    
ATOM    618  O19 MOL    26      14.672  13.956  31.475  1.00  0.00           O    
ATOM    619  C19 MOL    26      15.727  14.253  32.411  1.00  0.00           C    
ATOM    620  C19 MOL    26      15.881  13.167  33.457  1.00  0.00           C    
ATOM    621  O19 MOL    26      14.012  13.716  29.203  1.00  0.00           O    
ATOM    622  O19 MOL    26      14.195  11.594  30.675  1.00  0.00           O    
ATOM    623  C19 MOL    26      12.934  11.696  31.401  1.00  0.00           C    
ATOM    624  C19 MOL    26      12.880  10.528  32.219  1.00  0.00           C    
ATOM    625  O19 MOL    26      16.398  12.914  29.926  1.00  0.00           O    
ATOM    626  C19 MOL    26      17.140  13.992  29.365  1.00  0.00           C    
ATOM    627  C19 MOL    26      16.925  14.112  27.919  1.00  0.00           C    
ATOM    628  H19 MOL    26      15.403  15.176  32.927  1.00  0.00           H    
ATOM    629  H19 MOL    26      16.720  14.377  31.926  1.00  0.00           H    
ATOM    630  H19 MOL    26      16.553  13.498  34.162  1.00  0.00           H    
ATOM    631  H19 MOL    26      16.173  12.158  32.993  1.00  0.00           H    
ATOM    632  H19 MOL    26      14.921  12.877  33.979  1.00  0.00           H    
ATOM    633  H19 MOL    26      12.002  11.702  30.656  1.00  0.00           H    
ATOM    634  H19 MOL    26      12.812  12.596  32.022  1.00  0.00           H    
ATOM    635  H19 MOL    26      11.931  10.328  32.684  1.00  0.00           H    
ATOM    636  H19 MOL    26      13.653  10.585  33.071  1.00  0.00           H    
ATOM    637  H19 MOL    26      13.079   9.628  31.531  1.00  0.00           H    
ATOM    638  H19 MOL    26      18.189  13.734  29.499  1.00  0.00           H    
ATOM    639  H19 MOL    26      16.881  14.924  29.798  1.00  0.00           H    
ATOM    640  H19 MOL    26      17.831  14.551  27.433  1.00  0.00           H    
ATOM    641  H19 MOL    26      16.102  14.833  27.711  1.00  0.00           H    
ATOM    642  H19 MOL    26      16.849  13.146  27.432  1.00  0.00           H    
ATOM    643 Cl19 MOL    27      34.383  29.235  14.083  1.00  0.00          Cl    
ATOM    644  C19 MOL    27      34.383  31.013  14.063  1.00  0.00           C    
ATOM    645  C19 MOL    27      35.788  31.520  13.963  1.00  0.00           C    
ATOM    646 Cl19 MOL    27      36.741  30.874  15.290  1.00  0.00          Cl    
ATOM    647  H19 MOL    27      33.940  31.404  15.011  1.00  0.00           H    
ATOM    648  H19 MOL    27      33.671  31.394  13.306  1.00  0.00           H    
ATOM    649  H19 MOL    27      35.875  32.641  13.997  1.00  0.00           H    
ATOM    650  H19 MOL    27      36.181  31.205  12.917  1.00  0.00           H    
ATOM    651 Cl19 MOL    28       0.472  22.004  20.495  1.00  0.00          Cl    
ATOM    652  C19 MOL    28       2.234  21.930  20.674  1.00  0.00           C    
ATOM    653  C19 MOL    28       2.655  21.498  22.055  1.00  0.00           C    
ATOM    654 Cl19 MOL    28       1.858  22.485  23.348  1.00  0.00          Cl    
ATOM    655  H19 MOL    28       2.620  22.945  20.429  1.00  0.00           H    
ATOM    656  H19 MOL    28       2.461  21.153  19.903  1.00  0.00           H    
ATOM    657  H19 MOL    28       3.675  21.771  22.293  1.00  0.00           H    
ATOM    658  H19 MOL    28       2.452  20.472  22.340  1.00  0.00           H    
ATOM    659 Cl19 MOL    29      14.460   6.892  29.839  1.00  0.00          Cl    
ATOM    660  C19 MOL    29      14.093   7.484  28.188  1.00  0.00           C    
ATOM    661  C19 MOL    29      13.025   8.552  28.134  1.00  0.00           C    
ATOM    662 Cl19 MOL    29      11.404   8.038  28.862  1.00  0.00          Cl    
ATOM    663  H19 MOL    29      13.776   6.631  27.533  1.00  0.00           H    
ATOM    664  H19 MOL    29      15.072   7.718  27.657  1.00  0.00           H    
ATOM    665  H19 MOL    29      12.838   8.726  27.054  1.00  0.00           H    
ATOM    666  H19 MOL    29      13.341   9.493  28.626  1.00  0.00           H    
ATOM    667 Cl19 MOL    30       0.108  30.394  16.179  1.00  0.00          Cl    
ATOM    668  C19 MOL    30       0.272  28.883  17.042  1.00  0.00           C    
ATOM    669  C19 MOL    30       0.505  29.103  18.529  1.00  0.00           C    
ATOM    670 Cl19 MOL    30       1.946  30.107  18.890  1.00  0.00          Cl    
ATOM    671  H19 MOL    30       1.079  28.275  16.494  1.00  0.00           H    
ATOM    672  H19 MOL    30      -0.687  28.345  16.960  1.00  0.00           H    
ATOM    673  H19 MOL    30       0.571  28.087  19.046  1.00  0.00           H    
ATOM    674  H20 MOL    30      -0.338  29.638  19.047  1.00  0.00           H    
ATOM    675 Cl20 MOL    31      23.702   8.370  -4.454  1.00  0.00          Cl    
ATOM    676  C20 MOL    31      24.872   7.547  -3.267  1.00  0.00           C    
ATOM    677  C20 MOL    31      24.162   6.471  -2.549  1.00  0.00           C    
ATOM    678 Cl20 MOL    31      22.712   7.078  -1.660  1.00  0.00          Cl    
ATOM    679  H20 MOL    31      25.257   8.378  -2.596  1.00  0.00           H    
ATOM    680  H20 MOL    31      25.647   7.050  -3.876  1.00  0.00           H    
ATOM    681  H20 MOL    31      24.716   5.995  -1.703  1.00  0.00           H    
ATOM    682  H20 MOL    31      23.799   5.778  -3.335  1.00  0.00           H    
ATOM    683 Cl20 MOL    32      25.134  12.545  13.365  1.00  0.00          Cl    
ATOM    684  C20 MOL    32      26.584  13.279  12.783  1.00  0.00           C    
ATOM    685  C20 MOL    32      26.497  13.775  11.357  1.00  0.00           C    
ATOM    686 Cl20 MOL    32      27.927  14.646  10.883  1.00  0.00          Cl    
ATOM    687  H20 MOL    32      27.396  12.545  12.811  1.00  0.00           H    
ATOM    688  H20 MOL    32      26.741  14.154  13.386  1.00  0.00           H    
ATOM    689  H20 MOL    32      25.707  14.531  11.252  1.00  0.00           H    
ATOM    690  H20 MOL    32      26.310  12.887  10.730  1.00  0.00           H    
ATOM    691 Cl20 MOL    33       7.241   7.728   4.678  1.00  0.00          Cl    
ATOM    692  C20 MOL    33       6.385   8.859   5.649  1.00  0.00           C    
ATOM    693  C20 MOL    33       4.936   8.899   5.461  1.00  0.00           C    
ATOM    694 Cl20 MOL    33       4.294  10.275   6.310  1.00  0.00          Cl    
ATOM    695  H20 MOL    33       6.774   9.807   5.438  1.00  0.00           H    
ATOM    696  H20 MOL    33       6.621   8.531   6.659  1.00  0.00           H    
ATOM    697  H20 MOL    33       4.413   7.924   5.817  1.00  0.00           H    
ATOM    698  H20 MOL    33       4.524   9.002   4.396  1.00  0.00           H    
ATOM    699 Cl20 MOL    34      31.688  13.947  16.585  1.00  0.00          Cl    
ATOM    700  C20 MOL    34      32.144  12.218  16.435  1.00  0.00           C    
ATOM    701  C20 MOL    34      32.573  11.536  17.650  1.00  0.00           C    
ATOM    702 Cl20 MOL    34      31.277  11.527  18.883  1.00  0.00          Cl    
ATOM    703  H20 MOL    34      32.956  12.282  15.729  1.00  0.00           H    
ATOM    704  H20 MOL    34      31.293  11.760  15.947  1.00  0.00           H    
ATOM    705  H20 MOL    34      33.395  12.074  18.155  1.00  0.00           H    
ATOM    706  H20 MOL    34      32.878  10.486  17.518  1.00  0.00           H    
ATOM    707 Cl20 MOL    35      15.922  36.148   5.637  1.00  0.00          Cl    
ATOM    708  C20 MOL    35      14.408  35.282   6.097  1.00  0.00           C    
ATOM    709  C20 MOL    35      13.606  34.394   5.130  1.00  0.00           C    
ATOM    710 Cl20 MOL    35      13.369  35.085   3.470  1.00  0.00          Cl    
ATOM    711  H20 MOL    35      13.746  36.191   6.300  1.00  0.00           H    
ATOM    712  H20 MOL    35      14.653  34.761   7.090  1.00  0.00           H    
ATOM    713  H20 MOL    35      12.672  34.112   5.544  1.00  0.00           H    
ATOM    714  H20 MOL    35      14.156  33.497   4.985  1.00  0.00           H    
ATOM    715 Cl20 MOL    36       2.979  10.065  14.229  1.00  0.00          Cl    
ATOM    716  C20 MOL    36       3.287   8.250  14.302  1.00  0.00           C    
ATOM    717  C20 MOL    36       3.185   7.779  15.710  1.00  0.00           C    
ATOM    718 Cl20 MOL    36       4.439   8.429  16.708  1.00  0.00          Cl    
ATOM    719  H20 MOL    36       4.257   8.018  13.812  1.00  0.00           H    
ATOM    720  H20 MOL    36       2.515   7.751  13.747  1.00  0.00           H    
ATOM    721  H20 MOL    36       3.298   6.673  15.760  1.00  0.00           H    
ATOM    722  H20 MOL    36       2.250   8.104  16.124  1.00  0.00           H    
ATOM    723 Cl20 MOL    37      11.399  16.411   4.849  1.00  0.00          Cl    
ATOM    724  C20 MOL    37      11.153  16.320   3.014  1.00  0.00           C    
ATOM    725  C20 MOL    37      10.539  14.997   2.526  1.00  0.00           C    
ATOM    726 Cl20 MOL    37      11.702  13.600   2.805  1.00  0.00          Cl    
ATOM    727  H20 MOL    37      12.201  16.397   2.604  1.00  0.00           H    
ATOM    728  H20 MOL    37      10.555  17.176   2.816  1.00  0.00           H    
ATOM    729  H20 MOL    37      10.378  15.115   1.460  1.00  0.00           H    
ATOM    730  H20 MOL    37       9.593  14.715   3.029  1.00  0.00           H    
ATOM    731 Cl21 MOL    38      24.747  11.142  20.027  1.00  0.00          Cl    
ATOM    732  C21 MOL    38      23.566  12.300  20.740  1.00  0.00           C    
ATOM    733  C21 MOL    38      22.994  11.945  22.115  1.00  0.00           C    
ATOM    734 Cl21 MOL    38      21.890  10.566  22.102  1.00  0.00          Cl    
ATOM    735  H21 MOL    38      22.759  12.400  20.021  1.00  0.00           H    
ATOM    736  H21 MOL    38      24.047  13.238  20.870  1.00  0.00           H    
ATOM    737  H21 MOL    38      22.433  12.799  22.448  1.00  0.00           H    
ATOM    738  H21 MOL    38      23.782  11.741  22.912  1.00  0.00           H    
ATOM    739 Cl21 MOL    39      17.024  15.127  37.417  1.00  0.00          Cl    
ATOM    740  C21 MOL    39      15.386  14.599  36.970  1.00  0.00           C    
ATOM    741  C21 MOL    39      15.044  13.229  37.534  1.00  0.00           C    
ATOM    742 Cl21 MOL    39      15.976  11.840  36.876  1.00  0.00          Cl    
ATOM    743  H21 MOL    39      15.222  14.753  35.969  1.00  0.00           H    
ATOM    744  H21 MOL    39      14.655  15.295  37.542  1.00  0.00           H    
ATOM    745  H21 MOL    39      13.976  12.980  37.344  1.00  0.00           H    
ATOM    746  H21 MOL    39      15.260  13.313  38.587  1.00  0.00           H    
ATOM    747 Cl21 MOL    40      35.000  28.432  40.595  1.00  0.00          Cl    
ATOM    748  C21 MOL    40      36.509  29.166  40.062  1.00  0.00           C    
ATOM    749  C21 MOL    40      37.371  28.124  39.376  1.00  0.00           C    
ATOM    750 Cl21 MOL    40      38.992  28.845  38.915  1.00  0.00          Cl    
ATOM    751  H21 MOL    40      37.093  29.573  40.879  1.00  0.00           H    
ATOM    752  H21 MOL    40      36.303  30.008  39.381  1.00  0.00           H    
ATOM    753  H21 MOL    40      36.882  27.800  38.390  1.00  0.00           H    
ATOM    754  H21 MOL    40      37.581  27.234  40.038  1.00  0.00           H    
ATOM    755 Cl21 MOL    41      34.278   2.633  34.027  1.00  0.00          Cl    
ATOM    756  C21 MOL    41      33.872   1.740  35.575  1.00  0.00           C    
ATOM    757  C21 MOL    41      34.985   1.996  36.513  1.00  0.00           C    
ATOM    758 Cl21 MOL    41      36.517   1.271  35.986  1.00  0.00          Cl    
ATOM    759  H21 MOL    41      33.669   0.713  35.441  1.00  0.00           H    
ATOM    760  H21 MOL    41      32.933   2.146  35.989  1.00  0.00           H    
ATOM    761  H21 MOL    41      34.841   1.570  37.489  1.00  0.00           H    
ATOM    762  H21 MOL    41      35.195   3.103  36.672  1.00  0.00           H    
ATOM    763 Cl21 MOL    42      10.420   2.473  13.596  1.00  0.00          Cl    
ATOM    764  C21 MOL    42       9.839   1.349  14.742  1.00  0.00           C    
ATOM    765  C21 MOL    42       8.541   0.691  14.409  1.00  0.00           C    
ATOM    766 Cl21 MOL    42       7.104   1.789  14.404  1.00  0.00          Cl    
ATOM    767  H21 MOL    42       9.821   1.983  15.640  1.00  0.00           H    
ATOM    768  H21 MOL    42      10.608   0.491  14.884  1.00  0.00           H    
ATOM    769  H21 MOL    42       8.412  -0.214  15.139  1.00  0.00           H    
ATOM    770  H21 MOL    42       8.474   0.189  13.412  1.00  0.00           H    
ATOM    771 Cl21 MOL    43      16.726  20.997   9.343  1.00  0.00          Cl    
ATOM    772  C21 MOL    43      18.302  21.101  10.218  1.00  0.00           C    
ATOM    773  C21 MOL    43      18.450  22.348  11.191  1.00  0.00           C    
ATOM    774 Cl21 MOL    43      17.216  22.164  12.490  1.00  0.00          Cl    
ATOM    775  H21 MOL    43      19.096  21.162   9.473  1.00  0.00           H    
ATOM    776  H21 MOL    43      18.486  20.167  10.793  1.00  0.00           H    
ATOM    777  H21 MOL    43      18.272  23.250  10.619  1.00  0.00           H    
ATOM    778  H21 MOL    43      19.352  22.432  11.779  1.00  0.00           H    
ATOM    779 Cl21 MOL    44      12.538   3.921  27.124  1.00  0.00          Cl    
ATOM    780  C21 MOL    44      10.812   4.457  27.457  1.00  0.00           C    
ATOM    781  C21 MOL    44      10.081   4.804  26.181  1.00  0.00           C    
ATOM    782 Cl21 MOL    44      10.790   6.248  25.346  1.00  0.00          Cl    
ATOM    783  H21 MOL    44      10.895   5.309  28.088  1.00  0.00           H    
ATOM    784  H21 MOL    44      10.432   3.597  27.927  1.00  0.00           H    
ATOM    785  H21 MOL    44       9.039   5.040  26.457  1.00  0.00           H    
ATOM    786  H21 MOL    44      10.051   3.974  25.360  1.00  0.00           H    
ATOM    787 Cl21 MOL    45       9.271  15.790  29.536  1.00  0.00          Cl    
ATOM    788  C21 MOL    45       7.523  15.964  29.121  1.00  0.00           C    
ATOM    789  C21 MOL    45       6.826  16.661  30.252  1.00  0.00           C    
ATOM    790 Cl21 MOL    45       6.909  15.794  31.824  1.00  0.00          Cl    
ATOM    791  H21 MOL    45       7.163  14.934  28.959  1.00  0.00           H    
ATOM    792  H21 MOL    45       7.431  16.513  28.261  1.00  0.00           H    
ATOM    793  H21 MOL    45       5.689  16.657  29.997  1.00  0.00           H    
ATOM    794  H21 MOL    45       7.132  17.735  30.421  1.00  0.00           H    
ATOM    795 Cl21 MOL    46      17.354  26.071  11.056  1.00  0.00          Cl    
ATOM    796  C21 MOL    46      16.111  26.993  12.014  1.00  0.00           C    
ATOM    797  C21 MOL    46      15.062  27.632  11.161  1.00  0.00           C    
ATOM    798 Cl21 MOL    46      15.754  28.817   9.972  1.00  0.00          Cl    
ATOM    799  H21 MOL    46      16.645  27.650  12.675  1.00  0.00           H    
ATOM    800  H21 MOL    46      15.649  26.192  12.702  1.00  0.00           H    
ATOM    801  H21 MOL    46      14.332  28.274  11.757  1.00  0.00           H    
ATOM    802  H21 MOL    46      14.529  26.878  10.468  1.00  0.00           H    
ATOM    803 Cl21 MOL    47      19.295   7.785   9.318  1.00  0.00          Cl    
ATOM    804  C21 MOL    47      20.143   6.615   8.143  1.00  0.00           C    
ATOM    805  C21 MOL    47      19.054   5.607   7.665  1.00  0.00           C    
ATOM    806 Cl21 MOL    47      18.572   4.293   8.790  1.00  0.00          Cl    
ATOM    807  H21 MOL    47      20.917   6.166   8.827  1.00  0.00           H    
ATOM    808  H21 MOL    47      20.587   7.134   7.287  1.00  0.00           H    
ATOM    809  H21 MOL    47      19.317   4.962   6.775  1.00  0.00           H    
ATOM    810  H21 MOL    47      18.265   6.223   7.284  1.00  0.00           H    
ATOM    811 Cl21 MOL    48      -4.371  20.975   9.398  1.00  0.00          Cl    
ATOM    812  C21 MOL    48      -3.435  19.412   9.781  1.00  0.00           C    
ATOM    813  C21 MOL    48      -4.261  18.122   9.561  1.00  0.00           C    
ATOM    814 Cl21 MOL    48      -4.606  17.877   7.871  1.00  0.00          Cl    
ATOM    815  H21 MOL    48      -2.946  19.569  10.764  1.00  0.00           H    
ATOM    816  H21 MOL    48      -2.644  19.385   9.024  1.00  0.00           H    
ATOM    817  H21 MOL    48      -5.258  18.124  10.007  1.00  0.00           H    
ATOM    818  H22 MOL    48      -3.689  17.211   9.904  1.00  0.00           H    
ATOM    819 Cl22 MOL    49      27.111   6.130  24.363  1.00  0.00          Cl    
ATOM    820  C22 MOL    49      26.709   7.892  24.346  1.00  0.00           C    
ATOM    821  C22 MOL    49      25.308   8.158  23.934  1.00  0.00           C    
ATOM    822 Cl22 MOL    49      24.859   7.660  22.245  1.00  0.00          Cl    
ATOM    823  H22 MOL    49      27.379   8.363  23.598  1.00  0.00           H    
ATOM    824  H22 MOL    49      26.995   8.250  25.420  1.00  0.00           H    
ATOM    825  H22 MOL    49      25.038   9.207  23.942  1.00  0.00           H    
ATOM    826  H22 MOL    49      24.616   7.620  24.630  1.00  0.00           H    
ATOM    827 Cl22 MOL    50       8.942  32.595  20.210  1.00  0.00          Cl    
ATOM    828  C22 MOL    50       9.305  34.286  20.459  1.00  0.00           C    
ATOM    829  C22 MOL    50       9.923  34.867  19.249  1.00  0.00           C    
ATOM    830 Cl22 MOL    50      11.150  33.907  18.393  1.00  0.00          Cl    
ATOM    831  H22 MOL    50       9.961  34.228  21.337  1.00  0.00           H    
ATOM    832  H22 MOL    50       8.374  34.702  20.835  1.00  0.00           H    
ATOM    833  H22 MOL    50      10.292  35.896  19.289  1.00  0.00           H    
ATOM    834  H22 MOL    50       9.243  34.849  18.392  1.00  0.00           H    
ATOM    835 Cl22 MOL    51       8.535   6.162  11.569  1.00  0.00          Cl    
ATOM    836  C22 MOL    51       7.990   5.771  13.180  1.00  0.00           C    
ATOM    837  C22 MOL    51       6.695   6.580  13.500  1.00  0.00           C    
ATOM    838 Cl22 MOL    51       7.071   8.297  13.675  1.00  0.00          Cl    
ATOM    839  H22 MOL    51       8.740   6.040  13.946  1.00  0.00           H    
ATOM    840  H22 MOL    51       7.809   4.707  13.233  1.00  0.00           H    
ATOM    841  H22 MOL    51       6.174   6.301  14.378  1.00  0.00           H    
ATOM    842  H22 MOL    51       6.100   6.631  12.594  1.00  0.00           H    
ATOM    843 Cl22 MOL    52      23.433  25.193  25.772  1.00  0.00          Cl    
ATOM    844  C22 MOL    52      23.922  25.072  27.508  1.00  0.00           C    
ATOM    845  C22 MOL    52      23.121  24.278  28.355  1.00  0.00           C    
ATOM    846 Cl22 MOL    52      23.912  24.054  29.975  1.00  0.00          Cl    
ATOM    847  H22 MOL    52      23.961  26.079  27.873  1.00  0.00           H    
ATOM    848  H22 MOL    52      24.970  24.689  27.433  1.00  0.00           H    
ATOM    849  H22 MOL    52      22.881  23.351  27.873  1.00  0.00           H    
ATOM    850  H22 MOL    52      22.086  24.713  28.474  1.00  0.00           H    
ATOM    851 Cl22 MOL    53      10.908  28.339  13.926  1.00  0.00          Cl    
ATOM    852  C22 MOL    53      11.058  26.882  14.807  1.00  0.00           C    
ATOM    853  C22 MOL    53      12.353  26.774  15.645  1.00  0.00           C    
ATOM    854 Cl22 MOL    53      13.762  26.832  14.539  1.00  0.00          Cl    
ATOM    855  H22 MOL    53      11.128  26.001  14.151  1.00  0.00           H    
ATOM    856  H22 MOL    53      10.109  26.840  15.348  1.00  0.00           H    
ATOM    857  H22 MOL    53      12.287  25.845  16.154  1.00  0.00           H    
ATOM    858  H22 MOL    53      12.455  27.502  16.442  1.00  0.00           H    
ATOM    859 Cl22 MOL    54       4.849  18.245  18.734  1.00  0.00          Cl    
ATOM    860  C22 MOL    54       5.204  16.614  18.129  1.00  0.00           C    
ATOM    861  C22 MOL    54       3.949  15.806  17.848  1.00  0.00           C    
ATOM    862 Cl22 MOL    54       4.384  14.375  16.897  1.00  0.00          Cl    
ATOM    863  H22 MOL    54       5.710  16.049  18.867  1.00  0.00           H    
ATOM    864  H22 MOL    54       5.836  16.699  17.211  1.00  0.00           H    
ATOM    865  H22 MOL    54       3.230  16.428  17.255  1.00  0.00           H    
ATOM    866  H22 MOL    54       3.498  15.545  18.794  1.00  0.00           H    
ATOM    867 Cl22 MOL    55       6.311  20.422   6.187  1.00  0.00          Cl    
ATOM    868  C22 MOL    55       5.084  21.183   7.109  1.00  0.00           C    
ATOM    869  C22 MOL    55       4.770  20.293   8.296  1.00  0.00           C    
ATOM    870 Cl22 MOL    55       4.381  18.577   7.787  1.00  0.00          Cl    
ATOM    871  H22 MOL    55       4.242  21.196   6.494  1.00  0.00           H    
ATOM    872  H22 MOL    55       5.272  22.195   7.439  1.00  0.00           H    
ATOM    873  H22 MOL    55       3.925  20.785   8.725  1.00  0.00           H    
ATOM    874  H22 MOL    55       5.604  20.271   9.025  1.00  0.00           H    
ATOM    875 Cl22 MOL    56      24.246  13.832   4.457  1.00  0.00          Cl    
ATOM    876  C22 MOL    56      25.348  13.641   5.958  1.00  0.00           C    
ATOM    877  C22 MOL    56      26.385  14.651   5.776  1.00  0.00           C    
ATOM    878 Cl22 MOL    56      27.230  14.162   4.235  1.00  0.00          Cl    
ATOM    879  H22 MOL    56      25.656  12.528   6.022  1.00  0.00           H    
ATOM    880  H22 MOL    56      24.700  13.836   6.802  1.00  0.00           H    
ATOM    881  H22 MOL    56      27.196  14.723   6.532  1.00  0.00           H    
ATOM    882  H22 MOL    56      25.888  15.592   5.546  1.00  0.00           H    
ATOM    883 Cl22 MOL    57      25.230  19.280  23.940  1.00  0.00          Cl    
ATOM    884  C22 MOL    57      26.884  18.778  24.486  1.00  0.00           C    
ATOM    885  C22 MOL    57      26.914  17.293  24.909  1.00  0.00           C    
ATOM    886 Cl22 MOL    57      25.539  16.787  25.982  1.00  0.00          Cl    
ATOM    887  H22 MOL    57      27.209  19.447  25.359  1.00  0.00           H    
ATOM    888  H22 MOL    57      27.638  18.966  23.694  1.00  0.00           H    
ATOM    889  H22 MOL    57      27.850  17.020  25.375  1.00  0.00           H    
ATOM    890  H22 MOL    57      26.922  16.607  24.074  1.00  0.00           H    
ATOM    891 Cl22 MOL    58      12.858  17.640  -0.255  1.00  0.00          Cl    
ATOM    892  C22 MOL    58      12.816  16.488  -1.607  1.00  0.00           C    
ATOM    893  C22 MOL    58      14.110  16.646  -2.417  1.00  0.00           C    
ATOM    894 Cl22 MOL    58      14.353  18.237  -3.302  1.00  0.00          Cl    
ATOM    895  H22 MOL    58      11.937  16.622  -2.288  1.00  0.00           H    
ATOM    896  H22 MOL    58      12.732  15.491  -1.174  1.00  0.00           H    
ATOM    897  H22 MOL    58      14.207  15.903  -3.170  1.00  0.00           H    
ATOM    898  H22 MOL    58      14.941  16.453  -1.673  1.00  0.00           H    
ATOM    899 Cl22 MOL    59       4.905  19.459  22.802  1.00  0.00          Cl    
ATOM    900  C22 MOL    59       6.284  19.480  24.001  1.00  0.00           C    
ATOM    901  C22 MOL    59       6.392  20.804  24.701  1.00  0.00           C    
ATOM    902 Cl22 MOL    59       6.589  22.278  23.576  1.00  0.00          Cl    
ATOM    903  H22 MOL    59       7.195  19.274  23.426  1.00  0.00           H    
ATOM    904  H22 MOL    59       6.012  18.629  24.665  1.00  0.00           H    
ATOM    905  H22 MOL    59       7.235  20.860  25.416  1.00  0.00           H    
ATOM    906  H22 MOL    59       5.432  21.009  25.200  1.00  0.00           H    
ATOM    907 Cl22 MOL    60      17.047   7.090  13.627  1.00  0.00          Cl    
ATOM    908  C22 MOL    60      18.493   6.179  13.074  1.00  0.00           C    
ATOM    909  C22 MOL    60      19.736   6.877  13.297  1.00  0.00           C    
ATOM    910 Cl22 MOL    60      20.889   6.130  12.181  1.00  0.00          Cl    
ATOM    911  H22 MOL    60      18.382   6.151  11.952  1.00  0.00           H    
ATOM    912  H22 MOL    60      18.542   5.193  13.551  1.00  0.00           H    
ATOM    913  H22 MOL    60      20.208   6.866  14.293  1.00  0.00           H    
ATOM    914  H22 MOL    60      19.480   7.946  13.053  1.00  0.00           H    
ATOM    915 Cl22 MOL    61      22.528   6.845  15.919  1.00  0.00          Cl    
ATOM    916  C22 MOL    61      23.561   7.118  17.372  1.00  0.00           C    
ATOM    917  C22 MOL    61      22.710   7.122  18.620  1.00  0.00           C    
ATOM    918 Cl23 MOL    61      21.666   8.589  18.733  1.00  0.00          Cl    
ATOM    919  H23 MOL    61      24.145   7.997  17.214  1.00  0.00           H    
ATOM    920  H23 MOL    61      24.333   6.290  17.439  1.00  0.00           H    
ATOM    921  H23 MOL    61      23.333   7.097  19.545  1.00  0.00           H    
ATOM    922  H23 MOL    61      21.981   6.277  18.657  1.00  0.00           H    
ATOM    923 Cl23 MOL    62       7.030   1.701   8.026  1.00  0.00          Cl    
ATOM    924  C23 MOL    62       5.502   2.475   8.635  1.00  0.00           C    
ATOM    925  C23 MOL    62       5.743   3.723   9.496  1.00  0.00           C    
ATOM    926 Cl23 MOL    62       6.790   3.335  10.845  1.00  0.00          Cl    
ATOM    927  H23 MOL    62       5.105   1.641   9.238  1.00  0.00           H    
ATOM    928  H23 MOL    62       4.955   2.688   7.751  1.00  0.00           H    
ATOM    929  H23 MOL    62       4.784   4.111   9.898  1.00  0.00           H    
ATOM    930  H23 MOL    62       6.200   4.461   8.925  1.00  0.00           H    
ATOM    931 Cl23 MOL    63      29.612   8.632  21.299  1.00  0.00          Cl    
ATOM    932  C23 MOL    63      28.333   9.136  20.151  1.00  0.00           C    
ATOM    933  C23 MOL    63      27.911   7.944  19.378  1.00  0.00           C    
ATOM    934 Cl23 MOL    63      26.628   8.304  18.236  1.00  0.00          Cl    
ATOM    935  H23 MOL    63      28.784   9.912  19.549  1.00  0.00           H    
ATOM    936  H23 MOL    63      27.570   9.682  20.823  1.00  0.00           H    
ATOM    937  H23 MOL    63      27.546   7.133  20.026  1.00  0.00           H    
ATOM    938  H23 MOL    63      28.781   7.511  18.884  1.00  0.00           H    
ATOM    939 Cl23 MOL    64       7.563  27.710  18.976  1.00  0.00          Cl    
ATOM    940  C23 MOL    64       7.088  29.389  19.389  1.00  0.00           C    
ATOM    941  C23 MOL    64       7.459  30.308  18.268  1.00  0.00           C    
ATOM    942 Cl23 MOL    64       9.253  30.365  17.952  1.00  0.00          Cl    
ATOM    943  H23 MOL    64       7.678  29.709  20.270  1.00  0.00           H    
ATOM    944  H23 MOL    64       6.070  29.297  19.757  1.00  0.00           H    
ATOM    945  H23 MOL    64       7.244  31.315  18.556  1.00  0.00           H    
ATOM    946  H23 MOL    64       6.883  30.188  17.395  1.00  0.00           H    
ATOM    947 Cl23 MOL    65       1.847  15.385  36.461  1.00  0.00          Cl    
ATOM    948  C23 MOL    65       2.426  14.341  35.035  1.00  0.00           C    
ATOM    949  C23 MOL    65       3.420  13.319  35.472  1.00  0.00           C    
ATOM    950 Cl23 MOL    65       4.675  14.000  36.440  1.00  0.00          Cl    
ATOM    951  H23 MOL    65       2.872  15.034  34.296  1.00  0.00           H    
ATOM    952  H23 MOL    65       1.463  14.105  34.584  1.00  0.00           H    
ATOM    953  H23 MOL    65       3.886  12.783  34.652  1.00  0.00           H    
ATOM    954  H23 MOL    65       2.926  12.513  36.076  1.00  0.00           H    
ATOM    955 Cl23 MOL    66      18.738   6.197  20.874  1.00  0.00          Cl    
ATOM    956  C23 MOL    66      19.680   7.511  21.653  1.00  0.00           C    
ATOM    957  C23 MOL    66      19.323   7.706  23.121  1.00  0.00           C    
ATOM    958 Cl23 MOL    66      19.816   6.133  23.930  1.00  0.00          Cl    
ATOM    959  H23 MOL    66      19.628   8.442  20.992  1.00  0.00           H    
ATOM    960  H23 MOL    66      20.761   7.103  21.601  1.00  0.00           H    
ATOM    961  H23 MOL    66      18.276   7.727  23.251  1.00  0.00           H    
ATOM    962  H23 MOL    66      19.747   8.555  23.651  1.00  0.00           H    
ATOM    963 Cl23 MOL    67      10.288   2.320  30.880  1.00  0.00          Cl    
ATOM    964  C23 MOL    67      11.405   3.072  32.040  1.00  0.00           C    
ATOM    965  C23 MOL    67      12.681   3.449  31.398  1.00  0.00           C    
ATOM    966 Cl23 MOL    67      13.764   2.082  31.047  1.00  0.00          Cl    
ATOM    967  H23 MOL    67      11.595   2.294  32.810  1.00  0.00           H    
ATOM    968  H23 MOL    67      11.009   3.998  32.442  1.00  0.00           H    
ATOM    969  H23 MOL    67      13.277   4.098  31.986  1.00  0.00           H    
ATOM    970  H23 MOL    67      12.567   4.023  30.390  1.00  0.00           H    
ATOM    971 Cl23 MOL    68      -4.377  12.637  22.756  1.00  0.00          Cl    
ATOM    972  C23 MOL    68      -5.132  13.413  24.152  1.00  0.00           C    
ATOM    973  C23 MOL    68      -4.573  13.002  25.446  1.00  0.00           C    
ATOM    974 Cl23 MOL    68      -4.806  11.159  25.553  1.00  0.00          Cl    
ATOM    975  H23 MOL    68      -6.270  13.292  24.110  1.00  0.00           H    
ATOM    976  H23 MOL    68      -4.929  14.517  23.990  1.00  0.00           H    
ATOM    977  H23 MOL    68      -5.185  13.453  26.284  1.00  0.00           H    
ATOM    978  H23 MOL    68      -3.521  13.252  25.504  1.00  0.00           H    
ATOM    979 Cl23 MOL    69      18.156  -1.821  20.057  1.00  0.00          Cl    
ATOM    980  C23 MOL    69      17.165  -1.848  21.484  1.00  0.00           C    
ATOM    981  C23 MOL    69      17.841  -1.161  22.646  1.00  0.00           C    
ATOM    982 Cl23 MOL    69      19.462  -1.874  23.027  1.00  0.00          Cl    
ATOM    983  H23 MOL    69      16.994  -2.945  21.746  1.00  0.00           H    
ATOM    984  H23 MOL    69      16.297  -1.230  21.299  1.00  0.00           H    
ATOM    985  H23 MOL    69      17.142  -1.127  23.502  1.00  0.00           H    
ATOM    986  H23 MOL    69      18.027  -0.167  22.238  1.00  0.00           H    
ATOM    987 Cl23 MOL    70      25.464  -2.950  13.599  1.00  0.00          Cl    
ATOM    988  C23 MOL    70      27.191  -2.496  13.584  1.00  0.00           C    
ATOM    989  C23 MOL    70      27.940  -3.268  14.653  1.00  0.00           C    
ATOM    990 Cl23 MOL    70      27.401  -2.896  16.338  1.00  0.00          Cl    
ATOM    991  H23 MOL    70      27.282  -1.362  13.701  1.00  0.00           H    
ATOM    992  H23 MOL    70      27.560  -2.761  12.569  1.00  0.00           H    
ATOM    993  H23 MOL    70      28.988  -3.022  14.575  1.00  0.00           H    
ATOM    994  H23 MOL    70      27.649  -4.331  14.450  1.00  0.00           H    
ATOM    995 Cl23 MOL    71      11.388  41.415   9.514  1.00  0.00          Cl    
ATOM    996  C23 MOL    71      10.584  39.837   9.684  1.00  0.00           C    
ATOM    997  C23 MOL    71      10.087  39.244   8.348  1.00  0.00           C    
ATOM    998 Cl23 MOL    71       9.012  40.317   7.379  1.00  0.00          Cl    
ATOM    999  H23 MOL    71       9.795  40.138  10.344  1.00  0.00           H    
ATOM   1000  H23 MOL    71      11.168  39.075  10.213  1.00  0.00           H    
ATOM   1001  H23 MOL    71       9.483  38.364   8.551  1.00  0.00           H    
ATOM   1002  H23 MOL    71      10.908  38.956   7.706  1.00  0.00           H    
ATOM   1003 Cl23 MOL    72      20.482  21.648  23.780  1.00  0.00          Cl    
ATOM   1004  C23 MOL    72      20.535  23.388  23.784  1.00  0.00           C    
ATOM   1005  C23 MOL    72      20.516  24.009  22.445  1.00  0.00           C    
ATOM   1006 Cl23 MOL    72      20.499  25.759  22.585  1.00  0.00          Cl    
ATOM   1007  H23 MOL    72      21.397  23.577  24.346  1.00  0.00           H    
ATOM   1008  H23 MOL    72      19.656  23.694  24.371  1.00  0.00           H    
ATOM   1009  H23 MOL    72      19.798  23.641  21.761  1.00  0.00           H    
ATOM   1010  H24 MOL    72      21.429  23.721  21.952  1.00  0.00           H    
ATOM   1011 Cl24 MOL    73      21.745   0.349  13.805  1.00  0.00          Cl    
ATOM   1012  C24 MOL    73      22.493   1.931  14.047  1.00  0.00           C    
ATOM   1013  C24 MOL    73      21.405   2.924  14.545  1.00  0.00           C    
ATOM   1014 Cl24 MOL    73      20.085   2.956  13.314  1.00  0.00          Cl    
ATOM   1015  H24 MOL    73      23.039   2.334  13.128  1.00  0.00           H    
ATOM   1016  H24 MOL    73      23.256   1.778  14.922  1.00  0.00           H    
ATOM   1017  H24 MOL    73      21.872   3.919  14.749  1.00  0.00           H    
ATOM   1018  H24 MOL    73      20.955   2.554  15.507  1.00  0.00           H    
ATOM   1019 Cl24 MOL    74      13.905  24.384   9.691  1.00  0.00          Cl    
ATOM   1020  C24 MOL    74      14.603  24.111   8.072  1.00  0.00           C    
ATOM   1021  C24 MOL    74      15.366  25.289   7.536  1.00  0.00           C    
ATOM   1022 Cl24 MOL    74      14.269  26.710   7.447  1.00  0.00          Cl    
ATOM   1023  H24 MOL    74      13.786  23.959   7.358  1.00  0.00           H    
ATOM   1024  H24 MOL    74      15.320  23.265   8.080  1.00  0.00           H    
ATOM   1025  H24 MOL    74      15.690  25.028   6.478  1.00  0.00           H    
ATOM   1026  H24 MOL    74      16.291  25.543   8.156  1.00  0.00           H    
ATOM   1027 Cl24 MOL    75       4.099  13.073  10.005  1.00  0.00          Cl    
ATOM   1028  C24 MOL    75       4.029  13.714   8.288  1.00  0.00           C    
ATOM   1029  C24 MOL    75       3.219  14.929   8.052  1.00  0.00           C    
ATOM   1030 Cl24 MOL    75       1.416  14.842   8.253  1.00  0.00          Cl    
ATOM   1031  H24 MOL    75       3.528  12.997   7.600  1.00  0.00           H    
ATOM   1032  H24 MOL    75       5.101  13.714   7.971  1.00  0.00           H    
ATOM   1033  H24 MOL    75       3.400  15.422   7.055  1.00  0.00           H    
ATOM   1034  H24 MOL    75       3.431  15.755   8.709  1.00  0.00           H    
ATOM   1035 Cl24 MOL    76      25.769   2.994  28.860  1.00  0.00          Cl    
ATOM   1036  C24 MOL    76      27.164   1.805  28.900  1.00  0.00           C    
ATOM   1037  C24 MOL    76      26.882   0.666  27.903  1.00  0.00           C    
ATOM   1038 Cl24 MOL    76      25.392  -0.166  28.480  1.00  0.00          Cl    
ATOM   1039  H24 MOL    76      27.194   1.565  29.915  1.00  0.00           H    
ATOM   1040  H24 MOL    76      28.134   2.343  28.795  1.00  0.00           H    
ATOM   1041  H24 MOL    76      27.752  -0.059  27.919  1.00  0.00           H    
ATOM   1042  H24 MOL    76      26.756   1.067  26.917  1.00  0.00           H    
ATOM   1043 Cl24 MOL    77       8.441  12.085   5.350  1.00  0.00          Cl    
ATOM   1044  C24 MOL    77      10.113  11.362   5.566  1.00  0.00           C    
ATOM   1045  C24 MOL    77      10.322  10.327   4.525  1.00  0.00           C    
ATOM   1046 Cl24 MOL    77      12.037   9.800   4.587  1.00  0.00          Cl    
ATOM   1047  H24 MOL    77      10.120  11.063   6.620  1.00  0.00           H    
ATOM   1048  H24 MOL    77      10.797  12.214   5.400  1.00  0.00           H    
ATOM   1049  H24 MOL    77      10.143  10.842   3.509  1.00  0.00           H    
ATOM   1050  H24 MOL    77       9.622   9.459   4.610  1.00  0.00           H    
ATOM   1051 Cl24 MOL    78      16.718  10.650  25.803  1.00  0.00          Cl    
ATOM   1052  C24 MOL    78      15.654  12.075  25.434  1.00  0.00           C    
ATOM   1053  C24 MOL    78      14.534  12.226  26.366  1.00  0.00           C    
ATOM   1054 Cl24 MOL    78      13.038  11.389  25.765  1.00  0.00          Cl    
ATOM   1055  H24 MOL    78      15.264  11.800  24.486  1.00  0.00           H    
ATOM   1056  H24 MOL    78      16.279  12.935  25.283  1.00  0.00           H    
ATOM   1057  H24 MOL    78      14.272  13.245  26.554  1.00  0.00           H    
ATOM   1058  H24 MOL    78      14.650  11.787  27.368  1.00  0.00           H    
ATOM   1059 Cl24 MOL    79      22.075  21.106  11.352  1.00  0.00          Cl    
ATOM   1060  C24 MOL    79      23.551  21.199  10.253  1.00  0.00           C    
ATOM   1061  C24 MOL    79      24.502  22.295  10.648  1.00  0.00           C    
ATOM   1062 Cl24 MOL    79      23.569  23.718  11.382  1.00  0.00          Cl    
ATOM   1063  H24 MOL    79      23.128  21.510   9.332  1.00  0.00           H    
ATOM   1064  H24 MOL    79      24.074  20.166  10.199  1.00  0.00           H    
ATOM   1065  H24 MOL    79      25.141  22.686   9.828  1.00  0.00           H    
ATOM   1066  H24 MOL    79      25.168  21.948  11.490  1.00  0.00           H    
ATOM   1067 Cl24 MOL    80      24.048  20.653   1.682  1.00  0.00          Cl    
ATOM   1068  C24 MOL    80      25.321  20.592   0.403  1.00  0.00           C    
ATOM   1069  C24 MOL    80      26.577  21.276   0.768  1.00  0.00           C    
ATOM   1070 Cl24 MOL    80      26.149  23.015   1.015  1.00  0.00          Cl    
ATOM   1071  H24 MOL    80      24.802  21.038  -0.530  1.00  0.00           H    
ATOM   1072  H24 MOL    80      25.461  19.486   0.265  1.00  0.00           H    
ATOM   1073  H24 MOL    80      27.341  21.266   0.017  1.00  0.00           H    
ATOM   1074  H24 MOL    80      27.060  20.931   1.737  1.00  0.00           H    
ATOM   1075 Cl24 MOL    81      17.389   9.770  18.828  1.00  0.00          Cl    
ATOM   1076  C24 MOL    81      16.317  10.881  19.658  1.00  0.00           C    
ATOM   1077  C24 MOL    81      16.740  10.849  21.026  1.00  0.00           C    
ATOM   1078 Cl24 MOL    81      16.506   9.173  21.820  1.00  0.00          Cl    
ATOM   1079  H24 MOL    81      15.175  10.670  19.560  1.00  0.00           H    
ATOM   1080  H24 MOL    81      16.615  11.862  19.305  1.00  0.00           H    
ATOM   1081  H24 MOL    81      16.296  11.515  21.729  1.00  0.00           H    
ATOM   1082  H24 MOL    81      17.857  10.915  21.181  1.00  0.00           H    
ATOM   1083 Cl24 MOL    82       9.329   2.844  34.487  1.00  0.00          Cl    
ATOM   1084  C24 MOL    82       9.231   2.370  36.187  1.00  0.00           C    
ATOM   1085  C24 MOL    82       8.850   3.490  37.093  1.00  0.00           C    
ATOM   1086 Cl24 MOL    82       9.917   4.847  36.795  1.00  0.00          Cl    
ATOM   1087  H24 MOL    82      10.199   1.928  36.470  1.00  0.00           H    
ATOM   1088  H24 MOL    82       8.552   1.507  36.193  1.00  0.00           H    
ATOM   1089  H24 MOL    82       8.868   3.087  38.136  1.00  0.00           H    
ATOM   1090  H24 MOL    82       7.795   3.848  36.805  1.00  0.00           H    
ATOM   1091 Cl24 MOL    83      12.216  18.233   8.596  1.00  0.00          Cl    
ATOM   1092  C24 MOL    83      13.232  19.458   7.773  1.00  0.00           C    
ATOM   1093  C24 MOL    83      13.265  20.717   8.542  1.00  0.00           C    
ATOM   1094 Cl25 MOL    83      11.744  21.680   8.389  1.00  0.00          Cl    
ATOM   1095  H25 MOL    83      12.824  19.687   6.703  1.00  0.00           H    
ATOM   1096  H25 MOL    83      14.212  18.980   7.669  1.00  0.00           H    
ATOM   1097  H25 MOL    83      14.069  21.413   8.278  1.00  0.00           H    
ATOM   1098  H25 MOL    83      13.504  20.391   9.567  1.00  0.00           H    
ATOM   1099 Cl25 MOL    84       6.437  34.605  26.568  1.00  0.00          Cl    
ATOM   1100  C25 MOL    84       6.404  33.794  28.091  1.00  0.00           C    
ATOM   1101  C25 MOL    84       7.002  32.439  28.395  1.00  0.00           C    
ATOM   1102 Cl25 MOL    84       5.973  31.336  27.494  1.00  0.00          Cl    
ATOM   1103  H25 MOL    84       5.268  33.774  28.350  1.00  0.00           H    
ATOM   1104  H25 MOL    84       6.792  34.481  28.877  1.00  0.00           H    
ATOM   1105  H25 MOL    84       7.014  32.211  29.522  1.00  0.00           H    
ATOM   1106  H25 MOL    84       8.028  32.239  28.088  1.00  0.00           H    
ATOM   1107 Cl25 MOL    85      26.423  13.049  17.817  1.00  0.00          Cl    
ATOM   1108  C25 MOL    85      26.188  11.488  17.011  1.00  0.00           C    
ATOM   1109  C25 MOL    85      27.412  10.909  16.400  1.00  0.00           C    
ATOM   1110 Cl25 MOL    85      28.186  12.194  15.337  1.00  0.00          Cl    
ATOM   1111  H25 MOL    85      25.613  11.693  16.121  1.00  0.00           H    
ATOM   1112  H25 MOL    85      25.665  10.824  17.720  1.00  0.00           H    
ATOM   1113  H25 MOL    85      27.316  10.099  15.652  1.00  0.00           H    
ATOM   1114  H25 MOL    85      28.100  10.605  17.208  1.00  0.00           H    
ATOM   1115 Cl25 MOL    86      17.436  45.357   9.569  1.00  0.00          Cl    
ATOM   1116  C25 MOL    86      18.345  46.859   9.934  1.00  0.00           C    
ATOM   1117  C25 MOL    86      17.392  47.957  10.464  1.00  0.00           C    
ATOM   1118 Cl25 MOL    86      16.204  48.306   9.215  1.00  0.00          Cl    
ATOM   1119  H25 MOL    86      18.876  47.260   9.028  1.00  0.00           H    
ATOM   1120  H25 MOL    86      19.116  46.525  10.688  1.00  0.00           H    
ATOM   1121  H25 MOL    86      17.865  48.901  10.782  1.00  0.00           H    
ATOM   1122  H25 MOL    86      16.998  47.517  11.413  1.00  0.00           H    
ATOM   1123 Cl25 MOL    87      -1.070   0.435   8.952  1.00  0.00          Cl    
ATOM   1124  C25 MOL    87       0.768   0.377   9.085  1.00  0.00           C    
ATOM   1125  C25 MOL    87       1.207   1.157  10.242  1.00  0.00           C    
ATOM   1126 Cl25 MOL    87       2.962   0.787  10.529  1.00  0.00          Cl    
ATOM   1127  H25 MOL    87       1.240   0.802   8.170  1.00  0.00           H    
ATOM   1128  H25 MOL    87       1.040  -0.692   9.212  1.00  0.00           H    
ATOM   1129  H25 MOL    87       0.703   0.845  11.163  1.00  0.00           H    
ATOM   1130  H25 MOL    87       1.090   2.300  10.197  1.00  0.00           H    
ATOM   1131 Cl25 MOL    88      28.624  -1.961  21.076  1.00  0.00          Cl    
ATOM   1132  C25 MOL    88      27.051  -2.470  20.388  1.00  0.00           C    
ATOM   1133  C25 MOL    88      26.324  -1.397  19.602  1.00  0.00           C    
ATOM   1134 Cl25 MOL    88      26.046   0.155  20.398  1.00  0.00          Cl    
ATOM   1135  H25 MOL    88      26.370  -2.796  21.156  1.00  0.00           H    
ATOM   1136  H25 MOL    88      27.225  -3.329  19.741  1.00  0.00           H    
ATOM   1137  H25 MOL    88      25.305  -1.769  19.341  1.00  0.00           H    
ATOM   1138  H25 MOL    88      26.918  -1.279  18.630  1.00  0.00           H    
ATOM   1139 Cl25 MOL    89      27.351   3.038  12.029  1.00  0.00          Cl    
ATOM   1140  C25 MOL    89      28.493   2.227  13.184  1.00  0.00           C    
ATOM   1141  C25 MOL    89      29.268   1.207  12.406  1.00  0.00           C    
ATOM   1142 Cl25 MOL    89      30.137   0.113  13.504  1.00  0.00          Cl    
ATOM   1143  H25 MOL    89      27.845   1.771  13.972  1.00  0.00           H    
ATOM   1144  H25 MOL    89      29.130   2.977  13.626  1.00  0.00           H    
ATOM   1145  H25 MOL    89      29.991   1.816  11.743  1.00  0.00           H    
ATOM   1146  H25 MOL    89      28.634   0.580  11.824  1.00  0.00           H    
ATOM   1147 Cl25 MOL    90      31.885  -5.722  22.919  1.00  0.00          Cl    
ATOM   1148  C25 MOL    90      30.684  -6.284  21.733  1.00  0.00           C    
ATOM   1149  C25 MOL    90      29.434  -5.532  21.881  1.00  0.00           C    
ATOM   1150 Cl25 MOL    90      28.702  -5.585  23.524  1.00  0.00          Cl    
ATOM   1151  H25 MOL    90      30.500  -7.305  22.060  1.00  0.00           H    
ATOM   1152  H25 MOL    90      31.152  -6.232  20.715  1.00  0.00           H    
ATOM   1153  H25 MOL    90      28.687  -5.903  21.087  1.00  0.00           H    
ATOM   1154  H25 MOL    90      29.665  -4.432  21.671  1.00  0.00           H    
ATOM   1155 Cl25 MOL    91      19.691  19.323  19.162  1.00  0.00          Cl    
ATOM   1156  C25 MOL    91      21.091  18.483  20.049  1.00  0.00           C    
ATOM   1157  C25 MOL    91      21.533  19.149  21.285  1.00  0.00           C    
ATOM   1158 Cl25 MOL    91      22.118  20.853  20.997  1.00  0.00          Cl    
ATOM   1159  H25 MOL    91      21.856  18.416  19.232  1.00  0.00           H    
ATOM   1160  H25 MOL    91      20.776  17.405  20.183  1.00  0.00           H    
ATOM   1161  H25 MOL    91      22.310  18.579  21.846  1.00  0.00           H    
ATOM   1162  H25 MOL    91      20.782  19.263  22.055  1.00  0.00           H    
ATOM   1163 Cl25 MOL    92       6.158  35.448  17.360  1.00  0.00          Cl    
ATOM   1164  C25 MOL    92       5.288  33.912  17.161  1.00  0.00           C    
ATOM   1165  C25 MOL    92       4.206  33.734  18.208  1.00  0.00           C    
ATOM   1166 Cl25 MOL    92       4.655  33.754  19.953  1.00  0.00          Cl    
ATOM   1167  H25 MOL    92       6.052  33.159  17.222  1.00  0.00           H    
ATOM   1168  H25 MOL    92       4.801  33.893  16.178  1.00  0.00           H    
ATOM   1169  H25 MOL    92       3.502  32.941  18.083  1.00  0.00           H    
ATOM   1170  H25 MOL    92       3.577  34.615  18.120  1.00  0.00           H    
ATOM   1171 Cl25 MOL    93      31.582  29.817   3.770  1.00  0.00          Cl    
ATOM   1172  C25 MOL    93      32.261  28.675   4.918  1.00  0.00           C    
ATOM   1173  C25 MOL    93      32.717  29.247   6.257  1.00  0.00           C    
ATOM   1174 Cl25 MOL    93      33.977  30.467   5.945  1.00  0.00          Cl    
ATOM   1175  H25 MOL    93      33.043  28.183   4.364  1.00  0.00           H    
ATOM   1176  H25 MOL    93      31.589  27.844   4.971  1.00  0.00           H    
ATOM   1177  H25 MOL    93      33.042  28.481   6.905  1.00  0.00           H    
ATOM   1178  H26 MOL    93      31.880  29.799   6.688  1.00  0.00           H    
ATOM   1179 Li1  MOL    94      14.057  26.999  29.087  1.00  0.00          Li1+  
ATOM   1180 Li2  MOL    95       1.914  11.818  26.538  1.00  0.00          Li1+  
ATOM   1181 Li3  MOL    96      30.974  21.229  17.670  1.00  0.00          Li1+  
ATOM   1182 Li4  MOL    97      13.492  21.123  25.621  1.00  0.00          Li1+  
ATOM   1183 Li5  MOL    98       4.553   8.831  30.710  1.00  0.00          Li1+  
ATOM   1184 Li6  MOL    99      17.081  22.490  20.532  1.00  0.00          Li1+  
ATOM   1185 Li7  MOL   100      30.701  14.455   5.278  1.00  0.00          Li1+  
ATOM   1186 Li9  MOL   101      10.056  15.638  12.851  1.00  0.00          Li1+  
ATOM   1187 Li10 MOL   102      18.996  10.834   4.861  1.00  0.00          Li1+  
ATOM   1188 Li11 MOL   103      16.821   2.592  20.970  1.00  0.00          Li1+  
ATOM   1189 Li13 MOL   104      19.390  21.686   3.611  1.00  0.00          Li1+  
ATOM   1190 Li15 MOL   105      21.010  11.128  30.405  1.00  0.00          Li1+  
ATOM   1191 Li16 MOL   106      23.345  17.381  12.482  1.00  0.00          Li1+  
ATOM   1192 Li19 MOL   107      25.849  11.897   2.235  1.00  0.00          Li1+  
ATOM   1193 Li20 MOL   108       9.281  22.889  28.114  1.00  0.00          Li1+  
ATOM   1194 Li21 MOL   109       0.733   5.670  10.696  1.00  0.00          Li1+  
ATOM   1195 Li22 MOL   110      24.822  26.992   1.783  1.00  0.00          Li1+  
ATOM   1196 Li23 MOL   111      16.842  23.502  15.351  1.00  0.00          Li1+  
ATOM   1197 Li24 MOL   112      11.918  21.364  15.629  1.00  0.00          Li1+  
ATOM   1198 Li25 MOL   113      16.019  28.353  16.301  1.00  0.00          Li1+  
ATOM   1199 Li26 MOL   114      12.067  29.935  20.407  1.00  0.00          Li1+  
ATOM   1200 Li27 MOL   115      29.332   7.916  31.452  1.00  0.00          Li1+  
ATOM   1201 Li29 MOL   116      23.889   7.404   6.168  1.00  0.00          Li1+  
ATOM   1202 Li31 MOL   117      18.534  17.172  22.742  1.00  0.00          Li1+  
ATOM   1203 Li33 MOL   118      29.058  23.696  29.989  1.00  0.00          Li1+  
ATOM   1204 Li34 MOL   119      26.223   3.108   1.889  1.00  0.00          Li1+  
ATOM   1205 Li36 MOL   120      10.474  17.393  23.155  1.00  0.00          Li1+  
ATOM   1206 Li37 MOL   121       1.067  25.650  11.502  1.00  0.00          Li1+  
ATOM   1207 Li39 MOL   122      23.233  31.145   6.010  1.00  0.00          Li1+  
ATOM   1208  F50 MOL   123      16.231  26.510  20.249  1.00  0.00           F    
ATOM   1209  S51 MOL   123      17.537  25.726  19.960  1.00  0.00           S    
ATOM   1210  N52 MOL   123      17.348  25.501  18.377  1.00  0.00           N1-  
ATOM   1211  S53 MOL   123      15.881  25.426  17.777  1.00  0.00           S    
ATOM   1212  F54 MOL   123      15.107  24.672  18.980  1.00  0.00           F    
ATOM   1213  O55 MOL   123      18.677  26.628  20.164  1.00  0.00           O    
ATOM   1214  O56 MOL   123      17.613  24.361  20.547  1.00  0.00           O    
ATOM   1215  O57 MOL   123      15.283  26.692  17.560  1.00  0.00           O    
ATOM   1216  O58 MOL   123      15.949  24.470  16.746  1.00  0.00           O    
ATOM   1217  F59 MOL   124      18.909  26.859  13.613  1.00  0.00           F    
ATOM   1218  S60 MOL   124      18.028  26.285  14.813  1.00  0.00           S    
ATOM   1219  N61 MOL   124      19.047  26.516  16.012  1.00  0.00           N1-  
ATOM   1220  S62 MOL   124      19.198  27.940  16.736  1.00  0.00           S    
ATOM   1221  F63 MOL   124      19.842  28.617  15.406  1.00  0.00           F    
ATOM   1222  O64 MOL   124      16.837  27.100  15.054  1.00  0.00           O    
ATOM   1223  O65 MOL   124      17.833  24.838  14.621  1.00  0.00           O    
ATOM   1224  O66 MOL   124      17.843  28.405  17.007  1.00  0.00           O    
ATOM   1225  O67 MOL   124      20.169  27.868  17.817  1.00  0.00           O    
ATOM   1226  F10 MOL   125      23.373  26.432  22.008  1.00  0.00           F    
ATOM   1227  S10 MOL   125      23.346  26.720  20.456  1.00  0.00           S    
ATOM   1228  N10 MOL   125      23.697  28.269  20.511  1.00  0.00           N1-  
ATOM   1229  S10 MOL   125      22.570  29.115  21.310  1.00  0.00           S    
ATOM   1230  F10 MOL   125      22.849  28.560  22.734  1.00  0.00           F    
ATOM   1231  O10 MOL   125      24.565  26.079  19.942  1.00  0.00           O    
ATOM   1232  O11 MOL   125      22.034  26.465  19.924  1.00  0.00           O    
ATOM   1233  O11 MOL   125      22.939  30.497  21.167  1.00  0.00           O    
ATOM   1234  O11 MOL   125      21.284  28.683  20.830  1.00  0.00           O    
ATOM   1235  F11 MOL   126      18.257  24.819   6.520  1.00  0.00           F    
ATOM   1236  S11 MOL   126      18.151  24.590   4.857  1.00  0.00           S    
ATOM   1237  N11 MOL   126      16.756  23.769   4.883  1.00  0.00           N1-  
ATOM   1238  S11 MOL   126      16.786  22.337   5.538  1.00  0.00           S    
ATOM   1239  F11 MOL   126      17.418  22.748   6.901  1.00  0.00           F    
ATOM   1240  O11 MOL   126      17.922  25.926   4.235  1.00  0.00           O    
ATOM   1241  O11 MOL   126      19.176  23.691   4.295  1.00  0.00           O    
ATOM   1242  O12 MOL   126      15.439  22.010   5.882  1.00  0.00           O    
ATOM   1243  O12 MOL   126      17.628  21.455   4.731  1.00  0.00           O    
ATOM   1244  F14 MOL   127       9.389  21.237  23.865  1.00  0.00           F    
ATOM   1245  S15 MOL   127      10.224  20.817  22.604  1.00  0.00           S    
ATOM   1246  N15 MOL   127      11.506  21.764  22.804  1.00  0.00           N1-  
ATOM   1247  S15 MOL   127      11.717  22.981  23.921  1.00  0.00           S    
ATOM   1248  F15 MOL   127      10.129  23.490  24.076  1.00  0.00           F    
ATOM   1249  O15 MOL   127      10.576  19.449  22.690  1.00  0.00           O    
ATOM   1250  O15 MOL   127       9.433  21.322  21.479  1.00  0.00           O    
ATOM   1251  O15 MOL   127      12.150  22.491  25.234  1.00  0.00           O    
ATOM   1252  O15 MOL   127      12.406  24.107  23.288  1.00  0.00           O    
ATOM   1253  F15 MOL   128      23.787   9.097   0.737  1.00  0.00           F    
ATOM   1254  S15 MOL   128      24.095  10.469  -0.088  1.00  0.00           S    
ATOM   1255  N16 MOL   128      25.467   9.968  -0.649  1.00  0.00           N1-  
ATOM   1256  S16 MOL   128      26.579   9.448   0.386  1.00  0.00           S    
ATOM   1257  F16 MOL   128      25.963   8.138   0.802  1.00  0.00           F    
ATOM   1258  O16 MOL   128      23.048  10.668  -1.068  1.00  0.00           O    
ATOM   1259  O16 MOL   128      24.378  11.447   0.970  1.00  0.00           O    
ATOM   1260  O16 MOL   128      27.767   9.052  -0.383  1.00  0.00           O    
ATOM   1261  O16 MOL   128      26.660  10.400   1.496  1.00  0.00           O    
ATOM   1262  F16 MOL   129      13.534  16.761  25.920  1.00  0.00           F    
ATOM   1263  S16 MOL   129      13.386  17.786  24.616  1.00  0.00           S    
ATOM   1264  N16 MOL   129      14.744  17.454  23.865  1.00  0.00           N1-  
ATOM   1265  S17 MOL   129      15.866  16.429  24.332  1.00  0.00           S    
ATOM   1266  F17 MOL   129      15.789  16.500  25.960  1.00  0.00           F    
ATOM   1267  O17 MOL   129      12.318  17.363  23.763  1.00  0.00           O    
ATOM   1268  O17 MOL   129      13.506  19.140  25.106  1.00  0.00           O    
ATOM   1269  O17 MOL   129      15.396  15.122  23.936  1.00  0.00           O    
ATOM   1270  O17 MOL   129      17.142  16.831  23.811  1.00  0.00           O    
ATOM   1271  F19 MOL   130      14.287  19.963  21.844  1.00  0.00           F    
ATOM   1272  S19 MOL   130      14.984  21.097  22.636  1.00  0.00           S    
ATOM   1273  N19 MOL   130      16.363  20.268  22.988  1.00  0.00           N1-  
ATOM   1274  S19 MOL   130      17.569  20.084  21.895  1.00  0.00           S    
ATOM   1275  F19 MOL   130      16.479  19.830  20.672  1.00  0.00           F    
ATOM   1276  O19 MOL   130      15.314  22.196  21.712  1.00  0.00           O    
ATOM   1277  O20 MOL   130      14.343  21.364  23.874  1.00  0.00           O    
ATOM   1278  O20 MOL   130      18.131  21.397  21.667  1.00  0.00           O    
ATOM   1279  O20 MOL   130      18.352  18.882  22.108  1.00  0.00           O    
ATOM   1280  F21 MOL   131      25.366  19.698  27.612  1.00  0.00           F    
ATOM   1281  S21 MOL   131      26.386  19.190  28.650  1.00  0.00           S    
ATOM   1282  N21 MOL   131      27.049  20.558  29.181  1.00  0.00           N1-  
ATOM   1283  S21 MOL   131      27.106  21.861  28.228  1.00  0.00           S    
ATOM   1284  F21 MOL   131      25.554  21.958  28.086  1.00  0.00           F    
ATOM   1285  O21 MOL   131      25.584  18.568  29.673  1.00  0.00           O    
ATOM   1286  O21 MOL   131      27.474  18.427  28.049  1.00  0.00           O    
ATOM   1287  O21 MOL   131      27.588  23.022  29.023  1.00  0.00           O    
ATOM   1288  O22 MOL   131      27.792  21.361  27.045  1.00  0.00           O    
ATOM   1289  F22 MOL   132       7.607  16.976  15.229  1.00  0.00           F    
ATOM   1290  S22 MOL   132       8.957  16.456  15.800  1.00  0.00           S    
ATOM   1291  N22 MOL   132       9.783  17.775  15.913  1.00  0.00           N1-  
ATOM   1292  S22 MOL   132      10.199  18.590  14.510  1.00  0.00           S    
ATOM   1293  F22 MOL   132       8.738  19.197  14.380  1.00  0.00           F    
ATOM   1294  O22 MOL   132       8.711  15.889  17.098  1.00  0.00           O    
ATOM   1295  O22 MOL   132       9.614  15.666  14.709  1.00  0.00           O    
ATOM   1296  O22 MOL   132      11.131  19.668  14.777  1.00  0.00           O    
ATOM   1297  O22 MOL   132      10.430  17.716  13.384  1.00  0.00           O    
ATOM   1298  F23 MOL   133      21.812   9.137   3.171  1.00  0.00           F    
ATOM   1299  S24 MOL   133      21.873   9.393   4.752  1.00  0.00           S    
ATOM   1300  N24 MOL   133      23.076  10.515   4.669  1.00  0.00           N1-  
ATOM   1301  S24 MOL   133      24.616   9.966   4.473  1.00  0.00           S    
ATOM   1302  F24 MOL   133      24.433   8.968   3.248  1.00  0.00           F    
ATOM   1303  O24 MOL   133      20.556   9.958   5.024  1.00  0.00           O    
ATOM   1304  O24 MOL   133      22.271   8.211   5.487  1.00  0.00           O    
ATOM   1305  O24 MOL   133      25.534  10.971   3.986  1.00  0.00           O    
ATOM   1306  O24 MOL   133      24.947   9.131   5.597  1.00  0.00           O    
ATOM   1307  F24 MOL   134      28.814  10.455   3.620  1.00  0.00           F    
ATOM   1308  S24 MOL   134      30.068   9.759   2.928  1.00  0.00           S    
ATOM   1309  N25 MOL   134      30.881  11.149   2.900  1.00  0.00           N1-  
ATOM   1310  S25 MOL   134      30.423  12.679   2.415  1.00  0.00           S    
ATOM   1311  F25 MOL   134      28.906  12.265   2.226  1.00  0.00           F    
ATOM   1312  O25 MOL   134      30.766   8.922   3.889  1.00  0.00           O    
ATOM   1313  O25 MOL   134      29.705   9.195   1.639  1.00  0.00           O    
ATOM   1314  O25 MOL   134      30.529  13.568   3.557  1.00  0.00           O    
ATOM   1315  O25 MOL   134      31.096  13.079   1.163  1.00  0.00           O    
ATOM   1316  F26 MOL   135      16.014  19.911  15.459  1.00  0.00           F    
ATOM   1317  S26 MOL   135      15.074  21.171  15.790  1.00  0.00           S    
ATOM   1318  N26 MOL   135      15.505  21.493  17.373  1.00  0.00           N1-  
ATOM   1319  S26 MOL   135      17.074  21.449  17.510  1.00  0.00           S    
ATOM   1320  F27 MOL   135      17.358  19.870  17.416  1.00  0.00           F    
ATOM   1321  O27 MOL   135      15.540  22.217  14.903  1.00  0.00           O    
ATOM   1322  O27 MOL   135      13.646  20.784  15.756  1.00  0.00           O    
ATOM   1323  O27 MOL   135      17.672  22.234  16.452  1.00  0.00           O    
ATOM   1324  O27 MOL   135      17.237  21.855  18.872  1.00  0.00           O    
ATOM   1325  F28 MOL   136      22.945  30.687   1.824  1.00  0.00           F    
ATOM   1326  S28 MOL   136      24.109  30.139   2.777  1.00  0.00           S    
ATOM   1327  N28 MOL   136      25.077  31.364   2.347  1.00  0.00           N1-  
ATOM   1328  S28 MOL   136      25.078  32.078   0.873  1.00  0.00           S    
ATOM   1329  F28 MOL   136      23.673  32.798   1.020  1.00  0.00           F    
ATOM   1330  O28 MOL   136      23.677  30.263   4.136  1.00  0.00           O    
ATOM   1331  O29 MOL   136      24.594  28.906   2.250  1.00  0.00           O    
ATOM   1332  O29 MOL   136      26.094  33.039   0.814  1.00  0.00           O    
ATOM   1333  O29 MOL   136      24.909  31.047  -0.157  1.00  0.00           O    
ATOM   1334  F30 MOL   137      19.080  13.511  20.759  1.00  0.00           F    
ATOM   1335  S30 MOL   137      19.863  14.601  21.548  1.00  0.00           S    
ATOM   1336  N30 MOL   137      19.901  13.982  23.119  1.00  0.00           N1-  
ATOM   1337  S30 MOL   137      18.571  13.554  23.895  1.00  0.00           S    
ATOM   1338  F30 MOL   137      17.504  13.929  22.823  1.00  0.00           F    
ATOM   1339  O30 MOL   137      21.186  14.621  21.017  1.00  0.00           O    
ATOM   1340  O30 MOL   137      19.155  15.862  21.636  1.00  0.00           O    
ATOM   1341  O30 MOL   137      18.720  12.127  23.984  1.00  0.00           O    
ATOM   1342  O31 MOL   137      18.476  14.430  25.027  1.00  0.00           O    
ATOM   1343  F31 MOL   138       3.340   3.122  12.785  1.00  0.00           F    
ATOM   1344  S31 MOL   138       2.872   4.615  13.017  1.00  0.00           S    
ATOM   1345  N31 MOL   138       2.040   4.486  14.358  1.00  0.00           N1-  
ATOM   1346  S31 MOL   138       0.937   3.316  14.631  1.00  0.00           S    
ATOM   1347  F31 MOL   138       0.597   3.136  13.108  1.00  0.00           F    
ATOM   1348  O31 MOL   138       4.083   5.343  13.357  1.00  0.00           O    
ATOM   1349  O31 MOL   138       1.987   5.077  11.987  1.00  0.00           O    
ATOM   1350  O31 MOL   138       1.689   2.126  15.038  1.00  0.00           O    
ATOM   1351  O31 MOL   138      -0.171   3.905  15.433  1.00  0.00           O    
ATOM   1352  F32 MOL   139      27.911  27.328  28.690  1.00  0.00           F    
ATOM   1353  S32 MOL   139      27.490  28.521  29.583  1.00  0.00           S    
ATOM   1354  N32 MOL   139      27.439  27.666  30.944  1.00  0.00           N1-  
ATOM   1355  S32 MOL   139      26.903  26.123  31.043  1.00  0.00           S    
ATOM   1356  F32 MOL   139      25.967  26.097  29.820  1.00  0.00           F    
ATOM   1357  O32 MOL   139      28.581  29.491  29.690  1.00  0.00           O    
ATOM   1358  O32 MOL   139      26.126  28.991  29.301  1.00  0.00           O    
ATOM   1359  O32 MOL   139      28.022  25.200  30.854  1.00  0.00           O    
ATOM   1360  O32 MOL   139      26.042  26.055  32.207  1.00  0.00           O    
ATOM   1361  F32 MOL   140      25.504   3.339   5.985  1.00  0.00           F    
ATOM   1362  S33 MOL   140      24.565   2.595   5.012  1.00  0.00           S    
ATOM   1363  N33 MOL   140      23.187   3.419   5.145  1.00  0.00           N1-  
ATOM   1364  S33 MOL   140      22.736   4.167   6.510  1.00  0.00           S    
ATOM   1365  F33 MOL   140      23.794   3.572   7.501  1.00  0.00           F    
ATOM   1366  O33 MOL   140      25.049   2.811   3.629  1.00  0.00           O    
ATOM   1367  O33 MOL   140      24.181   1.259   5.443  1.00  0.00           O    
ATOM   1368  O33 MOL   140      23.058   5.570   6.281  1.00  0.00           O    
ATOM   1369  O33 MOL   140      21.383   3.728   6.831  1.00  0.00           O    
ATOM   1370  F33 MOL   141      24.351  19.184  15.670  1.00  0.00           F    
ATOM   1371  S33 MOL   141      24.783  19.493  14.203  1.00  0.00           S    
ATOM   1372  N34 MOL   141      26.079  18.546  14.131  1.00  0.00           N1-  
ATOM   1373  S34 MOL   141      25.936  16.977  14.313  1.00  0.00           S    
ATOM   1374  F34 MOL   141      25.276  16.869  15.725  1.00  0.00           F    
ATOM   1375  O34 MOL   141      23.844  19.111  13.172  1.00  0.00           O    
ATOM   1376  O34 MOL   141      25.278  20.885  14.190  1.00  0.00           O    
ATOM   1377  O34 MOL   141      24.984  16.499  13.348  1.00  0.00           O    
ATOM   1378  O34 MOL   141      27.281  16.427  14.443  1.00  0.00           O    
ATOM   1379  F35 MOL   142      10.327  17.219  26.685  1.00  0.00           F    
ATOM   1380  S35 MOL   142       9.257  18.162  25.940  1.00  0.00           S    
ATOM   1381  N35 MOL   142      10.230  19.468  25.931  1.00  0.00           N1-  
ATOM   1382  S35 MOL   142      10.857  20.150  27.293  1.00  0.00           S    
ATOM   1383  F36 MOL   142      10.845  18.929  28.220  1.00  0.00           F    
ATOM   1384  O36 MOL   142       9.177  17.777  24.527  1.00  0.00           O    
ATOM   1385  O36 MOL   142       8.153  18.358  26.786  1.00  0.00           O    
ATOM   1386  O36 MOL   142      12.247  20.463  27.017  1.00  0.00           O    
ATOM   1387  O36 MOL   142       9.920  21.198  27.722  1.00  0.00           O    
ATOM   1388  F36 MOL   143       4.400  26.439  11.831  1.00  0.00           F    
ATOM   1389  S36 MOL   143       3.954  25.004  12.433  1.00  0.00           S    
ATOM   1390  N36 MOL   143       3.977  24.209  11.013  1.00  0.00           N1-  
ATOM   1391  S36 MOL   143       3.321  24.607   9.619  1.00  0.00           S    
ATOM   1392  F36 MOL   143       4.455  25.770   9.403  1.00  0.00           F    
ATOM   1393  O37 MOL   143       5.058  24.504  13.198  1.00  0.00           O    
ATOM   1394  O37 MOL   143       2.567  25.052  12.903  1.00  0.00           O    
ATOM   1395  O37 MOL   143       3.562  23.450   8.776  1.00  0.00           O    
ATOM   1396  O37 MOL   143       1.988  25.145   9.833  1.00  0.00           O    
ATOM   1397  F37 MOL   144      12.038  25.165  26.224  1.00  0.00           F    
ATOM   1398  S37 MOL   144      11.392  25.582  27.625  1.00  0.00           S    
ATOM   1399  N37 MOL   144      10.490  26.828  27.149  1.00  0.00           N1-  
ATOM   1400  S37 MOL   144       9.579  26.510  25.726  1.00  0.00           S    
ATOM   1401  F37 MOL   144       9.127  25.113  26.020  1.00  0.00           F    
ATOM   1402  O37 MOL   144      10.550  24.528  28.060  1.00  0.00           O    
ATOM   1403  O38 MOL   144      12.485  26.121  28.478  1.00  0.00           O    
ATOM   1404  O38 MOL   144       8.466  27.487  25.697  1.00  0.00           O    
ATOM   1405  O38 MOL   144      10.531  26.528  24.644  1.00  0.00           O    
ATOM   1406  F38 MOL   145      23.676  16.945   8.347  1.00  0.00           F    
ATOM   1407  S38 MOL   145      23.527  16.023   9.641  1.00  0.00           S    
ATOM   1408  N38 MOL   145      21.863  16.137   9.644  1.00  0.00           N1-  
ATOM   1409  S38 MOL   145      21.332  17.541  10.266  1.00  0.00           S    
ATOM   1410  F38 MOL   145      22.341  18.632   9.784  1.00  0.00           F    
ATOM   1411  O38 MOL   145      23.917  14.687   9.227  1.00  0.00           O    
ATOM   1412  O38 MOL   145      24.093  16.740  10.776  1.00  0.00           O    
ATOM   1413  O39 MOL   145      20.065  17.858   9.631  1.00  0.00           O    
ATOM   1414  O39 MOL   145      21.444  17.417  11.707  1.00  0.00           O    
ATOM   1415  F39 MOL   146      21.695   1.712  17.805  1.00  0.00           F    
ATOM   1416  S39 MOL   146      22.204   2.609  18.963  1.00  0.00           S    
ATOM   1417  N39 MOL   146      20.753   2.979  19.589  1.00  0.00           N1-  
ATOM   1418  S39 MOL   146      19.986   1.783  20.400  1.00  0.00           S    
ATOM   1419  F39 MOL   146      19.847   0.708  19.254  1.00  0.00           F    
ATOM   1420  O39 MOL   146      22.970   1.859  19.959  1.00  0.00           O    
ATOM   1421  O39 MOL   146      22.691   3.929  18.486  1.00  0.00           O    
ATOM   1422  O39 MOL   146      20.929   1.345  21.449  1.00  0.00           O    
ATOM   1423  O40 MOL   146      18.613   2.130  20.755  1.00  0.00           O    
ATOM   1424  P42 MOL   147      16.237   4.424  18.125  1.00  0.00           P    
ATOM   1425  O42 MOL   147      15.912   5.942  18.434  1.00  0.00           O    
ATOM   1426  C42 MOL   147      14.899   6.349  19.326  1.00  0.00           C    
ATOM   1427  C43 MOL   147      13.538   5.964  18.967  1.00  0.00           C    
ATOM   1428  O43 MOL   147      16.471   3.849  19.467  1.00  0.00           O    
ATOM   1429  O43 MOL   147      17.480   4.356  17.059  1.00  0.00           O    
ATOM   1430  C43 MOL   147      18.800   4.886  17.326  1.00  0.00           C    
ATOM   1431  C43 MOL   147      18.859   6.317  17.185  1.00  0.00           C    
ATOM   1432  O43 MOL   147      14.953   3.671  17.609  1.00  0.00           O    
ATOM   1433  C43 MOL   147      14.665   3.050  16.368  1.00  0.00           C    
ATOM   1434  C43 MOL   147      15.304   3.758  15.250  1.00  0.00           C    
ATOM   1435 8H43 MOL   147      14.874   7.518  19.267  1.00  0.00           H    
ATOM   1436 9H43 MOL   147      15.180   6.131  20.340  1.00  0.00           H    
ATOM   1437 0H44 MOL   147      12.694   6.255  19.681  1.00  0.00           H    
ATOM   1438 1H44 MOL   147      13.538   4.822  18.874  1.00  0.00           H    
ATOM   1439 2H44 MOL   147      13.320   6.387  17.972  1.00  0.00           H    
ATOM   1440 3H44 MOL   147      19.611   4.491  16.687  1.00  0.00           H    
ATOM   1441 4H44 MOL   147      19.061   4.760  18.394  1.00  0.00           H    
ATOM   1442 5H44 MOL   147      19.844   6.611  17.544  1.00  0.00           H    
ATOM   1443 6H44 MOL   147      18.012   6.871  17.742  1.00  0.00           H    
ATOM   1444 7H44 MOL   147      18.809   6.666  16.198  1.00  0.00           H    
ATOM   1445 8H44 MOL   147      13.624   3.168  16.445  1.00  0.00           H    
ATOM   1446 9H44 MOL   147      14.843   1.992  16.468  1.00  0.00           H    
ATOM   1447 0H45 MOL   147      15.303   4.866  15.428  1.00  0.00           H    
ATOM   1448 1H45 MOL   147      14.816   3.570  14.309  1.00  0.00           H    
ATOM   1449 2H45 MOL   147      16.401   3.387  15.075  1.00  0.00           H    
ATOM   1450  P45 MOL   148      15.827  26.300  26.372  1.00  0.00           P    
ATOM   1451  O45 MOL   148      17.365  26.105  26.821  1.00  0.00           O    
ATOM   1452  C45 MOL   148      18.438  26.899  26.334  1.00  0.00           C    
ATOM   1453  C45 MOL   148      19.774  26.237  26.177  1.00  0.00           C    
ATOM   1454  O45 MOL   148      15.163  26.355  27.596  1.00  0.00           O    
ATOM   1455  O45 MOL   148      15.364  25.102  25.457  1.00  0.00           O    
ATOM   1456  C45 MOL   148      15.734  24.864  24.125  1.00  0.00           C    
ATOM   1457  C46 MOL   148      16.889  24.060  24.141  1.00  0.00           C    
ATOM   1458  O46 MOL   148      15.751  27.613  25.509  1.00  0.00           O    
ATOM   1459  C46 MOL   148      14.518  28.345  25.397  1.00  0.00           C    
ATOM   1460  C46 MOL   148      14.632  29.193  24.286  1.00  0.00           C    
ATOM   1461 4H46 MOL   148      18.608  27.787  26.971  1.00  0.00           H    
ATOM   1462 5H46 MOL   148      18.176  27.274  25.277  1.00  0.00           H    
ATOM   1463 6H46 MOL   148      20.091  26.220  27.189  1.00  0.00           H    
ATOM   1464 7H46 MOL   148      20.432  26.707  25.478  1.00  0.00           H    
ATOM   1465 8H46 MOL   148      19.561  25.133  25.960  1.00  0.00           H    
ATOM   1466 9H46 MOL   148      15.972  25.855  23.693  1.00  0.00           H    
ATOM   1467 0H47 MOL   148      14.937  24.273  23.591  1.00  0.00           H    
ATOM   1468 1H47 MOL   148      17.389  23.971  23.177  1.00  0.00           H    
ATOM   1469 2H47 MOL   148      16.625  23.088  24.580  1.00  0.00           H    
ATOM   1470 3H47 MOL   148      17.679  24.556  24.695  1.00  0.00           H    
ATOM   1471 4H47 MOL   148      14.283  28.969  26.295  1.00  0.00           H    
ATOM   1472 5H47 MOL   148      13.697  27.589  25.082  1.00  0.00           H    
ATOM   1473 6H47 MOL   148      15.124  30.108  24.594  1.00  0.00           H    
ATOM   1474 7H47 MOL   148      13.603  29.421  23.967  1.00  0.00           H    
ATOM   1475 8H47 MOL   148      15.337  28.699  23.579  1.00  0.00           H    
ATOM   1476  P58 MOL   149      20.169  30.301   5.423  1.00  0.00           P    
ATOM   1477  O58 MOL   149      19.210  31.528   4.960  1.00  0.00           O    
ATOM   1478  C58 MOL   149      18.900  32.566   5.850  1.00  0.00           C    
ATOM   1479  C58 MOL   149      17.679  32.298   6.595  1.00  0.00           C    
ATOM   1480  O58 MOL   149      21.529  30.866   5.566  1.00  0.00           O    
ATOM   1481  O58 MOL   149      20.210  29.073   4.403  1.00  0.00           O    
ATOM   1482  C58 MOL   149      20.002  29.120   2.968  1.00  0.00           C    
ATOM   1483  C59 MOL   149      18.633  29.055   2.481  1.00  0.00           C    
ATOM   1484  O59 MOL   149      19.597  29.705   6.808  1.00  0.00           O    
ATOM   1485  C59 MOL   149      18.662  28.589   6.740  1.00  0.00           C    
ATOM   1486  C59 MOL   149      18.594  27.859   7.944  1.00  0.00           C    
ATOM   1487 4H59 MOL   149      18.870  33.415   5.142  1.00  0.00           H    
ATOM   1488 5H59 MOL   149      19.719  32.712   6.610  1.00  0.00           H    
ATOM   1489 6H59 MOL   149      16.978  32.099   5.807  1.00  0.00           H    
ATOM   1490 7H59 MOL   149      17.466  33.148   7.273  1.00  0.00           H    
ATOM   1491 8H59 MOL   149      17.852  31.354   7.130  1.00  0.00           H    
ATOM   1492 9H59 MOL   149      20.555  28.256   2.420  1.00  0.00           H    
ATOM   1493 0H60 MOL   149      20.517  29.985   2.551  1.00  0.00           H    
ATOM   1494 1H60 MOL   149      18.765  29.047   1.334  1.00  0.00           H    
ATOM   1495 2H60 MOL   149      18.011  29.936   2.862  1.00  0.00           H    
ATOM   1496 3H60 MOL   149      18.173  28.146   2.879  1.00  0.00           H    
ATOM   1497 4H60 MOL   149      18.804  27.930   5.872  1.00  0.00           H    
ATOM   1498 5H60 MOL   149      17.620  29.038   6.462  1.00  0.00           H    
ATOM   1499 6H60 MOL   149      17.987  26.950   7.951  1.00  0.00           H    
ATOM   1500 7H60 MOL   149      18.395  28.447   8.798  1.00  0.00           H    
ATOM   1501 8H60 MOL   149      19.576  27.476   8.274  1.00  0.00           H    
ATOM   1502  P76 MOL   150       1.603  23.391  16.654  1.00  0.00           P    
ATOM   1503  O76 MOL   150       0.790  24.637  16.028  1.00  0.00           O    
ATOM   1504  C76 MOL   150       0.011  24.442  14.877  1.00  0.00           C    
ATOM   1505  C76 MOL   150      -0.375  25.703  14.218  1.00  0.00           C    
ATOM   1506  O76 MOL   150       0.622  22.448  17.140  1.00  0.00           O    
ATOM   1507  O77 MOL   150       2.514  24.024  17.808  1.00  0.00           O    
ATOM   1508  C77 MOL   150       2.116  25.205  18.474  1.00  0.00           C    
ATOM   1509  C77 MOL   150       3.169  25.848  19.247  1.00  0.00           C    
ATOM   1510  O77 MOL   150       2.421  22.610  15.534  1.00  0.00           O    
ATOM   1511  C77 MOL   150       3.763  22.283  15.701  1.00  0.00           C    
ATOM   1512  C77 MOL   150       3.824  21.127  16.538  1.00  0.00           C    
ATOM   1513 6H77 MOL   150      -0.839  23.840  15.090  1.00  0.00           H    
ATOM   1514 7H77 MOL   150       0.597  23.845  14.202  1.00  0.00           H    
ATOM   1515 8H77 MOL   150       0.484  26.254  13.906  1.00  0.00           H    
ATOM   1516 9H77 MOL   150      -0.871  26.329  15.032  1.00  0.00           H    
ATOM   1517 0H78 MOL   150      -1.147  25.559  13.455  1.00  0.00           H    
ATOM   1518 1H78 MOL   150       1.304  24.947  19.182  1.00  0.00           H    
ATOM   1519 2H78 MOL   150       1.722  25.915  17.744  1.00  0.00           H    
ATOM   1520 3H78 MOL   150       3.191  25.477  20.259  1.00  0.00           H    
ATOM   1521 4H78 MOL   150       2.968  26.953  19.243  1.00  0.00           H    
ATOM   1522 5H78 MOL   150       4.097  25.693  18.776  1.00  0.00           H    
ATOM   1523 6H78 MOL   150       4.334  23.093  16.193  1.00  0.00           H    
ATOM   1524 7H78 MOL   150       4.186  22.131  14.677  1.00  0.00           H    
ATOM   1525 8H78 MOL   150       4.785  20.608  16.620  1.00  0.00           H    
ATOM   1526 9H78 MOL   150       3.175  20.296  16.197  1.00  0.00           H    
ATOM   1527 0H79 MOL   150       3.428  21.376  17.576  1.00  0.00           H    
ATOM   1528  P86 MOL   151      26.407  25.805   4.472  1.00  0.00           P    
ATOM   1529  O87 MOL   151      26.558  26.882   5.637  1.00  0.00           O    
ATOM   1530  C87 MOL   151      26.980  28.217   5.639  1.00  0.00           C    
ATOM   1531  C87 MOL   151      28.410  28.404   5.449  1.00  0.00           C    
ATOM   1532  O87 MOL   151      25.356  26.241   3.590  1.00  0.00           O    
ATOM   1533  O87 MOL   151      26.313  24.384   5.158  1.00  0.00           O    
ATOM   1534  C87 MOL   151      25.500  23.351   4.583  1.00  0.00           C    
ATOM   1535  C87 MOL   151      25.752  22.113   5.304  1.00  0.00           C    
ATOM   1536  O87 MOL   151      27.615  25.923   3.474  1.00  0.00           O    
ATOM   1537  C87 MOL   151      28.900  25.369   3.488  1.00  0.00           C    
ATOM   1538  C87 MOL   151      29.783  26.045   2.559  1.00  0.00           C    
ATOM   1539 0H88 MOL   151      26.620  28.738   6.560  1.00  0.00           H    
ATOM   1540 1H88 MOL   151      26.460  28.851   4.953  1.00  0.00           H    
ATOM   1541 2H88 MOL   151      28.776  27.619   4.763  1.00  0.00           H    
ATOM   1542 3H88 MOL   151      29.075  28.450   6.361  1.00  0.00           H    
ATOM   1543 4H88 MOL   151      28.591  29.342   4.960  1.00  0.00           H    
ATOM   1544 5H88 MOL   151      25.818  23.281   3.519  1.00  0.00           H    
ATOM   1545 6H88 MOL   151      24.398  23.538   4.650  1.00  0.00           H    
ATOM   1546 7H88 MOL   151      26.836  21.971   5.547  1.00  0.00           H    
ATOM   1547 8H88 MOL   151      25.299  21.281   4.721  1.00  0.00           H    
ATOM   1548 9H88 MOL   151      25.191  22.147   6.304  1.00  0.00           H    
ATOM   1549 0H89 MOL   151      28.791  24.273   3.210  1.00  0.00           H    
ATOM   1550 1H89 MOL   151      29.297  25.300   4.549  1.00  0.00           H    
ATOM   1551 2H89 MOL   151      29.508  25.839   1.602  1.00  0.00           H    
ATOM   1552 3H89 MOL   151      30.850  25.914   2.713  1.00  0.00           H    
ATOM   1553 4H89 MOL   151      29.704  27.163   2.546  1.00  0.00           H    
ATOM   1554  P89 MOL   152      15.210   3.695  23.284  1.00  0.00           P    
ATOM   1555  O89 MOL   152      14.832   3.155  24.753  1.00  0.00           O    
ATOM   1556  C89 MOL   152      14.985   1.799  25.181  1.00  0.00           C    
ATOM   1557  C89 MOL   152      13.676   1.087  25.200  1.00  0.00           C    
ATOM   1558  O89 MOL   152      16.480   3.118  22.799  1.00  0.00           O    
ATOM   1559  O90 MOL   152      15.070   5.265  23.423  1.00  0.00           O    
ATOM   1560  C90 MOL   152      16.108   6.160  23.762  1.00  0.00           C    
ATOM   1561  C90 MOL   152      16.492   6.028  25.173  1.00  0.00           C    
ATOM   1562  O90 MOL   152      14.136   3.046  22.324  1.00  0.00           O    
ATOM   1563  C90 MOL   152      12.989   3.611  21.740  1.00  0.00           C    
ATOM   1564  C90 MOL   152      12.060   4.133  22.750  1.00  0.00           C    
ATOM   1565 6H90 MOL   152      15.386   1.817  26.241  1.00  0.00           H    
ATOM   1566 7H90 MOL   152      15.724   1.182  24.538  1.00  0.00           H    
ATOM   1567 8H90 MOL   152      13.295   0.834  24.183  1.00  0.00           H    
ATOM   1568 9H90 MOL   152      13.080   1.929  25.654  1.00  0.00           H    
ATOM   1569 0H91 MOL   152      13.567   0.216  25.888  1.00  0.00           H    
ATOM   1570 1H91 MOL   152      15.662   7.196  23.704  1.00  0.00           H    
ATOM   1571 2H91 MOL   152      16.966   6.134  23.063  1.00  0.00           H    
ATOM   1572 3H91 MOL   152      17.173   5.167  25.525  1.00  0.00           H    
ATOM   1573 4H91 MOL   152      15.577   6.106  25.814  1.00  0.00           H    
ATOM   1574 5H91 MOL   152      17.095   6.903  25.439  1.00  0.00           H    
ATOM   1575 6H91 MOL   152      12.483   3.018  21.027  1.00  0.00           H    
ATOM   1576 7H91 MOL   152      13.250   4.529  21.204  1.00  0.00           H    
ATOM   1577 8H91 MOL   152      12.462   4.936  23.362  1.00  0.00           H    
ATOM   1578 9H91 MOL   152      11.704   3.339  23.389  1.00  0.00           H    
ATOM   1579 0H92 MOL   152      11.184   4.537  22.288  1.00  0.00           H    
ATOM   1580  P92 MOL   153       3.568  14.381  25.332  1.00  0.00           P    
ATOM   1581  O92 MOL   153       2.669  15.521  25.953  1.00  0.00           O    
ATOM   1582  C92 MOL   153       3.096  16.277  27.066  1.00  0.00           C    
ATOM   1583  C92 MOL   153       4.238  17.150  26.792  1.00  0.00           C    
ATOM   1584  O92 MOL   153       2.827  13.164  25.502  1.00  0.00           O    
ATOM   1585  O92 MOL   153       4.966  14.290  26.140  1.00  0.00           O    
ATOM   1586  C92 MOL   153       6.137  14.012  25.338  1.00  0.00           C    
ATOM   1587  C92 MOL   153       7.068  13.304  26.200  1.00  0.00           C    
ATOM   1588  O92 MOL   153       3.855  14.788  23.766  1.00  0.00           O    
ATOM   1589  C93 MOL   153       2.607  15.066  22.995  1.00  0.00           C    
ATOM   1590  C93 MOL   153       3.008  15.288  21.626  1.00  0.00           C    
ATOM   1591 2H93 MOL   153       3.318  15.673  28.011  1.00  0.00           H    
ATOM   1592 3H93 MOL   153       2.199  16.940  27.250  1.00  0.00           H    
ATOM   1593 4H93 MOL   153       3.999  17.754  25.850  1.00  0.00           H    
ATOM   1594 5H93 MOL   153       5.139  16.550  26.628  1.00  0.00           H    
ATOM   1595 6H93 MOL   153       4.344  17.877  27.618  1.00  0.00           H    
ATOM   1596 7H93 MOL   153       6.606  14.924  24.946  1.00  0.00           H    
ATOM   1597 8H93 MOL   153       5.805  13.388  24.455  1.00  0.00           H    
ATOM   1598 9H93 MOL   153       7.899  12.850  25.671  1.00  0.00           H    
ATOM   1599 0H94 MOL   153       6.449  12.559  26.663  1.00  0.00           H    
ATOM   1600 1H94 MOL   153       7.428  14.054  26.906  1.00  0.00           H    
ATOM   1601 2H94 MOL   153       2.196  16.010  23.347  1.00  0.00           H    
ATOM   1602 3H94 MOL   153       1.907  14.199  22.990  1.00  0.00           H    
ATOM   1603 4H94 MOL   153       3.504  14.366  21.202  1.00  0.00           H    
ATOM   1604 5H94 MOL   153       3.593  16.203  21.554  1.00  0.00           H    
ATOM   1605 6H94 MOL   153       2.195  15.483  21.013  1.00  0.00           H    
ATOM   1606  P94 MOL   154      18.483  19.135   1.530  1.00  0.00           P    
ATOM   1607  O94 MOL   154      17.076  18.660   0.894  1.00  0.00           O    
ATOM   1608  C94 MOL   154      16.669  19.027  -0.439  1.00  0.00           C    
ATOM   1609  C95 MOL   154      17.294  18.189  -1.501  1.00  0.00           C    
ATOM   1610  O95 MOL   154      18.555  20.360   2.346  1.00  0.00           O    
ATOM   1611  O95 MOL   154      19.427  19.288   0.306  1.00  0.00           O    
ATOM   1612  C95 MOL   154      20.876  19.071   0.428  1.00  0.00           C    
ATOM   1613  C95 MOL   154      21.605  19.810  -0.592  1.00  0.00           C    
ATOM   1614  O95 MOL   154      19.130  18.135   2.592  1.00  0.00           O    
ATOM   1615  C95 MOL   154      19.013  16.752   2.379  1.00  0.00           C    
ATOM   1616  C95 MOL   154      19.425  16.115   3.631  1.00  0.00           C    
ATOM   1617 8H95 MOL   154      17.066  20.078  -0.505  1.00  0.00           H    
ATOM   1618 9H95 MOL   154      15.580  19.055  -0.577  1.00  0.00           H    
ATOM   1619 0H96 MOL   154      17.136  17.093  -1.212  1.00  0.00           H    
ATOM   1620 1H96 MOL   154      18.428  18.325  -1.472  1.00  0.00           H    
ATOM   1621 2H96 MOL   154      16.900  18.367  -2.498  1.00  0.00           H    
ATOM   1622 3H96 MOL   154      21.109  17.960   0.474  1.00  0.00           H    
ATOM   1623 4H96 MOL   154      21.247  19.461   1.341  1.00  0.00           H    
ATOM   1624 5H96 MOL   154      21.834  20.853  -0.317  1.00  0.00           H    
ATOM   1625 6H96 MOL   154      21.384  19.619  -1.704  1.00  0.00           H    
ATOM   1626 7H96 MOL   154      22.627  19.422  -0.533  1.00  0.00           H    
ATOM   1627 8H96 MOL   154      19.621  16.306   1.507  1.00  0.00           H    
ATOM   1628 9H96 MOL   154      17.987  16.511   2.224  1.00  0.00           H    
ATOM   1629 0H97 MOL   154      20.486  16.395   3.886  1.00  0.00           H    
ATOM   1630 1H97 MOL   154      19.449  15.062   3.374  1.00  0.00           H    
ATOM   1631 2H97 MOL   154      18.774  16.219   4.493  1.00  0.00           H    
ATOM   1632  P97 MOL   155       6.311   8.118  27.708  1.00  0.00           P    
ATOM   1633  O97 MOL   155       7.249   6.795  28.023  1.00  0.00           O    
ATOM   1634  C97 MOL   155       7.942   6.556  29.235  1.00  0.00           C    
ATOM   1635  C97 MOL   155       7.035   5.787  30.129  1.00  0.00           C    
ATOM   1636  O97 MOL   155       5.705   8.336  28.989  1.00  0.00           O    
ATOM   1637  O97 MOL   155       5.306   7.804  26.539  1.00  0.00           O    
ATOM   1638  C97 MOL   155       4.402   6.733  26.754  1.00  0.00           C    
ATOM   1639  C98 MOL   155       3.086   7.166  27.278  1.00  0.00           C    
ATOM   1640  O98 MOL   155       7.197   9.405  27.394  1.00  0.00           O    
ATOM   1641  C98 MOL   155       8.538   9.285  27.013  1.00  0.00           C    
ATOM   1642  C98 MOL   155       9.180  10.433  26.397  1.00  0.00           C    
ATOM   1643 4H98 MOL   155       8.210   7.523  29.693  1.00  0.00           H    
ATOM   1644 5H98 MOL   155       8.940   6.076  29.129  1.00  0.00           H    
ATOM   1645 6H98 MOL   155       6.145   5.529  29.592  1.00  0.00           H    
ATOM   1646 7H98 MOL   155       6.657   6.365  30.950  1.00  0.00           H    
ATOM   1647 8H98 MOL   155       7.440   4.874  30.507  1.00  0.00           H    
ATOM   1648 9H98 MOL   155       4.776   5.905  27.314  1.00  0.00           H    
ATOM   1649 0H99 MOL   155       4.168   6.365  25.729  1.00  0.00           H    
ATOM   1650 1H99 MOL   155       2.839   8.092  26.720  1.00  0.00           H    
ATOM   1651 2H99 MOL   155       3.094   7.464  28.324  1.00  0.00           H    
ATOM   1652 3H99 MOL   155       2.302   6.437  27.088  1.00  0.00           H    
ATOM   1653 4H99 MOL   155       8.675   8.484  26.257  1.00  0.00           H    
ATOM   1654 5H99 MOL   155       9.162   8.943  27.869  1.00  0.00           H    
ATOM   1655 6H99 MOL   155      10.283  10.311  26.358  1.00  0.00           H    
ATOM   1656 7H99 MOL   155       9.030  11.286  27.069  1.00  0.00           H    
ATOM   1657 8H99 MOL   155       8.965  10.611  25.359  1.00  0.00           H    
ATOM   1658  P99 MOL   156      18.463   9.408  29.590  1.00  0.00           P    
ATOM   1659  O10 MOL   156      18.297   8.667  28.146  1.00  0.00           O    
ATOM   1660  C10 MOL   156      19.204   8.934  27.147  1.00  0.00           C    
ATOM   1661  C10 MOL   156      20.283   7.962  27.262  1.00  0.00           C    
ATOM   1662  O10 MOL   156      19.148  10.683  29.702  1.00  0.00           O    
ATOM   1663  O10 MOL   156      19.212   8.293  30.436  1.00  0.00           O    
ATOM   1664  C10 MOL   156      18.889   6.918  30.629  1.00  0.00           C    
ATOM   1665  C10 MOL   156      19.555   6.443  31.817  1.00  0.00           C    
ATOM   1666  O10 MOL   156      16.965   9.615  30.114  1.00  0.00           O    
ATOM   1667  C10 MOL   156      16.729  10.022  31.487  1.00  0.00           C    
ATOM   1668  C10 MOL   156      16.886   8.934  32.420  1.00  0.00           C    
ATOM   1669  H10 MOL   156      19.558   9.985  27.259  1.00  0.00           H    
ATOM   1670  H10 MOL   156      18.582   8.867  26.256  1.00  0.00           H    
ATOM   1671  H10 MOL   156      20.914   8.160  28.148  1.00  0.00           H    
ATOM   1672  H10 MOL   156      20.903   7.881  26.435  1.00  0.00           H    
ATOM   1673  H10 MOL   156      19.898   6.984  27.339  1.00  0.00           H    
ATOM   1674  H10 MOL   156      19.260   6.442  29.647  1.00  0.00           H    
ATOM   1675  H10 MOL   156      17.815   6.809  30.592  1.00  0.00           H    
ATOM   1676  H10 MOL   156      19.195   6.898  32.785  1.00  0.00           H    
ATOM   1677  H10 MOL   156      20.640   6.762  31.889  1.00  0.00           H    
ATOM   1678  H10 MOL   156      19.484   5.365  31.913  1.00  0.00           H    
ATOM   1679  H10 MOL   156      15.698  10.324  31.639  1.00  0.00           H    
ATOM   1680  H10 MOL   156      17.461  10.866  31.812  1.00  0.00           H    
ATOM   1681  H10 MOL   156      16.225   8.082  32.153  1.00  0.00           H    
ATOM   1682  H10 MOL   156      16.567   9.360  33.433  1.00  0.00           H    
ATOM   1683  H10 MOL   156      17.835   8.411  32.564  1.00  0.00           H    
ATOM   1684  P10 MOL   157      21.044  20.396   6.198  1.00  0.00           P    
ATOM   1685  O10 MOL   157      19.900  19.525   6.946  1.00  0.00           O    
ATOM   1686  C10 MOL   157      19.163  18.535   6.287  1.00  0.00           C    
ATOM   1687  C10 MOL   157      17.966  18.219   6.983  1.00  0.00           C    
ATOM   1688  O10 MOL   157      20.406  21.018   5.069  1.00  0.00           O    
ATOM   1689  O10 MOL   157      22.086  19.381   5.591  1.00  0.00           O    
ATOM   1690  C10 MOL   157      22.739  18.412   6.331  1.00  0.00           C    
ATOM   1691  C10 MOL   157      23.688  17.697   5.519  1.00  0.00           C    
ATOM   1692  O10 MOL   157      21.643  21.518   7.176  1.00  0.00           O    
ATOM   1693  C10 MOL   157      20.929  22.687   7.403  1.00  0.00           C    
ATOM   1694  C10 MOL   157      21.306  23.503   8.533  1.00  0.00           C    
ATOM   1695  H10 MOL   157      19.830  17.759   6.065  1.00  0.00           H    
ATOM   1696  H10 MOL   157      18.840  19.050   5.356  1.00  0.00           H    
ATOM   1697  H10 MOL   157      17.525  19.180   7.356  1.00  0.00           H    
ATOM   1698  H10 MOL   157      18.175  17.617   7.880  1.00  0.00           H    
ATOM   1699  H10 MOL   157      17.106  17.779   6.388  1.00  0.00           H    
ATOM   1700  H10 MOL   157      22.041  17.729   6.806  1.00  0.00           H    
ATOM   1701  H10 MOL   157      23.268  18.913   7.226  1.00  0.00           H    
ATOM   1702  H10 MOL   157      24.281  18.380   5.028  1.00  0.00           H    
ATOM   1703  H10 MOL   157      23.181  17.104   4.783  1.00  0.00           H    
ATOM   1704  H10 MOL   157      24.344  16.993   6.081  1.00  0.00           H    
ATOM   1705  H10 MOL   157      19.838  22.483   7.663  1.00  0.00           H    
ATOM   1706  H10 MOL   157      20.949  23.187   6.392  1.00  0.00           H    
ATOM   1707  H10 MOL   157      20.744  24.421   8.315  1.00  0.00           H    
ATOM   1708  H10 MOL   157      22.376  23.787   8.611  1.00  0.00           H    
ATOM   1709  H10 MOL   157      20.951  23.163   9.537  1.00  0.00           H    
ATOM   1710  P11 MOL   158       4.752  29.613  23.888  1.00  0.00           P    
ATOM   1711  O11 MOL   158       4.325  31.184  24.015  1.00  0.00           O    
ATOM   1712  C11 MOL   158       5.150  32.299  23.495  1.00  0.00           C    
ATOM   1713  C11 MOL   158       4.597  33.630  23.621  1.00  0.00           C    
ATOM   1714  O11 MOL   158       6.200  29.475  24.172  1.00  0.00           O    
ATOM   1715  O11 MOL   158       4.493  29.197  22.358  1.00  0.00           O    
ATOM   1716  C11 MOL   158       3.400  28.341  21.985  1.00  0.00           C    
ATOM   1717  C11 MOL   158       2.096  28.954  22.340  1.00  0.00           C    
ATOM   1718  O11 MOL   158       3.831  28.623  24.876  1.00  0.00           O    
ATOM   1719  C11 MOL   158       3.217  29.267  26.029  1.00  0.00           C    
ATOM   1720  C11 MOL   158       2.885  28.242  27.030  1.00  0.00           C    
ATOM   1721  H11 MOL   158       5.303  32.091  22.408  1.00  0.00           H    
ATOM   1722  H11 MOL   158       6.141  32.155  24.047  1.00  0.00           H    
ATOM   1723  H11 MOL   158       5.295  34.230  23.030  1.00  0.00           H    
ATOM   1724  H11 MOL   158       4.600  34.103  24.633  1.00  0.00           H    
ATOM   1725  H11 MOL   158       3.562  33.742  23.300  1.00  0.00           H    
ATOM   1726  H11 MOL   158       3.537  27.372  22.400  1.00  0.00           H    
ATOM   1727  H11 MOL   158       3.370  28.245  20.887  1.00  0.00           H    
ATOM   1728  H11 MOL   158       1.911  28.782  23.390  1.00  0.00           H    
ATOM   1729  H12 MOL   158       1.221  28.595  21.770  1.00  0.00           H    
ATOM   1730  H12 MOL   158       2.166  30.021  22.122  1.00  0.00           H    
ATOM   1731  H12 MOL   158       2.279  29.769  25.729  1.00  0.00           H    
ATOM   1732  H12 MOL   158       3.940  30.019  26.336  1.00  0.00           H    
ATOM   1733  H12 MOL   158       2.476  27.345  26.489  1.00  0.00           H    
ATOM   1734  H12 MOL   158       2.145  28.550  27.804  1.00  0.00           H    
ATOM   1735  H12 MOL   158       3.709  27.907  27.727  1.00  0.00           H    
ATOM   1736  P12 MOL   159      27.494  16.441  18.395  1.00  0.00           P    
ATOM   1737  O12 MOL   159      28.342  17.633  19.138  1.00  0.00           O    
ATOM   1738  C12 MOL   159      28.060  19.017  19.219  1.00  0.00           C    
ATOM   1739  C12 MOL   159      28.672  19.620  20.349  1.00  0.00           C    
ATOM   1740  O12 MOL   159      28.101  16.266  17.079  1.00  0.00           O    
ATOM   1741  O12 MOL   159      25.989  16.956  18.333  1.00  0.00           O    
ATOM   1742  C12 MOL   159      24.948  16.781  19.346  1.00  0.00           C    
ATOM   1743  C12 MOL   159      24.975  17.696  20.475  1.00  0.00           C    
ATOM   1744  O12 MOL   159      27.636  15.190  19.392  1.00  0.00           O    
ATOM   1745  C12 MOL   159      28.760  14.367  19.371  1.00  0.00           C    
ATOM   1746  C12 MOL   159      30.065  14.846  19.983  1.00  0.00           C    
ATOM   1747  H12 MOL   159      27.008  19.040  19.486  1.00  0.00           H    
ATOM   1748  H12 MOL   159      28.212  19.428  18.233  1.00  0.00           H    
ATOM   1749  H12 MOL   159      29.807  19.767  20.234  1.00  0.00           H    
ATOM   1750  H12 MOL   159      28.392  19.115  21.257  1.00  0.00           H    
ATOM   1751  H12 MOL   159      28.362  20.665  20.452  1.00  0.00           H    
ATOM   1752  H12 MOL   159      25.002  15.760  19.699  1.00  0.00           H    
ATOM   1753  H12 MOL   159      24.037  16.816  18.841  1.00  0.00           H    
ATOM   1754  H12 MOL   159      25.912  17.511  20.986  1.00  0.00           H    
ATOM   1755  H12 MOL   159      24.166  17.576  21.208  1.00  0.00           H    
ATOM   1756  H12 MOL   159      24.922  18.699  20.124  1.00  0.00           H    
ATOM   1757  H12 MOL   159      29.016  14.153  18.301  1.00  0.00           H    
ATOM   1758  H12 MOL   159      28.535  13.400  19.917  1.00  0.00           H    
ATOM   1759  H12 MOL   159      30.586  13.943  20.177  1.00  0.00           H    
ATOM   1760  H12 MOL   159      29.887  15.396  20.837  1.00  0.00           H    
ATOM   1761  H12 MOL   159      30.598  15.555  19.376  1.00  0.00           H    
ATOM   1762  P12 MOL   160       7.265  16.639  10.974  1.00  0.00           P    
ATOM   1763  O12 MOL   160       7.029  15.334  10.048  1.00  0.00           O    
ATOM   1764  C12 MOL   160       8.147  14.749   9.443  1.00  0.00           C    
ATOM   1765  C12 MOL   160       7.833  14.340   8.061  1.00  0.00           C    
ATOM   1766  O12 MOL   160       8.467  16.541  11.823  1.00  0.00           O    
ATOM   1767  O12 MOL   160       5.880  17.069  11.643  1.00  0.00           O    
ATOM   1768  C12 MOL   160       5.915  17.904  12.822  1.00  0.00           C    
ATOM   1769  C12 MOL   160       5.376  17.201  13.979  1.00  0.00           C    
ATOM   1770  O12 MOL   160       7.632  17.819   9.923  1.00  0.00           O    
ATOM   1771  C12 MOL   160       8.939  18.327   9.760  1.00  0.00           C    
ATOM   1772  C12 MOL   160       8.938  19.248   8.646  1.00  0.00           C    
ATOM   1773  H12 MOL   160       8.337  13.819  10.008  1.00  0.00           H    
ATOM   1774  H12 MOL   160       9.007  15.452   9.525  1.00  0.00           H    
ATOM   1775  H12 MOL   160       7.454  13.277   7.977  1.00  0.00           H    
ATOM   1776  H12 MOL   160       8.662  14.391   7.349  1.00  0.00           H    
ATOM   1777  H12 MOL   160       7.032  14.920   7.571  1.00  0.00           H    
ATOM   1778  H12 MOL   160       5.317  18.809  12.655  1.00  0.00           H    
ATOM   1779  H12 MOL   160       6.929  18.108  13.089  1.00  0.00           H    
ATOM   1780  H12 MOL   160       5.783  16.160  14.091  1.00  0.00           H    
ATOM   1781  H12 MOL   160       4.325  17.137  13.873  1.00  0.00           H    
ATOM   1782  H12 MOL   160       5.551  17.666  14.917  1.00  0.00           H    
ATOM   1783  H12 MOL   160       9.741  17.477   9.649  1.00  0.00           H    
ATOM   1784  H12 MOL   160       9.236  18.863  10.712  1.00  0.00           H    
ATOM   1785  H12 MOL   160       8.280  20.164   8.826  1.00  0.00           H    
ATOM   1786  H12 MOL   160       8.661  18.738   7.686  1.00  0.00           H    
ATOM   1787  H12 MOL   160       9.917  19.708   8.478  1.00  0.00           H    
ATOM   1788  P12 MOL   161      23.553   7.555   9.422  1.00  0.00           P    
ATOM   1789  O12 MOL   161      23.633   5.983   9.722  1.00  0.00           O    
ATOM   1790  C12 MOL   161      24.586   5.334  10.538  1.00  0.00           C    
ATOM   1791  C12 MOL   161      24.032   5.151  11.914  1.00  0.00           C    
ATOM   1792  O12 MOL   161      23.509   7.840   8.006  1.00  0.00           O    
ATOM   1793  O12 MOL   161      24.938   8.207   9.923  1.00  0.00           O    
ATOM   1794  C12 MOL   161      25.380   9.422   9.237  1.00  0.00           C    
ATOM   1795  C12 MOL   161      26.437  10.061  10.103  1.00  0.00           C    
ATOM   1796  O12 MOL   161      22.375   8.190  10.333  1.00  0.00           O    
ATOM   1797  C12 MOL   161      22.313   9.501  11.003  1.00  0.00           C    
ATOM   1798  C12 MOL   161      22.821   9.426  12.391  1.00  0.00           C    
ATOM   1799  H12 MOL   161      25.564   5.907  10.375  1.00  0.00           H    
ATOM   1800  H12 MOL   161      24.745   4.325  10.162  1.00  0.00           H    
ATOM   1801  H12 MOL   161      24.636   4.454  12.553  1.00  0.00           H    
ATOM   1802  H12 MOL   161      23.084   4.735  11.711  1.00  0.00           H    
ATOM   1803  H12 MOL   161      23.828   6.125  12.450  1.00  0.00           H    
ATOM   1804  H12 MOL   161      24.648  10.162   9.128  1.00  0.00           H    
ATOM   1805  H12 MOL   161      25.885   9.191   8.208  1.00  0.00           H    
ATOM   1806  H12 MOL   161      27.052   9.218  10.450  1.00  0.00           H    
ATOM   1807  H12 MOL   161      25.946  10.671  10.814  1.00  0.00           H    
ATOM   1808  H12 MOL   161      27.070  10.768   9.528  1.00  0.00           H    
ATOM   1809  H12 MOL   161      21.229   9.686  11.005  1.00  0.00           H    
ATOM   1810  H12 MOL   161      22.790  10.302  10.365  1.00  0.00           H    
ATOM   1811  H12 MOL   161      22.641  10.334  12.941  1.00  0.00           H    
ATOM   1812  H12 MOL   161      23.906   9.172  12.419  1.00  0.00           H    
ATOM   1813  H12 MOL   161      22.234   8.644  12.952  1.00  0.00           H    
ATOM   1814  P12 MOL   162      24.676  25.956  15.909  1.00  0.00           P    
ATOM   1815  O12 MOL   162      24.379  27.535  16.015  1.00  0.00           O    
ATOM   1816  C12 MOL   162      23.163  27.854  16.658  1.00  0.00           C    
ATOM   1817  C12 MOL   162      23.101  29.331  16.895  1.00  0.00           C    
ATOM   1818  O12 MOL   162      25.088  25.271  17.137  1.00  0.00           O    
ATOM   1819  O12 MOL   162      25.807  25.760  14.804  1.00  0.00           O    
ATOM   1820  C12 MOL   162      26.066  24.521  14.041  1.00  0.00           C    
ATOM   1821  C12 MOL   162      26.317  25.029  12.622  1.00  0.00           C    
ATOM   1822  O12 MOL   162      23.372  25.187  15.385  1.00  0.00           O    
ATOM   1823  C12 MOL   162      22.710  25.605  14.158  1.00  0.00           C    
ATOM   1824  C12 MOL   162      21.454  24.880  14.037  1.00  0.00           C    
ATOM   1825  H12 MOL   162      23.034  27.176  17.624  1.00  0.00           H    
ATOM   1826  H12 MOL   162      22.299  27.513  16.010  1.00  0.00           H    
ATOM   1827  H12 MOL   162      23.630  29.769  16.030  1.00  0.00           H    
ATOM   1828  H12 MOL   162      23.742  29.634  17.734  1.00  0.00           H    
ATOM   1829  H13 MOL   162      22.080  29.721  16.932  1.00  0.00           H    
ATOM   1830  H13 MOL   162      25.262  23.813  14.150  1.00  0.00           H    
ATOM   1831  H13 MOL   162      26.961  24.033  14.577  1.00  0.00           H    
ATOM   1832  H13 MOL   162      27.205  25.767  12.594  1.00  0.00           H    
ATOM   1833  H13 MOL   162      25.443  25.632  12.364  1.00  0.00           H    
ATOM   1834  H13 MOL   162      26.537  24.356  11.803  1.00  0.00           H    
ATOM   1835  H13 MOL   162      23.361  25.406  13.350  1.00  0.00           H    
ATOM   1836  H13 MOL   162      22.610  26.685  14.225  1.00  0.00           H    
ATOM   1837  H13 MOL   162      20.771  25.422  13.439  1.00  0.00           H    
ATOM   1838  H13 MOL   162      20.934  24.582  14.942  1.00  0.00           H    
ATOM   1839  H13 MOL   162      21.661  23.930  13.554  1.00  0.00           H    
ATOM   1840  P13 MOL   163      21.554  16.947  15.690  1.00  0.00           P    
ATOM   1841  O13 MOL   163      21.734  18.434  16.388  1.00  0.00           O    
ATOM   1842  C13 MOL   163      20.747  19.347  16.057  1.00  0.00           C    
ATOM   1843  C13 MOL   163      20.692  19.843  14.678  1.00  0.00           C    
ATOM   1844  O13 MOL   163      22.319  16.950  14.412  1.00  0.00           O    
ATOM   1845  O13 MOL   163      19.980  16.742  15.418  1.00  0.00           O    
ATOM   1846  C13 MOL   163      19.308  16.442  14.149  1.00  0.00           C    
ATOM   1847  C13 MOL   163      17.797  16.259  14.371  1.00  0.00           C    
ATOM   1848  O13 MOL   163      22.033  15.873  16.786  1.00  0.00           O    
ATOM   1849  C13 MOL   163      22.917  14.814  16.474  1.00  0.00           C    
ATOM   1850  C13 MOL   163      22.100  13.546  16.536  1.00  0.00           C    
ATOM   1851  H13 MOL   163      20.894  20.250  16.619  1.00  0.00           H    
ATOM   1852  H13 MOL   163      19.720  18.922  16.415  1.00  0.00           H    
ATOM   1853  H13 MOL   163      21.561  20.478  14.563  1.00  0.00           H    
ATOM   1854  H13 MOL   163      19.761  20.471  14.493  1.00  0.00           H    
ATOM   1855  H13 MOL   163      20.597  19.025  13.939  1.00  0.00           H    
ATOM   1856  H13 MOL   163      19.775  15.502  13.804  1.00  0.00           H    
ATOM   1857  H13 MOL   163      19.598  17.179  13.389  1.00  0.00           H    
ATOM   1858  H13 MOL   163      17.688  15.374  14.992  1.00  0.00           H    
ATOM   1859  H13 MOL   163      17.223  16.247  13.439  1.00  0.00           H    
ATOM   1860  H13 MOL   163      17.556  17.067  15.000  1.00  0.00           H    
ATOM   1861  H13 MOL   163      23.694  14.803  17.285  1.00  0.00           H    
ATOM   1862  H13 MOL   163      23.391  14.859  15.502  1.00  0.00           H    
ATOM   1863  H13 MOL   163      22.045  13.012  17.548  1.00  0.00           H    
ATOM   1864  H13 MOL   163      22.573  12.967  15.756  1.00  0.00           H    
ATOM   1865  H13 MOL   163      21.047  13.724  16.218  1.00  0.00           H    
ATOM   1866  P13 MOL   164      21.234  17.403  25.102  1.00  0.00           P    
ATOM   1867  O13 MOL   164      21.416  18.739  25.981  1.00  0.00           O    
ATOM   1868  C13 MOL   164      22.545  19.540  26.001  1.00  0.00           C    
ATOM   1869  C13 MOL   164      22.483  20.555  26.967  1.00  0.00           C    
ATOM   1870  O13 MOL   164      20.071  17.484  24.127  1.00  0.00           O    
ATOM   1871  O13 MOL   164      20.928  16.164  26.090  1.00  0.00           O    
ATOM   1872  C13 MOL   164      20.589  16.122  27.501  1.00  0.00           C    
ATOM   1873  C13 MOL   164      21.784  16.023  28.338  1.00  0.00           C    
ATOM   1874  O13 MOL   164      22.540  17.046  24.256  1.00  0.00           O    
ATOM   1875  C13 MOL   164      22.944  15.714  24.031  1.00  0.00           C    
ATOM   1876  C13 MOL   164      23.940  15.602  22.937  1.00  0.00           C    
ATOM   1877  H14 MOL   164      22.714  19.848  24.992  1.00  0.00           H    
ATOM   1878  H14 MOL   164      23.365  18.837  26.268  1.00  0.00           H    
ATOM   1879  H14 MOL   164      21.625  21.169  26.731  1.00  0.00           H    
ATOM   1880  H14 MOL   164      23.333  21.189  26.888  1.00  0.00           H    
ATOM   1881  H14 MOL   164      22.451  20.138  27.969  1.00  0.00           H    
ATOM   1882  H14 MOL   164      19.966  15.199  27.700  1.00  0.00           H    
ATOM   1883  H14 MOL   164      20.090  17.055  27.786  1.00  0.00           H    
ATOM   1884  H14 MOL   164      21.510  15.970  29.379  1.00  0.00           H    
ATOM   1885  H14 MOL   164      22.595  16.759  28.149  1.00  0.00           H    
ATOM   1886  H14 MOL   164      22.160  15.057  28.076  1.00  0.00           H    
ATOM   1887  H14 MOL   164      21.967  15.255  23.822  1.00  0.00           H    
ATOM   1888  H14 MOL   164      23.306  15.343  25.058  1.00  0.00           H    
ATOM   1889  H14 MOL   164      24.729  16.333  23.007  1.00  0.00           H    
ATOM   1890  H14 MOL   164      23.443  15.726  22.003  1.00  0.00           H    
ATOM   1891  H14 MOL   164      24.357  14.614  22.962  1.00  0.00           H    
ATOM   1892  P14 MOL   165      26.954   4.248  16.785  1.00  0.00           P    
ATOM   1893  O14 MOL   165      26.025   5.488  16.236  1.00  0.00           O    
ATOM   1894  C14 MOL   165      25.933   5.735  14.859  1.00  0.00           C    
ATOM   1895  C14 MOL   165      26.393   7.084  14.511  1.00  0.00           C    
ATOM   1896  O14 MOL   165      28.210   4.149  16.122  1.00  0.00           O    
ATOM   1897  O14 MOL   165      26.210   2.925  16.359  1.00  0.00           O    
ATOM   1898  C14 MOL   165      26.547   1.590  16.765  1.00  0.00           C    
ATOM   1899  C14 MOL   165      25.535   0.636  16.277  1.00  0.00           C    
ATOM   1900  O14 MOL   165      27.018   4.291  18.371  1.00  0.00           O    
ATOM   1901  C14 MOL   165      25.963   3.994  19.308  1.00  0.00           C    
ATOM   1902  C14 MOL   165      26.274   4.150  20.698  1.00  0.00           C    
ATOM   1903  H14 MOL   165      24.911   5.486  14.461  1.00  0.00           H    
ATOM   1904  H14 MOL   165      26.551   5.016  14.257  1.00  0.00           H    
ATOM   1905  H14 MOL   165      27.313   7.259  15.121  1.00  0.00           H    
ATOM   1906  H14 MOL   165      25.622   7.821  14.870  1.00  0.00           H    
ATOM   1907  H14 MOL   165      26.616   7.285  13.497  1.00  0.00           H    
ATOM   1908  H14 MOL   165      26.623   1.536  17.831  1.00  0.00           H    
ATOM   1909  H14 MOL   165      27.498   1.379  16.323  1.00  0.00           H    
ATOM   1910  H14 MOL   165      25.228   0.718  15.193  1.00  0.00           H    
ATOM   1911  H14 MOL   165      24.642   0.724  16.933  1.00  0.00           H    
ATOM   1912  H14 MOL   165      25.942  -0.327  16.390  1.00  0.00           H    
ATOM   1913  H14 MOL   165      25.621   2.941  19.119  1.00  0.00           H    
ATOM   1914  H14 MOL   165      25.105   4.574  18.897  1.00  0.00           H    
ATOM   1915  H14 MOL   165      27.106   3.478  20.884  1.00  0.00           H    
ATOM   1916  H14 MOL   165      25.517   3.903  21.466  1.00  0.00           H    
ATOM   1917  H14 MOL   165      26.557   5.224  20.862  1.00  0.00           H    
ATOM   1918  P14 MOL   166      27.055   6.344   6.925  1.00  0.00           P    
ATOM   1919  O14 MOL   166      27.493   5.311   5.819  1.00  0.00           O    
ATOM   1920  C14 MOL   166      28.174   5.645   4.559  1.00  0.00           C    
ATOM   1921  C14 MOL   166      29.561   5.267   4.565  1.00  0.00           C    
ATOM   1922  O14 MOL   166      25.623   6.589   6.775  1.00  0.00           O    
ATOM   1923  O14 MOL   166      27.800   7.683   6.688  1.00  0.00           O    
ATOM   1924  C14 MOL   166      28.426   8.547   7.618  1.00  0.00           C    
ATOM   1925  C14 MOL   166      29.818   8.228   7.909  1.00  0.00           C    
ATOM   1926  O14 MOL   166      27.446   5.846   8.439  1.00  0.00           O    
ATOM   1927  C14 MOL   166      27.693   4.489   8.701  1.00  0.00           C    
ATOM   1928  C14 MOL   166      29.110   4.362   8.853  1.00  0.00           C    
ATOM   1929  H14 MOL   166      27.936   6.654   4.242  1.00  0.00           H    
ATOM   1930  H14 MOL   166      27.753   5.161   3.689  1.00  0.00           H    
ATOM   1931  H14 MOL   166      30.224   5.994   5.041  1.00  0.00           H    
ATOM   1932  H14 MOL   166      29.895   5.177   3.541  1.00  0.00           H    
ATOM   1933  H14 MOL   166      29.700   4.292   4.994  1.00  0.00           H    
ATOM   1934  H14 MOL   166      27.939   8.503   8.590  1.00  0.00           H    
ATOM   1935  H14 MOL   166      28.334   9.652   7.396  1.00  0.00           H    
ATOM   1936  H14 MOL   166      30.487   8.314   7.058  1.00  0.00           H    
ATOM   1937  H14 MOL   166      29.968   7.189   8.219  1.00  0.00           H    
ATOM   1938  H14 MOL   166      30.005   8.938   8.713  1.00  0.00           H    
ATOM   1939  H14 MOL   166      27.392   3.824   7.898  1.00  0.00           H    
ATOM   1940  H14 MOL   166      27.092   4.140   9.613  1.00  0.00           H    
ATOM   1941  H14 MOL   166      29.529   5.109   9.573  1.00  0.00           H    
ATOM   1942  H14 MOL   166      29.426   4.629   7.824  1.00  0.00           H    
ATOM   1943  H14 MOL   166      29.414   3.377   9.174  1.00  0.00           H    
ATOM   1944  P14 MOL   167       2.768   9.940  23.330  1.00  0.00           P    
ATOM   1945  O14 MOL   167       2.066   8.596  22.793  1.00  0.00           O    
ATOM   1946  C14 MOL   167       1.806   7.591  23.678  1.00  0.00           C    
ATOM   1947  C14 MOL   167       2.361   6.318  23.283  1.00  0.00           C    
ATOM   1948  O14 MOL   167       2.259  10.555  24.573  1.00  0.00           O    
ATOM   1949  O14 MOL   167       2.964  11.008  22.195  1.00  0.00           O    
ATOM   1950  C14 MOL   167       3.365  10.584  20.892  1.00  0.00           C    
ATOM   1951  C14 MOL   167       3.644  11.725  20.002  1.00  0.00           C    
ATOM   1952  O14 MOL   167       4.214   9.405  23.714  1.00  0.00           O    
ATOM   1953  C14 MOL   167       5.242  10.254  24.240  1.00  0.00           C    
ATOM   1954  C14 MOL   167       6.520   9.597  23.769  1.00  0.00           C    
ATOM   1955  H14 MOL   167       0.726   7.370  23.869  1.00  0.00           H    
ATOM   1956  H14 MOL   167       2.295   7.748  24.607  1.00  0.00           H    
ATOM   1957  H14 MOL   167       2.520   5.580  24.186  1.00  0.00           H    
ATOM   1958  H14 MOL   167       3.410   6.580  22.988  1.00  0.00           H    
ATOM   1959  H14 MOL   167       1.777   5.749  22.529  1.00  0.00           H    
ATOM   1960  H14 MOL   167       2.587   9.940  20.467  1.00  0.00           H    
ATOM   1961  H14 MOL   167       4.314  10.039  21.045  1.00  0.00           H    
ATOM   1962  H14 MOL   167       2.703  12.256  19.782  1.00  0.00           H    
ATOM   1963  H14 MOL   167       4.073  11.450  18.979  1.00  0.00           H    
ATOM   1964  H14 MOL   167       4.513  12.322  20.360  1.00  0.00           H    
ATOM   1965  H14 MOL   167       5.240  10.337  25.370  1.00  0.00           H    
ATOM   1966  H14 MOL   167       5.245  11.285  23.866  1.00  0.00           H    
ATOM   1967  H14 MOL   167       7.465   9.832  24.426  1.00  0.00           H    
ATOM   1968  H14 MOL   167       6.711   9.884  22.691  1.00  0.00           H    
ATOM   1969  H14 MOL   167       6.313   8.538  23.873  1.00  0.00           H    
ATOM   1970  P15 MOL   168      17.288   8.113   5.285  1.00  0.00           P    
ATOM   1971  O15 MOL   168      16.665   7.964   6.703  1.00  0.00           O    
ATOM   1972  C15 MOL   168      16.248   9.062   7.521  1.00  0.00           C    
ATOM   1973  C15 MOL   168      15.220   8.689   8.505  1.00  0.00           C    
ATOM   1974  O15 MOL   168      17.689   9.483   5.195  1.00  0.00           O    
ATOM   1975  O15 MOL   168      16.127   7.783   4.192  1.00  0.00           O    
ATOM   1976  C15 MOL   168      14.755   7.943   4.449  1.00  0.00           C    
ATOM   1977  C15 MOL   168      13.964   7.322   3.420  1.00  0.00           C    
ATOM   1978  O15 MOL   168      18.518   7.052   5.110  1.00  0.00           O    
ATOM   1979  C15 MOL   168      18.869   6.644   3.799  1.00  0.00           C    
ATOM   1980  C15 MOL   168      19.990   5.659   3.982  1.00  0.00           C    
ATOM   1981  H15 MOL   168      15.783   9.899   6.989  1.00  0.00           H    
ATOM   1982  H15 MOL   168      17.174   9.372   7.992  1.00  0.00           H    
ATOM   1983  H15 MOL   168      14.312   8.528   7.925  1.00  0.00           H    
ATOM   1984  H15 MOL   168      15.125   9.512   9.237  1.00  0.00           H    
ATOM   1985  H15 MOL   168      15.393   7.726   9.055  1.00  0.00           H    
ATOM   1986  H15 MOL   168      14.603   9.049   4.404  1.00  0.00           H    
ATOM   1987  H15 MOL   168      14.486   7.536   5.435  1.00  0.00           H    
ATOM   1988  H15 MOL   168      12.910   7.148   3.758  1.00  0.00           H    
ATOM   1989  H15 MOL   168      14.298   6.316   3.125  1.00  0.00           H    
ATOM   1990  H15 MOL   168      14.053   7.974   2.494  1.00  0.00           H    
ATOM   1991  H15 MOL   168      19.246   7.607   3.252  1.00  0.00           H    
ATOM   1992  H15 MOL   168      18.103   6.224   3.141  1.00  0.00           H    
ATOM   1993  H15 MOL   168      20.654   6.176   4.687  1.00  0.00           H    
ATOM   1994  H15 MOL   168      20.571   5.492   3.118  1.00  0.00           H    
ATOM   1995  H15 MOL   168      19.672   4.685   4.384  1.00  0.00           H    
ATOM   1996  P15 MOL   169      15.515  21.687  28.058  1.00  0.00           P    
ATOM   1997  O15 MOL   169      16.421  20.376  27.837  1.00  0.00           O    
ATOM   1998  C15 MOL   169      16.678  19.990  26.447  1.00  0.00           C    
ATOM   1999  C15 MOL   169      17.856  19.224  26.242  1.00  0.00           C    
ATOM   2000  O15 MOL   169      14.560  21.762  26.933  1.00  0.00           O    
ATOM   2001  O15 MOL   169      16.448  23.015  28.056  1.00  0.00           O    
ATOM   2002  C15 MOL   169      17.654  22.966  28.757  1.00  0.00           C    
ATOM   2003  C15 MOL   169      18.639  22.109  28.108  1.00  0.00           C    
ATOM   2004  O15 MOL   169      14.851  21.581  29.506  1.00  0.00           O    
ATOM   2005  C15 MOL   169      13.464  21.563  29.761  1.00  0.00           C    
ATOM   2006  C15 MOL   169      12.824  22.773  29.391  1.00  0.00           C    
ATOM   2007  H15 MOL   169      16.744  20.920  25.815  1.00  0.00           H    
ATOM   2008  H15 MOL   169      15.816  19.337  26.134  1.00  0.00           H    
ATOM   2009  H15 MOL   169      17.904  18.402  26.974  1.00  0.00           H    
ATOM   2010  H15 MOL   169      18.645  19.910  26.444  1.00  0.00           H    
ATOM   2011  H15 MOL   169      17.944  18.950  25.183  1.00  0.00           H    
ATOM   2012  H15 MOL   169      17.580  22.627  29.827  1.00  0.00           H    
ATOM   2013  H15 MOL   169      18.038  24.039  28.809  1.00  0.00           H    
ATOM   2014  H15 MOL   169      19.680  22.542  28.246  1.00  0.00           H    
ATOM   2015  H15 MOL   169      18.395  22.258  27.051  1.00  0.00           H    
ATOM   2016  H15 MOL   169      18.589  21.047  28.331  1.00  0.00           H    
ATOM   2017  H15 MOL   169      13.314  21.219  30.853  1.00  0.00           H    
ATOM   2018  H15 MOL   169      12.915  20.694  29.277  1.00  0.00           H    
ATOM   2019  H15 MOL   169      13.188  23.603  29.936  1.00  0.00           H    
ATOM   2020  H15 MOL   169      11.760  22.700  29.649  1.00  0.00           H    
ATOM   2021  H15 MOL   169      12.956  23.007  28.336  1.00  0.00           H    
ATOM   2022  P15 MOL   170      23.105  28.306   8.009  1.00  0.00           P    
ATOM   2023  O15 MOL   170      22.782  26.914   7.258  1.00  0.00           O    
ATOM   2024  C15 MOL   170      22.636  26.816   5.876  1.00  0.00           C    
ATOM   2025  C16 MOL   170      22.084  25.599   5.385  1.00  0.00           C    
ATOM   2026  O16 MOL   170      23.349  29.430   7.116  1.00  0.00           O    
ATOM   2027  O16 MOL   170      24.496  28.075   8.748  1.00  0.00           O    
ATOM   2028  C16 MOL   170      25.060  26.783   9.083  1.00  0.00           C    
ATOM   2029  C16 MOL   170      26.470  26.881   9.485  1.00  0.00           C    
ATOM   2030  O16 MOL   170      22.029  28.721   9.095  1.00  0.00           O    
ATOM   2031  C16 MOL   170      21.580  27.820  10.150  1.00  0.00           C    
ATOM   2032  C16 MOL   170      22.247  28.060  11.419  1.00  0.00           C    
ATOM   2033  H16 MOL   170      23.653  26.922   5.441  1.00  0.00           H    
ATOM   2034  H16 MOL   170      22.066  27.627   5.413  1.00  0.00           H    
ATOM   2035  H16 MOL   170      22.362  25.602   4.284  1.00  0.00           H    
ATOM   2036  H16 MOL   170      20.990  25.539   5.528  1.00  0.00           H    
ATOM   2037  H16 MOL   170      22.541  24.609   5.674  1.00  0.00           H    
ATOM   2038  H16 MOL   170      24.943  26.068   8.265  1.00  0.00           H    
ATOM   2039  H16 MOL   170      24.468  26.319   9.852  1.00  0.00           H    
ATOM   2040  H16 MOL   170      26.959  27.377   8.651  1.00  0.00           H    
ATOM   2041  H16 MOL   170      26.979  25.922   9.632  1.00  0.00           H    
ATOM   2042  H16 MOL   170      26.545  27.590  10.332  1.00  0.00           H    
ATOM   2043  H16 MOL   170      21.652  26.772   9.778  1.00  0.00           H    
ATOM   2044  H16 MOL   170      20.470  27.990  10.238  1.00  0.00           H    
ATOM   2045  H16 MOL   170      23.321  28.085  11.241  1.00  0.00           H    
ATOM   2046  H16 MOL   170      22.079  27.246  12.023  1.00  0.00           H    
ATOM   2047  H16 MOL   170      21.914  28.938  12.047  1.00  0.00           H    
ATOM   2048  P16 MOL   171       6.321  23.486  27.103  1.00  0.00           P    
ATOM   2049  O16 MOL   171       5.175  22.560  27.688  1.00  0.00           O    
ATOM   2050  C16 MOL   171       5.258  21.853  28.901  1.00  0.00           C    
ATOM   2051  C16 MOL   171       6.068  20.651  28.731  1.00  0.00           C    
ATOM   2052  O16 MOL   171       7.670  22.958  26.937  1.00  0.00           O    
ATOM   2053  O16 MOL   171       6.587  24.457  28.349  1.00  0.00           O    
ATOM   2054  C16 MOL   171       5.908  25.688  28.612  1.00  0.00           C    
ATOM   2055  C16 MOL   171       6.128  26.110  30.007  1.00  0.00           C    
ATOM   2056  O16 MOL   171       5.741  24.272  25.823  1.00  0.00           O    
ATOM   2057  C16 MOL   171       4.379  24.345  25.522  1.00  0.00           C    
ATOM   2058  C16 MOL   171       4.236  25.443  24.580  1.00  0.00           C    
ATOM   2059  H16 MOL   171       4.296  21.628  29.303  1.00  0.00           H    
ATOM   2060  H16 MOL   171       5.628  22.463  29.746  1.00  0.00           H    
ATOM   2061  H16 MOL   171       7.138  20.895  28.424  1.00  0.00           H    
ATOM   2062  H16 MOL   171       5.557  19.905  28.055  1.00  0.00           H    
ATOM   2063  H16 MOL   171       6.281  20.054  29.628  1.00  0.00           H    
ATOM   2064  H16 MOL   171       4.828  25.588  28.484  1.00  0.00           H    
ATOM   2065  H16 MOL   171       6.274  26.523  27.879  1.00  0.00           H    
ATOM   2066  H16 MOL   171       6.986  26.801  30.194  1.00  0.00           H    
ATOM   2067  H16 MOL   171       6.140  25.299  30.705  1.00  0.00           H    
ATOM   2068  H16 MOL   171       5.305  26.813  30.283  1.00  0.00           H    
ATOM   2069  H16 MOL   171       3.806  24.475  26.463  1.00  0.00           H    
ATOM   2070  H16 MOL   171       4.085  23.381  24.994  1.00  0.00           H    
ATOM   2071  H16 MOL   171       3.169  25.633  24.451  1.00  0.00           H    
ATOM   2072  H16 MOL   171       4.751  25.148  23.651  1.00  0.00           H    
ATOM   2073  H16 MOL   171       4.666  26.330  24.963  1.00  0.00           H    
ATOM   2074  P16 MOL   172      15.425  14.810  18.154  1.00  0.00           P    
ATOM   2075  O16 MOL   172      15.602  15.217  19.667  1.00  0.00           O    
ATOM   2076  C16 MOL   172      15.593  16.595  20.173  1.00  0.00           C    
ATOM   2077  C16 MOL   172      14.204  16.956  20.531  1.00  0.00           C    
ATOM   2078  O16 MOL   172      15.529  13.363  18.059  1.00  0.00           O    
ATOM   2079  O16 MOL   172      16.605  15.456  17.331  1.00  0.00           O    
ATOM   2080  C16 MOL   172      17.928  15.590  17.886  1.00  0.00           C    
ATOM   2081  C16 MOL   172      18.762  14.443  17.697  1.00  0.00           C    
ATOM   2082  O16 MOL   172      14.059  15.476  17.672  1.00  0.00           O    
ATOM   2083  C16 MOL   172      13.959  16.663  16.909  1.00  0.00           C    
ATOM   2084  C16 MOL   172      12.567  16.816  16.460  1.00  0.00           C    
ATOM   2085  H16 MOL   172      16.021  17.286  19.393  1.00  0.00           H    
ATOM   2086  H16 MOL   172      16.323  16.669  20.987  1.00  0.00           H    
ATOM   2087  H16 MOL   172      13.571  16.775  19.611  1.00  0.00           H    
ATOM   2088  H16 MOL   172      14.057  17.983  20.891  1.00  0.00           H    
ATOM   2089  H16 MOL   172      13.909  16.270  21.328  1.00  0.00           H    
ATOM   2090  H16 MOL   172      17.796  15.701  19.003  1.00  0.00           H    
ATOM   2091  H16 MOL   172      18.425  16.572  17.552  1.00  0.00           H    
ATOM   2092  H16 MOL   172      18.945  14.302  16.628  1.00  0.00           H    
ATOM   2093  H16 MOL   172      18.293  13.515  18.087  1.00  0.00           H    
ATOM   2094  H16 MOL   172      19.711  14.653  18.184  1.00  0.00           H    
ATOM   2095  H16 MOL   172      14.681  16.636  16.022  1.00  0.00           H    
ATOM   2096  H16 MOL   172      14.235  17.570  17.540  1.00  0.00           H    
ATOM   2097  H16 MOL   172      12.162  15.853  16.147  1.00  0.00           H    
ATOM   2098  H16 MOL   172      12.499  17.596  15.726  1.00  0.00           H    
ATOM   2099  H16 MOL   172      11.953  17.217  17.326  1.00  0.00           H    
ATOM   2100  P17 MOL   173      13.300  15.351  11.763  1.00  0.00           P    
ATOM   2101  O17 MOL   173      14.179  16.666  11.971  1.00  0.00           O    
ATOM   2102  C17 MOL   173      13.836  17.668  12.863  1.00  0.00           C    
ATOM   2103  C17 MOL   173      14.956  18.537  13.103  1.00  0.00           C    
ATOM   2104  O17 MOL   173      11.899  15.543  12.047  1.00  0.00           O    
ATOM   2105  O17 MOL   173      13.777  14.310  12.839  1.00  0.00           O    
ATOM   2106  C17 MOL   173      14.993  14.400  13.567  1.00  0.00           C    
ATOM   2107  C17 MOL   173      14.722  13.698  14.800  1.00  0.00           C    
ATOM   2108  O17 MOL   173      13.533  14.828  10.248  1.00  0.00           O    
ATOM   2109  C17 MOL   173      12.644  14.329   9.258  1.00  0.00           C    
ATOM   2110  C17 MOL   173      12.061  13.051   9.642  1.00  0.00           C    
ATOM   2111  H17 MOL   173      13.349  17.286  13.728  1.00  0.00           H    
ATOM   2112  H17 MOL   173      13.043  18.253  12.378  1.00  0.00           H    
ATOM   2113  H17 MOL   173      14.710  19.567  13.341  1.00  0.00           H    
ATOM   2114  H17 MOL   173      15.619  18.399  12.287  1.00  0.00           H    
ATOM   2115  H17 MOL   173      15.567  18.271  13.961  1.00  0.00           H    
ATOM   2116  H17 MOL   173      15.291  15.422  13.698  1.00  0.00           H    
ATOM   2117  H17 MOL   173      15.774  13.944  12.936  1.00  0.00           H    
ATOM   2118  H17 MOL   173      14.022  12.844  14.697  1.00  0.00           H    
ATOM   2119  H17 MOL   173      14.383  14.385  15.611  1.00  0.00           H    
ATOM   2120  H17 MOL   173      15.676  13.232  15.186  1.00  0.00           H    
ATOM   2121  H18 MOL   173      13.270  14.118   8.319  1.00  0.00           H    
ATOM   2122  H18 MOL   173      11.885  15.056   8.928  1.00  0.00           H    
ATOM   2123  H18 MOL   173      11.640  12.623   8.720  1.00  0.00           H    
ATOM   2124  H18 MOL   173      11.272  13.096  10.446  1.00  0.00           H    
ATOM   2125  H18 MOL   173      12.773  12.458  10.107  1.00  0.00           H    
ATOM   2126  P18 MOL   174       8.716  22.346  15.573  1.00  0.00           P    
ATOM   2127  O18 MOL   174       8.620  21.834  14.064  1.00  0.00           O    
ATOM   2128  C18 MOL   174       7.570  22.152  13.205  1.00  0.00           C    
ATOM   2129  C18 MOL   174       7.518  21.292  11.980  1.00  0.00           C    
ATOM   2130  O18 MOL   174      10.088  22.189  15.998  1.00  0.00           O    
ATOM   2131  O18 MOL   174       7.736  21.572  16.588  1.00  0.00           O    
ATOM   2132  C18 MOL   174       8.141  21.179  17.897  1.00  0.00           C    
ATOM   2133  C18 MOL   174       6.971  21.252  18.827  1.00  0.00           C    
ATOM   2134  O18 MOL   174       8.346  23.911  15.670  1.00  0.00           O    
ATOM   2135  C18 MOL   174       7.841  24.545  16.871  1.00  0.00           C    
ATOM   2136  C18 MOL   174       6.869  25.569  16.445  1.00  0.00           C    
ATOM   2137  H18 MOL   174       7.580  23.228  13.037  1.00  0.00           H    
ATOM   2138  H18 MOL   174       6.632  21.918  13.780  1.00  0.00           H    
ATOM   2139  H18 MOL   174       6.454  21.325  11.676  1.00  0.00           H    
ATOM   2140  H18 MOL   174       7.767  20.196  12.273  1.00  0.00           H    
ATOM   2141  H18 MOL   174       8.185  21.718  11.214  1.00  0.00           H    
ATOM   2142  H18 MOL   174       8.918  21.995  18.210  1.00  0.00           H    
ATOM   2143  H18 MOL   174       8.609  20.161  17.810  1.00  0.00           H    
ATOM   2144  H18 MOL   174       6.531  22.288  18.765  1.00  0.00           H    
ATOM   2145  H18 MOL   174       7.308  21.121  19.851  1.00  0.00           H    
ATOM   2146  H18 MOL   174       6.174  20.568  18.505  1.00  0.00           H    
ATOM   2147  H18 MOL   174       8.711  24.993  17.383  1.00  0.00           H    
ATOM   2148  H18 MOL   174       7.448  23.773  17.529  1.00  0.00           H    
ATOM   2149  H18 MOL   174       6.337  26.002  17.343  1.00  0.00           H    
ATOM   2150  H18 MOL   174       6.170  25.209  15.685  1.00  0.00           H    
ATOM   2151  H18 MOL   174       7.463  26.433  15.959  1.00  0.00           H    
ATOM   2152  P18 MOL   175       8.897  12.607  12.822  1.00  0.00           P    
ATOM   2153  O18 MOL   175      10.089  11.549  12.801  1.00  0.00           O    
ATOM   2154  C18 MOL   175      11.405  11.895  13.155  1.00  0.00           C    
ATOM   2155  C18 MOL   175      12.224  10.798  13.723  1.00  0.00           C    
ATOM   2156  O18 MOL   175       9.440  13.895  12.336  1.00  0.00           O    
ATOM   2157  O18 MOL   175       8.315  12.604  14.322  1.00  0.00           O    
ATOM   2158  C18 MOL   175       7.867  11.334  14.860  1.00  0.00           C    
ATOM   2159  C18 MOL   175       7.785  11.501  16.330  1.00  0.00           C    
ATOM   2160  O18 MOL   175       7.767  12.085  11.807  1.00  0.00           O    
ATOM   2161  C18 MOL   175       7.942  10.977  10.884  1.00  0.00           C    
ATOM   2162  C18 MOL   175       6.776  10.553  10.104  1.00  0.00           C    
ATOM   2163  H18 MOL   175      11.300  12.629  13.902  1.00  0.00           H    
ATOM   2164  H18 MOL   175      12.029  12.210  12.333  1.00  0.00           H    
ATOM   2165  H18 MOL   175      13.270  10.984  13.600  1.00  0.00           H    
ATOM   2166  H18 MOL   175      12.055   9.889  13.204  1.00  0.00           H    
ATOM   2167  H18 MOL   175      11.968  10.446  14.755  1.00  0.00           H    
ATOM   2168  H18 MOL   175       8.683  10.625  14.684  1.00  0.00           H    
ATOM   2169  H18 MOL   175       6.921  11.079  14.371  1.00  0.00           H    
ATOM   2170  H18 MOL   175       7.588  10.519  16.809  1.00  0.00           H    
ATOM   2171  H18 MOL   175       6.935  12.180  16.542  1.00  0.00           H    
ATOM   2172  H18 MOL   175       8.781  11.806  16.643  1.00  0.00           H    
ATOM   2173  H18 MOL   175       8.199  10.057  11.444  1.00  0.00           H    
ATOM   2174  H18 MOL   175       8.774  11.185  10.150  1.00  0.00           H    
ATOM   2175  H18 MOL   175       6.987   9.685   9.467  1.00  0.00           H    
ATOM   2176  H18 MOL   175       6.424  11.343   9.324  1.00  0.00           H    
ATOM   2177  H18 MOL   175       5.909  10.247  10.701  1.00  0.00           H    
ATOM   2178  P18 MOL   176      30.360  17.616   5.038  1.00  0.00           P    
ATOM   2179  O18 MOL   176      31.307  17.884   3.782  1.00  0.00           O    
ATOM   2180  C18 MOL   176      30.864  17.284   2.581  1.00  0.00           C    
ATOM   2181  C18 MOL   176      30.405  18.316   1.712  1.00  0.00           C    
ATOM   2182  O18 MOL   176      30.709  16.342   5.434  1.00  0.00           O    
ATOM   2183  O18 MOL   176      28.830  17.592   4.621  1.00  0.00           O    
ATOM   2184  C18 MOL   176      27.965  18.752   4.572  1.00  0.00           C    
ATOM   2185  C18 MOL   176      26.865  18.457   3.707  1.00  0.00           C    
ATOM   2186  O18 MOL   176      30.630  18.689   6.211  1.00  0.00           O    
ATOM   2187  C18 MOL   176      31.842  18.712   6.911  1.00  0.00           C    
ATOM   2188  C18 MOL   176      31.712  19.855   7.847  1.00  0.00           C    
ATOM   2189  H18 MOL   176      30.214  16.399   2.590  1.00  0.00           H    
ATOM   2190  H18 MOL   176      31.772  16.874   2.028  1.00  0.00           H    
ATOM   2191  H18 MOL   176      30.425  18.065   0.714  1.00  0.00           H    
ATOM   2192  H18 MOL   176      30.975  19.231   1.873  1.00  0.00           H    
ATOM   2193  H18 MOL   176      29.326  18.542   1.884  1.00  0.00           H    
ATOM   2194  H18 MOL   176      28.495  19.629   4.192  1.00  0.00           H    
ATOM   2195  H18 MOL   176      27.646  19.072   5.562  1.00  0.00           H    
ATOM   2196  H18 MOL   176      26.392  17.529   4.048  1.00  0.00           H    
ATOM   2197  H18 MOL   176      27.168  18.248   2.650  1.00  0.00           H    
ATOM   2198  H18 MOL   176      26.054  19.107   3.632  1.00  0.00           H    
ATOM   2199  H18 MOL   176      32.678  18.666   6.216  1.00  0.00           H    
ATOM   2200  H18 MOL   176      31.874  17.809   7.458  1.00  0.00           H    
ATOM   2201  H18 MOL   176      31.617  20.843   7.286  1.00  0.00           H    
ATOM   2202  H18 MOL   176      32.558  19.754   8.497  1.00  0.00           H    
ATOM   2203  H18 MOL   176      30.795  19.708   8.508  1.00  0.00           H    
ATOM   2204  P19 MOL   177      10.067  14.051  23.341  1.00  0.00           P    
ATOM   2205  O19 MOL   177       8.916  13.306  22.535  1.00  0.00           O    
ATOM   2206  C19 MOL   177       8.521  13.492  21.214  1.00  0.00           C    
ATOM   2207  C19 MOL   177       7.195  12.846  21.010  1.00  0.00           C    
ATOM   2208  O19 MOL   177      10.183  15.446  22.991  1.00  0.00           O    
ATOM   2209  O19 MOL   177      11.394  13.286  22.991  1.00  0.00           O    
ATOM   2210  C19 MOL   177      12.512  13.928  22.335  1.00  0.00           C    
ATOM   2211  C19 MOL   177      13.596  12.950  22.035  1.00  0.00           C    
ATOM   2212  O19 MOL   177       9.937  13.815  24.959  1.00  0.00           O    
ATOM   2213  C19 MOL   177      10.949  14.260  25.875  1.00  0.00           C    
ATOM   2214  C19 MOL   177      10.745  13.568  27.130  1.00  0.00           C    
ATOM   2215  H19 MOL   177       9.233  13.018  20.583  1.00  0.00           H    
ATOM   2216  H19 MOL   177       8.339  14.489  20.811  1.00  0.00           H    
ATOM   2217  H19 MOL   177       7.065  12.780  19.926  1.00  0.00           H    
ATOM   2218  H19 MOL   177       6.417  13.537  21.388  1.00  0.00           H    
ATOM   2219  H19 MOL   177       7.185  11.823  21.399  1.00  0.00           H    
ATOM   2220  H19 MOL   177      12.986  14.577  23.083  1.00  0.00           H    
ATOM   2221  H19 MOL   177      12.181  14.620  21.528  1.00  0.00           H    
ATOM   2222  H19 MOL   177      13.984  12.570  22.961  1.00  0.00           H    
ATOM   2223  H19 MOL   177      14.357  13.294  21.326  1.00  0.00           H    
ATOM   2224  H19 MOL   177      13.113  12.093  21.682  1.00  0.00           H    
ATOM   2225  H19 MOL   177      11.011  15.368  25.811  1.00  0.00           H    
ATOM   2226  H19 MOL   177      11.937  13.922  25.518  1.00  0.00           H    
ATOM   2227  H19 MOL   177      11.341  13.821  27.997  1.00  0.00           H    
ATOM   2228  H19 MOL   177      10.919  12.477  26.952  1.00  0.00           H    
ATOM   2229  H19 MOL   177       9.693  13.670  27.521  1.00  0.00           H    
ATOM   2230 Cl19 MOL   178      19.560  23.341   0.864  1.00  0.00          Cl    
ATOM   2231  C19 MOL   178      20.968  24.312   1.143  1.00  0.00           C    
ATOM   2232  C19 MOL   178      22.156  23.563   1.725  1.00  0.00           C    
ATOM   2233 Cl19 MOL   178      21.798  22.562   3.184  1.00  0.00          Cl    
ATOM   2234  H19 MOL   178      20.688  25.139   1.857  1.00  0.00           H    
ATOM   2235  H19 MOL   178      21.311  24.892   0.204  1.00  0.00           H    
ATOM   2236  H19 MOL   178      22.954  24.250   2.048  1.00  0.00           H    
ATOM   2237  H19 MOL   178      22.673  22.798   1.048  1.00  0.00           H    
ATOM   2238 Cl20 MOL   179      24.066   4.200   0.892  1.00  0.00          Cl    
ATOM   2239  C20 MOL   179      22.856   4.962   1.927  1.00  0.00           C    
ATOM   2240  C20 MOL   179      23.237   6.350   2.524  1.00  0.00           C    
ATOM   2241 Cl20 MOL   179      24.792   6.235   3.383  1.00  0.00          Cl    
ATOM   2242  H20 MOL   179      22.792   4.299   2.834  1.00  0.00           H    
ATOM   2243  H20 MOL   179      21.931   5.013   1.332  1.00  0.00           H    
ATOM   2244  H20 MOL   179      22.472   6.752   3.184  1.00  0.00           H    
ATOM   2245  H20 MOL   179      23.406   7.048   1.681  1.00  0.00           H    
ATOM   2246 Cl20 MOL   180      23.813  22.832  18.884  1.00  0.00          Cl    
ATOM   2247  C20 MOL   180      22.798  22.392  17.465  1.00  0.00           C    
ATOM   2248  C20 MOL   180      21.459  23.205  17.485  1.00  0.00           C    
ATOM   2249 Cl20 MOL   180      20.335  23.166  18.981  1.00  0.00          Cl    
ATOM   2250  H20 MOL   180      22.807  21.332  17.480  1.00  0.00           H    
ATOM   2251  H20 MOL   180      23.259  22.669  16.518  1.00  0.00           H    
ATOM   2252  H20 MOL   180      20.779  22.791  16.674  1.00  0.00           H    
ATOM   2253  H20 MOL   180      21.632  24.225  17.149  1.00  0.00           H    
ATOM   2254 Cl20 MOL   181      11.848  20.248  18.282  1.00  0.00          Cl    
ATOM   2255  C20 MOL   181      12.784  21.179  19.539  1.00  0.00           C    
ATOM   2256  C20 MOL   181      12.477  22.619  19.385  1.00  0.00           C    
ATOM   2257 Cl20 MOL   181      12.677  23.132  17.716  1.00  0.00          Cl    
ATOM   2258  H20 MOL   181      13.895  20.958  19.418  1.00  0.00           H    
ATOM   2259  H20 MOL   181      12.420  20.892  20.501  1.00  0.00           H    
ATOM   2260  H20 MOL   181      13.342  23.069  19.889  1.00  0.00           H    
ATOM   2261  H20 MOL   181      11.485  22.960  19.808  1.00  0.00           H    
ATOM   2262 Cl20 MOL   182       4.948   7.041   9.989  1.00  0.00          Cl    
ATOM   2263  C20 MOL   182       4.218   8.264   8.888  1.00  0.00           C    
ATOM   2264  C20 MOL   182       2.996   8.862   9.637  1.00  0.00           C    
ATOM   2265 Cl20 MOL   182       1.768   7.675   9.988  1.00  0.00          Cl    
ATOM   2266  H20 MOL   182       3.874   7.757   7.900  1.00  0.00           H    
ATOM   2267  H20 MOL   182       4.975   9.123   8.575  1.00  0.00           H    
ATOM   2268  H20 MOL   182       2.552   9.603   8.954  1.00  0.00           H    
ATOM   2269  H20 MOL   182       3.278   9.350  10.580  1.00  0.00           H    
ATOM   2270 Cl20 MOL   183       6.822  16.677  21.504  1.00  0.00          Cl    
ATOM   2271  C20 MOL   183       7.636  18.155  20.954  1.00  0.00           C    
ATOM   2272  C20 MOL   183       8.685  17.825  19.963  1.00  0.00           C    
ATOM   2273 Cl20 MOL   183      10.252  17.372  20.753  1.00  0.00          Cl    
ATOM   2274  H20 MOL   183       7.979  18.836  21.759  1.00  0.00           H    
ATOM   2275  H20 MOL   183       6.825  18.672  20.421  1.00  0.00           H    
ATOM   2276  H20 MOL   183       8.969  18.743  19.365  1.00  0.00           H    
ATOM   2277  H20 MOL   183       8.238  17.003  19.369  1.00  0.00           H    
ATOM   2278 Cl20 MOL   184      25.972  23.873  21.285  1.00  0.00          Cl    
ATOM   2279  C20 MOL   184      24.534  23.431  22.285  1.00  0.00           C    
ATOM   2280  C20 MOL   184      24.921  22.615  23.531  1.00  0.00           C    
ATOM   2281 Cl21 MOL   184      26.031  23.490  24.673  1.00  0.00          Cl    
ATOM   2282  H21 MOL   184      23.750  22.993  21.619  1.00  0.00           H    
ATOM   2283  H21 MOL   184      24.212  24.410  22.557  1.00  0.00           H    
ATOM   2284  H21 MOL   184      25.558  21.796  23.229  1.00  0.00           H    
ATOM   2285  H21 MOL   184      24.151  22.247  24.195  1.00  0.00           H    
ATOM   2286 Cl21 MOL   185      19.095  12.657   6.353  1.00  0.00          Cl    
ATOM   2287  C21 MOL   185      20.450  13.462   7.291  1.00  0.00           C    
ATOM   2288  C21 MOL   185      21.739  12.610   7.215  1.00  0.00           C    
ATOM   2289 Cl21 MOL   185      21.674  11.054   8.133  1.00  0.00          Cl    
ATOM   2290  H21 MOL   185      20.012  13.635   8.264  1.00  0.00           H    
ATOM   2291  H21 MOL   185      20.641  14.382   6.759  1.00  0.00           H    
ATOM   2292  H21 MOL   185      22.660  13.086   7.591  1.00  0.00           H    
ATOM   2293  H21 MOL   185      21.849  12.282   6.185  1.00  0.00           H    
ATOM   2294 Cl23 MOL   186       5.753  24.421  20.933  1.00  0.00          Cl    
ATOM   2295  C23 MOL   186       7.500  24.458  21.206  1.00  0.00           C    
ATOM   2296  C23 MOL   186       7.929  25.222  22.440  1.00  0.00           C    
ATOM   2297 Cl23 MOL   186       7.576  26.961  22.467  1.00  0.00          Cl    
ATOM   2298  H23 MOL   186       8.005  24.874  20.328  1.00  0.00           H    
ATOM   2299  H23 MOL   186       7.736  23.466  21.395  1.00  0.00           H    
ATOM   2300  H23 MOL   186       9.041  25.107  22.506  1.00  0.00           H    
ATOM   2301  H23 MOL   186       7.471  24.833  23.409  1.00  0.00           H    
ATOM   2302 Cl24 MOL   187      13.432  28.240  21.351  1.00  0.00          Cl    
ATOM   2303  C24 MOL   187      12.662  26.704  21.846  1.00  0.00           C    
ATOM   2304  C24 MOL   187      11.224  26.599  21.435  1.00  0.00           C    
ATOM   2305 Cl24 MOL   187      10.862  26.715  19.690  1.00  0.00          Cl    
ATOM   2306  H24 MOL   187      12.715  26.655  22.976  1.00  0.00           H    
ATOM   2307  H24 MOL   187      13.294  25.750  21.430  1.00  0.00           H    
ATOM   2308  H24 MOL   187      10.585  27.242  22.012  1.00  0.00           H    
ATOM   2309  H24 MOL   187      10.961  25.545  21.734  1.00  0.00           H    
ATOM   2310 Cl24 MOL   188      24.114   2.584  25.761  1.00  0.00          Cl    
ATOM   2311  C24 MOL   188      24.063   4.159  25.013  1.00  0.00           C    
ATOM   2312  C24 MOL   188      22.819   4.292  24.157  1.00  0.00           C    
ATOM   2313 Cl24 MOL   188      22.949   3.256  22.706  1.00  0.00          Cl    
ATOM   2314  H24 MOL   188      24.999   4.210  24.325  1.00  0.00           H    
ATOM   2315  H24 MOL   188      24.106   4.897  25.774  1.00  0.00           H    
ATOM   2316  H24 MOL   188      22.773   5.307  23.849  1.00  0.00           H    
ATOM   2317  H24 MOL   188      21.939   3.992  24.763  1.00  0.00           H    
ATOM   2318 Cl25 MOL   189      21.514  12.117  27.974  1.00  0.00          Cl    
ATOM   2319  C25 MOL   189      20.869  12.562  26.417  1.00  0.00           C    
ATOM   2320  C25 MOL   189      21.665  11.951  25.300  1.00  0.00           C    
ATOM   2321 Cl25 MOL   189      23.400  12.490  25.319  1.00  0.00          Cl    
ATOM   2322  H25 MOL   189      20.976  13.666  26.340  1.00  0.00           H    
ATOM   2323  H25 MOL   189      19.773  12.365  26.444  1.00  0.00           H    
ATOM   2324  H25 MOL   189      21.325  12.349  24.315  1.00  0.00           H    
ATOM   2325  H25 MOL   189      21.552  10.857  25.380  1.00  0.00           H    
ATOM   2326 Cl25 MOL   190      12.534  23.343  14.424  1.00  0.00          Cl    
ATOM   2327  C25 MOL   190      12.993  23.593  12.686  1.00  0.00           C    
ATOM   2328  C25 MOL   190      11.831  23.172  11.852  1.00  0.00           C    
ATOM   2329 Cl25 MOL   190      11.457  21.393  12.021  1.00  0.00          Cl    
ATOM   2330  H25 MOL   190      13.853  22.963  12.520  1.00  0.00           H    
ATOM   2331  H25 MOL   190      13.289  24.613  12.503  1.00  0.00           H    
ATOM   2332  H25 MOL   190      11.977  23.328  10.778  1.00  0.00           H    
ATOM   2333  H25 MOL   190      10.918  23.680  12.053  1.00  0.00           H    
ATOM   2334  F25 MOL   191      21.413  12.187   2.391  1.00  0.00           F    
ATOM   2335  S25 MOL   191      20.012  11.642   1.868  1.00  0.00           S    
ATOM   2336  N25 MOL   191      19.492  13.001   1.233  1.00  0.00           N1-  
ATOM   2337  S26 MOL   191      20.360  13.832   0.125  1.00  0.00           S    
ATOM   2338  F26 MOL   191      21.210  14.506   1.212  1.00  0.00           F    
ATOM   2339  O26 MOL   191      20.136  10.756   0.744  1.00  0.00           O    
ATOM   2340  O26 MOL   191      19.160  11.331   3.039  1.00  0.00           O    
ATOM   2341  O26 MOL   191      21.129  12.927  -0.719  1.00  0.00           O    
ATOM   2342  O26 MOL   191      19.518  14.849  -0.450  1.00  0.00           O    
ATOM   2343  P63 MOL   192      28.949   1.024   2.249  1.00  0.00           P    
ATOM   2344  O63 MOL   192      28.444  -0.249   1.424  1.00  0.00           O    
ATOM   2345  C63 MOL   192      28.718  -1.641   1.617  1.00  0.00           C    
ATOM   2346  C63 MOL   192      27.554  -2.273   2.182  1.00  0.00           C    
ATOM   2347  O63 MOL   192      27.943   2.005   2.561  1.00  0.00           O    
ATOM   2348  O64 MOL   192      30.236   1.740   1.541  1.00  0.00           O    
ATOM   2349  C64 MOL   192      31.008   0.911   0.746  1.00  0.00           C    
ATOM   2350  C64 MOL   192      30.741   0.959  -0.669  1.00  0.00           C    
ATOM   2351  O64 MOL   192      29.476   0.587   3.656  1.00  0.00           O    
ATOM   2352  C64 MOL   192      29.698   1.616   4.629  1.00  0.00           C    
ATOM   2353  C64 MOL   192      30.421   1.018   5.724  1.00  0.00           C    
ATOM   2354 6H64 MOL   192      29.578  -1.752   2.376  1.00  0.00           H    
ATOM   2355 7H64 MOL   192      28.987  -2.118   0.653  1.00  0.00           H    
ATOM   2356 8H64 MOL   192      26.769  -2.099   1.410  1.00  0.00           H    
ATOM   2357 9H64 MOL   192      27.277  -1.773   3.153  1.00  0.00           H    
ATOM   2358 0H65 MOL   192      27.721  -3.309   2.353  1.00  0.00           H    
ATOM   2359 1H65 MOL   192      31.015  -0.179   1.022  1.00  0.00           H    
ATOM   2360 2H65 MOL   192      32.112   1.073   0.884  1.00  0.00           H    
ATOM   2361 3H65 MOL   192      30.649   1.956  -1.186  1.00  0.00           H    
ATOM   2362 4H65 MOL   192      29.871   0.411  -1.032  1.00  0.00           H    
ATOM   2363 5H65 MOL   192      31.536   0.429  -1.186  1.00  0.00           H    
ATOM   2364 6H65 MOL   192      28.742   2.045   4.932  1.00  0.00           H    
ATOM   2365 7H65 MOL   192      30.239   2.400   4.077  1.00  0.00           H    
ATOM   2366 8H65 MOL   192      30.567   1.590   6.656  1.00  0.00           H    
ATOM   2367 9H65 MOL   192      31.412   0.682   5.376  1.00  0.00           H    
ATOM   2368 0H66 MOL   192      29.894   0.075   5.967  1.00  0.00           H    
ATOM   2369 Li40 MOL   193      22.844   0.839  21.654  1.00  0.00          Li1+  
ATOM   2370 Li32 MOL   194       0.919   9.063   4.510  1.00  0.00          Li1+  
ATOM   2371  F95 MOL   195       1.167   4.712   5.007  1.00  0.00           F    
ATOM   2372  S96 MOL   195       1.829   5.993   5.519  1.00  0.00           S    
ATOM   2373  N97 MOL   195       1.337   5.921   7.011  1.00  0.00           N1-  
ATOM   2374  S98 MOL   195       1.133   4.472   7.833  1.00  0.00           S    
ATOM   2375  F99 MOL   195      -0.011   3.983   6.817  1.00  0.00           F    
ATOM   2376  O10 MOL   195       3.208   5.790   5.606  1.00  0.00           O    
ATOM   2377  O10 MOL   195       1.363   7.189   4.849  1.00  0.00           O    
ATOM   2378  O10 MOL   195       2.339   3.696   7.738  1.00  0.00           O    
ATOM   2379  O10 MOL   195       0.647   4.807   9.149  1.00  0.00           O    
ATOM   2380  F18 MOL   196       1.796   8.840  -1.175  1.00  0.00           F    
ATOM   2381  S18 MOL   196       0.564   9.417  -0.433  1.00  0.00           S    
ATOM   2382  N18 MOL   196       1.058   9.029   0.994  1.00  0.00           N1-  
ATOM   2383  S18 MOL   196       2.352   9.585   1.690  1.00  0.00           S    
ATOM   2384  F18 MOL   196       2.020  11.135   1.447  1.00  0.00           F    
ATOM   2385  O19 MOL   196       0.486  10.866  -0.590  1.00  0.00           O    
ATOM   2386  O19 MOL   196      -0.551   8.601  -0.752  1.00  0.00           O    
ATOM   2387  O19 MOL   196       2.223   9.415   3.105  1.00  0.00           O    
ATOM   2388  O19 MOL   196       3.530   9.312   0.899  1.00  0.00           O    
ATOM   2389 Li12 MOL   197      28.967  16.305  15.338  1.00  0.00          Li1+  
ATOM   2390 Li14 MOL   198      30.023   5.150  15.947  1.00  0.00          Li1+  
ATOM   2391 Li18 MOL   199      29.321  18.572  27.702  1.00  0.00          Li1+  
ATOM   2392  F41 MOL   200      29.007   3.880  31.350  1.00  0.00           F    
ATOM   2393  S42 MOL   200      28.151   5.055  31.898  1.00  0.00           S    
ATOM   2394  N43 MOL   200      27.362   5.311  30.548  1.00  0.00           N1-  
ATOM   2395  S44 MOL   200      28.293   5.731  29.204  1.00  0.00           S    
ATOM   2396  F45 MOL   200      29.216   4.498  29.220  1.00  0.00           F    
ATOM   2397  O46 MOL   200      27.215   4.523  32.865  1.00  0.00           O    
ATOM   2398  O47 MOL   200      28.885   6.243  32.231  1.00  0.00           O    
ATOM   2399  O48 MOL   200      27.446   5.615  27.995  1.00  0.00           O    
ATOM   2400  O49 MOL   200      29.079   6.875  29.583  1.00  0.00           O    
ATOM   2401  F86 MOL   201      31.668  21.802  32.586  1.00  0.00           F    
ATOM   2402  S87 MOL   201      30.109  21.982  32.300  1.00  0.00           S    
ATOM   2403  N88 MOL   201      29.892  20.805  31.197  1.00  0.00           N1-  
ATOM   2404  S89 MOL   201      30.491  20.905  29.676  1.00  0.00           S    
ATOM   2405  F90 MOL   201      32.066  20.996  29.992  1.00  0.00           F    
ATOM   2406  O91 MOL   201      29.314  21.567  33.425  1.00  0.00           O    
ATOM   2407  O92 MOL   201      29.713  23.222  31.660  1.00  0.00           O    
ATOM   2408  O93 MOL   201      30.357  19.676  28.947  1.00  0.00           O    
ATOM   2409  O94 MOL   201      30.067  22.203  29.127  1.00  0.00           O    
ATOM   2410  F14 MOL   202      29.079   8.865  14.210  1.00  0.00           F    
ATOM   2411  S14 MOL   202      30.096   8.220  15.217  1.00  0.00           S    
ATOM   2412  N14 MOL   202      31.029   7.433  14.157  1.00  0.00           N1-  
ATOM   2413  S14 MOL   202      30.340   6.362  13.162  1.00  0.00           S    
ATOM   2414  F14 MOL   202      29.237   7.341  12.594  1.00  0.00           F    
ATOM   2415  O14 MOL   202      30.986   9.174  15.830  1.00  0.00           O    
ATOM   2416  O14 MOL   202      29.517   7.189  16.072  1.00  0.00           O    
ATOM   2417  O14 MOL   202      31.141   6.153  11.982  1.00  0.00           O    
ATOM   2418  O14 MOL   202      29.704   5.343  13.963  1.00  0.00           O    
ATOM   2419  F27 MOL   203      32.550  11.705   7.826  1.00  0.00           F    
ATOM   2420  S27 MOL   203      31.945  11.688   6.397  1.00  0.00           S    
ATOM   2421  N27 MOL   203      30.392  11.356   6.718  1.00  0.00           N1-  
ATOM   2422  S27 MOL   203      29.509  12.523   7.362  1.00  0.00           S    
ATOM   2423  F27 MOL   203      30.282  12.688   8.808  1.00  0.00           F    
ATOM   2424  O28 MOL   203      32.028  13.012   5.827  1.00  0.00           O    
ATOM   2425  O28 MOL   203      32.553  10.553   5.746  1.00  0.00           O    
ATOM   2426  O28 MOL   203      29.717  13.732   6.548  1.00  0.00           O    
ATOM   2427  O28 MOL   203      28.179  11.999   7.665  1.00  0.00           O    
ATOM   2428  P40 MOL   204      31.105   4.571  19.048  1.00  0.00           P    
ATOM   2429  O40 MOL   204      31.322   3.001  19.246  1.00  0.00           O    
ATOM   2430  C40 MOL   204      30.703   1.950  18.569  1.00  0.00           C    
ATOM   2431  C40 MOL   204      29.590   1.379  19.217  1.00  0.00           C    
ATOM   2432  O40 MOL   204      30.433   4.886  17.807  1.00  0.00           O    
ATOM   2433  O40 MOL   204      32.565   5.246  19.105  1.00  0.00           O    
ATOM   2434  C40 MOL   204      32.956   6.485  18.595  1.00  0.00           C    
ATOM   2435  C40 MOL   204      32.443   7.664  19.303  1.00  0.00           C    
ATOM   2436  O40 MOL   204      30.204   5.102  20.248  1.00  0.00           O    
ATOM   2437  C41 MOL   204      30.843   5.139  21.573  1.00  0.00           C    
ATOM   2438  C41 MOL   204      29.756   5.147  22.525  1.00  0.00           C    
ATOM   2439 2H41 MOL   204      31.468   1.143  18.576  1.00  0.00           H    
ATOM   2440 3H41 MOL   204      30.620   2.186  17.502  1.00  0.00           H    
ATOM   2441 4H41 MOL   204      28.739   2.078  19.534  1.00  0.00           H    
ATOM   2442 5H41 MOL   204      29.921   0.972  20.176  1.00  0.00           H    
ATOM   2443 6H41 MOL   204      29.061   0.582  18.693  1.00  0.00           H    
ATOM   2444 7H41 MOL   204      32.784   6.629  17.520  1.00  0.00           H    
ATOM   2445 8H41 MOL   204      34.069   6.510  18.732  1.00  0.00           H    
ATOM   2446 9H41 MOL   204      32.990   8.553  19.054  1.00  0.00           H    
ATOM   2447 0H42 MOL   204      32.589   7.421  20.392  1.00  0.00           H    
ATOM   2448 1H42 MOL   204      31.368   7.838  19.027  1.00  0.00           H    
ATOM   2449 2H42 MOL   204      31.550   6.007  21.629  1.00  0.00           H    
ATOM   2450 3H42 MOL   204      31.363   4.210  21.734  1.00  0.00           H    
ATOM   2451 4H42 MOL   204      29.083   6.007  22.402  1.00  0.00           H    
ATOM   2452 5H42 MOL   204      30.122   5.146  23.560  1.00  0.00           H    
ATOM   2453 6H42 MOL   204      29.143   4.280  22.365  1.00  0.00           H    
ATOM   2454  P17 MOL   205      30.881  19.587  25.004  1.00  0.00           P    
ATOM   2455  O17 MOL   205      31.469  18.095  24.737  1.00  0.00           O    
ATOM   2456  C17 MOL   205      31.111  17.365  23.592  1.00  0.00           C    
ATOM   2457  C17 MOL   205      31.703  17.888  22.355  1.00  0.00           C    
ATOM   2458  O17 MOL   205      30.085  19.356  26.234  1.00  0.00           O    
ATOM   2459  O17 MOL   205      29.957  20.130  23.786  1.00  0.00           O    
ATOM   2460  C17 MOL   205      29.780  21.595  23.754  1.00  0.00           C    
ATOM   2461  C17 MOL   205      28.890  22.041  22.731  1.00  0.00           C    
ATOM   2462  O17 MOL   205      32.125  20.579  25.338  1.00  0.00           O    
ATOM   2463  C17 MOL   205      32.848  20.287  26.559  1.00  0.00           C    
ATOM   2464  C17 MOL   205      34.272  20.527  26.424  1.00  0.00           C    
ATOM   2465  H17 MOL   205      30.040  17.181  23.477  1.00  0.00           H    
ATOM   2466  H17 MOL   205      31.601  16.389  23.754  1.00  0.00           H    
ATOM   2467  H17 MOL   205      31.561  17.235  21.490  1.00  0.00           H    
ATOM   2468  H17 MOL   205      32.824  17.977  22.547  1.00  0.00           H    
ATOM   2469  H17 MOL   205      31.337  18.824  21.972  1.00  0.00           H    
ATOM   2470  H17 MOL   205      30.730  22.070  23.783  1.00  0.00           H    
ATOM   2471  H17 MOL   205      29.336  21.725  24.753  1.00  0.00           H    
ATOM   2472  H17 MOL   205      28.054  21.291  22.551  1.00  0.00           H    
ATOM   2473  H17 MOL   205      29.357  22.171  21.676  1.00  0.00           H    
ATOM   2474  H17 MOL   205      28.401  22.985  23.049  1.00  0.00           H    
ATOM   2475  H17 MOL   205      32.705  19.244  26.803  1.00  0.00           H    
ATOM   2476  H17 MOL   205      32.327  20.911  27.271  1.00  0.00           H    
ATOM   2477  H17 MOL   205      34.382  21.619  26.177  1.00  0.00           H    
ATOM   2478  H17 MOL   205      34.705  19.910  25.566  1.00  0.00           H    
ATOM   2479  H17 MOL   205      34.843  19.994  27.301  1.00  0.00           H    
ATOM   2480 Li28 MOL   206       8.002  28.815  24.541  1.00  0.00          Li1+  
ATOM   2481 Li30 MOL   207      20.425  27.452  19.783  1.00  0.00          Li1+  
ATOM   2482 Li38 MOL   208      25.749  25.042  18.938  1.00  0.00          Li1+  
ATOM   2483  F12 MOL   209      11.027  29.086  24.237  1.00  0.00           F    
ATOM   2484  S12 MOL   209      10.426  29.989  23.187  1.00  0.00           S    
ATOM   2485  N12 MOL   209      10.517  31.351  24.013  1.00  0.00           N1-  
ATOM   2486  S12 MOL   209       9.240  31.583  24.950  1.00  0.00           S    
ATOM   2487  F12 MOL   209       8.295  31.862  23.672  1.00  0.00           F    
ATOM   2488  O12 MOL   209      11.431  30.082  22.116  1.00  0.00           O    
ATOM   2489  O12 MOL   209       9.082  29.530  22.927  1.00  0.00           O    
ATOM   2490  O12 MOL   209       8.789  30.341  25.604  1.00  0.00           O    
ATOM   2491  O13 MOL   209       9.501  32.783  25.701  1.00  0.00           O    
ATOM   2492  F23 MOL   210      13.744  32.997  18.751  1.00  0.00           F    
ATOM   2493  S23 MOL   210      14.420  31.972  19.827  1.00  0.00           S    
ATOM   2494  N23 MOL   210      14.974  30.798  18.823  1.00  0.00           N1-  
ATOM   2495  S23 MOL   210      13.888  30.197  17.881  1.00  0.00           S    
ATOM   2496  F23 MOL   210      13.645  31.554  17.167  1.00  0.00           F    
ATOM   2497  O23 MOL   210      15.516  32.683  20.409  1.00  0.00           O    
ATOM   2498  O23 MOL   210      13.367  31.341  20.651  1.00  0.00           O    
ATOM   2499  O23 MOL   210      14.539  29.242  16.982  1.00  0.00           O    
ATOM   2500  O23 MOL   210      12.688  29.803  18.649  1.00  0.00           O    
ATOM   2501  F34 MOL   211      16.443  31.948  27.511  1.00  0.00           F    
ATOM   2502  S34 MOL   211      17.462  30.801  27.134  1.00  0.00           S    
ATOM   2503  N34 MOL   211      16.471  29.596  27.685  1.00  0.00           N1-  
ATOM   2504  S35 MOL   211      15.756  29.837  29.160  1.00  0.00           S    
ATOM   2505  F35 MOL   211      14.811  30.990  28.646  1.00  0.00           F    
ATOM   2506  O35 MOL   211      17.556  30.713  25.692  1.00  0.00           O    
ATOM   2507  O35 MOL   211      18.621  30.771  28.015  1.00  0.00           O    
ATOM   2508  O35 MOL   211      15.015  28.630  29.458  1.00  0.00           O    
ATOM   2509  O35 MOL   211      16.746  30.368  30.088  1.00  0.00           O    
ATOM   2510  P15 MOL   212      17.212  30.703  14.006  1.00  0.00           P    
ATOM   2511  O15 MOL   212      17.612  30.041  12.617  1.00  0.00           O    
ATOM   2512  C15 MOL   212      18.710  30.255  11.862  1.00  0.00           C    
ATOM   2513  C15 MOL   212      18.545  31.456  11.056  1.00  0.00           C    
ATOM   2514  O15 MOL   212      16.381  29.765  14.742  1.00  0.00           O    
ATOM   2515  O15 MOL   212      16.446  32.148  13.857  1.00  0.00           O    
ATOM   2516  C15 MOL   212      15.062  32.230  13.526  1.00  0.00           C    
ATOM   2517  C15 MOL   212      14.724  31.718  12.199  1.00  0.00           C    
ATOM   2518  O15 MOL   212      18.553  30.984  14.819  1.00  0.00           O    
ATOM   2519  C15 MOL   212      18.715  32.005  15.813  1.00  0.00           C    
ATOM   2520  C15 MOL   212      17.820  32.075  16.934  1.00  0.00           C    
ATOM   2521  H15 MOL   212      18.829  29.438  11.182  1.00  0.00           H    
ATOM   2522  H15 MOL   212      19.646  30.370  12.458  1.00  0.00           H    
ATOM   2523  H15 MOL   212      17.501  31.455  10.549  1.00  0.00           H    
ATOM   2524  H15 MOL   212      19.243  31.482  10.201  1.00  0.00           H    
ATOM   2525  H15 MOL   212      18.776  32.370  11.669  1.00  0.00           H    
ATOM   2526  H15 MOL   212      14.904  33.344  13.511  1.00  0.00           H    
ATOM   2527  H15 MOL   212      14.421  31.897  14.402  1.00  0.00           H    
ATOM   2528  H15 MOL   212      15.512  32.209  11.589  1.00  0.00           H    
ATOM   2529  H15 MOL   212      13.759  31.985  11.769  1.00  0.00           H    
ATOM   2530  H15 MOL   212      14.819  30.580  12.179  1.00  0.00           H    
ATOM   2531  H15 MOL   212      18.829  32.917  15.287  1.00  0.00           H    
ATOM   2532  H15 MOL   212      19.604  31.787  16.342  1.00  0.00           H    
ATOM   2533  H15 MOL   212      18.036  32.848  17.679  1.00  0.00           H    
ATOM   2534  H15 MOL   212      17.878  31.057  17.431  1.00  0.00           H    
ATOM   2535  H15 MOL   212      16.767  32.249  16.699  1.00  0.00           H    
ATOM   2536  F13 MOL   213      28.753  23.756  16.358  1.00  0.00           F    
ATOM   2537  S13 MOL   213      28.559  23.259  17.819  1.00  0.00           S    
ATOM   2538  N13 MOL   213      29.382  24.443  18.568  1.00  0.00           N1-  
ATOM   2539  S13 MOL   213      28.822  26.014  18.392  1.00  0.00           S    
ATOM   2540  F13 MOL   213      28.961  26.090  16.788  1.00  0.00           F    
ATOM   2541  O13 MOL   213      27.128  23.214  18.154  1.00  0.00           O    
ATOM   2542  O13 MOL   213      29.363  22.051  17.979  1.00  0.00           O    
ATOM   2543  O13 MOL   213      27.436  26.034  18.798  1.00  0.00           O    
ATOM   2544  O13 MOL   213      29.768  26.865  19.073  1.00  0.00           O    
ATOM   2545 Li8  MOL   214       0.736  12.839  31.405  1.00  0.00          Li1+  
ATOM   2546  F68 MOL   215       4.349  12.757  31.635  1.00  0.00           F    
ATOM   2547  S69 MOL   215       3.287  13.655  30.963  1.00  0.00           S    
ATOM   2548  N70 MOL   215       2.846  12.527  29.931  1.00  0.00           N1-  
ATOM   2549  S71 MOL   215       3.850  11.647  29.094  1.00  0.00           S    
ATOM   2550  F72 MOL   215       5.105  12.549  29.205  1.00  0.00           F    
ATOM   2551  O73 MOL   215       2.240  13.770  31.959  1.00  0.00           O    
ATOM   2552  O74 MOL   215       3.929  14.760  30.251  1.00  0.00           O    
ATOM   2553  O75 MOL   215       4.174  10.408  29.746  1.00  0.00           O    
ATOM   2554  O76 MOL   215       3.365  11.622  27.720  1.00  0.00           O    
ATOM   2555  P13 MOL   216      26.415  14.548  32.341  1.00  0.00           P    
ATOM   2556  O13 MOL   216      25.757  14.037  30.926  1.00  0.00           O    
ATOM   2557  C13 MOL   216      25.595  14.647  29.658  1.00  0.00           C    
ATOM   2558  C13 MOL   216      25.037  13.791  28.625  1.00  0.00           C    
ATOM   2559  O13 MOL   216      25.932  13.685  33.379  1.00  0.00           O    
ATOM   2560  O13 MOL   216      25.934  16.119  32.364  1.00  0.00           O    
ATOM   2561  C13 MOL   216      24.913  16.549  33.227  1.00  0.00           C    
ATOM   2562  C13 MOL   216      23.641  15.884  33.081  1.00  0.00           C    
ATOM   2563  O13 MOL   216      27.975  14.738  32.238  1.00  0.00           O    
ATOM   2564  C13 MOL   216      28.710  15.384  31.201  1.00  0.00           C    
ATOM   2565  C13 MOL   216      28.228  16.718  30.807  1.00  0.00           C    
ATOM   2566  H13 MOL   216      26.633  15.042  29.352  1.00  0.00           H    
ATOM   2567  H13 MOL   216      25.008  15.541  29.819  1.00  0.00           H    
ATOM   2568  H13 MOL   216      24.761  14.285  27.716  1.00  0.00           H    
ATOM   2569  H13 MOL   216      24.263  13.096  28.972  1.00  0.00           H    
ATOM   2570  H13 MOL   216      25.880  13.171  28.312  1.00  0.00           H    
ATOM   2571  H13 MOL   216      24.766  17.619  32.993  1.00  0.00           H    
ATOM   2572  H13 MOL   216      25.145  16.469  34.332  1.00  0.00           H    
ATOM   2573  H13 MOL   216      23.629  14.961  33.652  1.00  0.00           H    
ATOM   2574  H13 MOL   216      23.337  15.777  32.010  1.00  0.00           H    
ATOM   2575  H13 MOL   216      22.793  16.548  33.509  1.00  0.00           H    
ATOM   2576  H13 MOL   216      28.632  14.666  30.309  1.00  0.00           H    
ATOM   2577  H13 MOL   216      29.765  15.511  31.370  1.00  0.00           H    
ATOM   2578  H13 MOL   216      27.269  16.591  30.315  1.00  0.00           H    
ATOM   2579  H13 MOL   216      28.831  17.340  30.048  1.00  0.00           H    
ATOM   2580  H13 MOL   216      28.014  17.301  31.733  1.00  0.00           H    
ATOM   2581  F77 MOL   217      32.328  15.617  28.373  1.00  0.00           F    
ATOM   2582  S78 MOL   217      31.770  14.101  28.468  1.00  0.00           S    
ATOM   2583  N79 MOL   217      30.280  14.397  27.907  1.00  0.00           N1-  
ATOM   2584  S80 MOL   217      30.101  15.555  26.821  1.00  0.00           S    
ATOM   2585  F81 MOL   217      31.529  15.596  26.211  1.00  0.00           F    
ATOM   2586  O82 MOL   217      32.471  13.261  27.514  1.00  0.00           O    
ATOM   2587  O83 MOL   217      31.682  13.673  29.880  1.00  0.00           O    
ATOM   2588  O84 MOL   217      29.279  15.095  25.769  1.00  0.00           O    
ATOM   2589  O85 MOL   217      29.812  16.775  27.491  1.00  0.00           O    
ATOM   2590 Li17 MOL   218      24.483  29.934  29.873  1.00  0.00          Li1+  
ATOM   2591 Li35 MOL   219      18.724  31.306  30.020  1.00  0.00          Li1+  
ATOM   2592  F17 MOL   220      21.137  28.294  29.163  1.00  0.00           F    
ATOM   2593  S17 MOL   220      21.434  29.453  30.246  1.00  0.00           S    
ATOM   2594  N17 MOL   220      21.776  28.584  31.562  1.00  0.00           N1-  
ATOM   2595  S17 MOL   220      22.842  27.498  31.206  1.00  0.00           S    
ATOM   2596  F18 MOL   220      21.923  26.600  30.289  1.00  0.00           F    
ATOM   2597  O18 MOL   220      22.704  30.103  29.792  1.00  0.00           O    
ATOM   2598  O18 MOL   220      20.170  30.173  30.382  1.00  0.00           O    
ATOM   2599  O18 MOL   220      23.948  27.985  30.405  1.00  0.00           O    
ATOM   2600  O18 MOL   220      23.145  26.848  32.424  1.00  0.00           O    
TER    2601 
CONECT    1    2
CONECT    2    1    3    6    7
CONECT    3    2    4
CONECT    4    3    5    8    9
CONECT    5    4
CONECT    6    2
CONECT    7    2
CONECT    8    4
CONECT    9    4
CONECT   10   11
CONECT   11   10   12   15   16
CONECT   12   11   13
CONECT   13   12   14   17   18
CONECT   14   13
CONECT   15   11
CONECT   16   11
CONECT   17   13
CONECT   18   13
CONECT   19   20   23   24   27
CONECT   20   19   21
CONECT   21   20   22   30   31
CONECT   22   21   32   33   34
CONECT   23   19
CONECT   24   19   25
CONECT   25   24   26   35   36
CONECT   26   25   37   38   39
CONECT   27   19   28
CONECT   28   27   29   40   41
CONECT   29   28   42   43   44
CONECT   30   21
CONECT   31   21
CONECT   32   22
CONECT   33   22
CONECT   34   22
CONECT   35   25
CONECT   36   25
CONECT   37   26
CONECT   38   26
CONECT   39   26
CONECT   40   28
CONECT   41   28
CONECT   42   29
CONECT   43   29
CONECT   44   29
CONECT   45   46   49   50   53
CONECT   46   45   47
CONECT   47   46   48   56   57
CONECT   48   47   58   59   60
CONECT   49   45
CONECT   50   45   51
CONECT   51   50   52   61   62
CONECT   52   51   63   64   65
CONECT   53   45   54
CONECT   54   53   55   66   67
CONECT   55   54   68   69   70
CONECT   56   47
CONECT   57   47
CONECT   58   48
CONECT   59   48
CONECT   60   48
CONECT   61   51
CONECT   62   51
CONECT   63   52
CONECT   64   52
CONECT   65   52
CONECT   66   54
CONECT   67   54
CONECT   68   55
CONECT   69   55
CONECT   70   55
CONECT   71   72   75   76   79
CONECT   72   71   73
CONECT   73   72   74   82   83
CONECT   74   73   84   85   86
CONECT   75   71
CONECT   76   71   77
CONECT   77   76   78   87   88
CONECT   78   77   89   90   91
CONECT   79   71   80
CONECT   80   79   81   92   93
CONECT   81   80   94   95   96
CONECT   82   73
CONECT   83   73
CONECT   84   74
CONECT   85   74
CONECT   86   74
CONECT   87   77
CONECT   88   77
CONECT   89   78
CONECT   90   78
CONECT   91   78
CONECT   92   80
CONECT   93   80
CONECT   94   81
CONECT   95   81
CONECT   96   81
CONECT   97   98  101  102  105
CONECT   98   97   99
CONECT   99   98  100  108  109
CONECT  100   99  110  111  112
CONECT  101   97
CONECT  102   97  103
CONECT  103  102  104  113  114
CONECT  104  103  115  116  117
CONECT  105   97  106
CONECT  106  105  107  118  119
CONECT  107  106  120  121  122
CONECT  108   99
CONECT  109   99
CONECT  110  100
CONECT  111  100
CONECT  112  100
CONECT  113  103
CONECT  114  103
CONECT  115  104
CONECT  116  104
CONECT  117  104
CONECT  118  106
CONECT  119  106
CONECT  120  107
CONECT  121  107
CONECT  122  107
CONECT  123  124  127  128  131
CONECT  124  123  125
CONECT  125  124  126  134  135
CONECT  126  125  136  137  138
CONECT  127  123
CONECT  128  123  129
CONECT  129  128  130  139  140
CONECT  130  129  141  142  143
CONECT  131  123  132
CONECT  132  131  133  144  145
CONECT  133  132  146  147  148
CONECT  134  125
CONECT  135  125
CONECT  136  126
CONECT  137  126
CONECT  138  126
CONECT  139  129
CONECT  140  129
CONECT  141  130
CONECT  142  130
CONECT  143  130
CONECT  144  132
CONECT  145  132
CONECT  146  133
CONECT  147  133
CONECT  148  133
CONECT  149  150  153  154  157
CONECT  150  149  151
CONECT  151  150  152  160  161
CONECT  152  151  162  163  164
CONECT  153  149
CONECT  154  149  155
CONECT  155  154  156  165  166
CONECT  156  155  167  168  169
CONECT  157  149  158
CONECT  158  157  159  170  171
CONECT  159  158  172  173  174
CONECT  160  151
CONECT  161  151
CONECT  162  152
CONECT  163  152
CONECT  164  152
CONECT  165  155
CONECT  166  155
CONECT  167  156
CONECT  168  156
CONECT  169  156
CONECT  170  158
CONECT  171  158
CONECT  172  159
CONECT  173  159
CONECT  174  159
CONECT  175  176  179  180  183
CONECT  176  175  177
CONECT  177  176  178  186  187
CONECT  178  177  188  189  190
CONECT  179  175
CONECT  180  175  181
CONECT  181  180  182  191  192
CONECT  182  181  193  194  195
CONECT  183  175  184
CONECT  184  183  185  196  197
CONECT  185  184  198  199  200
CONECT  186  177
CONECT  187  177
CONECT  188  178
CONECT  189  178
CONECT  190  178
CONECT  191  181
CONECT  192  181
CONECT  193  182
CONECT  194  182
CONECT  195  182
CONECT  196  184
CONECT  197  184
CONECT  198  185
CONECT  199  185
CONECT  200  185
CONECT  201  202  205  206  209
CONECT  202  201  203
CONECT  203  202  204  212  213
CONECT  204  203  214  215  216
CONECT  205  201
CONECT  206  201  207
CONECT  207  206  208  217  218
CONECT  208  207  219  220  221
CONECT  209  201  210
CONECT  210  209  211  222  223
CONECT  211  210  224  225  226
CONECT  212  203
CONECT  213  203
CONECT  214  204
CONECT  215  204
CONECT  216  204
CONECT  217  207
CONECT  218  207
CONECT  219  208
CONECT  220  208
CONECT  221  208
CONECT  222  210
CONECT  223  210
CONECT  224  211
CONECT  225  211
CONECT  226  211
CONECT  227  228  231  232  235
CONECT  228  227  229
CONECT  229  228  230  238  239
CONECT  230  229  240  241  242
CONECT  231  227
CONECT  232  227  233
CONECT  233  232  234  243  244
CONECT  234  233  245  246  247
CONECT  235  227  236
CONECT  236  235  237  248  249
CONECT  237  236  250  251  252
CONECT  238  229
CONECT  239  229
CONECT  240  230
CONECT  241  230
CONECT  242  230
CONECT  243  233
CONECT  244  233
CONECT  245  234
CONECT  246  234
CONECT  247  234
CONECT  248  236
CONECT  249  236
CONECT  250  237
CONECT  251  237
CONECT  252  237
CONECT  253  254  257  258  261
CONECT  254  253  255
CONECT  255  254  256  264  265
CONECT  256  255  266  267  268
CONECT  257  253
CONECT  258  253  259
CONECT  259  258  260  269  270
CONECT  260  259  271  272  273
CONECT  261  253  262
CONECT  262  261  263  274  275
CONECT  263  262  276  277  278
CONECT  264  255
CONECT  265  255
CONECT  266  256
CONECT  267  256
CONECT  268  256
CONECT  269  259
CONECT  270  259
CONECT  271  260
CONECT  272  260
CONECT  273  260
CONECT  274  262
CONECT  275  262
CONECT  276  263
CONECT  277  263
CONECT  278  263
CONECT  279  280  283  284  287
CONECT  280  279  281
CONECT  281  280  282  290  291
CONECT  282  281  292  293  294
CONECT  283  279
CONECT  284  279  285
CONECT  285  284  286  295  296
CONECT  286  285  297  298  299
CONECT  287  279  288
CONECT  288  287  289  300  301
CONECT  289  288  302  303  304
CONECT  290  281
CONECT  291  281
CONECT  292  282
CONECT  293  282
CONECT  294  282
CONECT  295  285
CONECT  296  285
CONECT  297  286
CONECT  298  286
CONECT  299  286
CONECT  300  288
CONECT  301  288
CONECT  302  289
CONECT  303  289
CONECT  304  289
CONECT  305  306  309  310  313
CONECT  306  305  307
CONECT  307  306  308  316  317
CONECT  308  307  318  319  320
CONECT  309  305
CONECT  310  305  311
CONECT  311  310  312  321  322
CONECT  312  311  323  324  325
CONECT  313  305  314
CONECT  314  313  315  326  327
CONECT  315  314  328  329  330
CONECT  316  307
CONECT  317  307
CONECT  318  308
CONECT  319  308
CONECT  320  308
CONECT  321  311
CONECT  322  311
CONECT  323  312
CONECT  324  312
CONECT  325  312
CONECT  326  314
CONECT  327  314
CONECT  328  315
CONECT  329  315
CONECT  330  315
CONECT  331  332  335  336  339
CONECT  332  331  333
CONECT  333  332  334  342  343
CONECT  334  333  344  345  346
CONECT  335  331
CONECT  336  331  337
CONECT  337  336  338  347  348
CONECT  338  337  349  350  351
CONECT  339  331  340
CONECT  340  339  341  352  353
CONECT  341  340  354  355  356
CONECT  342  333
CONECT  343  333
CONECT  344  334
CONECT  345  334
CONECT  346  334
CONECT  347  337
CONECT  348  337
CONECT  349  338
CONECT  350  338
CONECT  351  338
CONECT  352  340
CONECT  353  340
CONECT  354  341
CONECT  355  341
CONECT  356  341
CONECT  357  358  361  362  365
CONECT  358  357  359
CONECT  359  358  360  368  369
CONECT  360  359  370  371  372
CONECT  361  357
CONECT  362  357  363
CONECT  363  362  364  373  374
CONECT  364  363  375  376  377
CONECT  365  357  366
CONECT  366  365  367  378  379
CONECT  367  366  380  381  382
CONECT  368  359
CONECT  369  359
CONECT  370  360
CONECT  371  360
CONECT  372  360
CONECT  373  363
CONECT  374  363
CONECT  375  364
CONECT  376  364
CONECT  377  364
CONECT  378  366
CONECT  379  366
CONECT  380  367
CONECT  381  367
CONECT  382  367
CONECT  383  384  387  388  391
CONECT  384  383  385
CONECT  385  384  386  394  395
CONECT  386  385  396  397  398
CONECT  387  383
CONECT  388  383  389
CONECT  389  388  390  399  400
CONECT  390  389  401  402  403
CONECT  391  383  392
CONECT  392  391  393  404  405
CONECT  393  392  406  407  408
CONECT  394  385
CONECT  395  385
CONECT  396  386
CONECT  397  386
CONECT  398  386
CONECT  399  389
CONECT  400  389
CONECT  401  390
CONECT  402  390
CONECT  403  390
CONECT  404  392
CONECT  405  392
CONECT  406  393
CONECT  407  393
CONECT  408  393
CONECT  409  410  413  414  417
CONECT  410  409  411
CONECT  411  410  412  420  421
CONECT  412  411  422  423  424
CONECT  413  409
CONECT  414  409  415
CONECT  415  414  416  425  426
CONECT  416  415  427  428  429
CONECT  417  409  418
CONECT  418  417  419  430  431
CONECT  419  418  432  433  434
CONECT  420  411
CONECT  421  411
CONECT  422  412
CONECT  423  412
CONECT  424  412
CONECT  425  415
CONECT  426  415
CONECT  427  416
CONECT  428  416
CONECT  429  416
CONECT  430  418
CONECT  431  418
CONECT  432  419
CONECT  433  419
CONECT  434  419
CONECT  435  436  439  440  443
CONECT  436  435  437
CONECT  437  436  438  446  447
CONECT  438  437  448  449  450
CONECT  439  435
CONECT  440  435  441
CONECT  441  440  442  451  452
CONECT  442  441  453  454  455
CONECT  443  435  444
CONECT  444  443  445  456  457
CONECT  445  444  458  459  460
CONECT  446  437
CONECT  447  437
CONECT  448  438
CONECT  449  438
CONECT  450  438
CONECT  451  441
CONECT  452  441
CONECT  453  442
CONECT  454  442
CONECT  455  442
CONECT  456  444
CONECT  457  444
CONECT  458  445
CONECT  459  445
CONECT  460  445
CONECT  461  462  465  466  469
CONECT  462  461  463
CONECT  463  462  464  472  473
CONECT  464  463  474  475  476
CONECT  465  461
CONECT  466  461  467
CONECT  467  466  468  477  478
CONECT  468  467  479  480  481
CONECT  469  461  470
CONECT  470  469  471  482  483
CONECT  471  470  484  485  486
CONECT  472  463
CONECT  473  463
CONECT  474  464
CONECT  475  464
CONECT  476  464
CONECT  477  467
CONECT  478  467
CONECT  479  468
CONECT  480  468
CONECT  481  468
CONECT  482  470
CONECT  483  470
CONECT  484  471
CONECT  485  471
CONECT  486  471
CONECT  487  488  491  492  495
CONECT  488  487  489
CONECT  489  488  490  498  499
CONECT  490  489  500  501  502
CONECT  491  487
CONECT  492  487  493
CONECT  493  492  494  503  504
CONECT  494  493  505  506  507
CONECT  495  487  496
CONECT  496  495  497  508  509
CONECT  497  496  510  511  512
CONECT  498  489
CONECT  499  489
CONECT  500  490
CONECT  501  490
CONECT  502  490
CONECT  503  493
CONECT  504  493
CONECT  505  494
CONECT  506  494
CONECT  507  494
CONECT  508  496
CONECT  509  496
CONECT  510  497
CONECT  511  497
CONECT  512  497
CONECT  513  514  517  518  521
CONECT  514  513  515
CONECT  515  514  516  524  525
CONECT  516  515  526  527  528
CONECT  517  513
CONECT  518  513  519
CONECT  519  518  520  529  530
CONECT  520  519  531  532  533
CONECT  521  513  522
CONECT  522  521  523  534  535
CONECT  523  522  536  537  538
CONECT  524  515
CONECT  525  515
CONECT  526  516
CONECT  527  516
CONECT  528  516
CONECT  529  519
CONECT  530  519
CONECT  531  520
CONECT  532  520
CONECT  533  520
CONECT  534  522
CONECT  535  522
CONECT  536  523
CONECT  537  523
CONECT  538  523
CONECT  539  540  543  544  547
CONECT  540  539  541
CONECT  541  540  542  550  551
CONECT  542  541  552  553  554
CONECT  543  539
CONECT  544  539  545
CONECT  545  544  546  555  556
CONECT  546  545  557  558  559
CONECT  547  539  548
CONECT  548  547  549  560  561
CONECT  549  548  562  563  564
CONECT  550  541
CONECT  551  541
CONECT  552  542
CONECT  553  542
CONECT  554  542
CONECT  555  545
CONECT  556  545
CONECT  557  546
CONECT  558  546
CONECT  559  546
CONECT  560  548
CONECT  561  548
CONECT  562  549
CONECT  563  549
CONECT  564  549
CONECT  565  566  569  570  573
CONECT  566  565  567
CONECT  567  566  568  576  577
CONECT  568  567  578  579  580
CONECT  569  565
CONECT  570  565  571
CONECT  571  570  572  581  582
CONECT  572  571  583  584  585
CONECT  573  565  574
CONECT  574  573  575  586  587
CONECT  575  574  588  589  590
CONECT  576  567
CONECT  577  567
CONECT  578  568
CONECT  579  568
CONECT  580  568
CONECT  581  571
CONECT  582  571
CONECT  583  572
CONECT  584  572
CONECT  585  572
CONECT  586  574
CONECT  587  574
CONECT  588  575
CONECT  589  575
CONECT  590  575
CONECT  591  592  595  596  599
CONECT  592  591  593
CONECT  593  592  594  602  603
CONECT  594  593  604  605  606
CONECT  595  591
CONECT  596  591  597
CONECT  597  596  598  607  608
CONECT  598  597  609  610  611
CONECT  599  591  600
CONECT  600  599  601  612  613
CONECT  601  600  614  615  616
CONECT  602  593
CONECT  603  593
CONECT  604  594
CONECT  605  594
CONECT  606  594
CONECT  607  597
CONECT  608  597
CONECT  609  598
CONECT  610  598
CONECT  611  598
CONECT  612  600
CONECT  613  600
CONECT  614  601
CONECT  615  601
CONECT  616  601
CONECT  617  618  621  622  625
CONECT  618  617  619
CONECT  619  618  620  628  629
CONECT  620  619  630  631  632
CONECT  621  617
CONECT  622  617  623
CONECT  623  622  624  633  634
CONECT  624  623  635  636  637
CONECT  625  617  626
CONECT  626  625  627  638  639
CONECT  627  626  640  641  642
CONECT  628  619
CONECT  629  619
CONECT  630  620
CONECT  631  620
CONECT  632  620
CONECT  633  623
CONECT  634  623
CONECT  635  624
CONECT  636  624
CONECT  637  624
CONECT  638  626
CONECT  639  626
CONECT  640  627
CONECT  641  627
CONECT  642  627
CONECT  643  644
CONECT  644  643  645  647  648
CONECT  645  644  646  649  650
CONECT  646  645
CONECT  647  644
CONECT  648  644
CONECT  649  645
CONECT  650  645
CONECT  651  652
CONECT  652  651  653  655  656
CONECT  653  652  654  657  658
CONECT  654  653
CONECT  655  652
CONECT  656  652
CONECT  657  653
CONECT  658  653
CONECT  659  660
CONECT  660  659  661  663  664
CONECT  661  660  662  665  666
CONECT  662  661
CONECT  663  660
CONECT  664  660
CONECT  665  661
CONECT  666  661
CONECT  667  668
CONECT  668  667  669  671  672
CONECT  669  668  670  673  674
CONECT  670  669
CONECT  671  668
CONECT  672  668
CONECT  673  669
CONECT  674  669
CONECT  675  676
CONECT  676  675  677  679  680
CONECT  677  676  678  681  682
CONECT  678  677
CONECT  679  676
CONECT  680  676
CONECT  681  677
CONECT  682  677
CONECT  683  684
CONECT  684  683  685  687  688
CONECT  685  684  686  689  690
CONECT  686  685
CONECT  687  684
CONECT  688  684
CONECT  689  685
CONECT  690  685
CONECT  691  692
CONECT  692  691  693  695  696
CONECT  693  692  694  697  698
CONECT  694  693
CONECT  695  692
CONECT  696  692
CONECT  697  693
CONECT  698  693
CONECT  699  700
CONECT  700  699  701  703  704
CONECT  701  700  702  705  706
CONECT  702  701
CONECT  703  700
CONECT  704  700
CONECT  705  701
CONECT  706  701
CONECT  707  708
CONECT  708  707  709  711  712
CONECT  709  708  710  713  714
CONECT  710  709
CONECT  711  708
CONECT  712  708
CONECT  713  709
CONECT  714  709
CONECT  715  716
CONECT  716  715  717  719  720
CONECT  717  716  718  721  722
CONECT  718  717
CONECT  719  716
CONECT  720  716
CONECT  721  717
CONECT  722  717
CONECT  723  724
CONECT  724  723  725  727  728
CONECT  725  724  726  729  730
CONECT  726  725
CONECT  727  724
CONECT  728  724
CONECT  729  725
CONECT  730  725
CONECT  731  732
CONECT  732  731  733  735  736
CONECT  733  732  734  737  738
CONECT  734  733
CONECT  735  732
CONECT  736  732
CONECT  737  733
CONECT  738  733
CONECT  739  740
CONECT  740  739  741  743  744
CONECT  741  740  742  745  746
CONECT  742  741
CONECT  743  740
CONECT  744  740
CONECT  745  741
CONECT  746  741
CONECT  747  748
CONECT  748  747  749  751  752
CONECT  749  748  750  753  754
CONECT  750  749
CONECT  751  748
CONECT  752  748
CONECT  753  749
CONECT  754  749
CONECT  755  756
CONECT  756  755  757  759  760
CONECT  757  756  758  761  762
CONECT  758  757
CONECT  759  756
CONECT  760  756
CONECT  761  757
CONECT  762  757
CONECT  763  764
CONECT  764  763  765  767  768
CONECT  765  764  766  769  770
CONECT  766  765
CONECT  767  764
CONECT  768  764
CONECT  769  765
CONECT  770  765
CONECT  771  772
CONECT  772  771  773  775  776
CONECT  773  772  774  777  778
CONECT  774  773
CONECT  775  772
CONECT  776  772
CONECT  777  773
CONECT  778  773
CONECT  779  780
CONECT  780  779  781  783  784
CONECT  781  780  782  785  786
CONECT  782  781
CONECT  783  780
CONECT  784  780
CONECT  785  781
CONECT  786  781
CONECT  787  788
CONECT  788  787  789  791  792
CONECT  789  788  790  793  794
CONECT  790  789
CONECT  791  788
CONECT  792  788
CONECT  793  789
CONECT  794  789
CONECT  795  796
CONECT  796  795  797  799  800
CONECT  797  796  798  801  802
CONECT  798  797
CONECT  799  796
CONECT  800  796
CONECT  801  797
CONECT  802  797
CONECT  803  804
CONECT  804  803  805  807  808
CONECT  805  804  806  809  810
CONECT  806  805
CONECT  807  804
CONECT  808  804
CONECT  809  805
CONECT  810  805
CONECT  811  812
CONECT  812  811  813  815  816
CONECT  813  812  814  817  818
CONECT  814  813
CONECT  815  812
CONECT  816  812
CONECT  817  813
CONECT  818  813
CONECT  819  820
CONECT  820  819  821  823  824
CONECT  821  820  822  825  826
CONECT  822  821
CONECT  823  820
CONECT  824  820
CONECT  825  821
CONECT  826  821
CONECT  827  828
CONECT  828  827  829  831  832
CONECT  829  828  830  833  834
CONECT  830  829
CONECT  831  828
CONECT  832  828
CONECT  833  829
CONECT  834  829
CONECT  835  836
CONECT  836  835  837  839  840
CONECT  837  836  838  841  842
CONECT  838  837
CONECT  839  836
CONECT  840  836
CONECT  841  837
CONECT  842  837
CONECT  843  844
CONECT  844  843  845  847  848
CONECT  845  844  846  849  850
CONECT  846  845
CONECT  847  844
CONECT  848  844
CONECT  849  845
CONECT  850  845
CONECT  851  852
CONECT  852  851  853  855  856
CONECT  853  852  854  857  858
CONECT  854  853
CONECT  855  852
CONECT  856  852
CONECT  857  853
CONECT  858  853
CONECT  859  860
CONECT  860  859  861  863  864
CONECT  861  860  862  865  866
CONECT  862  861
CONECT  863  860
CONECT  864  860
CONECT  865  861
CONECT  866  861
CONECT  867  868
CONECT  868  867  869  871  872
CONECT  869  868  870  873  874
CONECT  870  869
CONECT  871  868
CONECT  872  868
CONECT  873  869
CONECT  874  869
CONECT  875  876
CONECT  876  875  877  879  880
CONECT  877  876  878  881  882
CONECT  878  877
CONECT  879  876
CONECT  880  876
CONECT  881  877
CONECT  882  877
CONECT  883  884
CONECT  884  883  885  887  888
CONECT  885  884  886  889  890
CONECT  886  885
CONECT  887  884
CONECT  888  884
CONECT  889  885
CONECT  890  885
CONECT  891  892
CONECT  892  891  893  895  896
CONECT  893  892  894  897  898
CONECT  894  893
CONECT  895  892
CONECT  896  892
CONECT  897  893
CONECT  898  893
CONECT  899  900
CONECT  900  899  901  903  904
CONECT  901  900  902  905  906
CONECT  902  901
CONECT  903  900
CONECT  904  900
CONECT  905  901
CONECT  906  901
CONECT  907  908
CONECT  908  907  909  911  912
CONECT  909  908  910  913  914
CONECT  910  909
CONECT  911  908
CONECT  912  908
CONECT  913  909
CONECT  914  909
CONECT  915  916
CONECT  916  915  917  919  920
CONECT  917  916  918  921  922
CONECT  918  917
CONECT  919  916
CONECT  920  916
CONECT  921  917
CONECT  922  917
CONECT  923  924
CONECT  924  923  925  927  928
CONECT  925  924  926  929  930
CONECT  926  925
CONECT  927  924
CONECT  928  924
CONECT  929  925
CONECT  930  925
CONECT  931  932
CONECT  932  931  933  935  936
CONECT  933  932  934  937  938
CONECT  934  933
CONECT  935  932
CONECT  936  932
CONECT  937  933
CONECT  938  933
CONECT  939  940
CONECT  940  939  941  943  944
CONECT  941  940  942  945  946
CONECT  942  941
CONECT  943  940
CONECT  944  940
CONECT  945  941
CONECT  946  941
CONECT  947  948
CONECT  948  947  949  951  952
CONECT  949  948  950  953  954
CONECT  950  949
CONECT  951  948
CONECT  952  948
CONECT  953  949
CONECT  954  949
CONECT  955  956
CONECT  956  955  957  959  960
CONECT  957  956  958  961  962
CONECT  958  957
CONECT  959  956
CONECT  960  956
CONECT  961  957
CONECT  962  957
CONECT  963  964
CONECT  964  963  965  967  968
CONECT  965  964  966  969  970
CONECT  966  965
CONECT  967  964
CONECT  968  964
CONECT  969  965
CONECT  970  965
CONECT  971  972
CONECT  972  971  973  975  976
CONECT  973  972  974  977  978
CONECT  974  973
CONECT  975  972
CONECT  976  972
CONECT  977  973
CONECT  978  973
CONECT  979  980
CONECT  980  979  981  983  984
CONECT  981  980  982  985  986
CONECT  982  981
CONECT  983  980
CONECT  984  980
CONECT  985  981
CONECT  986  981
CONECT  987  988
CONECT  988  987  989  991  992
CONECT  989  988  990  993  994
CONECT  990  989
CONECT  991  988
CONECT  992  988
CONECT  993  989
CONECT  994  989
CONECT  995  996
CONECT  996  995  997  999 1000
CONECT  997  996  998 1001 1002
CONECT  998  997
CONECT  999  996
CONECT 1000  996
CONECT 1001  997
CONECT 1002  997
CONECT 1003 1004
CONECT 1004 1003 1005 1007 1008
CONECT 1005 1004 1006 1009 1010
CONECT 1006 1005
CONECT 1007 1004
CONECT 1008 1004
CONECT 1009 1005
CONECT 1010 1005
CONECT 1011 1012
CONECT 1012 1011 1013 1015 1016
CONECT 1013 1012 1014 1017 1018
CONECT 1014 1013
CONECT 1015 1012
CONECT 1016 1012
CONECT 1017 1013
CONECT 1018 1013
CONECT 1019 1020
CONECT 1020 1019 1021 1023 1024
CONECT 1021 1020 1022 1025 1026
CONECT 1022 1021
CONECT 1023 1020
CONECT 1024 1020
CONECT 1025 1021
CONECT 1026 1021
CONECT 1027 1028
CONECT 1028 1027 1029 1031 1032
CONECT 1029 1028 1030 1033 1034
CONECT 1030 1029
CONECT 1031 1028
CONECT 1032 1028
CONECT 1033 1029
CONECT 1034 1029
CONECT 1035 1036
CONECT 1036 1035 1037 1039 1040
CONECT 1037 1036 1038 1041 1042
CONECT 1038 1037
CONECT 1039 1036
CONECT 1040 1036
CONECT 1041 1037
CONECT 1042 1037
CONECT 1043 1044
CONECT 1044 1043 1045 1047 1048
CONECT 1045 1044 1046 1049 1050
CONECT 1046 1045
CONECT 1047 1044
CONECT 1048 1044
CONECT 1049 1045
CONECT 1050 1045
CONECT 1051 1052
CONECT 1052 1051 1053 1055 1056
CONECT 1053 1052 1054 1057 1058
CONECT 1054 1053
CONECT 1055 1052
CONECT 1056 1052
CONECT 1057 1053
CONECT 1058 1053
CONECT 1059 1060
CONECT 1060 1059 1061 1063 1064
CONECT 1061 1060 1062 1065 1066
CONECT 1062 1061
CONECT 1063 1060
CONECT 1064 1060
CONECT 1065 1061
CONECT 1066 1061
CONECT 1067 1068
CONECT 1068 1067 1069 1071 1072
CONECT 1069 1068 1070 1073 1074
CONECT 1070 1069
CONECT 1071 1068
CONECT 1072 1068
CONECT 1073 1069
CONECT 1074 1069
CONECT 1075 1076
CONECT 1076 1075 1077 1079 1080
CONECT 1077 1076 1078 1081 1082
CONECT 1078 1077
CONECT 1079 1076
CONECT 1080 1076
CONECT 1081 1077
CONECT 1082 1077
CONECT 1083 1084
CONECT 1084 1083 1085 1087 1088
CONECT 1085 1084 1086 1089 1090
CONECT 1086 1085
CONECT 1087 1084
CONECT 1088 1084
CONECT 1089 1085
CONECT 1090 1085
CONECT 1091 1092
CONECT 1092 1091 1093 1095 1096
CONECT 1093 1092 1094 1097 1098
CONECT 1094 1093
CONECT 1095 1092
CONECT 1096 1092
CONECT 1097 1093
CONECT 1098 1093
CONECT 1099 1100
CONECT 1100 1099 1101 1103 1104
CONECT 1101 1100 1102 1105 1106
CONECT 1102 1101
CONECT 1103 1100
CONECT 1104 1100
CONECT 1105 1101
CONECT 1106 1101
CONECT 1107 1108
CONECT 1108 1107 1109 1111 1112
CONECT 1109 1108 1110 1113 1114
CONECT 1110 1109
CONECT 1111 1108
CONECT 1112 1108
CONECT 1113 1109
CONECT 1114 1109
CONECT 1115 1116
CONECT 1116 1115 1117 1119 1120
CONECT 1117 1116 1118 1121 1122
CONECT 1118 1117
CONECT 1119 1116
CONECT 1120 1116
CONECT 1121 1117
CONECT 1122 1117
CONECT 1123 1124
CONECT 1124 1123 1125 1127 1128
CONECT 1125 1124 1126 1129 1130
CONECT 1126 1125
CONECT 1127 1124
CONECT 1128 1124
CONECT 1129 1125
CONECT 1130 1125
CONECT 1131 1132
CONECT 1132 1131 1133 1135 1136
CONECT 1133 1132 1134 1137 1138
CONECT 1134 1133
CONECT 1135 1132
CONECT 1136 1132
CONECT 1137 1133
CONECT 1138 1133
CONECT 1139 1140
CONECT 1140 1139 1141 1143 1144
CONECT 1141 1140 1142 1145 1146
CONECT 1142 1141
CONECT 1143 1140
CONECT 1144 1140
CONECT 1145 1141
CONECT 1146 1141
CONECT 1147 1148
CONECT 1148 1147 1149 1151 1152
CONECT 1149 1148 1150 1153 1154
CONECT 1150 1149
CONECT 1151 1148
CONECT 1152 1148
CONECT 1153 1149
CONECT 1154 1149
CONECT 1155 1156
CONECT 1156 1155 1157 1159 1160
CONECT 1157 1156 1158 1161 1162
CONECT 1158 1157
CONECT 1159 1156
CONECT 1160 1156
CONECT 1161 1157
CONECT 1162 1157
CONECT 1163 1164
CONECT 1164 1163 1165 1167 1168
CONECT 1165 1164 1166 1169 1170
CONECT 1166 1165
CONECT 1167 1164
CONECT 1168 1164
CONECT 1169 1165
CONECT 1170 1165
CONECT 1171 1172
CONECT 1172 1171 1173 1175 1176
CONECT 1173 1172 1174 1177 1178
CONECT 1174 1173
CONECT 1175 1172
CONECT 1176 1172
CONECT 1177 1173
CONECT 1178 1173
CONECT 1208 1209
CONECT 1209 1208 1210 1213 1214
CONECT 1210 1209 1211
CONECT 1211 1210 1212 1215 1216
CONECT 1212 1211
CONECT 1213 1209
CONECT 1214 1209
CONECT 1215 1211
CONECT 1216 1211
CONECT 1217 1218
CONECT 1218 1217 1219 1222 1223
CONECT 1219 1218 1220
CONECT 1220 1219 1221 1224 1225
CONECT 1221 1220
CONECT 1222 1218
CONECT 1223 1218
CONECT 1224 1220
CONECT 1225 1220
CONECT 1226 1227
CONECT 1227 1226 1228 1231 1232
CONECT 1228 1227 1229
CONECT 1229 1228 1230 1233 1234
CONECT 1230 1229
CONECT 1231 1227
CONECT 1232 1227
CONECT 1233 1229
CONECT 1234 1229
CONECT 1235 1236
CONECT 1236 1235 1237 1240 1241
CONECT 1237 1236 1238
CONECT 1238 1237 1239 1242 1243
CONECT 1239 1238
CONECT 1240 1236
CONECT 1241 1236
CONECT 1242 1238
CONECT 1243 1238
CONECT 1244 1245
CONECT 1245 1244 1246 1249 1250
CONECT 1246 1245 1247
CONECT 1247 1246 1248 1251 1252
CONECT 1248 1247
CONECT 1249 1245
CONECT 1250 1245
CONECT 1251 1247
CONECT 1252 1247
CONECT 1253 1254
CONECT 1254 1253 1255 1258 1259
CONECT 1255 1254 1256
CONECT 1256 1255 1257 1260 1261
CONECT 1257 1256
CONECT 1258 1254
CONECT 1259 1254
CONECT 1260 1256
CONECT 1261 1256
CONECT 1262 1263
CONECT 1263 1262 1264 1267 1268
CONECT 1264 1263 1265
CONECT 1265 1264 1266 1269 1270
CONECT 1266 1265
CONECT 1267 1263
CONECT 1268 1263
CONECT 1269 1265
CONECT 1270 1265
CONECT 1271 1272
CONECT 1272 1271 1273 1276 1277
CONECT 1273 1272 1274
CONECT 1274 1273 1275 1278 1279
CONECT 1275 1274
CONECT 1276 1272
CONECT 1277 1272
CONECT 1278 1274
CONECT 1279 1274
CONECT 1280 1281
CONECT 1281 1280 1282 1285 1286
CONECT 1282 1281 1283
CONECT 1283 1282 1284 1287 1288
CONECT 1284 1283
CONECT 1285 1281
CONECT 1286 1281
CONECT 1287 1283
CONECT 1288 1283
CONECT 1289 1290
CONECT 1290 1289 1291 1294 1295
CONECT 1291 1290 1292
CONECT 1292 1291 1293 1296 1297
CONECT 1293 1292
CONECT 1294 1290
CONECT 1295 1290
CONECT 1296 1292
CONECT 1297 1292
CONECT 1298 1299
CONECT 1299 1298 1300 1303 1304
CONECT 1300 1299 1301
CONECT 1301 1300 1302 1305 1306
CONECT 1302 1301
CONECT 1303 1299
CONECT 1304 1299
CONECT 1305 1301
CONECT 1306 1301
CONECT 1307 1308
CONECT 1308 1307 1309 1312 1313
CONECT 1309 1308 1310
CONECT 1310 1309 1311 1314 1315
CONECT 1311 1310
CONECT 1312 1308
CONECT 1313 1308
CONECT 1314 1310
CONECT 1315 1310
CONECT 1316 1317
CONECT 1317 1316 1318 1321 1322
CONECT 1318 1317 1319
CONECT 1319 1318 1320 1323 1324
CONECT 1320 1319
CONECT 1321 1317
CONECT 1322 1317
CONECT 1323 1319
CONECT 1324 1319
CONECT 1325 1326
CONECT 1326 1325 1327 1330 1331
CONECT 1327 1326 1328
CONECT 1328 1327 1329 1332 1333
CONECT 1329 1328
CONECT 1330 1326
CONECT 1331 1326
CONECT 1332 1328
CONECT 1333 1328
CONECT 1334 1335
CONECT 1335 1334 1336 1339 1340
CONECT 1336 1335 1337
CONECT 1337 1336 1338 1341 1342
CONECT 1338 1337
CONECT 1339 1335
CONECT 1340 1335
CONECT 1341 1337
CONECT 1342 1337
CONECT 1343 1344
CONECT 1344 1343 1345 1348 1349
CONECT 1345 1344 1346
CONECT 1346 1345 1347 1350 1351
CONECT 1347 1346
CONECT 1348 1344
CONECT 1349 1344
CONECT 1350 1346
CONECT 1351 1346
CONECT 1352 1353
CONECT 1353 1352 1354 1357 1358
CONECT 1354 1353 1355
CONECT 1355 1354 1356 1359 1360
CONECT 1356 1355
CONECT 1357 1353
CONECT 1358 1353
CONECT 1359 1355
CONECT 1360 1355
CONECT 1361 1362
CONECT 1362 1361 1363 1366 1367
CONECT 1363 1362 1364
CONECT 1364 1363 1365 1368 1369
CONECT 1365 1364
CONECT 1366 1362
CONECT 1367 1362
CONECT 1368 1364
CONECT 1369 1364
CONECT 1370 1371
CONECT 1371 1370 1372 1375 1376
CONECT 1372 1371 1373
CONECT 1373 1372 1374 1377 1378
CONECT 1374 1373
CONECT 1375 1371
CONECT 1376 1371
CONECT 1377 1373
CONECT 1378 1373
CONECT 1379 1380
CONECT 1380 1379 1381 1384 1385
CONECT 1381 1380 1382
CONECT 1382 1381 1383 1386 1387
CONECT 1383 1382
CONECT 1384 1380
CONECT 1385 1380
CONECT 1386 1382
CONECT 1387 1382
CONECT 1388 1389
CONECT 1389 1388 1390 1393 1394
CONECT 1390 1389 1391
CONECT 1391 1390 1392 1395 1396
CONECT 1392 1391
CONECT 1393 1389
CONECT 1394 1389
CONECT 1395 1391
CONECT 1396 1391
CONECT 1397 1398
CONECT 1398 1397 1399 1402 1403
CONECT 1399 1398 1400
CONECT 1400 1399 1401 1404 1405
CONECT 1401 1400
CONECT 1402 1398
CONECT 1403 1398
CONECT 1404 1400
CONECT 1405 1400
CONECT 1406 1407
CONECT 1407 1406 1408 1411 1412
CONECT 1408 1407 1409
CONECT 1409 1408 1410 1413 1414
CONECT 1410 1409
CONECT 1411 1407
CONECT 1412 1407
CONECT 1413 1409
CONECT 1414 1409
CONECT 1415 1416
CONECT 1416 1415 1417 1420 1421
CONECT 1417 1416 1418
CONECT 1418 1417 1419 1422 1423
CONECT 1419 1418
CONECT 1420 1416
CONECT 1421 1416
CONECT 1422 1418
CONECT 1423 1418
CONECT 1424 1425 1428 1429 1432
CONECT 1425 1424 1426
CONECT 1426 1425 1427 1435 1436
CONECT 1427 1426 1437 1438 1439
CONECT 1428 1424
CONECT 1429 1424 1430
CONECT 1430 1429 1431 1440 1441
CONECT 1431 1430 1442 1443 1444
CONECT 1432 1424 1433
CONECT 1433 1432 1434 1445 1446
CONECT 1434 1433 1447 1448 1449
CONECT 1435 1426
CONECT 1436 1426
CONECT 1437 1427
CONECT 1438 1427
CONECT 1439 1427
CONECT 1440 1430
CONECT 1441 1430
CONECT 1442 1431
CONECT 1443 1431
CONECT 1444 1431
CONECT 1445 1433
CONECT 1446 1433
CONECT 1447 1434
CONECT 1448 1434
CONECT 1449 1434
CONECT 1450 1451 1454 1455 1458
CONECT 1451 1450 1452
CONECT 1452 1451 1453 1461 1462
CONECT 1453 1452 1463 1464 1465
CONECT 1454 1450
CONECT 1455 1450 1456
CONECT 1456 1455 1457 1466 1467
CONECT 1457 1456 1468 1469 1470
CONECT 1458 1450 1459
CONECT 1459 1458 1460 1471 1472
CONECT 1460 1459 1473 1474 1475
CONECT 1461 1452
CONECT 1462 1452
CONECT 1463 1453
CONECT 1464 1453
CONECT 1465 1453
CONECT 1466 1456
CONECT 1467 1456
CONECT 1468 1457
CONECT 1469 1457
CONECT 1470 1457
CONECT 1471 1459
CONECT 1472 1459
CONECT 1473 1460
CONECT 1474 1460
CONECT 1475 1460
CONECT 1476 1477 1480 1481 1484
CONECT 1477 1476 1478
CONECT 1478 1477 1479 1487 1488
CONECT 1479 1478 1489 1490 1491
CONECT 1480 1476
CONECT 1481 1476 1482
CONECT 1482 1481 1483 1492 1493
CONECT 1483 1482 1494 1495 1496
CONECT 1484 1476 1485
CONECT 1485 1484 1486 1497 1498
CONECT 1486 1485 1499 1500 1501
CONECT 1487 1478
CONECT 1488 1478
CONECT 1489 1479
CONECT 1490 1479
CONECT 1491 1479
CONECT 1492 1482
CONECT 1493 1482
CONECT 1494 1483
CONECT 1495 1483
CONECT 1496 1483
CONECT 1497 1485
CONECT 1498 1485
CONECT 1499 1486
CONECT 1500 1486
CONECT 1501 1486
CONECT 1502 1503 1506 1507 1510
CONECT 1503 1502 1504
CONECT 1504 1503 1505 1513 1514
CONECT 1505 1504 1515 1516 1517
CONECT 1506 1502
CONECT 1507 1502 1508
CONECT 1508 1507 1509 1518 1519
CONECT 1509 1508 1520 1521 1522
CONECT 1510 1502 1511
CONECT 1511 1510 1512 1523 1524
CONECT 1512 1511 1525 1526 1527
CONECT 1513 1504
CONECT 1514 1504
CONECT 1515 1505
CONECT 1516 1505
CONECT 1517 1505
CONECT 1518 1508
CONECT 1519 1508
CONECT 1520 1509
CONECT 1521 1509
CONECT 1522 1509
CONECT 1523 1511
CONECT 1524 1511
CONECT 1525 1512
CONECT 1526 1512
CONECT 1527 1512
CONECT 1528 1529 1532 1533 1536
CONECT 1529 1528 1530
CONECT 1530 1529 1531 1539 1540
CONECT 1531 1530 1541 1542 1543
CONECT 1532 1528
CONECT 1533 1528 1534
CONECT 1534 1533 1535 1544 1545
CONECT 1535 1534 1546 1547 1548
CONECT 1536 1528 1537
CONECT 1537 1536 1538 1549 1550
CONECT 1538 1537 1551 1552 1553
CONECT 1539 1530
CONECT 1540 1530
CONECT 1541 1531
CONECT 1542 1531
CONECT 1543 1531
CONECT 1544 1534
CONECT 1545 1534
CONECT 1546 1535
CONECT 1547 1535
CONECT 1548 1535
CONECT 1549 1537
CONECT 1550 1537
CONECT 1551 1538
CONECT 1552 1538
CONECT 1553 1538
CONECT 1554 1555 1558 1559 1562
CONECT 1555 1554 1556
CONECT 1556 1555 1557 1565 1566
CONECT 1557 1556 1567 1568 1569
CONECT 1558 1554
CONECT 1559 1554 1560
CONECT 1560 1559 1561 1570 1571
CONECT 1561 1560 1572 1573 1574
CONECT 1562 1554 1563
CONECT 1563 1562 1564 1575 1576
CONECT 1564 1563 1577 1578 1579
CONECT 1565 1556
CONECT 1566 1556
CONECT 1567 1557
CONECT 1568 1557
CONECT 1569 1557
CONECT 1570 1560
CONECT 1571 1560
CONECT 1572 1561
CONECT 1573 1561
CONECT 1574 1561
CONECT 1575 1563
CONECT 1576 1563
CONECT 1577 1564
CONECT 1578 1564
CONECT 1579 1564
CONECT 1580 1581 1584 1585 1588
CONECT 1581 1580 1582
CONECT 1582 1581 1583 1591 1592
CONECT 1583 1582 1593 1594 1595
CONECT 1584 1580
CONECT 1585 1580 1586
CONECT 1586 1585 1587 1596 1597
CONECT 1587 1586 1598 1599 1600
CONECT 1588 1580 1589
CONECT 1589 1588 1590 1601 1602
CONECT 1590 1589 1603 1604 1605
CONECT 1591 1582
CONECT 1592 1582
CONECT 1593 1583
CONECT 1594 1583
CONECT 1595 1583
CONECT 1596 1586
CONECT 1597 1586
CONECT 1598 1587
CONECT 1599 1587
CONECT 1600 1587
CONECT 1601 1589
CONECT 1602 1589
CONECT 1603 1590
CONECT 1604 1590
CONECT 1605 1590
CONECT 1606 1607 1610 1611 1614
CONECT 1607 1606 1608
CONECT 1608 1607 1609 1617 1618
CONECT 1609 1608 1619 1620 1621
CONECT 1610 1606
CONECT 1611 1606 1612
CONECT 1612 1611 1613 1622 1623
CONECT 1613 1612 1624 1625 1626
CONECT 1614 1606 1615
CONECT 1615 1614 1616 1627 1628
CONECT 1616 1615 1629 1630 1631
CONECT 1617 1608
CONECT 1618 1608
CONECT 1619 1609
CONECT 1620 1609
CONECT 1621 1609
CONECT 1622 1612
CONECT 1623 1612
CONECT 1624 1613
CONECT 1625 1613
CONECT 1626 1613
CONECT 1627 1615
CONECT 1628 1615
CONECT 1629 1616
CONECT 1630 1616
CONECT 1631 1616
CONECT 1632 1633 1636 1637 1640
CONECT 1633 1632 1634
CONECT 1634 1633 1635 1643 1644
CONECT 1635 1634 1645 1646 1647
CONECT 1636 1632
CONECT 1637 1632 1638
CONECT 1638 1637 1639 1648 1649
CONECT 1639 1638 1650 1651 1652
CONECT 1640 1632 1641
CONECT 1641 1640 1642 1653 1654
CONECT 1642 1641 1655 1656 1657
CONECT 1643 1634
CONECT 1644 1634
CONECT 1645 1635
CONECT 1646 1635
CONECT 1647 1635
CONECT 1648 1638
CONECT 1649 1638
CONECT 1650 1639
CONECT 1651 1639
CONECT 1652 1639
CONECT 1653 1641
CONECT 1654 1641
CONECT 1655 1642
CONECT 1656 1642
CONECT 1657 1642
CONECT 1658 1659 1662 1663 1666
CONECT 1659 1658 1660
CONECT 1660 1659 1661 1669 1670
CONECT 1661 1660 1671 1672 1673
CONECT 1662 1658
CONECT 1663 1658 1664
CONECT 1664 1663 1665 1674 1675
CONECT 1665 1664 1676 1677 1678
CONECT 1666 1658 1667
CONECT 1667 1666 1668 1679 1680
CONECT 1668 1667 1681 1682 1683
CONECT 1669 1660
CONECT 1670 1660
CONECT 1671 1661
CONECT 1672 1661
CONECT 1673 1661
CONECT 1674 1664
CONECT 1675 1664
CONECT 1676 1665
CONECT 1677 1665
CONECT 1678 1665
CONECT 1679 1667
CONECT 1680 1667
CONECT 1681 1668
CONECT 1682 1668
CONECT 1683 1668
CONECT 1684 1685 1688 1689 1692
CONECT 1685 1684 1686
CONECT 1686 1685 1687 1695 1696
CONECT 1687 1686 1697 1698 1699
CONECT 1688 1684
CONECT 1689 1684 1690
CONECT 1690 1689 1691 1700 1701
CONECT 1691 1690 1702 1703 1704
CONECT 1692 1684 1693
CONECT 1693 1692 1694 1705 1706
CONECT 1694 1693 1707 1708 1709
CONECT 1695 1686
CONECT 1696 1686
CONECT 1697 1687
CONECT 1698 1687
CONECT 1699 1687
CONECT 1700 1690
CONECT 1701 1690
CONECT 1702 1691
CONECT 1703 1691
CONECT 1704 1691
CONECT 1705 1693
CONECT 1706 1693
CONECT 1707 1694
CONECT 1708 1694
CONECT 1709 1694
CONECT 1710 1711 1714 1715 1718
CONECT 1711 1710 1712
CONECT 1712 1711 1713 1721 1722
CONECT 1713 1712 1723 1724 1725
CONECT 1714 1710
CONECT 1715 1710 1716
CONECT 1716 1715 1717 1726 1727
CONECT 1717 1716 1728 1729 1730
CONECT 1718 1710 1719
CONECT 1719 1718 1720 1731 1732
CONECT 1720 1719 1733 1734 1735
CONECT 1721 1712
CONECT 1722 1712
CONECT 1723 1713
CONECT 1724 1713
CONECT 1725 1713
CONECT 1726 1716
CONECT 1727 1716
CONECT 1728 1717
CONECT 1729 1717
CONECT 1730 1717
CONECT 1731 1719
CONECT 1732 1719
CONECT 1733 1720
CONECT 1734 1720
CONECT 1735 1720
CONECT 1736 1737 1740 1741 1744
CONECT 1737 1736 1738
CONECT 1738 1737 1739 1747 1748
CONECT 1739 1738 1749 1750 1751
CONECT 1740 1736
CONECT 1741 1736 1742
CONECT 1742 1741 1743 1752 1753
CONECT 1743 1742 1754 1755 1756
CONECT 1744 1736 1745
CONECT 1745 1744 1746 1757 1758
CONECT 1746 1745 1759 1760 1761
CONECT 1747 1738
CONECT 1748 1738
CONECT 1749 1739
CONECT 1750 1739
CONECT 1751 1739
CONECT 1752 1742
CONECT 1753 1742
CONECT 1754 1743
CONECT 1755 1743
CONECT 1756 1743
CONECT 1757 1745
CONECT 1758 1745
CONECT 1759 1746
CONECT 1760 1746
CONECT 1761 1746
CONECT 1762 1763 1766 1767 1770
CONECT 1763 1762 1764
CONECT 1764 1763 1765 1773 1774
CONECT 1765 1764 1775 1776 1777
CONECT 1766 1762
CONECT 1767 1762 1768
CONECT 1768 1767 1769 1778 1779
CONECT 1769 1768 1780 1781 1782
CONECT 1770 1762 1771
CONECT 1771 1770 1772 1783 1784
CONECT 1772 1771 1785 1786 1787
CONECT 1773 1764
CONECT 1774 1764
CONECT 1775 1765
CONECT 1776 1765
CONECT 1777 1765
CONECT 1778 1768
CONECT 1779 1768
CONECT 1780 1769
CONECT 1781 1769
CONECT 1782 1769
CONECT 1783 1771
CONECT 1784 1771
CONECT 1785 1772
CONECT 1786 1772
CONECT 1787 1772
CONECT 1788 1789 1792 1793 1796
CONECT 1789 1788 1790
CONECT 1790 1789 1791 1799 1800
CONECT 1791 1790 1801 1802 1803
CONECT 1792 1788
CONECT 1793 1788 1794
CONECT 1794 1793 1795 1804 1805
CONECT 1795 1794 1806 1807 1808
CONECT 1796 1788 1797
CONECT 1797 1796 1798 1809 1810
CONECT 1798 1797 1811 1812 1813
CONECT 1799 1790
CONECT 1800 1790
CONECT 1801 1791
CONECT 1802 1791
CONECT 1803 1791
CONECT 1804 1794
CONECT 1805 1794
CONECT 1806 1795
CONECT 1807 1795
CONECT 1808 1795
CONECT 1809 1797
CONECT 1810 1797
CONECT 1811 1798
CONECT 1812 1798
CONECT 1813 1798
CONECT 1814 1815 1818 1819 1822
CONECT 1815 1814 1816
CONECT 1816 1815 1817 1825 1826
CONECT 1817 1816 1827 1828 1829
CONECT 1818 1814
CONECT 1819 1814 1820
CONECT 1820 1819 1821 1830 1831
CONECT 1821 1820 1832 1833 1834
CONECT 1822 1814 1823
CONECT 1823 1822 1824 1835 1836
CONECT 1824 1823 1837 1838 1839
CONECT 1825 1816
CONECT 1826 1816
CONECT 1827 1817
CONECT 1828 1817
CONECT 1829 1817
CONECT 1830 1820
CONECT 1831 1820
CONECT 1832 1821
CONECT 1833 1821
CONECT 1834 1821
CONECT 1835 1823
CONECT 1836 1823
CONECT 1837 1824
CONECT 1838 1824
CONECT 1839 1824
CONECT 1840 1841 1844 1845 1848
CONECT 1841 1840 1842
CONECT 1842 1841 1843 1851 1852
CONECT 1843 1842 1853 1854 1855
CONECT 1844 1840
CONECT 1845 1840 1846
CONECT 1846 1845 1847 1856 1857
CONECT 1847 1846 1858 1859 1860
CONECT 1848 1840 1849
CONECT 1849 1848 1850 1861 1862
CONECT 1850 1849 1863 1864 1865
CONECT 1851 1842
CONECT 1852 1842
CONECT 1853 1843
CONECT 1854 1843
CONECT 1855 1843
CONECT 1856 1846
CONECT 1857 1846
CONECT 1858 1847
CONECT 1859 1847
CONECT 1860 1847
CONECT 1861 1849
CONECT 1862 1849
CONECT 1863 1850
CONECT 1864 1850
CONECT 1865 1850
CONECT 1866 1867 1870 1871 1874
CONECT 1867 1866 1868
CONECT 1868 1867 1869 1877 1878
CONECT 1869 1868 1879 1880 1881
CONECT 1870 1866
CONECT 1871 1866 1872
CONECT 1872 1871 1873 1882 1883
CONECT 1873 1872 1884 1885 1886
CONECT 1874 1866 1875
CONECT 1875 1874 1876 1887 1888
CONECT 1876 1875 1889 1890 1891
CONECT 1877 1868
CONECT 1878 1868
CONECT 1879 1869
CONECT 1880 1869
CONECT 1881 1869
CONECT 1882 1872
CONECT 1883 1872
CONECT 1884 1873
CONECT 1885 1873
CONECT 1886 1873
CONECT 1887 1875
CONECT 1888 1875
CONECT 1889 1876
CONECT 1890 1876
CONECT 1891 1876
CONECT 1892 1893 1896 1897 1900
CONECT 1893 1892 1894
CONECT 1894 1893 1895 1903 1904
CONECT 1895 1894 1905 1906 1907
CONECT 1896 1892
CONECT 1897 1892 1898
CONECT 1898 1897 1899 1908 1909
CONECT 1899 1898 1910 1911 1912
CONECT 1900 1892 1901
CONECT 1901 1900 1902 1913 1914
CONECT 1902 1901 1915 1916 1917
CONECT 1903 1894
CONECT 1904 1894
CONECT 1905 1895
CONECT 1906 1895
CONECT 1907 1895
CONECT 1908 1898
CONECT 1909 1898
CONECT 1910 1899
CONECT 1911 1899
CONECT 1912 1899
CONECT 1913 1901
CONECT 1914 1901
CONECT 1915 1902
CONECT 1916 1902
CONECT 1917 1902
CONECT 1918 1919 1922 1923 1926
CONECT 1919 1918 1920
CONECT 1920 1919 1921 1929 1930
CONECT 1921 1920 1931 1932 1933
CONECT 1922 1918
CONECT 1923 1918 1924
CONECT 1924 1923 1925 1934 1935
CONECT 1925 1924 1936 1937 1938
CONECT 1926 1918 1927
CONECT 1927 1926 1928 1939 1940
CONECT 1928 1927 1941 1942 1943
CONECT 1929 1920
CONECT 1930 1920
CONECT 1931 1921
CONECT 1932 1921
CONECT 1933 1921
CONECT 1934 1924
CONECT 1935 1924
CONECT 1936 1925
CONECT 1937 1925
CONECT 1938 1925
CONECT 1939 1927
CONECT 1940 1927
CONECT 1941 1928
CONECT 1942 1928
CONECT 1943 1928
CONECT 1944 1945 1948 1949 1952
CONECT 1945 1944 1946
CONECT 1946 1945 1947 1955 1956
CONECT 1947 1946 1957 1958 1959
CONECT 1948 1944
CONECT 1949 1944 1950
CONECT 1950 1949 1951 1960 1961
CONECT 1951 1950 1962 1963 1964
CONECT 1952 1944 1953
CONECT 1953 1952 1954 1965 1966
CONECT 1954 1953 1967 1968 1969
CONECT 1955 1946
CONECT 1956 1946
CONECT 1957 1947
CONECT 1958 1947
CONECT 1959 1947
CONECT 1960 1950
CONECT 1961 1950
CONECT 1962 1951
CONECT 1963 1951
CONECT 1964 1951
CONECT 1965 1953
CONECT 1966 1953
CONECT 1967 1954
CONECT 1968 1954
CONECT 1969 1954
CONECT 1970 1971 1974 1975 1978
CONECT 1971 1970 1972
CONECT 1972 1971 1973 1981 1982
CONECT 1973 1972 1983 1984 1985
CONECT 1974 1970
CONECT 1975 1970 1976
CONECT 1976 1975 1977 1986 1987
CONECT 1977 1976 1988 1989 1990
CONECT 1978 1970 1979
CONECT 1979 1978 1980 1991 1992
CONECT 1980 1979 1993 1994 1995
CONECT 1981 1972
CONECT 1982 1972
CONECT 1983 1973
CONECT 1984 1973
CONECT 1985 1973
CONECT 1986 1976
CONECT 1987 1976
CONECT 1988 1977
CONECT 1989 1977
CONECT 1990 1977
CONECT 1991 1979
CONECT 1992 1979
CONECT 1993 1980
CONECT 1994 1980
CONECT 1995 1980
CONECT 1996 1997 2000 2001 2004
CONECT 1997 1996 1998
CONECT 1998 1997 1999 2007 2008
CONECT 1999 1998 2009 2010 2011
CONECT 2000 1996
CONECT 2001 1996 2002
CONECT 2002 2001 2003 2012 2013
CONECT 2003 2002 2014 2015 2016
CONECT 2004 1996 2005
CONECT 2005 2004 2006 2017 2018
CONECT 2006 2005 2019 2020 2021
CONECT 2007 1998
CONECT 2008 1998
CONECT 2009 1999
CONECT 2010 1999
CONECT 2011 1999
CONECT 2012 2002
CONECT 2013 2002
CONECT 2014 2003
CONECT 2015 2003
CONECT 2016 2003
CONECT 2017 2005
CONECT 2018 2005
CONECT 2019 2006
CONECT 2020 2006
CONECT 2021 2006
CONECT 2022 2023 2026 2027 2030
CONECT 2023 2022 2024
CONECT 2024 2023 2025 2033 2034
CONECT 2025 2024 2035 2036 2037
CONECT 2026 2022
CONECT 2027 2022 2028
CONECT 2028 2027 2029 2038 2039
CONECT 2029 2028 2040 2041 2042
CONECT 2030 2022 2031
CONECT 2031 2030 2032 2043 2044
CONECT 2032 2031 2045 2046 2047
CONECT 2033 2024
CONECT 2034 2024
CONECT 2035 2025
CONECT 2036 2025
CONECT 2037 2025
CONECT 2038 2028
CONECT 2039 2028
CONECT 2040 2029
CONECT 2041 2029
CONECT 2042 2029
CONECT 2043 2031
CONECT 2044 2031
CONECT 2045 2032
CONECT 2046 2032
CONECT 2047 2032
CONECT 2048 2049 2052 2053 2056
CONECT 2049 2048 2050
CONECT 2050 2049 2051 2059 2060
CONECT 2051 2050 2061 2062 2063
CONECT 2052 2048
CONECT 2053 2048 2054
CONECT 2054 2053 2055 2064 2065
CONECT 2055 2054 2066 2067 2068
CONECT 2056 2048 2057
CONECT 2057 2056 2058 2069 2070
CONECT 2058 2057 2071 2072 2073
CONECT 2059 2050
CONECT 2060 2050
CONECT 2061 2051
CONECT 2062 2051
CONECT 2063 2051
CONECT 2064 2054
CONECT 2065 2054
CONECT 2066 2055
CONECT 2067 2055
CONECT 2068 2055
CONECT 2069 2057
CONECT 2070 2057
CONECT 2071 2058
CONECT 2072 2058
CONECT 2073 2058
CONECT 2074 2075 2078 2079 2082
CONECT 2075 2074 2076
CONECT 2076 2075 2077 2085 2086
CONECT 2077 2076 2087 2088 2089
CONECT 2078 2074
CONECT 2079 2074 2080
CONECT 2080 2079 2081 2090 2091
CONECT 2081 2080 2092 2093 2094
CONECT 2082 2074 2083
CONECT 2083 2082 2084 2095 2096
CONECT 2084 2083 2097 2098 2099
CONECT 2085 2076
CONECT 2086 2076
CONECT 2087 2077
CONECT 2088 2077
CONECT 2089 2077
CONECT 2090 2080
CONECT 2091 2080
CONECT 2092 2081
CONECT 2093 2081
CONECT 2094 2081
CONECT 2095 2083
CONECT 2096 2083
CONECT 2097 2084
CONECT 2098 2084
CONECT 2099 2084
CONECT 2100 2101 2104 2105 2108
CONECT 2101 2100 2102
CONECT 2102 2101 2103 2111 2112
CONECT 2103 2102 2113 2114 2115
CONECT 2104 2100
CONECT 2105 2100 2106
CONECT 2106 2105 2107 2116 2117
CONECT 2107 2106 2118 2119 2120
CONECT 2108 2100 2109
CONECT 2109 2108 2110 2121 2122
CONECT 2110 2109 2123 2124 2125
CONECT 2111 2102
CONECT 2112 2102
CONECT 2113 2103
CONECT 2114 2103
CONECT 2115 2103
CONECT 2116 2106
CONECT 2117 2106
CONECT 2118 2107
CONECT 2119 2107
CONECT 2120 2107
CONECT 2121 2109
CONECT 2122 2109
CONECT 2123 2110
CONECT 2124 2110
CONECT 2125 2110
CONECT 2126 2127 2130 2131 2134
CONECT 2127 2126 2128
CONECT 2128 2127 2129 2137 2138
CONECT 2129 2128 2139 2140 2141
CONECT 2130 2126
CONECT 2131 2126 2132
CONECT 2132 2131 2133 2142 2143
CONECT 2133 2132 2144 2145 2146
CONECT 2134 2126 2135
CONECT 2135 2134 2136 2147 2148
CONECT 2136 2135 2149 2150 2151
CONECT 2137 2128
CONECT 2138 2128
CONECT 2139 2129
CONECT 2140 2129
CONECT 2141 2129
CONECT 2142 2132
CONECT 2143 2132
CONECT 2144 2133
CONECT 2145 2133
CONECT 2146 2133
CONECT 2147 2135
CONECT 2148 2135
CONECT 2149 2136
CONECT 2150 2136
CONECT 2151 2136
CONECT 2152 2153 2156 2157 2160
CONECT 2153 2152 2154
CONECT 2154 2153 2155 2163 2164
CONECT 2155 2154 2165 2166 2167
CONECT 2156 2152
CONECT 2157 2152 2158
CONECT 2158 2157 2159 2168 2169
CONECT 2159 2158 2170 2171 2172
CONECT 2160 2152 2161
CONECT 2161 2160 2162 2173 2174
CONECT 2162 2161 2175 2176 2177
CONECT 2163 2154
CONECT 2164 2154
CONECT 2165 2155
CONECT 2166 2155
CONECT 2167 2155
CONECT 2168 2158
CONECT 2169 2158
CONECT 2170 2159
CONECT 2171 2159
CONECT 2172 2159
CONECT 2173 2161
CONECT 2174 2161
CONECT 2175 2162
CONECT 2176 2162
CONECT 2177 2162
CONECT 2178 2179 2182 2183 2186
CONECT 2179 2178 2180
CONECT 2180 2179 2181 2189 2190
CONECT 2181 2180 2191 2192 2193
CONECT 2182 2178
CONECT 2183 2178 2184
CONECT 2184 2183 2185 2194 2195
CONECT 2185 2184 2196 2197 2198
CONECT 2186 2178 2187
CONECT 2187 2186 2188 2199 2200
CONECT 2188 2187 2201 2202 2203
CONECT 2189 2180
CONECT 2190 2180
CONECT 2191 2181
CONECT 2192 2181
CONECT 2193 2181
CONECT 2194 2184
CONECT 2195 2184
CONECT 2196 2185
CONECT 2197 2185
CONECT 2198 2185
CONECT 2199 2187
CONECT 2200 2187
CONECT 2201 2188
CONECT 2202 2188
CONECT 2203 2188
CONECT 2204 2205 2208 2209 2212
CONECT 2205 2204 2206
CONECT 2206 2205 2207 2215 2216
CONECT 2207 2206 2217 2218 2219
CONECT 2208 2204
CONECT 2209 2204 2210
CONECT 2210 2209 2211 2220 2221
CONECT 2211 2210 2222 2223 2224
CONECT 2212 2204 2213
CONECT 2213 2212 2214 2225 2226
CONECT 2214 2213 2227 2228 2229
CONECT 2215 2206
CONECT 2216 2206
CONECT 2217 2207
CONECT 2218 2207
CONECT 2219 2207
CONECT 2220 2210
CONECT 2221 2210
CONECT 2222 2211
CONECT 2223 2211
CONECT 2224 2211
CONECT 2225 2213
CONECT 2226 2213
CONECT 2227 2214
CONECT 2228 2214
CONECT 2229 2214
CONECT 2230 2231
CONECT 2231 2230 2232 2234 2235
CONECT 2232 2231 2233 2236 2237
CONECT 2233 2232
CONECT 2234 2231
CONECT 2235 2231
CONECT 2236 2232
CONECT 2237 2232
CONECT 2238 2239
CONECT 2239 2238 2240 2242 2243
CONECT 2240 2239 2241 2244 2245
CONECT 2241 2240
CONECT 2242 2239
CONECT 2243 2239
CONECT 2244 2240
CONECT 2245 2240
CONECT 2246 2247
CONECT 2247 2246 2248 2250 2251
CONECT 2248 2247 2249 2252 2253
CONECT 2249 2248
CONECT 2250 2247
CONECT 2251 2247
CONECT 2252 2248
CONECT 2253 2248
CONECT 2254 2255
CONECT 2255 2254 2256 2258 2259
CONECT 2256 2255 2257 2260 2261
CONECT 2257 2256
CONECT 2258 2255
CONECT 2259 2255
CONECT 2260 2256
CONECT 2261 2256
CONECT 2262 2263
CONECT 2263 2262 2264 2266 2267
CONECT 2264 2263 2265 2268 2269
CONECT 2265 2264
CONECT 2266 2263
CONECT 2267 2263
CONECT 2268 2264
CONECT 2269 2264
CONECT 2270 2271
CONECT 2271 2270 2272 2274 2275
CONECT 2272 2271 2273 2276 2277
CONECT 2273 2272
CONECT 2274 2271
CONECT 2275 2271
CONECT 2276 2272
CONECT 2277 2272
CONECT 2278 2279
CONECT 2279 2278 2280 2282 2283
CONECT 2280 2279 2281 2284 2285
CONECT 2281 2280
CONECT 2282 2279
CONECT 2283 2279
CONECT 2284 2280
CONECT 2285 2280
CONECT 2286 2287
CONECT 2287 2286 2288 2290 2291
CONECT 2288 2287 2289 2292 2293
CONECT 2289 2288
CONECT 2290 2287
CONECT 2291 2287
CONECT 2292 2288
CONECT 2293 2288
CONECT 2294 2295
CONECT 2295 2294 2296 2298 2299
CONECT 2296 2295 2297 2300 2301
CONECT 2297 2296
CONECT 2298 2295
CONECT 2299 2295
CONECT 2300 2296
CONECT 2301 2296
CONECT 2302 2303
CONECT 2303 2302 2304 2306 2307
CONECT 2304 2303 2305 2308 2309
CONECT 2305 2304
CONECT 2306 2303
CONECT 2307 2303
CONECT 2308 2304
CONECT 2309 2304
CONECT 2310 2311
CONECT 2311 2310 2312 2314 2315
CONECT 2312 2311 2313 2316 2317
CONECT 2313 2312
CONECT 2314 2311
CONECT 2315 2311
CONECT 2316 2312
CONECT 2317 2312
CONECT 2318 2319
CONECT 2319 2318 2320 2322 2323
CONECT 2320 2319 2321 2324 2325
CONECT 2321 2320
CONECT 2322 2319
CONECT 2323 2319
CONECT 2324 2320
CONECT 2325 2320
CONECT 2326 2327
CONECT 2327 2326 2328 2330 2331
CONECT 2328 2327 2329 2332 2333
CONECT 2329 2328
CONECT 2330 2327
CONECT 2331 2327
CONECT 2332 2328
CONECT 2333 2328
CONECT 2334 2335
CONECT 2335 2334 2336 2339 2340
CONECT 2336 2335 2337
CONECT 2337 2336 2338 2341 2342
CONECT 2338 2337
CONECT 2339 2335
CONECT 2340 2335
CONECT 2341 2337
CONECT 2342 2337
CONECT 2343 2344 2347 2348 2351
CONECT 2344 2343 2345
CONECT 2345 2344 2346 2354 2355
CONECT 2346 2345 2356 2357 2358
CONECT 2347 2343
CONECT 2348 2343 2349
CONECT 2349 2348 2350 2359 2360
CONECT 2350 2349 2361 2362 2363
CONECT 2351 2343 2352
CONECT 2352 2351 2353 2364 2365
CONECT 2353 2352 2366 2367 2368
CONECT 2354 2345
CONECT 2355 2345
CONECT 2356 2346
CONECT 2357 2346
CONECT 2358 2346
CONECT 2359 2349
CONECT 2360 2349
CONECT 2361 2350
CONECT 2362 2350
CONECT 2363 2350
CONECT 2364 2352
CONECT 2365 2352
CONECT 2366 2353
CONECT 2367 2353
CONECT 2368 2353
CONECT 2371 2372
CONECT 2372 2371 2373 2376 2377
CONECT 2373 2372 2374
CONECT 2374 2373 2375 2378 2379
CONECT 2375 2374
CONECT 2376 2372
CONECT 2377 2372
CONECT 2378 2374
CONECT 2379 2374
CONECT 2380 2381
CONECT 2381 2380 2382 2385 2386
CONECT 2382 2381 2383
CONECT 2383 2382 2384 2387 2388
CONECT 2384 2383
CONECT 2385 2381
CONECT 2386 2381
CONECT 2387 2383
CONECT 2388 2383
CONECT 2392 2393
CONECT 2393 2392 2394 2397 2398
CONECT 2394 2393 2395
CONECT 2395 2394 2396 2399 2400
CONECT 2396 2395
CONECT 2397 2393
CONECT 2398 2393
CONECT 2399 2395
CONECT 2400 2395
CONECT 2401 2402
CONECT 2402 2401 2403 2406 2407
CONECT 2403 2402 2404
CONECT 2404 2403 2405 2408 2409
CONECT 2405 2404
CONECT 2406 2402
CONECT 2407 2402
CONECT 2408 2404
CONECT 2409 2404
CONECT 2410 2411
CONECT 2411 2410 2412 2415 2416
CONECT 2412 2411 2413
CONECT 2413 2412 2414 2417 2418
CONECT 2414 2413
CONECT 2415 2411
CONECT 2416 2411
CONECT 2417 2413
CONECT 2418 2413
CONECT 2419 2420
CONECT 2420 2419 2421 2424 2425
CONECT 2421 2420 2422
CONECT 2422 2421 2423 2426 2427
CONECT 2423 2422
CONECT 2424 2420
CONECT 2425 2420
CONECT 2426 2422
CONECT 2427 2422
CONECT 2428 2429 2432 2433 2436
CONECT 2429 2428 2430
CONECT 2430 2429 2431 2439 2440
CONECT 2431 2430 2441 2442 2443
CONECT 2432 2428
CONECT 2433 2428 2434
CONECT 2434 2433 2435 2444 2445
CONECT 2435 2434 2446 2447 2448
CONECT 2436 2428 2437
CONECT 2437 2436 2438 2449 2450
CONECT 2438 2437 2451 2452 2453
CONECT 2439 2430
CONECT 2440 2430
CONECT 2441 2431
CONECT 2442 2431
CONECT 2443 2431
CONECT 2444 2434
CONECT 2445 2434
CONECT 2446 2435
CONECT 2447 2435
CONECT 2448 2435
CONECT 2449 2437
CONECT 2450 2437
CONECT 2451 2438
CONECT 2452 2438
CONECT 2453 2438
CONECT 2454 2455 2458 2459 2462
CONECT 2455 2454 2456
CONECT 2456 2455 2457 2465 2466
CONECT 2457 2456 2467 2468 2469
CONECT 2458 2454
CONECT 2459 2454 2460
CONECT 2460 2459 2461 2470 2471
CONECT 2461 2460 2472 2473 2474
CONECT 2462 2454 2463
CONECT 2463 2462 2464 2475 2476
CONECT 2464 2463 2477 2478 2479
CONECT 2465 2456
CONECT 2466 2456
CONECT 2467 2457
CONECT 2468 2457
CONECT 2469 2457
CONECT 2470 2460
CONECT 2471 2460
CONECT 2472 2461
CONECT 2473 2461
CONECT 2474 2461
CONECT 2475 2463
CONECT 2476 2463
CONECT 2477 2464
CONECT 2478 2464
CONECT 2479 2464
CONECT 2483 2484
CONECT 2484 2483 2485 2488 2489
CONECT 2485 2484 2486
CONECT 2486 2485 2487 2490 2491
CONECT 2487 2486
CONECT 2488 2484
CONECT 2489 2484
CONECT 2490 2486
CONECT 2491 2486
CONECT 2492 2493
CONECT 2493 2492 2494 2497 2498
CONECT 2494 2493 2495
CONECT 2495 2494 2496 2499 2500
CONECT 2496 2495
CONECT 2497 2493
CONECT 2498 2493
CONECT 2499 2495
CONECT 2500 2495
CONECT 2501 2502
CONECT 2502 2501 2503 2506 2507
CONECT 2503 2502 2504
CONECT 2504 2503 2505 2508 2509
CONECT 2505 2504
CONECT 2506 2502
CONECT 2507 2502
CONECT 2508 2504
CONECT 2509 2504
CONECT 2510 2511 2514 2515 2518
CONECT 2511 2510 2512
CONECT 2512 2511 2513 2521 2522
CONECT 2513 2512 2523 2524 2525
CONECT 2514 2510
CONECT 2515 2510 2516
CONECT 2516 2515 2517 2526 2527
CONECT 2517 2516 2528 2529 2530
CONECT 2518 2510 2519
CONECT 2519 2518 2520 2531 2532
CONECT 2520 2519 2533 2534 2535
CONECT 2521 2512
CONECT 2522 2512
CONECT 2523 2513
CONECT 2524 2513
CONECT 2525 2513
CONECT 2526 2516
CONECT 2527 2516
CONECT 2528 2517
CONECT 2529 2517
CONECT 2530 2517
CONECT 2531 2519
CONECT 2532 2519
CONECT 2533 2520
CONECT 2534 2520
CONECT 2535 2520
CONECT 2536 2537
CONECT 2537 2536 2538 2541 2542
CONECT 2538 2537 2539
CONECT 2539 2538 2540 2543 2544
CONECT 2540 2539
CONECT 2541 2537
CONECT 2542 2537
CONECT 2543 2539
CONECT 2544 2539
CONECT 2546 2547
CONECT 2547 2546 2548 2551 2552
CONECT 2548 2547 2549
CONECT 2549 2548 2550 2553 2554
CONECT 2550 2549
CONECT 2551 2547
CONECT 2552 2547
CONECT 2553 2549
CONECT 2554 2549
CONECT 2555 2556 2559 2560 2563
CONECT 2556 2555 2557
CONECT 2557 2556 2558 2566 2567
CONECT 2558 2557 2568 2569 2570
CONECT 2559 2555
CONECT 2560 2555 2561
CONECT 2561 2560 2562 2571 2572
CONECT 2562 2561 2573 2574 2575
CONECT 2563 2555 2564
CONECT 2564 2563 2565 2576 2577
CONECT 2565 2564 2578 2579 2580
CONECT 2566 2557
CONECT 2567 2557
CONECT 2568 2558
CONECT 2569 2558
CONECT 2570 2558
CONECT 2571 2561
CONECT 2572 2561
CONECT 2573 2562
CONECT 2574 2562
CONECT 2575 2562
CONECT 2576 2564
CONECT 2577 2564
CONECT 2578 2565
CONECT 2579 2565
CONECT 2580 2565
CONECT 2581 2582
CONECT 2582 2581 2583 2586 2587
CONECT 2583 2582 2584
CONECT 2584 2583 2585 2588 2589
CONECT 2585 2584
CONECT 2586 2582
CONECT 2587 2582
CONECT 2588 2584
CONECT 2589 2584
CONECT 2592 2593
CONECT 2593 2592 2594 2597 2598
CONECT 2594 2593 2595
CONECT 2595 2594 2596 2599 2600
CONECT 2596 2595
CONECT 2597 2593
CONECT 2598 2593
CONECT 2599 2595
CONECT 2600 2595
END
