# Supplementary material for: Flame-retardant electrolytes with electrochemically-inert and weakly coordinating dichloroalkane diluents for practical lithium metal batteries
Source: Nat Commun. 2025 Nov 19;16:10188. doi: 10.1038/s41467-025-65138-8 (PMC12630897; doi:10.1038/s41467-025-65138-8)
Supplement: Supplementary file 3 — Supplementary Data 1 [file 41467_2025_65138_MOESM3_ESM.zip › Supplementary Data 1/MD simulation structures/LiFSI-TEP-C3-2Cl.pdb]

REMARK   Materials Studio PDB file
REMARK   Created:  Thu Sep 25 12:39:11 +0800 2025
CRYST1   32.150   32.150   32.150  90.00  90.00  90.00 P1
ORIGX1      1.000000  0.000000  0.000000        0.00000
ORIGX2      0.000000  1.000000  0.000000        0.00000
ORIGX3      0.000000  0.000000  1.000000        0.00000
SCALE1      0.031104  0.000000  0.000000        0.00000   
SCALE2      0.000000  0.031104  0.000000        0.00000   
SCALE3      0.000000  0.000000  0.031104        0.00000   
ATOM      1  P40 MOL     1      13.127  13.388  29.452  1.00  0.00           P    
ATOM      2  O40 MOL     1      12.507  14.867  29.651  1.00  0.00           O    
ATOM      3  C40 MOL     1      12.545  15.935  28.675  1.00  0.00           C    
ATOM      4  C40 MOL     1      12.289  17.216  29.255  1.00  0.00           C    
ATOM      5  O40 MOL     1      14.566  13.515  29.406  1.00  0.00           O    
ATOM      6  O40 MOL     1      12.644  12.819  28.062  1.00  0.00           O    
ATOM      7  C40 MOL     1      11.348  12.221  28.122  1.00  0.00           C    
ATOM      8  C40 MOL     1      11.142  11.717  26.805  1.00  0.00           C    
ATOM      9  O40 MOL     1      12.702  12.460  30.707  1.00  0.00           O    
ATOM     10  C41 MOL     1      12.762  12.986  32.020  1.00  0.00           C    
ATOM     11  C41 MOL     1      11.509  13.577  32.458  1.00  0.00           C    
ATOM     12 2H41 MOL     1      12.057  15.587  27.755  1.00  0.00           H    
ATOM     13 3H41 MOL     1      13.601  16.030  28.338  1.00  0.00           H    
ATOM     14 4H41 MOL     1      12.892  17.316  30.178  1.00  0.00           H    
ATOM     15 5H41 MOL     1      11.300  17.522  29.555  1.00  0.00           H    
ATOM     16 6H41 MOL     1      12.612  18.138  28.723  1.00  0.00           H    
ATOM     17 7H41 MOL     1      10.660  13.059  28.364  1.00  0.00           H    
ATOM     18 8H41 MOL     1      11.387  11.448  28.909  1.00  0.00           H    
ATOM     19 9H41 MOL     1      11.423  12.511  26.093  1.00  0.00           H    
ATOM     20 0H42 MOL     1      10.085  11.515  26.636  1.00  0.00           H    
ATOM     21 1H42 MOL     1      11.855  10.912  26.677  1.00  0.00           H    
ATOM     22 2H42 MOL     1      13.745  13.519  32.081  1.00  0.00           H    
ATOM     23 3H42 MOL     1      12.986  12.101  32.588  1.00  0.00           H    
ATOM     24 4H42 MOL     1      11.292  14.508  31.911  1.00  0.00           H    
ATOM     25 5H42 MOL     1      11.387  13.734  33.547  1.00  0.00           H    
ATOM     26 6H42 MOL     1      10.774  12.857  32.083  1.00  0.00           H    
ATOM     27  P47 MOL     2      -4.376  28.991  10.660  1.00  0.00           P    
ATOM     28  O48 MOL     2      -4.397  28.733   9.019  1.00  0.00           O    
ATOM     29  C48 MOL     2      -4.915  29.689   7.956  1.00  0.00           C    
ATOM     30  C48 MOL     2      -4.542  29.237   6.586  1.00  0.00           C    
ATOM     31  O48 MOL     2      -4.275  30.431  10.776  1.00  0.00           O    
ATOM     32  O48 MOL     2      -3.246  28.066  11.363  1.00  0.00           O    
ATOM     33  C48 MOL     2      -1.932  28.505  11.555  1.00  0.00           C    
ATOM     34  C48 MOL     2      -1.190  27.449  12.224  1.00  0.00           C    
ATOM     35  O48 MOL     2      -5.843  28.771  11.246  1.00  0.00           O    
ATOM     36  C48 MOL     2      -7.015  29.246  10.650  1.00  0.00           C    
ATOM     37  C48 MOL     2      -8.127  29.141  11.515  1.00  0.00           C    
ATOM     38 0H49 MOL     2      -4.396  30.638   8.096  1.00  0.00           H    
ATOM     39 1H49 MOL     2      -5.974  29.737   8.025  1.00  0.00           H    
ATOM     40 2H49 MOL     2      -3.452  29.184   6.606  1.00  0.00           H    
ATOM     41 3H49 MOL     2      -4.908  30.076   5.881  1.00  0.00           H    
ATOM     42 4H49 MOL     2      -4.855  28.281   6.239  1.00  0.00           H    
ATOM     43 5H49 MOL     2      -1.924  29.447  12.118  1.00  0.00           H    
ATOM     44 6H49 MOL     2      -1.538  28.695  10.493  1.00  0.00           H    
ATOM     45 7H49 MOL     2      -0.227  27.850  12.384  1.00  0.00           H    
ATOM     46 8H49 MOL     2      -1.109  26.497  11.713  1.00  0.00           H    
ATOM     47 9H49 MOL     2      -1.581  27.223  13.209  1.00  0.00           H    
ATOM     48 0H50 MOL     2      -7.246  28.676   9.683  1.00  0.00           H    
ATOM     49 1H50 MOL     2      -6.790  30.265  10.315  1.00  0.00           H    
ATOM     50 2H50 MOL     2      -7.957  29.869  12.301  1.00  0.00           H    
ATOM     51 3H50 MOL     2      -8.264  28.171  11.934  1.00  0.00           H    
ATOM     52 4H50 MOL     2      -9.086  29.444  11.018  1.00  0.00           H    
ATOM     53  P50 MOL     3      12.177  18.004   2.028  1.00  0.00           P    
ATOM     54  O50 MOL     3      13.758  18.231   1.651  1.00  0.00           O    
ATOM     55  C50 MOL     3      14.903  17.337   1.638  1.00  0.00           C    
ATOM     56  C50 MOL     3      14.673  16.206   0.750  1.00  0.00           C    
ATOM     57  O50 MOL     3      11.748  19.279   2.629  1.00  0.00           O    
ATOM     58  O51 MOL     3      12.063  16.721   3.055  1.00  0.00           O    
ATOM     59  C51 MOL     3      12.403  16.859   4.420  1.00  0.00           C    
ATOM     60  C51 MOL     3      12.114  15.623   5.098  1.00  0.00           C    
ATOM     61  O51 MOL     3      11.401  17.494   0.678  1.00  0.00           O    
ATOM     62  C51 MOL     3      10.011  17.879   0.398  1.00  0.00           C    
ATOM     63  C51 MOL     3       8.960  17.265   1.201  1.00  0.00           C    
ATOM     64 6H51 MOL     3      15.008  17.061   2.727  1.00  0.00           H    
ATOM     65 7H51 MOL     3      15.745  17.932   1.307  1.00  0.00           H    
ATOM     66 8H51 MOL     3      13.626  15.804   1.083  1.00  0.00           H    
ATOM     67 9H51 MOL     3      15.456  15.518   0.995  1.00  0.00           H    
ATOM     68 0H52 MOL     3      14.627  16.426  -0.326  1.00  0.00           H    
ATOM     69 1H52 MOL     3      11.877  17.777   4.862  1.00  0.00           H    
ATOM     70 2H52 MOL     3      13.548  17.009   4.556  1.00  0.00           H    
ATOM     71 3H52 MOL     3      11.106  15.346   5.532  1.00  0.00           H    
ATOM     72 4H52 MOL     3      12.816  15.396   5.928  1.00  0.00           H    
ATOM     73 5H52 MOL     3      12.234  14.633   4.414  1.00  0.00           H    
ATOM     74 6H52 MOL     3       9.823  17.631  -0.673  1.00  0.00           H    
ATOM     75 7H52 MOL     3       9.886  18.941   0.540  1.00  0.00           H    
ATOM     76 8H52 MOL     3       9.153  17.163   2.245  1.00  0.00           H    
ATOM     77 9H52 MOL     3       8.762  16.247   0.821  1.00  0.00           H    
ATOM     78 0H53 MOL     3       7.931  17.652   1.047  1.00  0.00           H    
ATOM     79  P55 MOL     4      19.159  17.485  23.697  1.00  0.00           P    
ATOM     80  O55 MOL     4      17.840  17.755  22.819  1.00  0.00           O    
ATOM     81  C55 MOL     4      16.516  17.124  22.815  1.00  0.00           C    
ATOM     82  C56 MOL     4      15.611  17.583  21.742  1.00  0.00           C    
ATOM     83  O56 MOL     4      18.915  17.874  25.066  1.00  0.00           O    
ATOM     84  O56 MOL     4      20.418  18.165  22.966  1.00  0.00           O    
ATOM     85  C56 MOL     4      21.406  18.914  23.661  1.00  0.00           C    
ATOM     86  C56 MOL     4      22.631  19.061  22.857  1.00  0.00           C    
ATOM     87  O56 MOL     4      19.483  15.957  23.856  1.00  0.00           O    
ATOM     88  C56 MOL     4      19.789  15.157  22.739  1.00  0.00           C    
ATOM     89  C56 MOL     4      21.124  15.312  22.229  1.00  0.00           C    
ATOM     90 8H56 MOL     4      16.050  17.413  23.823  1.00  0.00           H    
ATOM     91 9H56 MOL     4      16.636  15.960  22.831  1.00  0.00           H    
ATOM     92 0H57 MOL     4      15.947  17.257  20.776  1.00  0.00           H    
ATOM     93 1H57 MOL     4      15.655  18.676  21.809  1.00  0.00           H    
ATOM     94 2H57 MOL     4      14.565  17.145  21.782  1.00  0.00           H    
ATOM     95 3H57 MOL     4      21.651  18.404  24.621  1.00  0.00           H    
ATOM     96 4H57 MOL     4      20.977  19.843  23.952  1.00  0.00           H    
ATOM     97 5H57 MOL     4      22.988  17.994  22.837  1.00  0.00           H    
ATOM     98 6H57 MOL     4      23.490  19.572  23.398  1.00  0.00           H    
ATOM     99 7H57 MOL     4      22.477  19.392  21.883  1.00  0.00           H    
ATOM    100 8H57 MOL     4      18.985  15.300  21.942  1.00  0.00           H    
ATOM    101 9H57 MOL     4      19.488  14.130  23.011  1.00  0.00           H    
ATOM    102 0H58 MOL     4      21.390  14.451  21.621  1.00  0.00           H    
ATOM    103 1H58 MOL     4      21.959  15.351  22.943  1.00  0.00           H    
ATOM    104 2H58 MOL     4      21.171  16.170  21.495  1.00  0.00           H    
ATOM    105  P66 MOL     5       5.718  31.891   8.775  1.00  0.00           P    
ATOM    106  O66 MOL     5       4.429  31.438   9.557  1.00  0.00           O    
ATOM    107  C66 MOL     5       3.519  32.255  10.269  1.00  0.00           C    
ATOM    108  C66 MOL     5       3.719  32.366  11.705  1.00  0.00           C    
ATOM    109  O66 MOL     5       6.727  32.285   9.738  1.00  0.00           O    
ATOM    110  O66 MOL     5       5.464  33.359   7.869  1.00  0.00           O    
ATOM    111  C66 MOL     5       6.515  34.067   7.100  1.00  0.00           C    
ATOM    112  C66 MOL     5       5.943  35.263   6.579  1.00  0.00           C    
ATOM    113  O66 MOL     5       6.390  30.790   7.883  1.00  0.00           O    
ATOM    114  C67 MOL     5       6.367  29.470   8.245  1.00  0.00           C    
ATOM    115  C67 MOL     5       6.793  29.090   9.569  1.00  0.00           C    
ATOM    116 2H67 MOL     5       2.436  32.065  10.039  1.00  0.00           H    
ATOM    117 3H67 MOL     5       3.724  33.188   9.746  1.00  0.00           H    
ATOM    118 4H67 MOL     5       3.585  31.464  12.304  1.00  0.00           H    
ATOM    119 5H67 MOL     5       3.044  33.134  12.084  1.00  0.00           H    
ATOM    120 6H67 MOL     5       4.740  32.689  11.855  1.00  0.00           H    
ATOM    121 7H67 MOL     5       6.862  33.468   6.287  1.00  0.00           H    
ATOM    122 8H67 MOL     5       7.362  34.354   7.800  1.00  0.00           H    
ATOM    123 9H67 MOL     5       6.663  35.829   5.973  1.00  0.00           H    
ATOM    124 0H68 MOL     5       5.654  35.909   7.428  1.00  0.00           H    
ATOM    125 1H68 MOL     5       5.067  34.900   6.020  1.00  0.00           H    
ATOM    126 2H68 MOL     5       7.019  28.934   7.514  1.00  0.00           H    
ATOM    127 3H68 MOL     5       5.385  29.006   7.959  1.00  0.00           H    
ATOM    128 4H68 MOL     5       7.464  29.855   9.928  1.00  0.00           H    
ATOM    129 5H68 MOL     5       7.381  28.236   9.469  1.00  0.00           H    
ATOM    130 6H68 MOL     5       6.004  28.896  10.316  1.00  0.00           H    
ATOM    131  P73 MOL     6      19.051  11.397  33.347  1.00  0.00           P    
ATOM    132  O74 MOL     6      19.976  12.332  34.208  1.00  0.00           O    
ATOM    133  C74 MOL     6      19.680  12.469  35.626  1.00  0.00           C    
ATOM    134  C74 MOL     6      20.841  13.085  36.254  1.00  0.00           C    
ATOM    135  O74 MOL     6      19.849  10.342  32.760  1.00  0.00           O    
ATOM    136  O74 MOL     6      18.485  12.215  32.090  1.00  0.00           O    
ATOM    137  C74 MOL     6      17.334  12.938  31.921  1.00  0.00           C    
ATOM    138  C74 MOL     6      17.528  13.870  30.751  1.00  0.00           C    
ATOM    139  O74 MOL     6      17.836  10.863  34.254  1.00  0.00           O    
ATOM    140  C74 MOL     6      17.975   9.505  34.631  1.00  0.00           C    
ATOM    141  C74 MOL     6      17.229   9.215  35.867  1.00  0.00           C    
ATOM    142 0H75 MOL     6      19.401  11.518  36.026  1.00  0.00           H    
ATOM    143 1H75 MOL     6      18.883  13.075  35.770  1.00  0.00           H    
ATOM    144 2H75 MOL     6      20.875  13.241  37.303  1.00  0.00           H    
ATOM    145 3H75 MOL     6      20.981  14.020  35.729  1.00  0.00           H    
ATOM    146 4H75 MOL     6      21.673  12.457  36.128  1.00  0.00           H    
ATOM    147 5H75 MOL     6      17.213  13.523  32.881  1.00  0.00           H    
ATOM    148 6H75 MOL     6      16.485  12.293  31.723  1.00  0.00           H    
ATOM    149 7H75 MOL     6      16.658  14.511  30.604  1.00  0.00           H    
ATOM    150 8H75 MOL     6      17.738  13.189  29.857  1.00  0.00           H    
ATOM    151 9H75 MOL     6      18.509  14.397  30.818  1.00  0.00           H    
ATOM    152 0H76 MOL     6      19.025   9.289  34.830  1.00  0.00           H    
ATOM    153 1H76 MOL     6      17.583   8.843  33.866  1.00  0.00           H    
ATOM    154 2H76 MOL     6      17.456   8.144  36.113  1.00  0.00           H    
ATOM    155 3H76 MOL     6      16.047   9.270  35.812  1.00  0.00           H    
ATOM    156 4H76 MOL     6      17.461   9.859  36.676  1.00  0.00           H    
ATOM    157  P81 MOL     7      -1.828  31.806  35.248  1.00  0.00           P    
ATOM    158  O81 MOL     7      -1.260  32.836  36.351  1.00  0.00           O    
ATOM    159  C81 MOL     7      -0.548  32.414  37.463  1.00  0.00           C    
ATOM    160  C82 MOL     7       0.764  31.814  37.237  1.00  0.00           C    
ATOM    161  O82 MOL     7      -1.859  30.504  35.802  1.00  0.00           O    
ATOM    162  O82 MOL     7      -0.790  31.815  34.033  1.00  0.00           O    
ATOM    163  C82 MOL     7       0.153  30.851  33.658  1.00  0.00           C    
ATOM    164  C82 MOL     7       0.924  31.226  32.431  1.00  0.00           C    
ATOM    165  O82 MOL     7      -3.293  32.326  34.805  1.00  0.00           O    
ATOM    166  C82 MOL     7      -4.452  32.124  35.640  1.00  0.00           C    
ATOM    167  C82 MOL     7      -5.660  32.703  34.969  1.00  0.00           C    
ATOM    168 8H82 MOL     7      -1.025  31.546  37.982  1.00  0.00           H    
ATOM    169 9H82 MOL     7      -0.619  33.198  38.272  1.00  0.00           H    
ATOM    170 0H83 MOL     7       1.263  31.676  38.212  1.00  0.00           H    
ATOM    171 1H83 MOL     7       1.528  32.349  36.647  1.00  0.00           H    
ATOM    172 2H83 MOL     7       0.746  30.815  36.796  1.00  0.00           H    
ATOM    173 3H83 MOL     7      -0.397  29.960  33.367  1.00  0.00           H    
ATOM    174 4H83 MOL     7       0.901  30.642  34.570  1.00  0.00           H    
ATOM    175 5H83 MOL     7       1.644  30.474  32.105  1.00  0.00           H    
ATOM    176 6H83 MOL     7       1.449  32.178  32.546  1.00  0.00           H    
ATOM    177 7H83 MOL     7       0.247  31.396  31.487  1.00  0.00           H    
ATOM    178 8H83 MOL     7      -4.361  32.750  36.557  1.00  0.00           H    
ATOM    179 9H83 MOL     7      -4.496  31.106  35.913  1.00  0.00           H    
ATOM    180 0H84 MOL     7      -5.276  33.713  34.603  1.00  0.00           H    
ATOM    181 1H84 MOL     7      -6.419  32.893  35.779  1.00  0.00           H    
ATOM    182 2H84 MOL     7      -5.980  32.119  34.105  1.00  0.00           H    
ATOM    183  P92 MOL     8      -0.397   9.488   7.081  1.00  0.00           P    
ATOM    184  O92 MOL     8       0.930   9.843   8.005  1.00  0.00           O    
ATOM    185  C92 MOL     8       1.575  11.141   8.137  1.00  0.00           C    
ATOM    186  C92 MOL     8       2.701  11.367   9.058  1.00  0.00           C    
ATOM    187  O92 MOL     8      -1.176   8.503   7.731  1.00  0.00           O    
ATOM    188  O92 MOL     8       0.079   9.110   5.595  1.00  0.00           O    
ATOM    189  C92 MOL     8      -0.217   9.845   4.389  1.00  0.00           C    
ATOM    190  C92 MOL     8      -1.636   9.691   4.111  1.00  0.00           C    
ATOM    191  O92 MOL     8      -1.169  10.916   6.867  1.00  0.00           O    
ATOM    192  C93 MOL     8      -2.119  11.451   7.775  1.00  0.00           C    
ATOM    193  C93 MOL     8      -2.625  12.700   7.185  1.00  0.00           C    
ATOM    194 2H93 MOL     8       0.760  11.810   8.352  1.00  0.00           H    
ATOM    195 3H93 MOL     8       1.891  11.353   7.157  1.00  0.00           H    
ATOM    196 4H93 MOL     8       2.382  11.236  10.117  1.00  0.00           H    
ATOM    197 5H93 MOL     8       2.923  12.367   8.925  1.00  0.00           H    
ATOM    198 6H93 MOL     8       3.625  10.836   8.753  1.00  0.00           H    
ATOM    199 7H93 MOL     8       0.499   9.483   3.625  1.00  0.00           H    
ATOM    200 8H93 MOL     8       0.032  10.852   4.583  1.00  0.00           H    
ATOM    201 9H93 MOL     8      -2.136  10.519   4.718  1.00  0.00           H    
ATOM    202 0H94 MOL     8      -1.962   8.811   4.556  1.00  0.00           H    
ATOM    203 1H94 MOL     8      -1.987   9.739   3.129  1.00  0.00           H    
ATOM    204 2H94 MOL     8      -1.567  11.685   8.749  1.00  0.00           H    
ATOM    205 3H94 MOL     8      -2.904  10.705   8.098  1.00  0.00           H    
ATOM    206 4H94 MOL     8      -3.100  12.513   6.250  1.00  0.00           H    
ATOM    207 5H94 MOL     8      -1.760  13.209   6.913  1.00  0.00           H    
ATOM    208 6H94 MOL     8      -3.142  13.262   7.941  1.00  0.00           H    
ATOM    209  P94 MOL     9      26.016  25.457  14.393  1.00  0.00           P    
ATOM    210  O94 MOL     9      26.451  26.971  14.091  1.00  0.00           O    
ATOM    211  C94 MOL     9      27.040  27.730  15.229  1.00  0.00           C    
ATOM    212  C95 MOL     9      27.105  29.148  14.843  1.00  0.00           C    
ATOM    213  O95 MOL     9      27.017  24.664  14.972  1.00  0.00           O    
ATOM    214  O95 MOL     9      25.439  24.701  13.091  1.00  0.00           O    
ATOM    215  C95 MOL     9      25.673  25.332  11.855  1.00  0.00           C    
ATOM    216  C95 MOL     9      25.111  24.648  10.753  1.00  0.00           C    
ATOM    217  O95 MOL     9      24.829  25.507  15.524  1.00  0.00           O    
ATOM    218  C95 MOL     9      24.833  25.000  16.826  1.00  0.00           C    
ATOM    219  C95 MOL     9      23.850  25.669  17.698  1.00  0.00           C    
ATOM    220 8H95 MOL     9      27.983  27.314  15.502  1.00  0.00           H    
ATOM    221 9H95 MOL     9      26.340  27.600  16.026  1.00  0.00           H    
ATOM    222 0H96 MOL     9      27.410  29.221  13.791  1.00  0.00           H    
ATOM    223 1H96 MOL     9      27.829  29.689  15.443  1.00  0.00           H    
ATOM    224 2H96 MOL     9      26.104  29.638  14.930  1.00  0.00           H    
ATOM    225 3H96 MOL     9      26.749  25.297  11.715  1.00  0.00           H    
ATOM    226 4H96 MOL     9      25.438  26.436  11.850  1.00  0.00           H    
ATOM    227 5H96 MOL     9      25.017  23.598  10.852  1.00  0.00           H    
ATOM    228 6H96 MOL     9      25.570  24.918   9.757  1.00  0.00           H    
ATOM    229 7H96 MOL     9      24.083  24.919  10.693  1.00  0.00           H    
ATOM    230 8H96 MOL     9      25.856  25.107  17.298  1.00  0.00           H    
ATOM    231 9H96 MOL     9      24.515  24.006  16.705  1.00  0.00           H    
ATOM    232 0H97 MOL     9      23.115  26.178  17.090  1.00  0.00           H    
ATOM    233 1H97 MOL     9      24.436  26.490  18.276  1.00  0.00           H    
ATOM    234 2H97 MOL     9      23.297  25.067  18.470  1.00  0.00           H    
ATOM    235  P97 MOL    10       9.755   4.191  -1.319  1.00  0.00           P    
ATOM    236  O97 MOL    10       8.453   3.315  -1.704  1.00  0.00           O    
ATOM    237  C97 MOL    10       7.078   3.687  -1.474  1.00  0.00           C    
ATOM    238  C97 MOL    10       6.208   2.557  -1.422  1.00  0.00           C    
ATOM    239  O97 MOL    10      10.422   3.561  -0.232  1.00  0.00           O    
ATOM    240  O97 MOL    10       9.295   5.758  -1.024  1.00  0.00           O    
ATOM    241  C97 MOL    10       8.802   6.685  -2.040  1.00  0.00           C    
ATOM    242  C98 MOL    10       9.784   7.193  -3.096  1.00  0.00           C    
ATOM    243  O98 MOL    10      10.659   4.180  -2.643  1.00  0.00           O    
ATOM    244  C98 MOL    10      11.527   3.086  -2.841  1.00  0.00           C    
ATOM    245  C98 MOL    10      12.821   3.150  -2.112  1.00  0.00           C    
ATOM    246 4H98 MOL    10       6.590   4.404  -2.251  1.00  0.00           H    
ATOM    247 5H98 MOL    10       7.070   4.303  -0.528  1.00  0.00           H    
ATOM    248 6H98 MOL    10       6.647   1.840  -0.712  1.00  0.00           H    
ATOM    249 7H98 MOL    10       6.225   2.034  -2.438  1.00  0.00           H    
ATOM    250 8H98 MOL    10       5.242   2.868  -1.026  1.00  0.00           H    
ATOM    251 9H98 MOL    10       8.484   7.536  -1.440  1.00  0.00           H    
ATOM    252 0H99 MOL    10       7.928   6.267  -2.505  1.00  0.00           H    
ATOM    253 1H99 MOL    10      10.292   6.388  -3.606  1.00  0.00           H    
ATOM    254 2H99 MOL    10      10.447   7.769  -2.515  1.00  0.00           H    
ATOM    255 3H99 MOL    10       9.288   7.882  -3.807  1.00  0.00           H    
ATOM    256 4H99 MOL    10      11.856   3.113  -3.908  1.00  0.00           H    
ATOM    257 5H99 MOL    10      11.000   2.092  -2.625  1.00  0.00           H    
ATOM    258 6H99 MOL    10      13.271   2.185  -2.333  1.00  0.00           H    
ATOM    259 7H99 MOL    10      12.793   3.416  -1.105  1.00  0.00           H    
ATOM    260 8H99 MOL    10      13.427   3.929  -2.535  1.00  0.00           H    
ATOM    261  P99 MOL    11      31.848  31.056  19.239  1.00  0.00           P    
ATOM    262  O10 MOL    11      32.328  29.601  19.679  1.00  0.00           O    
ATOM    263  C10 MOL    11      33.689  29.226  19.498  1.00  0.00           C    
ATOM    264  C10 MOL    11      34.141  28.869  18.197  1.00  0.00           C    
ATOM    265  O10 MOL    11      32.801  32.097  19.464  1.00  0.00           O    
ATOM    266  O10 MOL    11      30.368  31.254  19.864  1.00  0.00           O    
ATOM    267  C10 MOL    11      29.722  32.471  19.854  1.00  0.00           C    
ATOM    268  C10 MOL    11      28.539  32.377  20.650  1.00  0.00           C    
ATOM    269  O10 MOL    11      31.748  31.006  17.604  1.00  0.00           O    
ATOM    270  C10 MOL    11      30.776  30.262  16.863  1.00  0.00           C    
ATOM    271  C10 MOL    11      31.278  29.935  15.501  1.00  0.00           C    
ATOM    272  H10 MOL    11      33.933  28.432  20.260  1.00  0.00           H    
ATOM    273  H10 MOL    11      34.357  30.023  19.832  1.00  0.00           H    
ATOM    274  H10 MOL    11      35.226  28.694  18.216  1.00  0.00           H    
ATOM    275  H10 MOL    11      33.861  29.523  17.425  1.00  0.00           H    
ATOM    276  H10 MOL    11      33.729  27.926  17.846  1.00  0.00           H    
ATOM    277  H10 MOL    11      29.393  32.780  18.839  1.00  0.00           H    
ATOM    278  H10 MOL    11      30.451  33.236  20.187  1.00  0.00           H    
ATOM    279  H10 MOL    11      27.809  31.883  20.010  1.00  0.00           H    
ATOM    280  H10 MOL    11      28.020  33.336  21.027  1.00  0.00           H    
ATOM    281  H10 MOL    11      28.613  31.731  21.550  1.00  0.00           H    
ATOM    282  H10 MOL    11      29.753  30.825  16.766  1.00  0.00           H    
ATOM    283  H10 MOL    11      30.487  29.353  17.450  1.00  0.00           H    
ATOM    284  H10 MOL    11      31.689  30.902  14.963  1.00  0.00           H    
ATOM    285  H10 MOL    11      30.313  29.554  14.994  1.00  0.00           H    
ATOM    286  H10 MOL    11      32.116  29.200  15.695  1.00  0.00           H    
ATOM    287  P10 MOL    12       6.585   8.810   8.089  1.00  0.00           P    
ATOM    288  O10 MOL    12       6.764  10.043   7.091  1.00  0.00           O    
ATOM    289  C10 MOL    12       7.907  10.885   7.174  1.00  0.00           C    
ATOM    290  C10 MOL    12       7.917  11.857   6.086  1.00  0.00           C    
ATOM    291  O10 MOL    12       6.543   9.380   9.429  1.00  0.00           O    
ATOM    292  O10 MOL    12       7.941   8.056   7.911  1.00  0.00           O    
ATOM    293  C10 MOL    12       8.387   7.459   6.706  1.00  0.00           C    
ATOM    294  C10 MOL    12       7.770   6.121   6.593  1.00  0.00           C    
ATOM    295  O10 MOL    12       5.452   7.867   7.542  1.00  0.00           O    
ATOM    296  C10 MOL    12       4.219   7.620   8.328  1.00  0.00           C    
ATOM    297  C10 MOL    12       3.338   6.696   7.663  1.00  0.00           C    
ATOM    298  H10 MOL    12       8.815  10.326   7.188  1.00  0.00           H    
ATOM    299  H10 MOL    12       7.876  11.516   8.154  1.00  0.00           H    
ATOM    300  H10 MOL    12       8.846  12.448   6.070  1.00  0.00           H    
ATOM    301  H10 MOL    12       6.936  12.374   6.038  1.00  0.00           H    
ATOM    302  H10 MOL    12       8.014  11.270   5.139  1.00  0.00           H    
ATOM    303  H10 MOL    12       9.516   7.213   6.725  1.00  0.00           H    
ATOM    304  H10 MOL    12       8.045   8.005   5.745  1.00  0.00           H    
ATOM    305  H10 MOL    12       7.877   5.531   7.542  1.00  0.00           H    
ATOM    306  H10 MOL    12       8.341   5.673   5.762  1.00  0.00           H    
ATOM    307  H10 MOL    12       6.660   6.143   6.326  1.00  0.00           H    
ATOM    308  H10 MOL    12       3.756   8.605   8.645  1.00  0.00           H    
ATOM    309  H10 MOL    12       4.552   7.148   9.297  1.00  0.00           H    
ATOM    310  H10 MOL    12       2.357   6.563   8.234  1.00  0.00           H    
ATOM    311  H10 MOL    12       3.885   5.714   7.501  1.00  0.00           H    
ATOM    312  H10 MOL    12       3.067   7.289   6.791  1.00  0.00           H    
ATOM    313  P11 MOL    13      12.272   4.360  19.436  1.00  0.00           P    
ATOM    314  O11 MOL    13      11.746   5.230  20.655  1.00  0.00           O    
ATOM    315  C11 MOL    13      12.387   6.422  21.037  1.00  0.00           C    
ATOM    316  C11 MOL    13      11.994   6.817  22.400  1.00  0.00           C    
ATOM    317  O11 MOL    13      11.965   2.901  19.691  1.00  0.00           O    
ATOM    318  O11 MOL    13      13.833   4.767  19.146  1.00  0.00           O    
ATOM    319  C11 MOL    13      14.553   4.301  17.970  1.00  0.00           C    
ATOM    320  C11 MOL    13      15.761   3.610  18.392  1.00  0.00           C    
ATOM    321  O11 MOL    13      11.366   4.782  18.152  1.00  0.00           O    
ATOM    322  C11 MOL    13      11.453   6.029  17.476  1.00  0.00           C    
ATOM    323  C11 MOL    13      10.514   6.196  16.363  1.00  0.00           C    
ATOM    324  H11 MOL    13      12.165   7.245  20.355  1.00  0.00           H    
ATOM    325  H11 MOL    13      13.489   6.329  21.062  1.00  0.00           H    
ATOM    326  H11 MOL    13      12.705   7.535  22.813  1.00  0.00           H    
ATOM    327  H11 MOL    13      12.112   5.958  23.027  1.00  0.00           H    
ATOM    328  H11 MOL    13      10.945   7.133  22.458  1.00  0.00           H    
ATOM    329  H11 MOL    13      14.773   5.205  17.366  1.00  0.00           H    
ATOM    330  H11 MOL    13      13.829   3.702  17.373  1.00  0.00           H    
ATOM    331  H11 MOL    13      16.662   3.772  17.741  1.00  0.00           H    
ATOM    332  H11 MOL    13      15.537   2.532  18.446  1.00  0.00           H    
ATOM    333  H11 MOL    13      16.095   3.773  19.401  1.00  0.00           H    
ATOM    334  H11 MOL    13      12.479   6.085  17.096  1.00  0.00           H    
ATOM    335  H11 MOL    13      11.217   6.867  18.163  1.00  0.00           H    
ATOM    336  H11 MOL    13      10.598   7.148  15.863  1.00  0.00           H    
ATOM    337  H11 MOL    13       9.502   6.033  16.754  1.00  0.00           H    
ATOM    338  H11 MOL    13      10.717   5.319  15.673  1.00  0.00           H    
ATOM    339  P11 MOL    14      13.032   0.457   0.802  1.00  0.00           P    
ATOM    340  O11 MOL    14      14.596   0.225   1.023  1.00  0.00           O    
ATOM    341  C11 MOL    14      15.519   0.678   2.005  1.00  0.00           C    
ATOM    342  C11 MOL    14      15.517  -0.073   3.294  1.00  0.00           C    
ATOM    343  O11 MOL    14      12.712   1.929   0.816  1.00  0.00           O    
ATOM    344  O11 MOL    14      12.406  -0.136   2.202  1.00  0.00           O    
ATOM    345  C11 MOL    14      11.402  -1.173   2.432  1.00  0.00           C    
ATOM    346  C11 MOL    14      11.101  -1.329   3.824  1.00  0.00           C    
ATOM    347  O11 MOL    14      12.534  -0.374  -0.476  1.00  0.00           O    
ATOM    348  C11 MOL    14      13.381  -1.411  -0.838  1.00  0.00           C    
ATOM    349  C11 MOL    14      12.906  -2.129  -2.018  1.00  0.00           C    
ATOM    350  H11 MOL    14      15.269   1.742   2.225  1.00  0.00           H    
ATOM    351  H11 MOL    14      16.547   0.566   1.551  1.00  0.00           H    
ATOM    352  H11 MOL    14      16.272   0.317   4.039  1.00  0.00           H    
ATOM    353  H11 MOL    14      15.721  -1.154   3.212  1.00  0.00           H    
ATOM    354  H11 MOL    14      14.486  -0.006   3.694  1.00  0.00           H    
ATOM    355  H11 MOL    14      11.769  -2.170   2.079  1.00  0.00           H    
ATOM    356  H11 MOL    14      10.542  -0.842   1.792  1.00  0.00           H    
ATOM    357  H11 MOL    14      10.331  -2.134   3.970  1.00  0.00           H    
ATOM    358  H12 MOL    14      10.706  -0.431   4.243  1.00  0.00           H    
ATOM    359  H12 MOL    14      11.980  -1.700   4.485  1.00  0.00           H    
ATOM    360  H12 MOL    14      13.393  -2.191  -0.038  1.00  0.00           H    
ATOM    361  H12 MOL    14      14.477  -1.114  -0.980  1.00  0.00           H    
ATOM    362  H12 MOL    14      13.506  -2.282  -2.918  1.00  0.00           H    
ATOM    363  H12 MOL    14      12.102  -1.481  -2.361  1.00  0.00           H    
ATOM    364  H12 MOL    14      12.316  -3.056  -1.787  1.00  0.00           H    
ATOM    365  P12 MOL    15       6.777  19.074  29.591  1.00  0.00           P    
ATOM    366  O12 MOL    15       6.163  17.624  29.546  1.00  0.00           O    
ATOM    367  C12 MOL    15       6.529  16.577  30.452  1.00  0.00           C    
ATOM    368  C12 MOL    15       6.021  15.361  29.781  1.00  0.00           C    
ATOM    369  O12 MOL    15       7.320  19.348  30.897  1.00  0.00           O    
ATOM    370  O12 MOL    15       5.674  20.204  29.279  1.00  0.00           O    
ATOM    371  C12 MOL    15       4.263  20.068  29.403  1.00  0.00           C    
ATOM    372  C12 MOL    15       3.560  20.839  28.414  1.00  0.00           C    
ATOM    373  O12 MOL    15       7.941  19.089  28.441  1.00  0.00           O    
ATOM    374  C12 MOL    15       8.778  18.019  27.933  1.00  0.00           C    
ATOM    375  C12 MOL    15       9.836  18.681  27.178  1.00  0.00           C    
ATOM    376  H12 MOL    15       6.165  16.721  31.508  1.00  0.00           H    
ATOM    377  H12 MOL    15       7.677  16.543  30.528  1.00  0.00           H    
ATOM    378  H12 MOL    15       6.365  15.334  28.722  1.00  0.00           H    
ATOM    379  H12 MOL    15       4.973  15.390  29.797  1.00  0.00           H    
ATOM    380  H12 MOL    15       6.376  14.401  30.266  1.00  0.00           H    
ATOM    381  H12 MOL    15       3.880  20.306  30.412  1.00  0.00           H    
ATOM    382  H12 MOL    15       4.033  18.990  29.237  1.00  0.00           H    
ATOM    383  H12 MOL    15       3.838  20.524  27.391  1.00  0.00           H    
ATOM    384  H12 MOL    15       3.722  21.950  28.646  1.00  0.00           H    
ATOM    385  H12 MOL    15       2.492  20.584  28.499  1.00  0.00           H    
ATOM    386  H12 MOL    15       8.216  17.319  27.257  1.00  0.00           H    
ATOM    387  H12 MOL    15       9.176  17.419  28.799  1.00  0.00           H    
ATOM    388  H12 MOL    15       9.459  19.050  26.255  1.00  0.00           H    
ATOM    389  H12 MOL    15      10.744  18.137  27.153  1.00  0.00           H    
ATOM    390  H12 MOL    15      10.072  19.639  27.762  1.00  0.00           H    
ATOM    391  P12 MOL    16      15.749  -2.946   7.728  1.00  0.00           P    
ATOM    392  O12 MOL    16      15.631  -3.495   9.276  1.00  0.00           O    
ATOM    393  C12 MOL    16      15.862  -4.843   9.722  1.00  0.00           C    
ATOM    394  C12 MOL    16      14.692  -5.696   9.542  1.00  0.00           C    
ATOM    395  O12 MOL    16      17.124  -2.870   7.415  1.00  0.00           O    
ATOM    396  O12 MOL    16      14.936  -1.578   7.515  1.00  0.00           O    
ATOM    397  C12 MOL    16      15.380  -0.667   6.542  1.00  0.00           C    
ATOM    398  C12 MOL    16      15.228   0.707   7.049  1.00  0.00           C    
ATOM    399  O12 MOL    16      15.121  -4.077   6.676  1.00  0.00           O    
ATOM    400  C12 MOL    16      13.927  -3.909   5.861  1.00  0.00           C    
ATOM    401  C12 MOL    16      13.450  -5.231   5.311  1.00  0.00           C    
ATOM    402  H12 MOL    16      16.101  -4.781  10.799  1.00  0.00           H    
ATOM    403  H12 MOL    16      16.784  -5.285   9.286  1.00  0.00           H    
ATOM    404  H12 MOL    16      14.793  -6.646  10.144  1.00  0.00           H    
ATOM    405  H12 MOL    16      14.605  -5.931   8.541  1.00  0.00           H    
ATOM    406  H12 MOL    16      13.910  -5.069   9.922  1.00  0.00           H    
ATOM    407  H12 MOL    16      15.006  -0.955   5.562  1.00  0.00           H    
ATOM    408  H12 MOL    16      16.424  -0.851   6.305  1.00  0.00           H    
ATOM    409  H12 MOL    16      15.754   1.606   6.570  1.00  0.00           H    
ATOM    410  H12 MOL    16      15.474   0.581   8.103  1.00  0.00           H    
ATOM    411  H12 MOL    16      14.182   0.941   7.164  1.00  0.00           H    
ATOM    412  H12 MOL    16      14.127  -3.164   5.116  1.00  0.00           H    
ATOM    413  H12 MOL    16      13.026  -3.516   6.413  1.00  0.00           H    
ATOM    414  H12 MOL    16      14.272  -5.795   4.834  1.00  0.00           H    
ATOM    415  H12 MOL    16      12.755  -5.069   4.516  1.00  0.00           H    
ATOM    416  H12 MOL    16      13.081  -5.911   6.133  1.00  0.00           H    
ATOM    417  P14 MOL    17      29.533  20.302  15.602  1.00  0.00           P    
ATOM    418  O14 MOL    17      28.547  19.176  16.166  1.00  0.00           O    
ATOM    419  C14 MOL    17      27.124  19.338  16.335  1.00  0.00           C    
ATOM    420  C14 MOL    17      26.800  20.415  17.296  1.00  0.00           C    
ATOM    421  O14 MOL    17      30.790  20.361  16.347  1.00  0.00           O    
ATOM    422  O14 MOL    17      28.878  21.745  15.590  1.00  0.00           O    
ATOM    423  C14 MOL    17      29.598  22.973  15.488  1.00  0.00           C    
ATOM    424  C14 MOL    17      29.819  23.302  14.072  1.00  0.00           C    
ATOM    425  O14 MOL    17      29.970  19.856  14.140  1.00  0.00           O    
ATOM    426  C14 MOL    17      28.956  19.487  13.144  1.00  0.00           C    
ATOM    427  C14 MOL    17      29.345  18.661  12.014  1.00  0.00           C    
ATOM    428  H14 MOL    17      26.904  18.352  16.767  1.00  0.00           H    
ATOM    429  H14 MOL    17      26.675  19.509  15.376  1.00  0.00           H    
ATOM    430  H14 MOL    17      26.962  20.057  18.347  1.00  0.00           H    
ATOM    431  H14 MOL    17      25.708  20.627  17.189  1.00  0.00           H    
ATOM    432  H14 MOL    17      27.458  21.301  17.089  1.00  0.00           H    
ATOM    433  H14 MOL    17      30.476  22.959  16.120  1.00  0.00           H    
ATOM    434  H14 MOL    17      28.940  23.704  15.944  1.00  0.00           H    
ATOM    435  H14 MOL    17      28.856  23.485  13.544  1.00  0.00           H    
ATOM    436  H14 MOL    17      30.370  22.527  13.527  1.00  0.00           H    
ATOM    437  H14 MOL    17      30.569  24.192  14.054  1.00  0.00           H    
ATOM    438  H14 MOL    17      28.537  20.496  12.744  1.00  0.00           H    
ATOM    439  H14 MOL    17      28.081  19.027  13.624  1.00  0.00           H    
ATOM    440  H14 MOL    17      29.167  17.609  12.281  1.00  0.00           H    
ATOM    441  H14 MOL    17      30.451  18.908  11.739  1.00  0.00           H    
ATOM    442  H14 MOL    17      28.805  19.016  11.085  1.00  0.00           H    
ATOM    443  P15 MOL    18       2.267  26.617   8.053  1.00  0.00           P    
ATOM    444  O15 MOL    18       2.762  26.858   9.568  1.00  0.00           O    
ATOM    445  C15 MOL    18       3.145  28.071  10.159  1.00  0.00           C    
ATOM    446  C15 MOL    18       3.080  28.103  11.544  1.00  0.00           C    
ATOM    447  O15 MOL    18       2.748  25.385   7.449  1.00  0.00           O    
ATOM    448  O15 MOL    18       2.671  27.885   7.149  1.00  0.00           O    
ATOM    449  C15 MOL    18       2.876  27.700   5.717  1.00  0.00           C    
ATOM    450  C15 MOL    18       3.347  28.997   5.212  1.00  0.00           C    
ATOM    451  O15 MOL    18       0.690  26.589   8.126  1.00  0.00           O    
ATOM    452  C15 MOL    18      -0.041  27.767   8.273  1.00  0.00           C    
ATOM    453  C15 MOL    18      -0.450  28.102   6.929  1.00  0.00           C    
ATOM    454  H15 MOL    18       2.506  28.901   9.718  1.00  0.00           H    
ATOM    455  H15 MOL    18       4.107  28.200   9.726  1.00  0.00           H    
ATOM    456  H15 MOL    18       2.035  27.787  11.949  1.00  0.00           H    
ATOM    457  H15 MOL    18       3.294  29.111  11.911  1.00  0.00           H    
ATOM    458  H15 MOL    18       3.899  27.384  11.960  1.00  0.00           H    
ATOM    459  H15 MOL    18       1.869  27.413   5.396  1.00  0.00           H    
ATOM    460  H15 MOL    18       3.583  26.929   5.441  1.00  0.00           H    
ATOM    461  H15 MOL    18       4.382  29.426   5.415  1.00  0.00           H    
ATOM    462  H15 MOL    18       2.635  29.776   5.534  1.00  0.00           H    
ATOM    463  H15 MOL    18       3.322  29.091   4.161  1.00  0.00           H    
ATOM    464  H15 MOL    18       0.445  28.630   8.737  1.00  0.00           H    
ATOM    465  H15 MOL    18      -0.995  27.613   8.855  1.00  0.00           H    
ATOM    466  H15 MOL    18       0.043  28.878   6.283  1.00  0.00           H    
ATOM    467  H15 MOL    18      -1.404  28.680   7.004  1.00  0.00           H    
ATOM    468  H15 MOL    18      -0.652  27.288   6.310  1.00  0.00           H    
ATOM    469  P15 MOL    19      15.639  22.891  31.506  1.00  0.00           P    
ATOM    470  O15 MOL    19      16.777  21.942  32.066  1.00  0.00           O    
ATOM    471  C15 MOL    19      16.886  21.267  33.291  1.00  0.00           C    
ATOM    472  C15 MOL    19      17.997  20.278  33.317  1.00  0.00           C    
ATOM    473  O15 MOL    19      15.217  23.559  32.740  1.00  0.00           O    
ATOM    474  O15 MOL    19      14.479  21.924  30.900  1.00  0.00           O    
ATOM    475  C15 MOL    19      13.911  20.769  31.463  1.00  0.00           C    
ATOM    476  C15 MOL    19      12.677  20.284  30.822  1.00  0.00           C    
ATOM    477  O15 MOL    19      16.027  23.942  30.360  1.00  0.00           O    
ATOM    478  C15 MOL    19      17.356  24.431  29.992  1.00  0.00           C    
ATOM    479  C15 MOL    19      18.321  24.526  31.094  1.00  0.00           C    
ATOM    480  H15 MOL    19      15.977  20.723  33.616  1.00  0.00           H    
ATOM    481  H15 MOL    19      17.079  22.048  34.053  1.00  0.00           H    
ATOM    482  H15 MOL    19      18.020  19.613  34.248  1.00  0.00           H    
ATOM    483  H15 MOL    19      19.006  20.616  33.276  1.00  0.00           H    
ATOM    484  H15 MOL    19      17.853  19.514  32.541  1.00  0.00           H    
ATOM    485  H15 MOL    19      13.755  20.846  32.530  1.00  0.00           H    
ATOM    486  H15 MOL    19      14.683  19.993  31.382  1.00  0.00           H    
ATOM    487  H15 MOL    19      12.042  21.062  30.471  1.00  0.00           H    
ATOM    488  H15 MOL    19      12.036  19.743  31.446  1.00  0.00           H    
ATOM    489  H15 MOL    19      12.912  19.660  29.947  1.00  0.00           H    
ATOM    490  H15 MOL    19      17.190  25.414  29.443  1.00  0.00           H    
ATOM    491  H15 MOL    19      17.753  23.697  29.252  1.00  0.00           H    
ATOM    492  H15 MOL    19      19.057  23.702  31.068  1.00  0.00           H    
ATOM    493  H15 MOL    19      17.698  24.424  32.017  1.00  0.00           H    
ATOM    494  H15 MOL    19      18.741  25.560  31.297  1.00  0.00           H    
ATOM    495  P16 MOL    20      16.264  23.470  21.751  1.00  0.00           P    
ATOM    496  O16 MOL    20      16.557  22.374  22.852  1.00  0.00           O    
ATOM    497  C16 MOL    20      17.465  21.361  22.564  1.00  0.00           C    
ATOM    498  C16 MOL    20      18.891  21.592  22.663  1.00  0.00           C    
ATOM    499  O16 MOL    20      15.612  24.510  22.548  1.00  0.00           O    
ATOM    500  O16 MOL    20      15.196  22.799  20.748  1.00  0.00           O    
ATOM    501  C16 MOL    20      15.425  22.294  19.453  1.00  0.00           C    
ATOM    502  C16 MOL    20      16.194  21.063  19.352  1.00  0.00           C    
ATOM    503  O16 MOL    20      17.585  23.863  20.928  1.00  0.00           O    
ATOM    504  C16 MOL    20      17.866  25.290  20.647  1.00  0.00           C    
ATOM    505  C16 MOL    20      18.597  26.007  21.663  1.00  0.00           C    
ATOM    506  H16 MOL    20      17.317  20.786  21.662  1.00  0.00           H    
ATOM    507  H16 MOL    20      17.238  20.623  23.362  1.00  0.00           H    
ATOM    508  H16 MOL    20      19.475  20.789  22.240  1.00  0.00           H    
ATOM    509  H16 MOL    20      19.275  21.816  23.721  1.00  0.00           H    
ATOM    510  H16 MOL    20      19.176  22.445  22.028  1.00  0.00           H    
ATOM    511  H16 MOL    20      15.850  23.169  18.794  1.00  0.00           H    
ATOM    512  H16 MOL    20      14.386  22.078  19.130  1.00  0.00           H    
ATOM    513  H16 MOL    20      17.177  21.035  19.755  1.00  0.00           H    
ATOM    514  H16 MOL    20      16.344  20.874  18.335  1.00  0.00           H    
ATOM    515  H16 MOL    20      15.648  20.173  19.714  1.00  0.00           H    
ATOM    516  H16 MOL    20      16.931  25.862  20.641  1.00  0.00           H    
ATOM    517  H16 MOL    20      18.412  25.417  19.738  1.00  0.00           H    
ATOM    518  H16 MOL    20      19.672  25.635  21.643  1.00  0.00           H    
ATOM    519  H16 MOL    20      18.203  25.880  22.695  1.00  0.00           H    
ATOM    520  H16 MOL    20      18.699  27.090  21.364  1.00  0.00           H    
ATOM    521  P16 MOL    21       4.975  11.583  34.313  1.00  0.00           P    
ATOM    522  O16 MOL    21       3.601  12.256  33.910  1.00  0.00           O    
ATOM    523  C16 MOL    21       3.581  13.624  33.417  1.00  0.00           C    
ATOM    524  C16 MOL    21       3.640  14.625  34.466  1.00  0.00           C    
ATOM    525  O16 MOL    21       5.466  10.860  33.125  1.00  0.00           O    
ATOM    526  O16 MOL    21       4.845  10.789  35.702  1.00  0.00           O    
ATOM    527  C16 MOL    21       3.801  11.019  36.686  1.00  0.00           C    
ATOM    528  C16 MOL    21       3.635   9.826  37.478  1.00  0.00           C    
ATOM    529  O16 MOL    21       6.072  12.725  34.544  1.00  0.00           O    
ATOM    530  C16 MOL    21       7.381  12.742  34.025  1.00  0.00           C    
ATOM    531  C16 MOL    21       8.020  13.973  34.251  1.00  0.00           C    
ATOM    532  H16 MOL    21       2.652  13.746  32.831  1.00  0.00           H    
ATOM    533  H16 MOL    21       4.415  13.813  32.712  1.00  0.00           H    
ATOM    534  H16 MOL    21       3.148  15.561  34.030  1.00  0.00           H    
ATOM    535  H16 MOL    21       4.684  14.899  34.741  1.00  0.00           H    
ATOM    536  H16 MOL    21       3.131  14.298  35.424  1.00  0.00           H    
ATOM    537  H16 MOL    21       2.839  11.360  36.190  1.00  0.00           H    
ATOM    538  H16 MOL    21       4.150  11.852  37.315  1.00  0.00           H    
ATOM    539  H16 MOL    21       4.631   9.537  37.897  1.00  0.00           H    
ATOM    540  H16 MOL    21       3.327   9.044  36.799  1.00  0.00           H    
ATOM    541  H16 MOL    21       2.964   9.974  38.314  1.00  0.00           H    
ATOM    542  H16 MOL    21       7.368  12.421  32.990  1.00  0.00           H    
ATOM    543  H16 MOL    21       8.054  11.942  34.492  1.00  0.00           H    
ATOM    544  H16 MOL    21       7.750  14.211  35.319  1.00  0.00           H    
ATOM    545  H16 MOL    21       7.514  14.817  33.638  1.00  0.00           H    
ATOM    546  H16 MOL    21       9.109  13.910  34.092  1.00  0.00           H    
ATOM    547  P17 MOL    22      16.118   3.329  11.922  1.00  0.00           P    
ATOM    548  O17 MOL    22      16.464   4.416  13.078  1.00  0.00           O    
ATOM    549  C17 MOL    22      15.902   4.376  14.391  1.00  0.00           C    
ATOM    550  C17 MOL    22      16.467   5.528  15.074  1.00  0.00           C    
ATOM    551  O17 MOL    22      15.356   2.161  12.278  1.00  0.00           O    
ATOM    552  O17 MOL    22      17.416   2.571  11.396  1.00  0.00           O    
ATOM    553  C17 MOL    22      18.623   3.234  11.011  1.00  0.00           C    
ATOM    554  C17 MOL    22      19.483   3.461  12.142  1.00  0.00           C    
ATOM    555  O17 MOL    22      15.533   4.105  10.664  1.00  0.00           O    
ATOM    556  C17 MOL    22      15.190   3.365   9.551  1.00  0.00           C    
ATOM    557  C17 MOL    22      15.473   4.038   8.248  1.00  0.00           C    
ATOM    558  H17 MOL    22      16.190   3.442  14.903  1.00  0.00           H    
ATOM    559  H17 MOL    22      14.802   4.428  14.295  1.00  0.00           H    
ATOM    560  H17 MOL    22      17.479   5.781  14.700  1.00  0.00           H    
ATOM    561  H17 MOL    22      16.610   5.241  16.208  1.00  0.00           H    
ATOM    562  H17 MOL    22      15.945   6.445  14.988  1.00  0.00           H    
ATOM    563  H17 MOL    22      18.372   4.230  10.552  1.00  0.00           H    
ATOM    564  H17 MOL    22      19.151   2.692  10.209  1.00  0.00           H    
ATOM    565  H17 MOL    22      20.584   3.328  11.902  1.00  0.00           H    
ATOM    566  H17 MOL    22      19.335   2.764  12.952  1.00  0.00           H    
ATOM    567  H17 MOL    22      19.393   4.504  12.505  1.00  0.00           H    
ATOM    568  H17 MOL    22      14.070   3.230   9.516  1.00  0.00           H    
ATOM    569  H17 MOL    22      15.659   2.330   9.646  1.00  0.00           H    
ATOM    570  H17 MOL    22      16.525   4.067   7.992  1.00  0.00           H    
ATOM    571  H17 MOL    22      15.125   5.097   8.385  1.00  0.00           H    
ATOM    572  H17 MOL    22      14.888   3.527   7.441  1.00  0.00           H    
ATOM    573  P19 MOL    23      23.088  26.188  36.494  1.00  0.00           P    
ATOM    574  O19 MOL    23      22.546  27.768  36.746  1.00  0.00           O    
ATOM    575  C19 MOL    23      22.748  28.895  35.844  1.00  0.00           C    
ATOM    576  C19 MOL    23      24.195  29.340  35.894  1.00  0.00           C    
ATOM    577  O19 MOL    23      21.989  25.340  36.968  1.00  0.00           O    
ATOM    578  O19 MOL    23      24.481  26.046  37.377  1.00  0.00           O    
ATOM    579  C19 MOL    23      24.755  26.522  38.729  1.00  0.00           C    
ATOM    580  C19 MOL    23      25.959  25.853  39.152  1.00  0.00           C    
ATOM    581  O19 MOL    23      23.455  26.220  34.926  1.00  0.00           O    
ATOM    582  C19 MOL    23      22.442  26.060  33.880  1.00  0.00           C    
ATOM    583  C19 MOL    23      22.930  26.494  32.527  1.00  0.00           C    
ATOM    584  H19 MOL    23      22.163  29.687  36.304  1.00  0.00           H    
ATOM    585  H19 MOL    23      22.419  28.696  34.800  1.00  0.00           H    
ATOM    586  H19 MOL    23      24.737  28.441  35.654  1.00  0.00           H    
ATOM    587  H19 MOL    23      24.427  29.626  36.900  1.00  0.00           H    
ATOM    588  H19 MOL    23      24.371  30.158  35.173  1.00  0.00           H    
ATOM    589  H19 MOL    23      23.877  26.326  39.410  1.00  0.00           H    
ATOM    590  H19 MOL    23      24.893  27.577  38.744  1.00  0.00           H    
ATOM    591  H19 MOL    23      25.769  25.012  39.844  1.00  0.00           H    
ATOM    592  H19 MOL    23      26.720  26.462  39.701  1.00  0.00           H    
ATOM    593  H19 MOL    23      26.399  25.408  38.342  1.00  0.00           H    
ATOM    594  H19 MOL    23      21.562  26.650  34.145  1.00  0.00           H    
ATOM    595  H19 MOL    23      22.004  25.001  33.886  1.00  0.00           H    
ATOM    596  H19 MOL    23      23.512  27.391  32.707  1.00  0.00           H    
ATOM    597  H19 MOL    23      22.060  26.764  31.885  1.00  0.00           H    
ATOM    598  H19 MOL    23      23.465  25.700  32.117  1.00  0.00           H    
ATOM    599 Cl19 MOL    24      25.573  37.592  18.838  1.00  0.00          Cl    
ATOM    600  C19 MOL    24      25.637  36.621  20.342  1.00  0.00           C    
ATOM    601  C19 MOL    24      24.273  36.084  20.803  1.00  0.00           C    
ATOM    602  C19 MOL    24      23.424  35.149  19.860  1.00  0.00           C    
ATOM    603 Cl19 MOL    24      21.923  34.683  20.646  1.00  0.00          Cl    
ATOM    604  H19 MOL    24      26.031  37.267  21.111  1.00  0.00           H    
ATOM    605  H19 MOL    24      26.398  35.829  20.166  1.00  0.00           H    
ATOM    606  H19 MOL    24      23.730  36.955  21.127  1.00  0.00           H    
ATOM    607  H19 MOL    24      24.382  35.580  21.711  1.00  0.00           H    
ATOM    608  H19 MOL    24      23.948  34.267  19.580  1.00  0.00           H    
ATOM    609  H19 MOL    24      23.275  35.675  18.896  1.00  0.00           H    
ATOM    610 Cl19 MOL    25      10.230  28.799  19.694  1.00  0.00          Cl    
ATOM    611  C19 MOL    25      10.687  28.313  21.351  1.00  0.00           C    
ATOM    612  C19 MOL    25      11.746  27.208  21.403  1.00  0.00           C    
ATOM    613  C19 MOL    25      11.481  26.015  20.567  1.00  0.00           C    
ATOM    614 Cl19 MOL    25       9.869  25.302  20.886  1.00  0.00          Cl    
ATOM    615  H19 MOL    25       9.739  27.997  21.812  1.00  0.00           H    
ATOM    616  H19 MOL    25      10.855  29.294  21.826  1.00  0.00           H    
ATOM    617  H19 MOL    25      11.958  26.983  22.480  1.00  0.00           H    
ATOM    618  H19 MOL    25      12.722  27.554  21.057  1.00  0.00           H    
ATOM    619  H19 MOL    25      12.221  25.240  20.833  1.00  0.00           H    
ATOM    620  H19 MOL    25      11.554  26.168  19.501  1.00  0.00           H    
ATOM    621 Cl19 MOL    26      17.249  13.672   7.658  1.00  0.00          Cl    
ATOM    622  C19 MOL    26      16.234  14.983   6.991  1.00  0.00           C    
ATOM    623  C19 MOL    26      16.635  16.413   7.564  1.00  0.00           C    
ATOM    624  C19 MOL    26      16.538  16.588   9.094  1.00  0.00           C    
ATOM    625 Cl19 MOL    26      14.941  15.899   9.574  1.00  0.00          Cl    
ATOM    626  H19 MOL    26      15.236  14.796   7.361  1.00  0.00           H    
ATOM    627  H19 MOL    26      16.229  14.957   5.921  1.00  0.00           H    
ATOM    628  H19 MOL    26      16.060  17.153   7.144  1.00  0.00           H    
ATOM    629  H19 MOL    26      17.676  16.656   7.243  1.00  0.00           H    
ATOM    630  H19 MOL    26      16.631  17.638   9.470  1.00  0.00           H    
ATOM    631  H19 MOL    26      17.311  15.912   9.478  1.00  0.00           H    
ATOM    632 Cl20 MOL    27      13.091  18.794   7.918  1.00  0.00          Cl    
ATOM    633  C20 MOL    27      12.041  20.133   8.693  1.00  0.00           C    
ATOM    634  C20 MOL    27      11.429  19.756  10.020  1.00  0.00           C    
ATOM    635  C20 MOL    27      12.435  19.854  11.256  1.00  0.00           C    
ATOM    636 Cl20 MOL    27      13.589  18.430  11.211  1.00  0.00          Cl    
ATOM    637  H20 MOL    27      11.187  20.263   8.016  1.00  0.00           H    
ATOM    638  H20 MOL    27      12.647  21.031   8.826  1.00  0.00           H    
ATOM    639  H20 MOL    27      10.808  18.842  10.019  1.00  0.00           H    
ATOM    640  H20 MOL    27      10.686  20.457  10.298  1.00  0.00           H    
ATOM    641  H20 MOL    27      11.847  19.961  12.177  1.00  0.00           H    
ATOM    642  H20 MOL    27      13.006  20.738  11.100  1.00  0.00           H    
ATOM    643 Cl20 MOL    28      25.283  23.234  28.297  1.00  0.00          Cl    
ATOM    644  C20 MOL    28      23.925  22.134  28.826  1.00  0.00           C    
ATOM    645  C20 MOL    28      23.981  21.998  30.340  1.00  0.00           C    
ATOM    646  C20 MOL    28      23.626  23.307  30.975  1.00  0.00           C    
ATOM    647 Cl20 MOL    28      21.932  23.859  30.658  1.00  0.00          Cl    
ATOM    648  H20 MOL    28      24.070  21.102  28.457  1.00  0.00           H    
ATOM    649  H20 MOL    28      22.993  22.512  28.386  1.00  0.00           H    
ATOM    650  H20 MOL    28      25.057  21.841  30.573  1.00  0.00           H    
ATOM    651  H20 MOL    28      23.358  21.211  30.684  1.00  0.00           H    
ATOM    652  H20 MOL    28      24.205  24.169  30.627  1.00  0.00           H    
ATOM    653  H20 MOL    28      23.762  23.287  32.080  1.00  0.00           H    
ATOM    654 Cl20 MOL    29       9.222  22.438  12.334  1.00  0.00          Cl    
ATOM    655  C20 MOL    29      10.677  22.256  13.345  1.00  0.00           C    
ATOM    656  C20 MOL    29      10.570  21.125  14.450  1.00  0.00           C    
ATOM    657  C20 MOL    29       9.289  21.390  15.234  1.00  0.00           C    
ATOM    658 Cl20 MOL    29       9.152  20.411  16.729  1.00  0.00          Cl    
ATOM    659  H20 MOL    29      10.913  23.293  13.703  1.00  0.00           H    
ATOM    660  H20 MOL    29      11.475  22.004  12.591  1.00  0.00           H    
ATOM    661  H20 MOL    29      11.509  21.108  15.041  1.00  0.00           H    
ATOM    662  H20 MOL    29      10.531  20.151  13.965  1.00  0.00           H    
ATOM    663  H20 MOL    29       8.481  21.047  14.635  1.00  0.00           H    
ATOM    664  H20 MOL    29       9.127  22.476  15.414  1.00  0.00           H    
ATOM    665 Cl20 MOL    30       0.066  28.355  25.737  1.00  0.00          Cl    
ATOM    666  C20 MOL    30       1.796  27.770  25.810  1.00  0.00           C    
ATOM    667  C20 MOL    30       2.633  28.626  24.930  1.00  0.00           C    
ATOM    668  C20 MOL    30       4.081  28.106  24.661  1.00  0.00           C    
ATOM    669 Cl20 MOL    30       4.936  28.171  26.194  1.00  0.00          Cl    
ATOM    670  H20 MOL    30       1.769  26.729  25.479  1.00  0.00           H    
ATOM    671  H20 MOL    30       2.041  27.857  26.867  1.00  0.00           H    
ATOM    672  H20 MOL    30       2.597  29.679  25.324  1.00  0.00           H    
ATOM    673  H20 MOL    30       2.135  28.703  23.968  1.00  0.00           H    
ATOM    674  H20 MOL    30       4.677  28.657  23.918  1.00  0.00           H    
ATOM    675  H20 MOL    30       4.160  27.080  24.270  1.00  0.00           H    
ATOM    676 Cl20 MOL    31      14.790   5.122  33.067  1.00  0.00          Cl    
ATOM    677  C20 MOL    31      15.286   6.252  34.361  1.00  0.00           C    
ATOM    678  C20 MOL    31      14.701   6.025  35.786  1.00  0.00           C    
ATOM    679  C20 MOL    31      14.711   4.661  36.503  1.00  0.00           C    
ATOM    680 Cl20 MOL    31      13.880   3.409  35.564  1.00  0.00          Cl    
ATOM    681  H20 MOL    31      15.078   7.274  33.991  1.00  0.00           H    
ATOM    682  H20 MOL    31      16.372   6.217  34.495  1.00  0.00           H    
ATOM    683  H20 MOL    31      13.630   6.308  35.784  1.00  0.00           H    
ATOM    684  H20 MOL    31      15.398   6.706  36.266  1.00  0.00           H    
ATOM    685  H20 MOL    31      14.192   4.665  37.511  1.00  0.00           H    
ATOM    686  H20 MOL    31      15.747   4.338  36.527  1.00  0.00           H    
ATOM    687 Cl20 MOL    32      -2.870   3.219  29.923  1.00  0.00          Cl    
ATOM    688  C20 MOL    32      -1.873   4.673  29.602  1.00  0.00           C    
ATOM    689  C20 MOL    32      -2.719   5.782  29.013  1.00  0.00           C    
ATOM    690  C20 MOL    32      -3.691   6.316  30.110  1.00  0.00           C    
ATOM    691 Cl20 MOL    32      -2.865   7.018  31.484  1.00  0.00          Cl    
ATOM    692  H20 MOL    32      -1.211   4.410  28.725  1.00  0.00           H    
ATOM    693  H20 MOL    32      -1.200   4.859  30.477  1.00  0.00           H    
ATOM    694  H20 MOL    32      -3.286   5.263  28.222  1.00  0.00           H    
ATOM    695  H20 MOL    32      -2.103   6.542  28.541  1.00  0.00           H    
ATOM    696  H20 MOL    32      -4.452   5.526  30.396  1.00  0.00           H    
ATOM    697  H20 MOL    32      -4.255   7.114  29.608  1.00  0.00           H    
ATOM    698 Cl20 MOL    33      23.991  33.079  31.968  1.00  0.00          Cl    
ATOM    699  C20 MOL    33      22.324  33.658  32.006  1.00  0.00           C    
ATOM    700  C20 MOL    33      21.681  33.520  33.402  1.00  0.00           C    
ATOM    701  C20 MOL    33      21.848  32.171  34.129  1.00  0.00           C    
ATOM    702 Cl20 MOL    33      21.163  30.889  33.059  1.00  0.00          Cl    
ATOM    703  H20 MOL    33      21.711  33.105  31.249  1.00  0.00           H    
ATOM    704  H20 MOL    33      22.176  34.707  31.715  1.00  0.00           H    
ATOM    705  H20 MOL    33      20.573  33.796  33.326  1.00  0.00           H    
ATOM    706  H20 MOL    33      22.197  34.240  33.998  1.00  0.00           H    
ATOM    707  H20 MOL    33      21.351  32.215  35.137  1.00  0.00           H    
ATOM    708  H20 MOL    33      22.904  31.840  34.335  1.00  0.00           H    
ATOM    709 Cl20 MOL    34      22.865  23.356  21.075  1.00  0.00          Cl    
ATOM    710  C20 MOL    34      22.680  22.291  19.701  1.00  0.00           C    
ATOM    711  C20 MOL    34      21.307  21.600  19.729  1.00  0.00           C    
ATOM    712  C20 MOL    34      20.204  22.653  19.741  1.00  0.00           C    
ATOM    713 Cl20 MOL    34      20.370  23.570  18.177  1.00  0.00          Cl    
ATOM    714  H20 MOL    34      23.476  21.643  19.834  1.00  0.00           H    
ATOM    715  H20 MOL    34      22.839  22.915  18.769  1.00  0.00           H    
ATOM    716  H20 MOL    34      21.249  21.026  20.712  1.00  0.00           H    
ATOM    717  H20 MOL    34      21.206  20.847  19.014  1.00  0.00           H    
ATOM    718  H20 MOL    34      20.486  23.448  20.570  1.00  0.00           H    
ATOM    719  H20 MOL    34      19.139  22.275  19.880  1.00  0.00           H    
ATOM    720 Cl20 MOL    35      15.604  41.122   9.308  1.00  0.00          Cl    
ATOM    721  C20 MOL    35      17.364  40.683   9.347  1.00  0.00           C    
ATOM    722  C20 MOL    35      17.972  40.790   7.922  1.00  0.00           C    
ATOM    723  C20 MOL    35      17.510  39.650   7.067  1.00  0.00           C    
ATOM    724 Cl20 MOL    35      15.765  39.699   6.614  1.00  0.00          Cl    
ATOM    725  H20 MOL    35      17.533  39.647   9.802  1.00  0.00           H    
ATOM    726  H20 MOL    35      17.921  41.406  10.032  1.00  0.00           H    
ATOM    727  H21 MOL    35      19.069  40.828   7.884  1.00  0.00           H    
ATOM    728  H21 MOL    35      17.508  41.782   7.462  1.00  0.00           H    
ATOM    729  H21 MOL    35      17.703  38.675   7.549  1.00  0.00           H    
ATOM    730  H21 MOL    35      17.995  39.569   6.063  1.00  0.00           H    
ATOM    731 Cl21 MOL    36      24.646  33.998  17.006  1.00  0.00          Cl    
ATOM    732  C21 MOL    36      25.902  32.984  17.805  1.00  0.00           C    
ATOM    733  C21 MOL    36      26.953  32.474  16.837  1.00  0.00           C    
ATOM    734  C21 MOL    36      27.583  33.500  15.935  1.00  0.00           C    
ATOM    735 Cl21 MOL    36      28.704  32.675  14.780  1.00  0.00          Cl    
ATOM    736  H21 MOL    36      25.427  32.116  18.263  1.00  0.00           H    
ATOM    737  H21 MOL    36      26.515  33.597  18.529  1.00  0.00           H    
ATOM    738  H21 MOL    36      26.437  31.751  16.231  1.00  0.00           H    
ATOM    739  H21 MOL    36      27.713  31.954  17.382  1.00  0.00           H    
ATOM    740  H21 MOL    36      28.041  34.350  16.438  1.00  0.00           H    
ATOM    741  H21 MOL    36      26.871  33.981  15.262  1.00  0.00           H    
ATOM    742 Cl21 MOL    37       7.232  27.588  12.749  1.00  0.00          Cl    
ATOM    743  C21 MOL    37       7.078  25.843  13.189  1.00  0.00           C    
ATOM    744  C21 MOL    37       5.859  25.203  12.539  1.00  0.00           C    
ATOM    745  C21 MOL    37       5.793  25.527  11.059  1.00  0.00           C    
ATOM    746 Cl21 MOL    37       7.159  25.035  10.098  1.00  0.00          Cl    
ATOM    747  H21 MOL    37       6.930  25.826  14.281  1.00  0.00           H    
ATOM    748  H21 MOL    37       8.033  25.370  12.906  1.00  0.00           H    
ATOM    749  H21 MOL    37       4.930  25.504  13.033  1.00  0.00           H    
ATOM    750  H21 MOL    37       6.004  24.108  12.716  1.00  0.00           H    
ATOM    751  H21 MOL    37       5.569  26.528  10.818  1.00  0.00           H    
ATOM    752  H21 MOL    37       4.896  25.038  10.622  1.00  0.00           H    
ATOM    753 Cl21 MOL    38      18.182   9.443  14.900  1.00  0.00          Cl    
ATOM    754  C21 MOL    38      18.323   8.715  16.548  1.00  0.00           C    
ATOM    755  C21 MOL    38      17.567   9.646  17.465  1.00  0.00           C    
ATOM    756  C21 MOL    38      17.605   9.150  18.955  1.00  0.00           C    
ATOM    757 Cl21 MOL    38      17.034   7.441  19.030  1.00  0.00          Cl    
ATOM    758  H21 MOL    38      19.382   8.678  16.842  1.00  0.00           H    
ATOM    759  H21 MOL    38      17.943   7.693  16.392  1.00  0.00           H    
ATOM    760  H21 MOL    38      16.569   9.901  17.062  1.00  0.00           H    
ATOM    761  H21 MOL    38      18.183  10.546  17.563  1.00  0.00           H    
ATOM    762  H21 MOL    38      17.007   9.604  19.679  1.00  0.00           H    
ATOM    763  H21 MOL    38      18.666   9.212  19.383  1.00  0.00           H    
ATOM    764 Cl21 MOL    39      27.583  12.958  12.457  1.00  0.00          Cl    
ATOM    765  C21 MOL    39      27.865  13.079  10.651  1.00  0.00           C    
ATOM    766  C21 MOL    39      27.775  14.570  10.096  1.00  0.00           C    
ATOM    767  C21 MOL    39      26.469  15.184  10.529  1.00  0.00           C    
ATOM    768 Cl21 MOL    39      25.089  14.150   9.880  1.00  0.00          Cl    
ATOM    769  H21 MOL    39      27.024  12.494  10.278  1.00  0.00           H    
ATOM    770  H21 MOL    39      28.726  12.470  10.353  1.00  0.00           H    
ATOM    771  H21 MOL    39      27.777  14.658   8.976  1.00  0.00           H    
ATOM    772  H21 MOL    39      28.669  15.125  10.444  1.00  0.00           H    
ATOM    773  H21 MOL    39      26.312  16.249  10.188  1.00  0.00           H    
ATOM    774  H21 MOL    39      26.380  15.133  11.642  1.00  0.00           H    
ATOM    775 Cl21 MOL    40       3.566  14.959  10.308  1.00  0.00          Cl    
ATOM    776  C21 MOL    40       5.115  14.490  11.194  1.00  0.00           C    
ATOM    777  C21 MOL    40       5.639  13.209  10.536  1.00  0.00           C    
ATOM    778  C21 MOL    40       6.934  12.583  11.119  1.00  0.00           C    
ATOM    779 Cl21 MOL    40       8.390  13.581  10.834  1.00  0.00          Cl    
ATOM    780  H21 MOL    40       4.903  14.177  12.227  1.00  0.00           H    
ATOM    781  H21 MOL    40       5.861  15.363  11.091  1.00  0.00           H    
ATOM    782  H21 MOL    40       5.546  13.214   9.437  1.00  0.00           H    
ATOM    783  H21 MOL    40       4.828  12.516  10.754  1.00  0.00           H    
ATOM    784  H21 MOL    40       7.115  11.526  10.775  1.00  0.00           H    
ATOM    785  H21 MOL    40       6.762  12.524  12.197  1.00  0.00           H    
ATOM    786 Cl21 MOL    41      16.203  29.185  12.530  1.00  0.00          Cl    
ATOM    787  C21 MOL    41      17.713  30.077  12.641  1.00  0.00           C    
ATOM    788  C21 MOL    41      18.157  30.607  11.269  1.00  0.00           C    
ATOM    789  C21 MOL    41      17.155  31.626  10.438  1.00  0.00           C    
ATOM    790 Cl21 MOL    41      18.047  32.087   8.908  1.00  0.00          Cl    
ATOM    791  H21 MOL    41      18.497  29.401  12.989  1.00  0.00           H    
ATOM    792  H21 MOL    41      17.670  30.906  13.393  1.00  0.00           H    
ATOM    793  H21 MOL    41      18.332  29.712  10.581  1.00  0.00           H    
ATOM    794  H21 MOL    41      19.111  31.159  11.290  1.00  0.00           H    
ATOM    795  H21 MOL    41      16.732  32.477  10.921  1.00  0.00           H    
ATOM    796  H21 MOL    41      16.330  30.966  10.163  1.00  0.00           H    
ATOM    797 Cl21 MOL    42      18.150  -4.503  28.460  1.00  0.00          Cl    
ATOM    798  C21 MOL    42      18.598  -3.060  29.399  1.00  0.00           C    
ATOM    799  C21 MOL    42      18.862  -1.840  28.463  1.00  0.00           C    
ATOM    800  C21 MOL    42      17.554  -1.439  27.748  1.00  0.00           C    
ATOM    801 Cl21 MOL    42      16.445  -0.771  28.930  1.00  0.00          Cl    
ATOM    802  H21 MOL    42      19.580  -3.241  29.968  1.00  0.00           H    
ATOM    803  H21 MOL    42      17.832  -2.896  30.153  1.00  0.00           H    
ATOM    804  H21 MOL    42      19.742  -2.043  27.780  1.00  0.00           H    
ATOM    805  H21 MOL    42      19.071  -0.929  29.048  1.00  0.00           H    
ATOM    806  H21 MOL    42      17.177  -2.272  27.137  1.00  0.00           H    
ATOM    807  H21 MOL    42      17.827  -0.609  27.047  1.00  0.00           H    
ATOM    808 Cl21 MOL    43      22.101  18.794   3.573  1.00  0.00          Cl    
ATOM    809  C21 MOL    43      20.420  18.489   3.994  1.00  0.00           C    
ATOM    810  C21 MOL    43      20.238  17.090   4.496  1.00  0.00           C    
ATOM    811  C21 MOL    43      18.815  16.529   4.600  1.00  0.00           C    
ATOM    812 Cl21 MOL    43      17.929  16.537   3.038  1.00  0.00          Cl    
ATOM    813  H21 MOL    43      19.942  18.688   2.998  1.00  0.00           H    
ATOM    814  H21 MOL    43      20.058  19.090   4.874  1.00  0.00           H    
ATOM    815  H21 MOL    43      20.813  16.947   5.466  1.00  0.00           H    
ATOM    816  H22 MOL    43      20.662  16.424   3.757  1.00  0.00           H    
ATOM    817  H22 MOL    43      18.131  17.064   5.278  1.00  0.00           H    
ATOM    818  H22 MOL    43      18.846  15.504   5.044  1.00  0.00           H    
ATOM    819 Cl22 MOL    44      -4.137  -3.084  29.975  1.00  0.00          Cl    
ATOM    820  C22 MOL    44      -4.369  -1.506  30.829  1.00  0.00           C    
ATOM    821  C22 MOL    44      -3.446  -0.453  30.283  1.00  0.00           C    
ATOM    822  C22 MOL    44      -3.447  -0.402  28.786  1.00  0.00           C    
ATOM    823 Cl22 MOL    44      -4.981   0.106  28.075  1.00  0.00          Cl    
ATOM    824  H22 MOL    44      -4.323  -1.634  31.981  1.00  0.00           H    
ATOM    825  H22 MOL    44      -5.423  -1.259  30.641  1.00  0.00           H    
ATOM    826  H22 MOL    44      -2.481  -0.605  30.637  1.00  0.00           H    
ATOM    827  H22 MOL    44      -3.788   0.452  30.772  1.00  0.00           H    
ATOM    828  H22 MOL    44      -3.035  -1.329  28.394  1.00  0.00           H    
ATOM    829  H22 MOL    44      -2.750   0.354  28.526  1.00  0.00           H    
ATOM    830 Cl22 MOL    45      31.008  14.960  13.359  1.00  0.00          Cl    
ATOM    831  C22 MOL    45      29.894  15.604  14.597  1.00  0.00           C    
ATOM    832  C22 MOL    45      30.696  15.931  15.874  1.00  0.00           C    
ATOM    833  C22 MOL    45      31.074  14.624  16.698  1.00  0.00           C    
ATOM    834 Cl22 MOL    45      29.635  13.639  17.067  1.00  0.00          Cl    
ATOM    835  H22 MOL    45      29.129  14.800  14.890  1.00  0.00           H    
ATOM    836  H22 MOL    45      29.475  16.544  14.234  1.00  0.00           H    
ATOM    837  H22 MOL    45      30.036  16.550  16.435  1.00  0.00           H    
ATOM    838  H22 MOL    45      31.638  16.472  15.643  1.00  0.00           H    
ATOM    839  H22 MOL    45      31.463  14.874  17.693  1.00  0.00           H    
ATOM    840  H22 MOL    45      31.754  14.022  16.044  1.00  0.00           H    
ATOM    841 Cl22 MOL    46      21.983   6.451  27.665  1.00  0.00          Cl    
ATOM    842  C22 MOL    46      22.584   4.843  28.175  1.00  0.00           C    
ATOM    843  C22 MOL    46      23.570   4.349  27.067  1.00  0.00           C    
ATOM    844  C22 MOL    46      24.898   5.113  26.969  1.00  0.00           C    
ATOM    845 Cl22 MOL    46      26.018   4.743  28.346  1.00  0.00          Cl    
ATOM    846  H22 MOL    46      21.698   4.210  28.305  1.00  0.00           H    
ATOM    847  H22 MOL    46      23.032   5.011  29.149  1.00  0.00           H    
ATOM    848  H22 MOL    46      23.004   4.361  26.102  1.00  0.00           H    
ATOM    849  H22 MOL    46      23.793   3.304  27.233  1.00  0.00           H    
ATOM    850  H22 MOL    46      24.717   6.177  26.973  1.00  0.00           H    
ATOM    851  H22 MOL    46      25.489   4.930  26.069  1.00  0.00           H    
ATOM    852 Cl22 MOL    47      19.597   0.428   4.883  1.00  0.00          Cl    
ATOM    853  C22 MOL    47      20.231   1.913   5.574  1.00  0.00           C    
ATOM    854  C22 MOL    47      20.044   3.142   4.748  1.00  0.00           C    
ATOM    855  C22 MOL    47      18.628   3.582   4.699  1.00  0.00           C    
ATOM    856 Cl22 MOL    47      18.557   5.361   4.544  1.00  0.00          Cl    
ATOM    857  H22 MOL    47      21.281   1.720   5.814  1.00  0.00           H    
ATOM    858  H22 MOL    47      19.761   1.974   6.530  1.00  0.00           H    
ATOM    859  H22 MOL    47      20.404   2.976   3.733  1.00  0.00           H    
ATOM    860  H22 MOL    47      20.630   3.949   5.283  1.00  0.00           H    
ATOM    861  H22 MOL    47      18.121   3.257   5.540  1.00  0.00           H    
ATOM    862  H22 MOL    47      18.074   2.999   3.882  1.00  0.00           H    
ATOM    863 Cl22 MOL    48      23.221  21.637  12.398  1.00  0.00          Cl    
ATOM    864  C22 MOL    48      23.438  20.048  11.580  1.00  0.00           C    
ATOM    865  C22 MOL    48      24.466  20.114  10.477  1.00  0.00           C    
ATOM    866  C22 MOL    48      25.894  20.275  10.992  1.00  0.00           C    
ATOM    867 Cl22 MOL    48      27.064  20.445   9.730  1.00  0.00          Cl    
ATOM    868  H22 MOL    48      22.449  19.746  11.179  1.00  0.00           H    
ATOM    869  H22 MOL    48      23.625  19.338  12.353  1.00  0.00           H    
ATOM    870  H22 MOL    48      24.352  21.030   9.865  1.00  0.00           H    
ATOM    871  H22 MOL    48      24.470  19.213   9.859  1.00  0.00           H    
ATOM    872  H22 MOL    48      26.147  19.338  11.566  1.00  0.00           H    
ATOM    873  H22 MOL    48      26.096  21.181  11.606  1.00  0.00           H    
ATOM    874 Cl22 MOL    49       3.725   5.058   3.602  1.00  0.00          Cl    
ATOM    875  C22 MOL    49       4.614   6.522   3.728  1.00  0.00           C    
ATOM    876  C22 MOL    49       5.916   6.538   2.843  1.00  0.00           C    
ATOM    877  C22 MOL    49       5.594   6.266   1.351  1.00  0.00           C    
ATOM    878 Cl22 MOL    49       4.556   7.611   0.761  1.00  0.00          Cl    
ATOM    879  H22 MOL    49       4.682   6.824   4.774  1.00  0.00           H    
ATOM    880  H22 MOL    49       3.989   7.307   3.298  1.00  0.00           H    
ATOM    881  H22 MOL    49       6.619   5.704   3.140  1.00  0.00           H    
ATOM    882  H22 MOL    49       6.346   7.533   2.891  1.00  0.00           H    
ATOM    883  H23 MOL    49       5.102   5.317   1.177  1.00  0.00           H    
ATOM    884  H23 MOL    49       6.541   6.192   0.776  1.00  0.00           H    
ATOM    885 Cl23 MOL    50      19.719  18.894  12.416  1.00  0.00          Cl    
ATOM    886  C23 MOL    50      18.144  19.119  11.619  1.00  0.00           C    
ATOM    887  C23 MOL    50      18.118  20.567  11.083  1.00  0.00           C    
ATOM    888  C23 MOL    50      17.030  20.999  10.075  1.00  0.00           C    
ATOM    889 Cl23 MOL    50      17.155  20.043   8.570  1.00  0.00          Cl    
ATOM    890  H23 MOL    50      17.387  19.013  12.370  1.00  0.00           H    
ATOM    891  H23 MOL    50      18.098  18.321  10.813  1.00  0.00           H    
ATOM    892  H23 MOL    50      19.105  20.725  10.528  1.00  0.00           H    
ATOM    893  H23 MOL    50      18.156  21.183  12.011  1.00  0.00           H    
ATOM    894  H23 MOL    50      17.160  22.111   9.870  1.00  0.00           H    
ATOM    895  H23 MOL    50      16.018  20.962  10.482  1.00  0.00           H    
ATOM    896 Cl23 MOL    51       1.185   2.899   2.513  1.00  0.00          Cl    
ATOM    897  C23 MOL    51       1.458   4.161   1.241  1.00  0.00           C    
ATOM    898  C23 MOL    51       0.607   3.912  -0.008  1.00  0.00           C    
ATOM    899  C23 MOL    51       0.964   2.686  -0.842  1.00  0.00           C    
ATOM    900 Cl23 MOL    51       2.667   2.693  -1.379  1.00  0.00          Cl    
ATOM    901  H23 MOL    51       2.493   4.249   0.956  1.00  0.00           H    
ATOM    902  H23 MOL    51       1.169   5.130   1.604  1.00  0.00           H    
ATOM    903  H23 MOL    51       0.541   4.934  -0.494  1.00  0.00           H    
ATOM    904  H23 MOL    51      -0.471   3.746   0.299  1.00  0.00           H    
ATOM    905  H23 MOL    51       0.213   2.604  -1.702  1.00  0.00           H    
ATOM    906  H23 MOL    51       0.696   1.882  -0.104  1.00  0.00           H    
ATOM    907 Cl23 MOL    52       2.453   5.113  18.595  1.00  0.00          Cl    
ATOM    908  C23 MOL    52       3.879   5.555  17.665  1.00  0.00           C    
ATOM    909  C23 MOL    52       4.219   4.483  16.680  1.00  0.00           C    
ATOM    910  C23 MOL    52       5.645   4.442  16.329  1.00  0.00           C    
ATOM    911 Cl23 MOL    52       6.369   6.058  16.229  1.00  0.00          Cl    
ATOM    912  H23 MOL    52       4.737   5.682  18.381  1.00  0.00           H    
ATOM    913  H23 MOL    52       3.544   6.524  17.198  1.00  0.00           H    
ATOM    914  H23 MOL    52       3.596   4.612  15.772  1.00  0.00           H    
ATOM    915  H23 MOL    52       3.981   3.409  16.972  1.00  0.00           H    
ATOM    916  H23 MOL    52       5.781   3.962  15.372  1.00  0.00           H    
ATOM    917  H23 MOL    52       6.317   3.954  17.053  1.00  0.00           H    
ATOM    918 Cl23 MOL    53      21.001   8.434  37.537  1.00  0.00          Cl    
ATOM    919  C23 MOL    53      21.607   7.399  36.159  1.00  0.00           C    
ATOM    920  C23 MOL    53      22.141   8.243  34.988  1.00  0.00           C    
ATOM    921  C23 MOL    53      23.319   9.158  35.265  1.00  0.00           C    
ATOM    922 Cl23 MOL    53      23.772  10.018  33.797  1.00  0.00          Cl    
ATOM    923  H23 MOL    53      20.710   6.856  35.835  1.00  0.00           H    
ATOM    924  H23 MOL    53      22.349   6.678  36.553  1.00  0.00           H    
ATOM    925  H23 MOL    53      21.349   8.796  34.553  1.00  0.00           H    
ATOM    926  H23 MOL    53      22.387   7.599  34.111  1.00  0.00           H    
ATOM    927  H23 MOL    53      24.149   8.505  35.500  1.00  0.00           H    
ATOM    928  H23 MOL    53      23.145   9.822  36.094  1.00  0.00           H    
ATOM    929 Cl23 MOL    54      -0.575  14.591  24.720  1.00  0.00          Cl    
ATOM    930  C23 MOL    54      -0.476  12.936  25.291  1.00  0.00           C    
ATOM    931  C23 MOL    54      -1.480  12.627  26.421  1.00  0.00           C    
ATOM    932  C23 MOL    54      -2.996  12.687  25.942  1.00  0.00           C    
ATOM    933 Cl23 MOL    54      -4.169  12.699  27.233  1.00  0.00          Cl    
ATOM    934  H23 MOL    54       0.531  12.775  25.703  1.00  0.00           H    
ATOM    935  H23 MOL    54      -0.724  12.211  24.525  1.00  0.00           H    
ATOM    936  H23 MOL    54      -1.405  13.403  27.233  1.00  0.00           H    
ATOM    937  H23 MOL    54      -1.336  11.646  26.869  1.00  0.00           H    
ATOM    938  H23 MOL    54      -3.174  11.881  25.225  1.00  0.00           H    
ATOM    939  H23 MOL    54      -3.251  13.560  25.297  1.00  0.00           H    
ATOM    940 Cl24 MOL    55      22.100  27.672   8.800  1.00  0.00          Cl    
ATOM    941  C24 MOL    55      20.995  28.326   7.531  1.00  0.00           C    
ATOM    942  C24 MOL    55      20.978  29.855   7.460  1.00  0.00           C    
ATOM    943  C24 MOL    55      22.205  30.546   6.919  1.00  0.00           C    
ATOM    944 Cl24 MOL    55      23.530  30.481   8.131  1.00  0.00          Cl    
ATOM    945  H24 MOL    55      19.980  27.925   7.763  1.00  0.00           H    
ATOM    946  H24 MOL    55      21.244  27.835   6.543  1.00  0.00           H    
ATOM    947  H24 MOL    55      20.696  30.370   8.411  1.00  0.00           H    
ATOM    948  H24 MOL    55      20.194  30.139   6.731  1.00  0.00           H    
ATOM    949  H24 MOL    55      22.002  31.655   6.562  1.00  0.00           H    
ATOM    950  H24 MOL    55      22.671  29.943   6.040  1.00  0.00           H    
ATOM    951 Cl24 MOL    56      12.165  31.853  21.053  1.00  0.00          Cl    
ATOM    952  C24 MOL    56      13.519  31.200  20.034  1.00  0.00           C    
ATOM    953  C24 MOL    56      13.853  31.982  18.787  1.00  0.00           C    
ATOM    954  C24 MOL    56      12.606  32.176  17.842  1.00  0.00           C    
ATOM    955 Cl24 MOL    56      13.050  32.875  16.308  1.00  0.00          Cl    
ATOM    956  H24 MOL    56      13.387  30.156  19.734  1.00  0.00           H    
ATOM    957  H24 MOL    56      14.369  31.173  20.740  1.00  0.00           H    
ATOM    958  H24 MOL    56      14.679  31.404  18.327  1.00  0.00           H    
ATOM    959  H24 MOL    56      14.253  32.921  19.033  1.00  0.00           H    
ATOM    960  H24 MOL    56      11.922  32.852  18.397  1.00  0.00           H    
ATOM    961  H24 MOL    56      12.083  31.202  17.721  1.00  0.00           H    
ATOM    962 Cl24 MOL    57      18.133  19.963  29.159  1.00  0.00          Cl    
ATOM    963  C24 MOL    57      19.518  21.037  29.331  1.00  0.00           C    
ATOM    964  C24 MOL    57      20.582  20.289  28.579  1.00  0.00           C    
ATOM    965  C24 MOL    57      20.330  20.280  27.017  1.00  0.00           C    
ATOM    966 Cl24 MOL    57      20.421  21.924  26.254  1.00  0.00          Cl    
ATOM    967  H24 MOL    57      19.725  21.146  30.390  1.00  0.00           H    
ATOM    968  H24 MOL    57      19.347  21.964  28.796  1.00  0.00           H    
ATOM    969  H24 MOL    57      20.518  19.237  28.976  1.00  0.00           H    
ATOM    970  H24 MOL    57      21.673  20.458  28.669  1.00  0.00           H    
ATOM    971  H24 MOL    57      19.291  19.770  26.837  1.00  0.00           H    
ATOM    972  H24 MOL    57      20.958  19.615  26.447  1.00  0.00           H    
ATOM    973 Cl24 MOL    58      39.136  16.191  15.707  1.00  0.00          Cl    
ATOM    974  C24 MOL    58      39.239  17.163  14.173  1.00  0.00           C    
ATOM    975  C24 MOL    58      38.299  18.393  14.221  1.00  0.00           C    
ATOM    976  C24 MOL    58      38.357  19.348  13.022  1.00  0.00           C    
ATOM    977 Cl24 MOL    58      38.263  18.492  11.432  1.00  0.00          Cl    
ATOM    978  H24 MOL    58      39.012  16.566  13.224  1.00  0.00           H    
ATOM    979  H24 MOL    58      40.270  17.496  14.029  1.00  0.00           H    
ATOM    980  H24 MOL    58      38.526  18.759  15.286  1.00  0.00           H    
ATOM    981  H24 MOL    58      37.321  17.974  14.215  1.00  0.00           H    
ATOM    982  H24 MOL    58      39.345  19.954  12.995  1.00  0.00           H    
ATOM    983  H24 MOL    58      37.483  20.039  13.080  1.00  0.00           H    
ATOM    984 Cl24 MOL    59      34.958  14.154  38.902  1.00  0.00          Cl    
ATOM    985  C24 MOL    59      33.685  15.313  39.438  1.00  0.00           C    
ATOM    986  C24 MOL    59      32.665  14.667  40.327  1.00  0.00           C    
ATOM    987  C24 MOL    59      31.397  15.489  40.718  1.00  0.00           C    
ATOM    988 Cl24 MOL    59      31.834  16.926  41.633  1.00  0.00          Cl    
ATOM    989  H24 MOL    59      33.147  15.709  38.602  1.00  0.00           H    
ATOM    990  H24 MOL    59      34.292  16.174  39.921  1.00  0.00           H    
ATOM    991  H24 MOL    59      33.130  14.336  41.274  1.00  0.00           H    
ATOM    992  H24 MOL    59      32.384  13.727  39.810  1.00  0.00           H    
ATOM    993  H24 MOL    59      30.791  14.734  41.342  1.00  0.00           H    
ATOM    994  H24 MOL    59      30.811  15.907  39.880  1.00  0.00           H    
ATOM    995 Cl24 MOL    60      16.726  33.711  24.696  1.00  0.00          Cl    
ATOM    996  C24 MOL    60      15.065  32.912  24.677  1.00  0.00           C    
ATOM    997  C24 MOL    60      14.189  33.402  23.551  1.00  0.00           C    
ATOM    998  C24 MOL    60      14.155  34.861  23.439  1.00  0.00           C    
ATOM    999 Cl24 MOL    60      13.506  35.579  24.928  1.00  0.00          Cl    
ATOM   1000  H24 MOL    60      14.699  33.181  25.648  1.00  0.00           H    
ATOM   1001  H24 MOL    60      15.249  31.843  24.562  1.00  0.00           H    
ATOM   1002  H24 MOL    60      13.104  32.978  23.694  1.00  0.00           H    
ATOM   1003  H24 MOL    60      14.539  33.099  22.524  1.00  0.00           H    
ATOM   1004  H24 MOL    60      13.431  35.102  22.637  1.00  0.00           H    
ATOM   1005  H24 MOL    60      15.173  35.284  23.381  1.00  0.00           H    
ATOM   1006 Cl24 MOL    61      29.569  25.626   4.132  1.00  0.00          Cl    
ATOM   1007  C24 MOL    61      29.506  27.406   4.015  1.00  0.00           C    
ATOM   1008  C24 MOL    61      28.873  27.820   2.656  1.00  0.00           C    
ATOM   1009  C24 MOL    61      27.455  27.315   2.763  1.00  0.00           C    
ATOM   1010 Cl24 MOL    61      26.406  27.903   1.336  1.00  0.00          Cl    
ATOM   1011  H24 MOL    61      30.482  27.766   4.229  1.00  0.00           H    
ATOM   1012  H24 MOL    61      28.754  27.792   4.829  1.00  0.00           H    
ATOM   1013  H24 MOL    61      29.426  27.386   1.775  1.00  0.00           H    
ATOM   1014  H24 MOL    61      28.881  28.998   2.646  1.00  0.00           H    
ATOM   1015  H24 MOL    61      26.901  27.637   3.607  1.00  0.00           H    
ATOM   1016  H24 MOL    61      27.421  26.178   2.821  1.00  0.00           H    
ATOM   1017 Cl24 MOL    62      22.944  18.438  -2.055  1.00  0.00          Cl    
ATOM   1018  C24 MOL    62      22.450  18.417  -0.343  1.00  0.00           C    
ATOM   1019  C24 MOL    62      20.893  18.225  -0.104  1.00  0.00           C    
ATOM   1020  C24 MOL    62      20.252  16.934  -0.594  1.00  0.00           C    
ATOM   1021 Cl24 MOL    62      20.738  15.484   0.279  1.00  0.00          Cl    
ATOM   1022  H24 MOL    62      22.919  19.337   0.062  1.00  0.00           H    
ATOM   1023  H24 MOL    62      23.012  17.533   0.065  1.00  0.00           H    
ATOM   1024  H24 MOL    62      20.383  19.145  -0.608  1.00  0.00           H    
ATOM   1025  H24 MOL    62      20.817  18.305   0.966  1.00  0.00           H    
ATOM   1026  H24 MOL    62      20.420  16.774  -1.666  1.00  0.00           H    
ATOM   1027  H24 MOL    62      19.208  17.068  -0.434  1.00  0.00           H    
ATOM   1028 Cl25 MOL    63      14.267   6.962  29.877  1.00  0.00          Cl    
ATOM   1029  C25 MOL    63      14.235   8.742  29.777  1.00  0.00           C    
ATOM   1030  C25 MOL    63      15.503   9.499  30.001  1.00  0.00           C    
ATOM   1031  C25 MOL    63      16.131   9.213  31.325  1.00  0.00           C    
ATOM   1032 Cl25 MOL    63      15.094   9.693  32.701  1.00  0.00          Cl    
ATOM   1033  H25 MOL    63      13.423   9.092  30.460  1.00  0.00           H    
ATOM   1034  H25 MOL    63      13.854   8.971  28.741  1.00  0.00           H    
ATOM   1035  H25 MOL    63      15.249  10.594  29.854  1.00  0.00           H    
ATOM   1036  H25 MOL    63      16.095   9.292  29.103  1.00  0.00           H    
ATOM   1037  H25 MOL    63      17.068   9.751  31.410  1.00  0.00           H    
ATOM   1038  H25 MOL    63      16.308   8.143  31.427  1.00  0.00           H    
ATOM   1039 Cl25 MOL    64      11.038  12.442   7.702  1.00  0.00          Cl    
ATOM   1040  C25 MOL    64      11.909  11.043   8.446  1.00  0.00           C    
ATOM   1041  C25 MOL    64      11.348  10.636   9.876  1.00  0.00           C    
ATOM   1042  C25 MOL    64      11.407  11.607  10.953  1.00  0.00           C    
ATOM   1043 Cl25 MOL    64      10.145  11.122  12.324  1.00  0.00          Cl    
ATOM   1044  H25 MOL    64      13.005  11.368   8.514  1.00  0.00           H    
ATOM   1045  H25 MOL    64      11.766  10.234   7.697  1.00  0.00           H    
ATOM   1046  H25 MOL    64      11.778   9.686  10.238  1.00  0.00           H    
ATOM   1047  H25 MOL    64      10.232  10.493   9.697  1.00  0.00           H    
ATOM   1048  H25 MOL    64      11.041  12.573  10.614  1.00  0.00           H    
ATOM   1049  H25 MOL    64      12.428  11.667  11.314  1.00  0.00           H    
ATOM   1050 Cl25 MOL    65      -0.251  22.859   8.767  1.00  0.00          Cl    
ATOM   1051  C25 MOL    65      -1.938  22.348   9.131  1.00  0.00           C    
ATOM   1052  C25 MOL    65      -3.000  22.851   8.128  1.00  0.00           C    
ATOM   1053  C25 MOL    65      -2.909  24.310   7.553  1.00  0.00           C    
ATOM   1054 Cl25 MOL    65      -3.082  25.519   8.788  1.00  0.00          Cl    
ATOM   1055  H25 MOL    65      -2.073  22.660  10.161  1.00  0.00           H    
ATOM   1056  H25 MOL    65      -1.943  21.289   9.027  1.00  0.00           H    
ATOM   1057  H25 MOL    65      -4.010  22.707   8.459  1.00  0.00           H    
ATOM   1058  H25 MOL    65      -3.053  22.203   7.233  1.00  0.00           H    
ATOM   1059  H25 MOL    65      -3.754  24.503   6.846  1.00  0.00           H    
ATOM   1060  H25 MOL    65      -1.915  24.441   7.001  1.00  0.00           H    
ATOM   1061 Cl25 MOL    66      28.691   3.219  11.706  1.00  0.00          Cl    
ATOM   1062  C25 MOL    66      29.643   4.104  12.974  1.00  0.00           C    
ATOM   1063  C25 MOL    66      28.937   5.385  13.376  1.00  0.00           C    
ATOM   1064  C25 MOL    66      27.597   5.141  14.113  1.00  0.00           C    
ATOM   1065 Cl25 MOL    66      28.042   4.702  15.800  1.00  0.00          Cl    
ATOM   1066  H25 MOL    66      30.687   4.247  12.585  1.00  0.00           H    
ATOM   1067  H25 MOL    66      29.921   3.353  13.769  1.00  0.00           H    
ATOM   1068  H25 MOL    66      28.763   6.038  12.487  1.00  0.00           H    
ATOM   1069  H25 MOL    66      29.507   6.032  13.986  1.00  0.00           H    
ATOM   1070  H25 MOL    66      27.081   4.241  13.671  1.00  0.00           H    
ATOM   1071  H25 MOL    66      26.893   6.042  14.143  1.00  0.00           H    
ATOM   1072 Cl25 MOL    67      33.555  17.845  30.838  1.00  0.00          Cl    
ATOM   1073  C25 MOL    67      33.388  16.560  29.599  1.00  0.00           C    
ATOM   1074  C25 MOL    67      33.629  17.131  28.187  1.00  0.00           C    
ATOM   1075  C25 MOL    67      33.286  15.983  27.110  1.00  0.00           C    
ATOM   1076 Cl25 MOL    67      34.542  14.708  27.124  1.00  0.00          Cl    
ATOM   1077  H25 MOL    67      32.377  16.160  29.644  1.00  0.00           H    
ATOM   1078  H25 MOL    67      34.159  15.858  29.998  1.00  0.00           H    
ATOM   1079  H25 MOL    67      34.712  17.452  28.009  1.00  0.00           H    
ATOM   1080  H25 MOL    67      32.949  18.035  28.083  1.00  0.00           H    
ATOM   1081  H25 MOL    67      33.360  16.367  26.065  1.00  0.00           H    
ATOM   1082  H25 MOL    67      32.248  15.489  27.176  1.00  0.00           H    
ATOM   1083 Cl25 MOL    68      15.394  14.169   3.583  1.00  0.00          Cl    
ATOM   1084  C25 MOL    68      15.119  12.454   3.147  1.00  0.00           C    
ATOM   1085  C25 MOL    68      13.672  12.022   3.606  1.00  0.00           C    
ATOM   1086  C25 MOL    68      13.462  11.983   5.112  1.00  0.00           C    
ATOM   1087 Cl25 MOL    68      14.737  11.219   5.965  1.00  0.00          Cl    
ATOM   1088  H25 MOL    68      15.893  11.853   3.616  1.00  0.00           H    
ATOM   1089  H25 MOL    68      15.147  12.336   2.027  1.00  0.00           H    
ATOM   1090  H25 MOL    68      13.495  10.886   3.218  1.00  0.00           H    
ATOM   1091  H25 MOL    68      12.875  12.629   3.127  1.00  0.00           H    
ATOM   1092  H25 MOL    68      12.592  11.421   5.332  1.00  0.00           H    
ATOM   1093  H25 MOL    68      13.362  12.987   5.589  1.00  0.00           H    
ATOM   1094 Cl25 MOL    69      29.698  15.049  -2.273  1.00  0.00          Cl    
ATOM   1095  C25 MOL    69      28.775  15.119  -0.763  1.00  0.00           C    
ATOM   1096  C25 MOL    69      29.875  15.362   0.352  1.00  0.00           C    
ATOM   1097  C25 MOL    69      30.457  16.785   0.353  1.00  0.00           C    
ATOM   1098 Cl25 MOL    69      29.164  17.989   0.735  1.00  0.00          Cl    
ATOM   1099  H25 MOL    69      28.264  14.095  -0.651  1.00  0.00           H    
ATOM   1100  H25 MOL    69      28.050  15.939  -0.770  1.00  0.00           H    
ATOM   1101  H25 MOL    69      30.681  14.597   0.206  1.00  0.00           H    
ATOM   1102  H25 MOL    69      29.421  15.197   1.385  1.00  0.00           H    
ATOM   1103  H25 MOL    69      30.913  17.047  -0.652  1.00  0.00           H    
ATOM   1104  H25 MOL    69      31.320  16.704   1.051  1.00  0.00           H    
ATOM   1105 Cl25 MOL    70       4.911  33.883   1.651  1.00  0.00          Cl    
ATOM   1106  C25 MOL    70       5.006  33.557   3.460  1.00  0.00           C    
ATOM   1107  C25 MOL    70       5.391  32.158   3.856  1.00  0.00           C    
ATOM   1108  C25 MOL    70       6.687  31.607   3.220  1.00  0.00           C    
ATOM   1109 Cl25 MOL    70       6.810  29.803   3.544  1.00  0.00          Cl    
ATOM   1110  H25 MOL    70       4.044  33.901   3.696  1.00  0.00           H    
ATOM   1111  H25 MOL    70       5.815  34.237   3.838  1.00  0.00           H    
ATOM   1112  H25 MOL    70       4.646  31.537   3.385  1.00  0.00           H    
ATOM   1113  H25 MOL    70       5.472  32.092   4.978  1.00  0.00           H    
ATOM   1114  H25 MOL    70       7.658  31.953   3.727  1.00  0.00           H    
ATOM   1115  H25 MOL    70       6.616  31.786   2.175  1.00  0.00           H    
ATOM   1116 Cl25 MOL    71      19.780   4.676  17.257  1.00  0.00          Cl    
ATOM   1117  C26 MOL    71      21.312   5.545  17.191  1.00  0.00           C    
ATOM   1118  C26 MOL    71      21.971   5.339  15.772  1.00  0.00           C    
ATOM   1119  C26 MOL    71      22.209   3.910  15.435  1.00  0.00           C    
ATOM   1120 Cl26 MOL    71      22.859   3.876  13.727  1.00  0.00          Cl    
ATOM   1121  H26 MOL    71      21.907   5.244  18.028  1.00  0.00           H    
ATOM   1122  H26 MOL    71      20.957   6.662  17.258  1.00  0.00           H    
ATOM   1123  H26 MOL    71      22.973   5.861  15.743  1.00  0.00           H    
ATOM   1124  H26 MOL    71      21.412   5.740  14.916  1.00  0.00           H    
ATOM   1125  H26 MOL    71      21.237   3.307  15.407  1.00  0.00           H    
ATOM   1126  H26 MOL    71      23.000   3.535  16.065  1.00  0.00           H    
ATOM   1127 Cl26 MOL    72       8.089  34.398  16.464  1.00  0.00          Cl    
ATOM   1128  C26 MOL    72       8.760  35.085  18.006  1.00  0.00           C    
ATOM   1129  C26 MOL    72       8.427  34.162  19.123  1.00  0.00           C    
ATOM   1130  C26 MOL    72       8.844  32.714  18.948  1.00  0.00           C    
ATOM   1131 Cl26 MOL    72       8.610  31.736  20.459  1.00  0.00          Cl    
ATOM   1132  H26 MOL    72       8.347  36.098  18.217  1.00  0.00           H    
ATOM   1133  H26 MOL    72       9.904  35.136  17.946  1.00  0.00           H    
ATOM   1134  H26 MOL    72       7.334  34.224  19.283  1.00  0.00           H    
ATOM   1135  H26 MOL    72       8.913  34.475  20.064  1.00  0.00           H    
ATOM   1136  H26 MOL    72       9.916  32.735  18.730  1.00  0.00           H    
ATOM   1137  H26 MOL    72       8.329  32.134  18.151  1.00  0.00           H    
ATOM   1138 Cl26 MOL    73      28.307  17.168  22.840  1.00  0.00          Cl    
ATOM   1139  C26 MOL    73      28.590  17.994  21.230  1.00  0.00           C    
ATOM   1140  C26 MOL    73      27.303  18.181  20.403  1.00  0.00           C    
ATOM   1141  C26 MOL    73      26.388  19.196  21.127  1.00  0.00           C    
ATOM   1142 Cl26 MOL    73      24.963  19.588  20.126  1.00  0.00          Cl    
ATOM   1143  H26 MOL    73      29.236  17.255  20.718  1.00  0.00           H    
ATOM   1144  H26 MOL    73      29.010  18.955  21.554  1.00  0.00           H    
ATOM   1145  H26 MOL    73      26.879  17.226  20.127  1.00  0.00           H    
ATOM   1146  H26 MOL    73      27.629  18.622  19.403  1.00  0.00           H    
ATOM   1147  H26 MOL    73      26.952  20.123  21.217  1.00  0.00           H    
ATOM   1148  H26 MOL    73      26.071  18.786  22.053  1.00  0.00           H    
ATOM   1149 Cl26 MOL    74      19.070  30.735  24.474  1.00  0.00          Cl    
ATOM   1150  C26 MOL    74      19.175  30.239  22.734  1.00  0.00           C    
ATOM   1151  C26 MOL    74      19.754  31.327  21.818  1.00  0.00           C    
ATOM   1152  C26 MOL    74      18.969  32.543  21.683  1.00  0.00           C    
ATOM   1153 Cl26 MOL    74      17.230  32.290  21.094  1.00  0.00          Cl    
ATOM   1154  H26 MOL    74      18.130  30.010  22.525  1.00  0.00           H    
ATOM   1155  H26 MOL    74      19.837  29.383  22.717  1.00  0.00           H    
ATOM   1156  H26 MOL    74      19.878  30.714  20.892  1.00  0.00           H    
ATOM   1157  H26 MOL    74      20.826  31.578  22.024  1.00  0.00           H    
ATOM   1158  H26 MOL    74      19.487  33.222  20.994  1.00  0.00           H    
ATOM   1159  H26 MOL    74      18.805  33.021  22.685  1.00  0.00           H    
ATOM   1160 Cl26 MOL    75       8.249  23.510  32.449  1.00  0.00          Cl    
ATOM   1161  C26 MOL    75       9.624  22.409  32.770  1.00  0.00           C    
ATOM   1162  C26 MOL    75      10.976  23.152  32.640  1.00  0.00           C    
ATOM   1163  C26 MOL    75      11.235  23.968  31.369  1.00  0.00           C    
ATOM   1164 Cl26 MOL    75      12.772  24.803  31.572  1.00  0.00          Cl    
ATOM   1165  H26 MOL    75       9.579  21.447  32.224  1.00  0.00           H    
ATOM   1166  H26 MOL    75       9.590  22.076  33.830  1.00  0.00           H    
ATOM   1167  H26 MOL    75      11.775  22.439  32.732  1.00  0.00           H    
ATOM   1168  H26 MOL    75      11.047  23.879  33.509  1.00  0.00           H    
ATOM   1169  H26 MOL    75      10.461  24.737  31.103  1.00  0.00           H    
ATOM   1170  H26 MOL    75      11.416  23.275  30.452  1.00  0.00           H    
ATOM   1171 Cl26 MOL    76      17.460   0.073  15.704  1.00  0.00          Cl    
ATOM   1172  C26 MOL    76      18.049   0.530  17.392  1.00  0.00           C    
ATOM   1173  C26 MOL    76      19.269   1.462  17.407  1.00  0.00           C    
ATOM   1174  C26 MOL    76      20.582   0.665  17.231  1.00  0.00           C    
ATOM   1175 Cl26 MOL    76      20.711  -0.676  18.401  1.00  0.00          Cl    
ATOM   1176  H26 MOL    76      18.163  -0.442  17.864  1.00  0.00           H    
ATOM   1177  H26 MOL    76      17.189   0.967  17.880  1.00  0.00           H    
ATOM   1178  H26 MOL    76      19.362   1.939  18.366  1.00  0.00           H    
ATOM   1179  H26 MOL    76      19.137   2.241  16.595  1.00  0.00           H    
ATOM   1180  H26 MOL    76      21.460   1.369  17.489  1.00  0.00           H    
ATOM   1181  H26 MOL    76      20.686   0.302  16.172  1.00  0.00           H    
ATOM   1182 Cl26 MOL    77       7.449   5.104  23.405  1.00  0.00          Cl    
ATOM   1183  C26 MOL    77       9.014   4.479  22.885  1.00  0.00           C    
ATOM   1184  C26 MOL    77       9.511   3.416  23.845  1.00  0.00           C    
ATOM   1185  C26 MOL    77       9.857   3.982  25.179  1.00  0.00           C    
ATOM   1186 Cl26 MOL    77       9.952   2.696  26.418  1.00  0.00          Cl    
ATOM   1187  H26 MOL    77       9.669   5.291  22.894  1.00  0.00           H    
ATOM   1188  H26 MOL    77       8.903   4.058  21.915  1.00  0.00           H    
ATOM   1189  H26 MOL    77      10.320   2.821  23.341  1.00  0.00           H    
ATOM   1190  H26 MOL    77       8.781   2.615  23.964  1.00  0.00           H    
ATOM   1191  H26 MOL    77       9.022   4.643  25.370  1.00  0.00           H    
ATOM   1192  H26 MOL    77      10.736   4.602  25.091  1.00  0.00           H    
ATOM   1193 Cl26 MOL    78       5.650  18.085  25.475  1.00  0.00          Cl    
ATOM   1194  C26 MOL    78       5.044  16.448  25.451  1.00  0.00           C    
ATOM   1195  C26 MOL    78       4.227  16.338  24.130  1.00  0.00           C    
ATOM   1196  C26 MOL    78       3.526  15.056  23.762  1.00  0.00           C    
ATOM   1197 Cl26 MOL    78       4.628  13.669  23.599  1.00  0.00          Cl    
ATOM   1198  H26 MOL    78       4.508  16.210  26.332  1.00  0.00           H    
ATOM   1199  H26 MOL    78       5.942  15.875  25.303  1.00  0.00           H    
ATOM   1200  H26 MOL    78       4.905  16.678  23.364  1.00  0.00           H    
ATOM   1201  H26 MOL    78       3.452  17.038  24.194  1.00  0.00           H    
ATOM   1202  H26 MOL    78       2.996  15.148  22.820  1.00  0.00           H    
ATOM   1203  H26 MOL    78       2.779  14.672  24.495  1.00  0.00           H    
ATOM   1204 Cl26 MOL    79      20.360   1.308  28.863  1.00  0.00          Cl    
ATOM   1205  C26 MOL    79      19.228   2.544  29.559  1.00  0.00           C    
ATOM   1206  C27 MOL    79      18.080   1.818  30.196  1.00  0.00           C    
ATOM   1207  C27 MOL    79      17.144   2.622  31.074  1.00  0.00           C    
ATOM   1208 Cl27 MOL    79      18.100   3.277  32.422  1.00  0.00          Cl    
ATOM   1209  H27 MOL    79      18.976   3.263  28.737  1.00  0.00           H    
ATOM   1210  H27 MOL    79      19.745   3.038  30.369  1.00  0.00           H    
ATOM   1211  H27 MOL    79      18.462   0.982  30.867  1.00  0.00           H    
ATOM   1212  H27 MOL    79      17.544   1.340  29.460  1.00  0.00           H    
ATOM   1213  H27 MOL    79      16.392   1.899  31.457  1.00  0.00           H    
ATOM   1214  H27 MOL    79      16.618   3.460  30.618  1.00  0.00           H    
ATOM   1215 Cl27 MOL    80      31.980  -1.844  28.623  1.00  0.00          Cl    
ATOM   1216  C27 MOL    80      32.871  -0.776  27.615  1.00  0.00           C    
ATOM   1217  C27 MOL    80      33.728   0.142  28.454  1.00  0.00           C    
ATOM   1218  C27 MOL    80      34.735   1.037  27.738  1.00  0.00           C    
ATOM   1219 Cl27 MOL    80      35.515   0.175  26.369  1.00  0.00          Cl    
ATOM   1220  H27 MOL    80      32.140  -0.141  27.013  1.00  0.00           H    
ATOM   1221  H27 MOL    80      33.331  -1.342  26.795  1.00  0.00           H    
ATOM   1222  H27 MOL    80      34.390  -0.429  29.110  1.00  0.00           H    
ATOM   1223  H27 MOL    80      33.089   0.732  29.131  1.00  0.00           H    
ATOM   1224  H27 MOL    80      35.546   1.463  28.418  1.00  0.00           H    
ATOM   1225  H27 MOL    80      34.325   1.936  27.273  1.00  0.00           H    
ATOM   1226 Cl27 MOL    81       7.861  24.707  28.432  1.00  0.00          Cl    
ATOM   1227  C27 MOL    81       7.745  22.874  28.443  1.00  0.00           C    
ATOM   1228  C27 MOL    81       7.946  22.315  26.957  1.00  0.00           C    
ATOM   1229  C27 MOL    81       9.233  22.633  26.240  1.00  0.00           C    
ATOM   1230 Cl27 MOL    81      10.686  22.045  27.151  1.00  0.00          Cl    
ATOM   1231  H27 MOL    81       6.732  22.560  28.907  1.00  0.00           H    
ATOM   1232  H27 MOL    81       8.702  22.542  28.958  1.00  0.00           H    
ATOM   1233  H27 MOL    81       7.092  22.766  26.375  1.00  0.00           H    
ATOM   1234  H27 MOL    81       7.918  21.200  27.037  1.00  0.00           H    
ATOM   1235  H27 MOL    81       9.242  23.653  26.113  1.00  0.00           H    
ATOM   1236  H27 MOL    81       9.345  22.137  25.282  1.00  0.00           H    
ATOM   1237 Cl27 MOL    82      -0.567  20.897  28.215  1.00  0.00          Cl    
ATOM   1238  C27 MOL    82       0.146  22.025  29.336  1.00  0.00           C    
ATOM   1239  C27 MOL    82       0.725  21.362  30.598  1.00  0.00           C    
ATOM   1240  C27 MOL    82      -0.242  20.777  31.511  1.00  0.00           C    
ATOM   1241 Cl27 MOL    82      -1.450  21.912  32.188  1.00  0.00          Cl    
ATOM   1242  H27 MOL    82      -0.556  22.816  29.648  1.00  0.00           H    
ATOM   1243  H27 MOL    82       0.904  22.619  28.879  1.00  0.00           H    
ATOM   1244  H27 MOL    82       1.237  22.116  31.036  1.00  0.00           H    
ATOM   1245  H27 MOL    82       1.493  20.632  30.348  1.00  0.00           H    
ATOM   1246  H27 MOL    82       0.233  20.390  32.423  1.00  0.00           H    
ATOM   1247  H27 MOL    82      -0.751  19.904  31.016  1.00  0.00           H    
ATOM   1248 Cl27 MOL    83       0.547  11.832   1.864  1.00  0.00          Cl    
ATOM   1249  C27 MOL    83      -0.183  13.383   2.448  1.00  0.00           C    
ATOM   1250  C27 MOL    83      -0.187  13.479   3.954  1.00  0.00           C    
ATOM   1251  C27 MOL    83      -0.828  14.812   4.430  1.00  0.00           C    
ATOM   1252 Cl27 MOL    83      -0.060  16.258   3.673  1.00  0.00          Cl    
ATOM   1253  H27 MOL    83      -1.216  13.442   2.120  1.00  0.00           H    
ATOM   1254  H27 MOL    83       0.398  14.185   1.994  1.00  0.00           H    
ATOM   1255  H27 MOL    83       0.756  13.329   4.461  1.00  0.00           H    
ATOM   1256  H27 MOL    83      -0.845  12.655   4.346  1.00  0.00           H    
ATOM   1257  H27 MOL    83      -0.778  14.892   5.563  1.00  0.00           H    
ATOM   1258  H27 MOL    83      -1.976  14.791   4.074  1.00  0.00           H    
ATOM   1259 Cl27 MOL    84       7.915  41.216  33.054  1.00  0.00          Cl    
ATOM   1260  C27 MOL    84       9.542  41.724  32.532  1.00  0.00           C    
ATOM   1261  C27 MOL    84      10.692  41.119  33.253  1.00  0.00           C    
ATOM   1262  C27 MOL    84      10.554  41.278  34.747  1.00  0.00           C    
ATOM   1263 Cl27 MOL    84      10.393  42.978  35.210  1.00  0.00          Cl    
ATOM   1264  H27 MOL    84       9.558  42.754  32.672  1.00  0.00           H    
ATOM   1265  H27 MOL    84       9.658  41.537  31.391  1.00  0.00           H    
ATOM   1266  H27 MOL    84      11.602  41.549  32.845  1.00  0.00           H    
ATOM   1267  H27 MOL    84      10.809  40.048  33.084  1.00  0.00           H    
ATOM   1268  H27 MOL    84      11.395  40.787  35.346  1.00  0.00           H    
ATOM   1269  H27 MOL    84       9.621  40.775  35.122  1.00  0.00           H    
ATOM   1270 Cl27 MOL    85      10.519  23.547   8.995  1.00  0.00          Cl    
ATOM   1271  C27 MOL    85      11.638  25.001   9.030  1.00  0.00           C    
ATOM   1272  C27 MOL    85      10.826  26.253   8.490  1.00  0.00           C    
ATOM   1273  C27 MOL    85      10.210  25.957   7.153  1.00  0.00           C    
ATOM   1274 Cl27 MOL    85       9.646  27.586   6.559  1.00  0.00          Cl    
ATOM   1275  H27 MOL    85      12.399  24.677   8.250  1.00  0.00           H    
ATOM   1276  H27 MOL    85      12.042  25.179  10.016  1.00  0.00           H    
ATOM   1277  H27 MOL    85      11.459  27.153   8.441  1.00  0.00           H    
ATOM   1278  H27 MOL    85      10.038  26.479   9.230  1.00  0.00           H    
ATOM   1279  H27 MOL    85       9.371  25.277   7.339  1.00  0.00           H    
ATOM   1280  H27 MOL    85      10.878  25.576   6.352  1.00  0.00           H    
ATOM   1281 Cl27 MOL    86      21.183  16.783  27.564  1.00  0.00          Cl    
ATOM   1282  C27 MOL    86      20.086  15.397  27.283  1.00  0.00           C    
ATOM   1283  C27 MOL    86      18.736  15.510  27.994  1.00  0.00           C    
ATOM   1284  C27 MOL    86      18.058  16.809  27.721  1.00  0.00           C    
ATOM   1285 Cl27 MOL    86      16.585  16.838  28.733  1.00  0.00          Cl    
ATOM   1286  H27 MOL    86      20.710  14.472  27.603  1.00  0.00           H    
ATOM   1287  H27 MOL    86      20.006  15.398  26.183  1.00  0.00           H    
ATOM   1288  H27 MOL    86      18.882  15.554  29.137  1.00  0.00           H    
ATOM   1289  H27 MOL    86      18.102  14.562  27.726  1.00  0.00           H    
ATOM   1290  H27 MOL    86      17.651  16.960  26.688  1.00  0.00           H    
ATOM   1291  H27 MOL    86      18.709  17.655  28.062  1.00  0.00           H    
ATOM   1292 Cl27 MOL    87       6.843  14.928   7.634  1.00  0.00          Cl    
ATOM   1293  C27 MOL    87       8.561  15.502   7.194  1.00  0.00           C    
ATOM   1294  C27 MOL    87       8.754  17.017   7.404  1.00  0.00           C    
ATOM   1295  C28 MOL    87       8.347  17.686   8.735  1.00  0.00           C    
ATOM   1296 Cl28 MOL    87       8.503  19.479   8.667  1.00  0.00          Cl    
ATOM   1297  H28 MOL    87       8.772  15.158   6.177  1.00  0.00           H    
ATOM   1298  H28 MOL    87       9.212  14.956   7.864  1.00  0.00           H    
ATOM   1299  H28 MOL    87       8.217  17.460   6.590  1.00  0.00           H    
ATOM   1300  H28 MOL    87       9.839  17.199   7.302  1.00  0.00           H    
ATOM   1301  H28 MOL    87       8.901  17.429   9.654  1.00  0.00           H    
ATOM   1302  H28 MOL    87       7.189  17.576   8.868  1.00  0.00           H    
ATOM   1303 Cl28 MOL    88      -2.064  26.474  17.193  1.00  0.00          Cl    
ATOM   1304  C28 MOL    88      -2.068  25.164  18.423  1.00  0.00           C    
ATOM   1305  C28 MOL    88      -0.624  24.595  18.666  1.00  0.00           C    
ATOM   1306  C28 MOL    88      -0.528  23.480  19.720  1.00  0.00           C    
ATOM   1307 Cl28 MOL    88      -1.709  22.211  19.326  1.00  0.00          Cl    
ATOM   1308  H28 MOL    88      -2.806  24.411  18.093  1.00  0.00           H    
ATOM   1309  H28 MOL    88      -2.465  25.604  19.353  1.00  0.00           H    
ATOM   1310  H28 MOL    88       0.075  25.416  18.860  1.00  0.00           H    
ATOM   1311  H28 MOL    88      -0.291  24.095  17.738  1.00  0.00           H    
ATOM   1312  H28 MOL    88      -0.825  23.914  20.685  1.00  0.00           H    
ATOM   1313  H28 MOL    88       0.459  22.964  19.778  1.00  0.00           H    
ATOM   1314 Cl28 MOL    89       9.713  14.547  14.734  1.00  0.00          Cl    
ATOM   1315  C28 MOL    89      10.754  14.501  13.264  1.00  0.00           C    
ATOM   1316  C28 MOL    89      11.809  15.570  13.358  1.00  0.00           C    
ATOM   1317  C28 MOL    89      11.278  16.979  13.780  1.00  0.00           C    
ATOM   1318 Cl28 MOL    89      10.281  17.669  12.464  1.00  0.00          Cl    
ATOM   1319  H28 MOL    89      10.073  14.669  12.397  1.00  0.00           H    
ATOM   1320  H28 MOL    89      11.192  13.521  13.245  1.00  0.00           H    
ATOM   1321  H28 MOL    89      12.302  15.818  12.371  1.00  0.00           H    
ATOM   1322  H28 MOL    89      12.667  15.202  13.930  1.00  0.00           H    
ATOM   1323  H28 MOL    89      12.247  17.609  13.926  1.00  0.00           H    
ATOM   1324  H28 MOL    89      10.685  17.089  14.714  1.00  0.00           H    
ATOM   1325 Li4  MOL    90      20.387  28.624  17.060  1.00  0.00          Li1+  
ATOM   1326 Li6  MOL    91      24.290   8.854   7.919  1.00  0.00          Li1+  
ATOM   1327 Li7  MOL    92      13.856  26.724  28.772  1.00  0.00          Li1+  
ATOM   1328 Li9  MOL    93      16.028  24.544  15.221  1.00  0.00          Li1+  
ATOM   1329 Li10 MOL    94       4.103  21.463  23.978  1.00  0.00          Li1+  
ATOM   1330 Li12 MOL    95      26.616  12.613  19.920  1.00  0.00          Li1+  
ATOM   1331 Li13 MOL    96       3.471  23.021   5.495  1.00  0.00          Li1+  
ATOM   1332 Li14 MOL    97       5.475   9.460  19.715  1.00  0.00          Li1+  
ATOM   1333 Li15 MOL    98       4.287  24.063  18.385  1.00  0.00          Li1+  
ATOM   1334 Li16 MOL    99       7.898  28.306  28.002  1.00  0.00          Li1+  
ATOM   1335 Li18 MOL   100       1.611   3.566  12.554  1.00  0.00          Li1+  
ATOM   1336 Li20 MOL   101      20.771  16.106  11.083  1.00  0.00          Li1+  
ATOM   1337 Li21 MOL   102      31.571   9.982  22.359  1.00  0.00          Li1+  
ATOM   1338 Li22 MOL   103      24.438  14.720   6.345  1.00  0.00          Li1+  
ATOM   1339 Li23 MOL   104      20.569   9.210  31.421  1.00  0.00          Li1+  
ATOM   1340 Li25 MOL   105      28.140   5.684  24.207  1.00  0.00          Li1+  
ATOM   1341 Li26 MOL   106      29.357  22.496  27.435  1.00  0.00          Li1+  
ATOM   1342 Li27 MOL   107      31.720  15.543  21.868  1.00  0.00          Li1+  
ATOM   1343 Li29 MOL   108      20.500  15.111  17.166  1.00  0.00          Li1+  
ATOM   1344 Li30 MOL   109      12.691  14.589  20.633  1.00  0.00          Li1+  
ATOM   1345 Li31 MOL   110      25.022  20.747   5.529  1.00  0.00          Li1+  
ATOM   1346 Li32 MOL   111       4.177   7.627  14.029  1.00  0.00          Li1+  
ATOM   1347 Li33 MOL   112      11.459   3.224   1.319  1.00  0.00          Li1+  
ATOM   1348 Li34 MOL   113      25.269  10.096  27.750  1.00  0.00          Li1+  
ATOM   1349 Li35 MOL   114      15.654  25.023   1.873  1.00  0.00          Li1+  
ATOM   1350 Li36 MOL   115      30.205  22.776   2.771  1.00  0.00          Li1+  
ATOM   1351 Li37 MOL   116      25.891  26.612  24.653  1.00  0.00          Li1+  
ATOM   1352 Li39 MOL   117       9.282  11.640  16.791  1.00  0.00          Li1+  
ATOM   1353  F59 MOL   118       7.092   9.402  16.155  1.00  0.00           F    
ATOM   1354  S60 MOL   118       5.469   9.309  16.493  1.00  0.00           S    
ATOM   1355  N61 MOL   118       5.048  10.851  16.199  1.00  0.00           N1-  
ATOM   1356  S62 MOL   118       6.088  11.774  15.387  1.00  0.00           S    
ATOM   1357  F63 MOL   118       6.059  10.915  14.071  1.00  0.00           F    
ATOM   1358  O64 MOL   118       4.795   8.506  15.518  1.00  0.00           O    
ATOM   1359  O65 MOL   118       5.222   9.090  17.908  1.00  0.00           O    
ATOM   1360  O66 MOL   118       5.439  13.008  15.081  1.00  0.00           O    
ATOM   1361  O67 MOL   118       7.526  11.770  15.933  1.00  0.00           O    
ATOM   1362  F68 MOL   119      23.877  28.816  14.926  1.00  0.00           F    
ATOM   1363  S69 MOL   119      23.171  29.558  16.135  1.00  0.00           S    
ATOM   1364  N70 MOL   119      22.404  30.679  15.281  1.00  0.00           N1-  
ATOM   1365  S71 MOL   119      21.088  30.325  14.396  1.00  0.00           S    
ATOM   1366  F72 MOL   119      21.938  29.393  13.345  1.00  0.00           F    
ATOM   1367  O73 MOL   119      22.224  28.655  16.763  1.00  0.00           O    
ATOM   1368  O74 MOL   119      24.252  30.163  16.941  1.00  0.00           O    
ATOM   1369  O75 MOL   119      20.152  29.502  15.224  1.00  0.00           O    
ATOM   1370  O76 MOL   119      20.631  31.559  13.767  1.00  0.00           O    
ATOM   1371  F86 MOL   120      32.143   6.310  21.034  1.00  0.00           F    
ATOM   1372  S87 MOL   120      31.402   7.409  20.378  1.00  0.00           S    
ATOM   1373  N88 MOL   120      30.144   7.120  21.321  1.00  0.00           N1-  
ATOM   1374  S89 MOL   120      29.331   5.778  21.095  1.00  0.00           S    
ATOM   1375  F90 MOL   120      30.543   4.863  21.283  1.00  0.00           F    
ATOM   1376  O91 MOL   120      31.976   8.642  20.821  1.00  0.00           O    
ATOM   1377  O92 MOL   120      31.054   7.070  19.026  1.00  0.00           O    
ATOM   1378  O93 MOL   120      28.439   5.732  22.210  1.00  0.00           O    
ATOM   1379  O94 MOL   120      28.848   5.696  19.700  1.00  0.00           O    
ATOM   1380  F95 MOL   121      -0.049  25.058  25.144  1.00  0.00           F    
ATOM   1381  S96 MOL   121      -0.220  23.503  25.487  1.00  0.00           S    
ATOM   1382  N97 MOL   121       1.302  23.192  25.962  1.00  0.00           N1-  
ATOM   1383  S98 MOL   121       2.572  23.956  25.385  1.00  0.00           S    
ATOM   1384  F99 MOL   121       1.918  24.588  24.048  1.00  0.00           F    
ATOM   1385  O10 MOL   121      -1.134  23.311  26.617  1.00  0.00           O    
ATOM   1386  O10 MOL   121      -0.577  22.825  24.238  1.00  0.00           O    
ATOM   1387  O10 MOL   121       2.994  24.999  26.251  1.00  0.00           O    
ATOM   1388  O10 MOL   121       3.432  22.902  24.877  1.00  0.00           O    
ATOM   1389  F10 MOL   122      19.963  17.475   7.616  1.00  0.00           F    
ATOM   1390  S10 MOL   122      21.107  17.932   8.685  1.00  0.00           S    
ATOM   1391  N10 MOL   122      22.241  16.938   8.209  1.00  0.00           N1-  
ATOM   1392  S10 MOL   122      21.905  15.378   8.278  1.00  0.00           S    
ATOM   1393  F10 MOL   122      20.649  15.302   7.311  1.00  0.00           F    
ATOM   1394  O10 MOL   122      21.551  19.226   8.240  1.00  0.00           O    
ATOM   1395  O11 MOL   122      20.854  17.652  10.046  1.00  0.00           O    
ATOM   1396  O11 MOL   122      23.061  14.715   7.626  1.00  0.00           O    
ATOM   1397  O11 MOL   122      21.393  15.054   9.582  1.00  0.00           O    
ATOM   1398  F11 MOL   123       1.471  25.482  21.591  1.00  0.00           F    
ATOM   1399  S11 MOL   123       2.971  25.707  21.121  1.00  0.00           S    
ATOM   1400  N11 MOL   123       3.807  24.457  21.712  1.00  0.00           N1-  
ATOM   1401  S11 MOL   123       3.314  23.012  21.288  1.00  0.00           S    
ATOM   1402  F11 MOL   123       1.699  23.171  21.383  1.00  0.00           F    
ATOM   1403  O11 MOL   123       2.860  25.599  19.668  1.00  0.00           O    
ATOM   1404  O11 MOL   123       3.460  26.847  21.831  1.00  0.00           O    
ATOM   1405  O12 MOL   123       3.685  22.906  19.872  1.00  0.00           O    
ATOM   1406  O12 MOL   123       3.756  21.990  22.182  1.00  0.00           O    
ATOM   1407  F13 MOL   124       5.069  23.243  14.721  1.00  0.00           F    
ATOM   1408  S13 MOL   124       5.231  22.317  15.952  1.00  0.00           S    
ATOM   1409  N13 MOL   124       3.808  21.714  15.978  1.00  0.00           N1-  
ATOM   1410  S13 MOL   124       2.493  22.619  16.070  1.00  0.00           S    
ATOM   1411  F13 MOL   124       2.552  23.167  14.600  1.00  0.00           F    
ATOM   1412  O13 MOL   124       6.165  21.253  15.731  1.00  0.00           O    
ATOM   1413  O13 MOL   124       5.419  23.092  17.181  1.00  0.00           O    
ATOM   1414  O13 MOL   124       1.308  21.738  16.234  1.00  0.00           O    
ATOM   1415  O13 MOL   124       2.825  23.705  17.017  1.00  0.00           O    
ATOM   1416  F14 MOL   125      29.244  13.221  22.380  1.00  0.00           F    
ATOM   1417  S14 MOL   125      29.224  13.887  20.944  1.00  0.00           S    
ATOM   1418  N14 MOL   125      29.971  12.692  20.208  1.00  0.00           N1-  
ATOM   1419  S14 MOL   125      29.332  11.242  20.154  1.00  0.00           S    
ATOM   1420  F14 MOL   125      30.081  10.787  18.823  1.00  0.00           F    
ATOM   1421  O14 MOL   125      27.918  14.023  20.418  1.00  0.00           O    
ATOM   1422  O14 MOL   125      30.100  15.012  21.143  1.00  0.00           O    
ATOM   1423  O14 MOL   125      29.881  10.443  21.242  1.00  0.00           O    
ATOM   1424  O14 MOL   125      27.956  11.267  19.828  1.00  0.00           O    
ATOM   1425  F14 MOL   126      27.511   9.915   6.633  1.00  0.00           F    
ATOM   1426  S15 MOL   126      26.328   9.331   5.675  1.00  0.00           S    
ATOM   1427  N15 MOL   126      25.578  10.765   5.435  1.00  0.00           N1-  
ATOM   1428  S15 MOL   126      25.112  11.573   6.801  1.00  0.00           S    
ATOM   1429  F15 MOL   126      26.575  11.834   7.321  1.00  0.00           F    
ATOM   1430  O15 MOL   126      26.967   8.880   4.416  1.00  0.00           O    
ATOM   1431  O15 MOL   126      25.372   8.496   6.434  1.00  0.00           O    
ATOM   1432  O15 MOL   126      24.565  12.799   6.397  1.00  0.00           O    
ATOM   1433  O15 MOL   126      24.414  10.692   7.714  1.00  0.00           O    
ATOM   1434  F15 MOL   127       2.700  12.446  21.697  1.00  0.00           F    
ATOM   1435  S15 MOL   127       1.206  12.538  22.159  1.00  0.00           S    
ATOM   1436  N16 MOL   127       1.597  12.145  23.739  1.00  0.00           N1-  
ATOM   1437  S16 MOL   127       2.075  10.677  24.001  1.00  0.00           S    
ATOM   1438  F16 MOL   127       2.976  10.385  22.744  1.00  0.00           F    
ATOM   1439  O16 MOL   127       0.657  13.909  22.146  1.00  0.00           O    
ATOM   1440  O16 MOL   127       0.399  11.410  21.650  1.00  0.00           O    
ATOM   1441  O16 MOL   127       2.897  10.592  25.221  1.00  0.00           O    
ATOM   1442  O16 MOL   127       0.836   9.904  23.918  1.00  0.00           O    
ATOM   1443  F16 MOL   128      17.775   6.244  30.426  1.00  0.00           F    
ATOM   1444  S16 MOL   128      19.054   7.004  29.895  1.00  0.00           S    
ATOM   1445  N16 MOL   128      20.103   5.971  30.404  1.00  0.00           N1-  
ATOM   1446  S17 MOL   128      20.788   6.086  31.843  1.00  0.00           S    
ATOM   1447  F17 MOL   128      19.489   5.742  32.736  1.00  0.00           F    
ATOM   1448  O17 MOL   128      19.149   6.945  28.478  1.00  0.00           O    
ATOM   1449  O17 MOL   128      19.205   8.309  30.588  1.00  0.00           O    
ATOM   1450  O17 MOL   128      21.774   5.053  32.026  1.00  0.00           O    
ATOM   1451  O17 MOL   128      21.085   7.469  32.150  1.00  0.00           O    
ATOM   1452  F17 MOL   129      28.003  16.869   7.966  1.00  0.00           F    
ATOM   1453  S17 MOL   129      27.498  16.140   6.593  1.00  0.00           S    
ATOM   1454  N17 MOL   129      26.764  17.488   6.078  1.00  0.00           N1-  
ATOM   1455  S17 MOL   129      25.271  17.803   6.724  1.00  0.00           S    
ATOM   1456  F18 MOL   129      25.508  17.616   8.322  1.00  0.00           F    
ATOM   1457  O18 MOL   129      28.636  15.876   5.670  1.00  0.00           O    
ATOM   1458  O18 MOL   129      26.436  15.139   6.748  1.00  0.00           O    
ATOM   1459  O18 MOL   129      24.997  19.207   6.467  1.00  0.00           O    
ATOM   1460  O18 MOL   129      24.361  16.769   6.300  1.00  0.00           O    
ATOM   1461  F18 MOL   130       8.918  12.862  20.321  1.00  0.00           F    
ATOM   1462  S18 MOL   130      10.258  12.987  19.473  1.00  0.00           S    
ATOM   1463  N18 MOL   130      10.915  11.736  20.252  1.00  0.00           N1-  
ATOM   1464  S18 MOL   130      11.560  11.870  21.720  1.00  0.00           S    
ATOM   1465  F18 MOL   130      10.353  12.344  22.613  1.00  0.00           F    
ATOM   1466  O19 MOL   130       9.896  12.523  18.161  1.00  0.00           O    
ATOM   1467  O19 MOL   130      11.081  14.126  19.702  1.00  0.00           O    
ATOM   1468  O19 MOL   130      11.799  10.515  22.142  1.00  0.00           O    
ATOM   1469  O19 MOL   130      12.605  12.883  21.615  1.00  0.00           O    
ATOM   1470  F19 MOL   131       9.680  25.850  25.418  1.00  0.00           F    
ATOM   1471  S19 MOL   131       9.768  27.376  25.728  1.00  0.00           S    
ATOM   1472  N19 MOL   131      11.055  27.439  26.775  1.00  0.00           N1-  
ATOM   1473  S19 MOL   131      10.792  27.058  28.333  1.00  0.00           S    
ATOM   1474  F19 MOL   131      10.773  25.447  27.978  1.00  0.00           F    
ATOM   1475  O19 MOL   131      10.237  27.973  24.495  1.00  0.00           O    
ATOM   1476  O20 MOL   131       8.517  27.842  26.356  1.00  0.00           O    
ATOM   1477  O20 MOL   131      12.073  27.229  29.055  1.00  0.00           O    
ATOM   1478  O20 MOL   131       9.495  27.618  28.817  1.00  0.00           O    
ATOM   1479  F20 MOL   132      25.777   2.365  24.992  1.00  0.00           F    
ATOM   1480  S20 MOL   132      26.630   2.933  23.814  1.00  0.00           S    
ATOM   1481  N20 MOL   132      28.020   2.247  24.231  1.00  0.00           N1-  
ATOM   1482  S20 MOL   132      28.857   2.877  25.446  1.00  0.00           S    
ATOM   1483  F20 MOL   132      27.736   2.889  26.527  1.00  0.00           F    
ATOM   1484  O20 MOL   132      26.214   2.257  22.572  1.00  0.00           O    
ATOM   1485  O20 MOL   132      26.709   4.387  23.843  1.00  0.00           O    
ATOM   1486  O21 MOL   132      29.865   1.939  25.894  1.00  0.00           O    
ATOM   1487  O21 MOL   132      29.173   4.239  25.088  1.00  0.00           O    
ATOM   1488  F21 MOL   133      22.448   6.108   9.737  1.00  0.00           F    
ATOM   1489  S21 MOL   133      22.936   5.887   8.245  1.00  0.00           S    
ATOM   1490  N21 MOL   133      21.489   5.621   7.558  1.00  0.00           N1-  
ATOM   1491  S21 MOL   133      20.712   4.446   8.330  1.00  0.00           S    
ATOM   1492  F21 MOL   133      20.651   5.030   9.706  1.00  0.00           F    
ATOM   1493  O21 MOL   133      23.454   7.124   7.715  1.00  0.00           O    
ATOM   1494  O21 MOL   133      23.797   4.712   8.244  1.00  0.00           O    
ATOM   1495  O21 MOL   133      19.369   4.395   7.792  1.00  0.00           O    
ATOM   1496  O22 MOL   133      21.602   3.330   8.350  1.00  0.00           O    
ATOM   1497  F23 MOL   134      15.724  28.626  -0.056  1.00  0.00           F    
ATOM   1498  S23 MOL   134      15.259  27.231  -0.553  1.00  0.00           S    
ATOM   1499  N23 MOL   134      13.936  27.569   0.320  1.00  0.00           N1-  
ATOM   1500  S23 MOL   134      13.955  27.697   1.871  1.00  0.00           S    
ATOM   1501  F23 MOL   134      14.643  29.083   2.018  1.00  0.00           F    
ATOM   1502  O23 MOL   134      14.951  27.135  -1.970  1.00  0.00           O    
ATOM   1503  O23 MOL   134      16.057  26.212   0.056  1.00  0.00           O    
ATOM   1504  O23 MOL   134      12.586  27.791   2.314  1.00  0.00           O    
ATOM   1505  O23 MOL   134      14.810  26.674   2.413  1.00  0.00           O    
ATOM   1506  F24 MOL   135      -1.762   2.443  16.650  1.00  0.00           F    
ATOM   1507  S24 MOL   135      -0.764   3.357  17.484  1.00  0.00           S    
ATOM   1508  N25 MOL   135       0.200   3.354  16.178  1.00  0.00           N1-  
ATOM   1509  S25 MOL   135       1.085   2.087  15.865  1.00  0.00           S    
ATOM   1510  F25 MOL   135      -0.144   1.084  15.641  1.00  0.00           F    
ATOM   1511  O25 MOL   135      -1.305   4.692  17.715  1.00  0.00           O    
ATOM   1512  O25 MOL   135      -0.068   2.635  18.461  1.00  0.00           O    
ATOM   1513  O25 MOL   135       1.704   2.344  14.588  1.00  0.00           O    
ATOM   1514  O25 MOL   135       1.854   1.782  17.074  1.00  0.00           O    
ATOM   1515  F25 MOL   136      16.013  20.763  14.211  1.00  0.00           F    
ATOM   1516  S25 MOL   136      14.993  21.698  15.020  1.00  0.00           S    
ATOM   1517  N25 MOL   136      13.992  22.263  13.820  1.00  0.00           N1-  
ATOM   1518  S26 MOL   136      14.817  23.095  12.806  1.00  0.00           S    
ATOM   1519  F26 MOL   136      15.968  21.999  12.515  1.00  0.00           F    
ATOM   1520  O26 MOL   136      14.159  20.944  15.900  1.00  0.00           O    
ATOM   1521  O26 MOL   136      15.703  22.782  15.638  1.00  0.00           O    
ATOM   1522  O26 MOL   136      13.963  23.244  11.603  1.00  0.00           O    
ATOM   1523  O26 MOL   136      15.369  24.245  13.523  1.00  0.00           O    
ATOM   1524  F27 MOL   137      20.427  11.799  27.438  1.00  0.00           F    
ATOM   1525  S27 MOL   137      20.053  10.447  28.206  1.00  0.00           S    
ATOM   1526  N27 MOL   137      21.584   9.888  28.272  1.00  0.00           N1-  
ATOM   1527  S27 MOL   137      22.548  10.571  29.378  1.00  0.00           S    
ATOM   1528  F27 MOL   137      22.113  12.113  29.150  1.00  0.00           F    
ATOM   1529  O28 MOL   137      19.590  10.731  29.531  1.00  0.00           O    
ATOM   1530  O28 MOL   137      19.331   9.560  27.319  1.00  0.00           O    
ATOM   1531  O28 MOL   137      22.051  10.020  30.615  1.00  0.00           O    
ATOM   1532  O28 MOL   137      23.851  10.283  28.842  1.00  0.00           O    
ATOM   1533  F28 MOL   138      22.422  14.129  14.037  1.00  0.00           F    
ATOM   1534  S28 MOL   138      21.743  15.564  14.173  1.00  0.00           S    
ATOM   1535  N28 MOL   138      23.148  16.336  14.075  1.00  0.00           N1-  
ATOM   1536  S28 MOL   138      23.932  16.384  12.646  1.00  0.00           S    
ATOM   1537  F28 MOL   138      24.278  14.839  12.690  1.00  0.00           F    
ATOM   1538  O28 MOL   138      20.997  15.842  12.967  1.00  0.00           O    
ATOM   1539  O29 MOL   138      21.224  15.571  15.563  1.00  0.00           O    
ATOM   1540  O29 MOL   138      22.988  16.632  11.578  1.00  0.00           O    
ATOM   1541  O29 MOL   138      25.079  17.189  12.816  1.00  0.00           O    
ATOM   1542  F29 MOL   139      22.767  12.020  17.304  1.00  0.00           F    
ATOM   1543  S29 MOL   139      21.503  12.173  18.254  1.00  0.00           S    
ATOM   1544  N29 MOL   139      22.354  12.680  19.441  1.00  0.00           N1-  
ATOM   1545  S29 MOL   139      23.514  11.779  20.176  1.00  0.00           S    
ATOM   1546  F29 MOL   139      23.518  10.518  19.221  1.00  0.00           F    
ATOM   1547  O29 MOL   139      20.700  13.231  17.697  1.00  0.00           O    
ATOM   1548  O29 MOL   139      20.981  10.824  18.502  1.00  0.00           O    
ATOM   1549  O30 MOL   139      24.768  12.417  19.902  1.00  0.00           O    
ATOM   1550  O30 MOL   139      23.100  11.372  21.475  1.00  0.00           O    
ATOM   1551  F30 MOL   140      29.231  21.758  25.099  1.00  0.00           F    
ATOM   1552  S30 MOL   140      28.551  21.751  23.726  1.00  0.00           S    
ATOM   1553  N30 MOL   140      27.534  22.947  23.994  1.00  0.00           N1-  
ATOM   1554  S30 MOL   140      27.805  24.097  25.046  1.00  0.00           S    
ATOM   1555  F30 MOL   140      29.062  24.710  24.295  1.00  0.00           F    
ATOM   1556  O30 MOL   140      29.491  22.141  22.667  1.00  0.00           O    
ATOM   1557  O30 MOL   140      27.872  20.515  23.510  1.00  0.00           O    
ATOM   1558  O30 MOL   140      26.754  25.052  24.992  1.00  0.00           O    
ATOM   1559  O31 MOL   140      28.194  23.514  26.348  1.00  0.00           O    
ATOM   1560  F31 MOL   141       0.700  25.882   2.695  1.00  0.00           F    
ATOM   1561  S31 MOL   141       0.640  24.479   1.940  1.00  0.00           S    
ATOM   1562  N31 MOL   141       1.311  23.688   3.098  1.00  0.00           N1-  
ATOM   1563  S31 MOL   141       0.558  23.434   4.514  1.00  0.00           S    
ATOM   1564  F31 MOL   141       0.147  24.949   4.821  1.00  0.00           F    
ATOM   1565  O31 MOL   141      -0.737  23.967   1.876  1.00  0.00           O    
ATOM   1566  O31 MOL   141       1.512  24.354   0.775  1.00  0.00           O    
ATOM   1567  O31 MOL   141      -0.659  22.652   4.280  1.00  0.00           O    
ATOM   1568  O31 MOL   141       1.512  23.028   5.551  1.00  0.00           O    
ATOM   1569  F32 MOL   142       8.150   3.500   2.923  1.00  0.00           F    
ATOM   1570  S32 MOL   142       9.316   2.845   3.599  1.00  0.00           S    
ATOM   1571  N32 MOL   142       9.892   4.150   4.344  1.00  0.00           N1-  
ATOM   1572  S32 MOL   142      10.447   5.342   3.413  1.00  0.00           S    
ATOM   1573  F32 MOL   142       9.120   5.754   2.646  1.00  0.00           F    
ATOM   1574  O32 MOL   142       8.742   1.930   4.558  1.00  0.00           O    
ATOM   1575  O32 MOL   142      10.258   2.408   2.556  1.00  0.00           O    
ATOM   1576  O32 MOL   142      10.792   6.498   4.173  1.00  0.00           O    
ATOM   1577  O32 MOL   142      11.345   4.758   2.438  1.00  0.00           O    
ATOM   1578  F32 MOL   143      30.232   8.577  26.258  1.00  0.00           F    
ATOM   1579  S33 MOL   143      29.515   8.583  24.762  1.00  0.00           S    
ATOM   1580  N33 MOL   143      28.067   8.991  25.196  1.00  0.00           N1-  
ATOM   1581  S33 MOL   143      27.180   7.984  26.071  1.00  0.00           S    
ATOM   1582  F33 MOL   143      28.135   7.832  27.265  1.00  0.00           F    
ATOM   1583  O33 MOL   143      30.183   9.661  24.014  1.00  0.00           O    
ATOM   1584  O33 MOL   143      29.473   7.187  24.307  1.00  0.00           O    
ATOM   1585  O33 MOL   143      25.963   8.746  26.473  1.00  0.00           O    
ATOM   1586  O33 MOL   143      27.135   6.754  25.345  1.00  0.00           O    
ATOM   1587  F33 MOL   144      15.556  12.472  19.267  1.00  0.00           F    
ATOM   1588  S33 MOL   144      15.849  13.865  20.063  1.00  0.00           S    
ATOM   1589  N34 MOL   144      16.562  14.757  18.957  1.00  0.00           N1-  
ATOM   1590  S34 MOL   144      17.553  13.981  17.948  1.00  0.00           S    
ATOM   1591  F34 MOL   144      18.036  12.826  18.886  1.00  0.00           F    
ATOM   1592  O34 MOL   144      14.574  14.464  20.312  1.00  0.00           O    
ATOM   1593  O34 MOL   144      16.698  13.787  21.214  1.00  0.00           O    
ATOM   1594  O34 MOL   144      16.739  13.574  16.836  1.00  0.00           O    
ATOM   1595  O34 MOL   144      18.654  14.948  17.721  1.00  0.00           O    
ATOM   1596  F34 MOL   145      16.396  29.388  17.883  1.00  0.00           F    
ATOM   1597  S34 MOL   145      17.403  28.617  18.771  1.00  0.00           S    
ATOM   1598  N34 MOL   145      17.069  27.199  18.121  1.00  0.00           N1-  
ATOM   1599  S35 MOL   145      17.679  27.122  16.590  1.00  0.00           S    
ATOM   1600  F35 MOL   145      17.154  28.529  16.012  1.00  0.00           F    
ATOM   1601  O35 MOL   145      18.740  29.061  18.440  1.00  0.00           O    
ATOM   1602  O35 MOL   145      16.907  28.625  20.133  1.00  0.00           O    
ATOM   1603  O35 MOL   145      19.117  27.133  16.637  1.00  0.00           O    
ATOM   1604  O35 MOL   145      16.827  26.163  15.816  1.00  0.00           O    
ATOM   1605  F36 MOL   146       3.295   6.590  29.046  1.00  0.00           F    
ATOM   1606  S36 MOL   146       3.668   8.123  29.185  1.00  0.00           S    
ATOM   1607  N36 MOL   146       2.250   8.515  29.763  1.00  0.00           N1-  
ATOM   1608  S36 MOL   146       0.998   8.673  28.838  1.00  0.00           S    
ATOM   1609  F36 MOL   146       0.815   7.073  28.608  1.00  0.00           F    
ATOM   1610  O37 MOL   146       4.625   8.389  30.213  1.00  0.00           O    
ATOM   1611  O37 MOL   146       3.806   8.700  27.846  1.00  0.00           O    
ATOM   1612  O37 MOL   146      -0.143   9.099  29.687  1.00  0.00           O    
ATOM   1613  O37 MOL   146       1.356   9.348  27.643  1.00  0.00           O    
ATOM   1614  F37 MOL   147       4.211   5.389  10.718  1.00  0.00           F    
ATOM   1615  S37 MOL   147       4.389   4.835  12.200  1.00  0.00           S    
ATOM   1616  N37 MOL   147       5.909   4.189  12.131  1.00  0.00           N1-  
ATOM   1617  S37 MOL   147       6.430   3.652  10.647  1.00  0.00           S    
ATOM   1618  F37 MOL   147       5.050   3.137  10.162  1.00  0.00           F    
ATOM   1619  O37 MOL   147       4.374   5.961  13.113  1.00  0.00           O    
ATOM   1620  O38 MOL   147       3.437   3.737  12.362  1.00  0.00           O    
ATOM   1621  O38 MOL   147       6.968   4.784   9.891  1.00  0.00           O    
ATOM   1622  O38 MOL   147       7.292   2.503  10.830  1.00  0.00           O    
ATOM   1623  F38 MOL   148       9.747   9.005  20.108  1.00  0.00           F    
ATOM   1624  S38 MOL   148       8.525   9.448  19.111  1.00  0.00           S    
ATOM   1625  N38 MOL   148       8.001   7.948  18.776  1.00  0.00           N1-  
ATOM   1626  S38 MOL   148       7.449   7.023  20.042  1.00  0.00           S    
ATOM   1627  F38 MOL   148       8.406   7.441  21.236  1.00  0.00           F    
ATOM   1628  O38 MOL   148       7.416  10.020  19.859  1.00  0.00           O    
ATOM   1629  O38 MOL   148       8.984  10.062  17.890  1.00  0.00           O    
ATOM   1630  O39 MOL   148       6.145   7.604  20.318  1.00  0.00           O    
ATOM   1631  O39 MOL   148       7.549   5.633  19.680  1.00  0.00           O    
ATOM   1632  F39 MOL   149       7.212   9.533  28.203  1.00  0.00           F    
ATOM   1633  S39 MOL   149       7.395  10.712  29.312  1.00  0.00           S    
ATOM   1634  N39 MOL   149       6.500  11.887  28.723  1.00  0.00           N1-  
ATOM   1635  S39 MOL   149       6.233  12.042  27.100  1.00  0.00           S    
ATOM   1636  F39 MOL   149       7.694  11.763  26.631  1.00  0.00           F    
ATOM   1637  O39 MOL   149       6.874  10.192  30.590  1.00  0.00           O    
ATOM   1638  O39 MOL   149       8.771  11.094  29.327  1.00  0.00           O    
ATOM   1639  O39 MOL   149       5.271  11.080  26.685  1.00  0.00           O    
ATOM   1640  O40 MOL   149       6.098  13.444  26.883  1.00  0.00           O    
ATOM   1641  P42 MOL   150      11.069   1.507   8.645  1.00  0.00           P    
ATOM   1642  O42 MOL   150      11.300   2.949   7.951  1.00  0.00           O    
ATOM   1643  C42 MOL   150      11.024   4.124   8.533  1.00  0.00           C    
ATOM   1644  C43 MOL   150      11.419   5.156   7.595  1.00  0.00           C    
ATOM   1645  O43 MOL   150       9.757   1.442   9.212  1.00  0.00           O    
ATOM   1646  O43 MOL   150      12.048   1.458   9.894  1.00  0.00           O    
ATOM   1647  C43 MOL   150      12.201   0.219  10.729  1.00  0.00           C    
ATOM   1648  C43 MOL   150      13.413  -0.602  10.365  1.00  0.00           C    
ATOM   1649  O43 MOL   150      11.444   0.280   7.702  1.00  0.00           O    
ATOM   1650  C43 MOL   150      10.594  -0.934   7.541  1.00  0.00           C    
ATOM   1651  C43 MOL   150       9.477  -0.560   6.738  1.00  0.00           C    
ATOM   1652 8H43 MOL   150      11.627   4.199   9.411  1.00  0.00           H    
ATOM   1653 9H43 MOL   150       9.971   4.092   8.756  1.00  0.00           H    
ATOM   1654 0H44 MOL   150      11.423   6.204   8.017  1.00  0.00           H    
ATOM   1655 1H44 MOL   150      10.868   5.150   6.715  1.00  0.00           H    
ATOM   1656 2H44 MOL   150      12.505   4.886   7.338  1.00  0.00           H    
ATOM   1657 3H44 MOL   150      11.158  -0.391  10.765  1.00  0.00           H    
ATOM   1658 4H44 MOL   150      12.529   0.539  11.750  1.00  0.00           H    
ATOM   1659 5H44 MOL   150      14.222  -0.077   9.966  1.00  0.00           H    
ATOM   1660 6H44 MOL   150      13.223  -1.426   9.666  1.00  0.00           H    
ATOM   1661 7H44 MOL   150      13.861  -1.099  11.195  1.00  0.00           H    
ATOM   1662 8H44 MOL   150      10.340  -1.227   8.567  1.00  0.00           H    
ATOM   1663 9H44 MOL   150      11.262  -1.697   7.048  1.00  0.00           H    
ATOM   1664 0H45 MOL   150       9.823   0.216   6.028  1.00  0.00           H    
ATOM   1665 1H45 MOL   150       8.642  -0.170   7.347  1.00  0.00           H    
ATOM   1666 2H45 MOL   150       9.157  -1.282   6.036  1.00  0.00           H    
ATOM   1667  P53 MOL   151       4.504  24.885   3.088  1.00  0.00           P    
ATOM   1668  O53 MOL   151       4.888  23.808   1.953  1.00  0.00           O    
ATOM   1669  C53 MOL   151       4.945  23.969   0.598  1.00  0.00           C    
ATOM   1670  C53 MOL   151       5.030  22.780  -0.143  1.00  0.00           C    
ATOM   1671  O53 MOL   151       4.019  24.237   4.280  1.00  0.00           O    
ATOM   1672  O53 MOL   151       3.603  26.068   2.535  1.00  0.00           O    
ATOM   1673  C53 MOL   151       4.011  27.113   1.622  1.00  0.00           C    
ATOM   1674  C53 MOL   151       2.803  27.629   0.947  1.00  0.00           C    
ATOM   1675  O53 MOL   151       5.922  25.480   3.459  1.00  0.00           O    
ATOM   1676  C54 MOL   151       6.999  24.635   3.818  1.00  0.00           C    
ATOM   1677  C54 MOL   151       8.033  25.445   4.481  1.00  0.00           C    
ATOM   1678 2H54 MOL   151       5.901  24.541   0.350  1.00  0.00           H    
ATOM   1679 3H54 MOL   151       4.114  24.613   0.270  1.00  0.00           H    
ATOM   1680 4H54 MOL   151       5.243  23.058  -1.197  1.00  0.00           H    
ATOM   1681 5H54 MOL   151       4.037  22.255  -0.130  1.00  0.00           H    
ATOM   1682 6H54 MOL   151       5.926  22.153   0.128  1.00  0.00           H    
ATOM   1683 7H54 MOL   151       4.692  26.697   0.860  1.00  0.00           H    
ATOM   1684 8H54 MOL   151       4.537  27.935   2.143  1.00  0.00           H    
ATOM   1685 9H54 MOL   151       2.394  26.883   0.262  1.00  0.00           H    
ATOM   1686 0H55 MOL   151       2.934  28.434   0.205  1.00  0.00           H    
ATOM   1687 1H55 MOL   151       1.938  27.985   1.563  1.00  0.00           H    
ATOM   1688 2H55 MOL   151       7.405  24.093   2.931  1.00  0.00           H    
ATOM   1689 3H55 MOL   151       6.554  23.914   4.489  1.00  0.00           H    
ATOM   1690 4H55 MOL   151       8.518  26.137   3.804  1.00  0.00           H    
ATOM   1691 5H55 MOL   151       8.811  24.893   4.906  1.00  0.00           H    
ATOM   1692 6H55 MOL   151       7.551  25.959   5.327  1.00  0.00           H    
ATOM   1693  P58 MOL   152      18.585   4.628  25.388  1.00  0.00           P    
ATOM   1694  O58 MOL   152      17.651   4.514  24.092  1.00  0.00           O    
ATOM   1695  C58 MOL   152      17.641   5.368  22.949  1.00  0.00           C    
ATOM   1696  C58 MOL   152      16.528   6.286  22.928  1.00  0.00           C    
ATOM   1697  O58 MOL   152      18.678   6.011  25.825  1.00  0.00           O    
ATOM   1698  O58 MOL   152      20.030   4.094  25.037  1.00  0.00           O    
ATOM   1699  C58 MOL   152      20.124   2.809  24.406  1.00  0.00           C    
ATOM   1700  C59 MOL   152      21.495   2.380  24.205  1.00  0.00           C    
ATOM   1701  O59 MOL   152      17.927   3.771  26.654  1.00  0.00           O    
ATOM   1702  C59 MOL   152      16.569   3.887  27.065  1.00  0.00           C    
ATOM   1703  C59 MOL   152      16.115   5.174  27.569  1.00  0.00           C    
ATOM   1704 4H59 MOL   152      17.766   4.758  22.009  1.00  0.00           H    
ATOM   1705 5H59 MOL   152      18.596   5.857  22.968  1.00  0.00           H    
ATOM   1706 6H59 MOL   152      16.376   6.644  23.986  1.00  0.00           H    
ATOM   1707 7H59 MOL   152      15.603   5.749  22.717  1.00  0.00           H    
ATOM   1708 8H59 MOL   152      16.757   7.081  22.162  1.00  0.00           H    
ATOM   1709 9H59 MOL   152      19.501   2.699  23.493  1.00  0.00           H    
ATOM   1710 0H60 MOL   152      19.719   2.089  25.129  1.00  0.00           H    
ATOM   1711 1H60 MOL   152      21.559   1.273  23.894  1.00  0.00           H    
ATOM   1712 2H60 MOL   152      22.077   2.591  25.109  1.00  0.00           H    
ATOM   1713 3H60 MOL   152      21.945   2.981  23.410  1.00  0.00           H    
ATOM   1714 4H60 MOL   152      16.372   3.156  27.938  1.00  0.00           H    
ATOM   1715 5H60 MOL   152      15.876   3.532  26.293  1.00  0.00           H    
ATOM   1716 6H60 MOL   152      16.409   5.399  28.661  1.00  0.00           H    
ATOM   1717 7H60 MOL   152      15.018   5.238  27.540  1.00  0.00           H    
ATOM   1718 8H60 MOL   152      16.398   5.934  26.768  1.00  0.00           H    
ATOM   1719  P60 MOL   153      15.071  24.226  27.017  1.00  0.00           P    
ATOM   1720  O61 MOL   153      14.399  24.249  25.581  1.00  0.00           O    
ATOM   1721  C61 MOL   153      13.404  23.408  25.023  1.00  0.00           C    
ATOM   1722  C61 MOL   153      12.476  24.126  24.113  1.00  0.00           C    
ATOM   1723  O61 MOL   153      14.530  25.325  27.812  1.00  0.00           O    
ATOM   1724  O61 MOL   153      16.610  24.454  26.870  1.00  0.00           O    
ATOM   1725  C61 MOL   153      17.380  24.330  25.676  1.00  0.00           C    
ATOM   1726  C61 MOL   153      18.749  24.760  25.915  1.00  0.00           C    
ATOM   1727  O61 MOL   153      14.733  22.853  27.643  1.00  0.00           O    
ATOM   1728  C61 MOL   153      15.680  21.790  27.545  1.00  0.00           C    
ATOM   1729  C61 MOL   153      15.491  20.855  26.374  1.00  0.00           C    
ATOM   1730 0H62 MOL   153      12.808  22.986  25.821  1.00  0.00           H    
ATOM   1731 1H62 MOL   153      13.864  22.536  24.547  1.00  0.00           H    
ATOM   1732 2H62 MOL   153      11.964  24.880  24.811  1.00  0.00           H    
ATOM   1733 3H62 MOL   153      11.774  23.475  23.652  1.00  0.00           H    
ATOM   1734 4H62 MOL   153      13.069  24.771  23.414  1.00  0.00           H    
ATOM   1735 5H62 MOL   153      16.996  25.003  24.882  1.00  0.00           H    
ATOM   1736 6H62 MOL   153      17.336  23.340  25.302  1.00  0.00           H    
ATOM   1737 7H62 MOL   153      19.286  24.640  24.911  1.00  0.00           H    
ATOM   1738 8H62 MOL   153      19.206  24.208  26.733  1.00  0.00           H    
ATOM   1739 9H62 MOL   153      18.813  25.774  26.236  1.00  0.00           H    
ATOM   1740 0H63 MOL   153      15.400  21.225  28.453  1.00  0.00           H    
ATOM   1741 1H63 MOL   153      16.752  22.135  27.649  1.00  0.00           H    
ATOM   1742 2H63 MOL   153      16.224  20.987  25.518  1.00  0.00           H    
ATOM   1743 3H63 MOL   153      14.535  21.046  25.910  1.00  0.00           H    
ATOM   1744 4H63 MOL   153      15.589  19.780  26.592  1.00  0.00           H    
ATOM   1745  P63 MOL   154      18.216  14.588  12.306  1.00  0.00           P    
ATOM   1746  O63 MOL   154      16.836  13.947  11.909  1.00  0.00           O    
ATOM   1747  C63 MOL   154      16.720  12.688  11.219  1.00  0.00           C    
ATOM   1748  C63 MOL   154      15.336  12.150  11.311  1.00  0.00           C    
ATOM   1749  O63 MOL   154      19.083  15.086  11.243  1.00  0.00           O    
ATOM   1750  O64 MOL   154      19.099  13.438  12.966  1.00  0.00           O    
ATOM   1751  C64 MOL   154      19.009  12.975  14.436  1.00  0.00           C    
ATOM   1752  C64 MOL   154      20.079  12.047  14.576  1.00  0.00           C    
ATOM   1753  O64 MOL   154      17.977  15.705  13.418  1.00  0.00           O    
ATOM   1754  C64 MOL   154      16.745  16.321  13.712  1.00  0.00           C    
ATOM   1755  C64 MOL   154      16.873  17.200  14.830  1.00  0.00           C    
ATOM   1756 6H64 MOL   154      17.447  11.990  11.665  1.00  0.00           H    
ATOM   1757 7H64 MOL   154      16.954  12.821  10.163  1.00  0.00           H    
ATOM   1758 8H64 MOL   154      14.737  12.686  10.552  1.00  0.00           H    
ATOM   1759 9H64 MOL   154      15.024  12.314  12.296  1.00  0.00           H    
ATOM   1760 0H65 MOL   154      15.412  11.103  10.993  1.00  0.00           H    
ATOM   1761 1H65 MOL   154      18.015  12.582  14.575  1.00  0.00           H    
ATOM   1762 2H65 MOL   154      19.188  13.917  14.986  1.00  0.00           H    
ATOM   1763 3H65 MOL   154      19.953  11.433  15.507  1.00  0.00           H    
ATOM   1764 4H65 MOL   154      21.024  12.556  14.668  1.00  0.00           H    
ATOM   1765 5H65 MOL   154      20.142  11.347  13.658  1.00  0.00           H    
ATOM   1766 6H65 MOL   154      15.941  15.632  14.030  1.00  0.00           H    
ATOM   1767 7H65 MOL   154      16.388  16.865  12.789  1.00  0.00           H    
ATOM   1768 8H65 MOL   154      16.022  17.850  15.010  1.00  0.00           H    
ATOM   1769 9H65 MOL   154      17.819  17.783  14.702  1.00  0.00           H    
ATOM   1770 0H66 MOL   154      16.903  16.685  15.790  1.00  0.00           H    
ATOM   1771  P68 MOL   155       2.810  18.431  15.968  1.00  0.00           P    
ATOM   1772  O68 MOL   155       2.915  18.442  14.373  1.00  0.00           O    
ATOM   1773  C68 MOL   155       1.927  18.939  13.451  1.00  0.00           C    
ATOM   1774  C69 MOL   155       2.189  18.563  12.043  1.00  0.00           C    
ATOM   1775  O69 MOL   155       1.620  19.103  16.446  1.00  0.00           O    
ATOM   1776  O69 MOL   155       4.262  18.930  16.463  1.00  0.00           O    
ATOM   1777  C69 MOL   155       4.383  19.269  17.872  1.00  0.00           C    
ATOM   1778  C69 MOL   155       5.758  19.467  18.340  1.00  0.00           C    
ATOM   1779  O69 MOL   155       2.665  16.945  16.482  1.00  0.00           O    
ATOM   1780  C69 MOL   155       3.133  15.786  15.909  1.00  0.00           C    
ATOM   1781  C69 MOL   155       2.596  15.329  14.609  1.00  0.00           C    
ATOM   1782 8H69 MOL   155       1.751  19.993  13.582  1.00  0.00           H    
ATOM   1783 9H69 MOL   155       0.955  18.477  13.738  1.00  0.00           H    
ATOM   1784 0H70 MOL   155       2.772  19.428  11.580  1.00  0.00           H    
ATOM   1785 1H70 MOL   155       1.303  18.367  11.456  1.00  0.00           H    
ATOM   1786 2H70 MOL   155       2.754  17.658  11.959  1.00  0.00           H    
ATOM   1787 3H70 MOL   155       4.000  18.410  18.506  1.00  0.00           H    
ATOM   1788 4H70 MOL   155       3.784  20.139  18.085  1.00  0.00           H    
ATOM   1789 5H70 MOL   155       5.635  19.681  19.505  1.00  0.00           H    
ATOM   1790 6H70 MOL   155       6.351  20.313  17.917  1.00  0.00           H    
ATOM   1791 7H70 MOL   155       6.287  18.481  18.139  1.00  0.00           H    
ATOM   1792 8H70 MOL   155       3.016  15.035  16.684  1.00  0.00           H    
ATOM   1793 9H70 MOL   155       4.240  15.932  15.758  1.00  0.00           H    
ATOM   1794 0H71 MOL   155       1.653  14.926  14.807  1.00  0.00           H    
ATOM   1795 1H71 MOL   155       3.242  14.539  14.138  1.00  0.00           H    
ATOM   1796 2H71 MOL   155       2.613  16.211  13.933  1.00  0.00           H    
ATOM   1797  P79 MOL   156      12.966  25.807  15.471  1.00  0.00           P    
ATOM   1798  O79 MOL   156      12.896  27.352  15.190  1.00  0.00           O    
ATOM   1799  C79 MOL   156      13.636  28.290  16.009  1.00  0.00           C    
ATOM   1800  C79 MOL   156      13.468  28.087  17.430  1.00  0.00           C    
ATOM   1801  O79 MOL   156      14.298  25.300  15.621  1.00  0.00           O    
ATOM   1802  O79 MOL   156      12.247  25.000  14.286  1.00  0.00           O    
ATOM   1803  C79 MOL   156      12.350  25.493  12.917  1.00  0.00           C    
ATOM   1804  C79 MOL   156      11.337  26.509  12.699  1.00  0.00           C    
ATOM   1805  O79 MOL   156      12.359  25.398  16.855  1.00  0.00           O    
ATOM   1806  C80 MOL   156      12.531  23.975  17.120  1.00  0.00           C    
ATOM   1807  C80 MOL   156      11.508  23.463  17.946  1.00  0.00           C    
ATOM   1808 2H80 MOL   156      13.159  29.229  15.697  1.00  0.00           H    
ATOM   1809 3H80 MOL   156      14.669  28.346  15.607  1.00  0.00           H    
ATOM   1810 4H80 MOL   156      14.061  27.204  17.757  1.00  0.00           H    
ATOM   1811 5H80 MOL   156      12.426  27.753  17.449  1.00  0.00           H    
ATOM   1812 6H80 MOL   156      13.712  28.954  18.009  1.00  0.00           H    
ATOM   1813 7H80 MOL   156      12.017  24.634  12.318  1.00  0.00           H    
ATOM   1814 8H80 MOL   156      13.385  25.775  12.581  1.00  0.00           H    
ATOM   1815 9H80 MOL   156      10.432  26.220  13.328  1.00  0.00           H    
ATOM   1816 0H81 MOL   156      11.039  26.497  11.603  1.00  0.00           H    
ATOM   1817 1H81 MOL   156      11.593  27.506  13.001  1.00  0.00           H    
ATOM   1818 2H81 MOL   156      13.499  23.972  17.653  1.00  0.00           H    
ATOM   1819 3H81 MOL   156      12.671  23.452  16.156  1.00  0.00           H    
ATOM   1820 4H81 MOL   156      10.964  22.568  17.640  1.00  0.00           H    
ATOM   1821 5H81 MOL   156      10.793  24.266  18.340  1.00  0.00           H    
ATOM   1822 6H81 MOL   156      11.999  23.084  18.901  1.00  0.00           H    
ATOM   1823  P84 MOL   157      24.666  14.912   2.920  1.00  0.00           P    
ATOM   1824  O84 MOL   157      26.278  14.532   3.138  1.00  0.00           O    
ATOM   1825  C84 MOL   157      26.625  13.405   3.901  1.00  0.00           C    
ATOM   1826  C84 MOL   157      27.963  12.956   3.540  1.00  0.00           C    
ATOM   1827  O84 MOL   157      23.863  14.879   4.137  1.00  0.00           O    
ATOM   1828  O84 MOL   157      24.024  13.871   1.878  1.00  0.00           O    
ATOM   1829  C84 MOL   157      24.627  13.250   0.763  1.00  0.00           C    
ATOM   1830  C85 MOL   157      23.802  12.945  -0.388  1.00  0.00           C    
ATOM   1831  O85 MOL   157      24.502  16.375   2.375  1.00  0.00           O    
ATOM   1832  C85 MOL   157      25.658  17.023   1.951  1.00  0.00           C    
ATOM   1833  C85 MOL   157      26.466  17.570   2.967  1.00  0.00           C    
ATOM   1834 4H85 MOL   157      25.996  12.488   3.629  1.00  0.00           H    
ATOM   1835 5H85 MOL   157      26.519  13.568   4.913  1.00  0.00           H    
ATOM   1836 6H85 MOL   157      28.068  11.895   3.703  1.00  0.00           H    
ATOM   1837 7H85 MOL   157      28.768  13.522   4.058  1.00  0.00           H    
ATOM   1838 8H85 MOL   157      28.153  13.114   2.472  1.00  0.00           H    
ATOM   1839 9H85 MOL   157      25.191  12.366   1.193  1.00  0.00           H    
ATOM   1840 0H86 MOL   157      25.451  13.912   0.429  1.00  0.00           H    
ATOM   1841 1H86 MOL   157      24.543  12.615  -1.111  1.00  0.00           H    
ATOM   1842 2H86 MOL   157      23.228  13.796  -0.740  1.00  0.00           H    
ATOM   1843 3H86 MOL   157      23.069  12.056  -0.179  1.00  0.00           H    
ATOM   1844 4H86 MOL   157      25.313  17.778   1.215  1.00  0.00           H    
ATOM   1845 5H86 MOL   157      26.298  16.428   1.261  1.00  0.00           H    
ATOM   1846 6H86 MOL   157      26.806  16.745   3.550  1.00  0.00           H    
ATOM   1847 7H86 MOL   157      25.834  18.240   3.599  1.00  0.00           H    
ATOM   1848 8H86 MOL   157      27.304  18.151   2.480  1.00  0.00           H    
ATOM   1849  P86 MOL   158      25.091   5.988   1.832  1.00  0.00           P    
ATOM   1850  O87 MOL   158      23.973   5.151   2.678  1.00  0.00           O    
ATOM   1851  C87 MOL   158      24.244   4.250   3.685  1.00  0.00           C    
ATOM   1852  C87 MOL   158      24.936   4.728   4.898  1.00  0.00           C    
ATOM   1853  O87 MOL   158      25.960   6.932   2.562  1.00  0.00           O    
ATOM   1854  O87 MOL   158      24.412   6.605   0.545  1.00  0.00           O    
ATOM   1855  C87 MOL   158      25.010   7.350  -0.463  1.00  0.00           C    
ATOM   1856  C87 MOL   158      24.228   7.407  -1.709  1.00  0.00           C    
ATOM   1857  O87 MOL   158      26.157   4.833   1.392  1.00  0.00           O    
ATOM   1858  C87 MOL   158      25.775   3.831   0.463  1.00  0.00           C    
ATOM   1859  C87 MOL   158      26.957   3.312  -0.248  1.00  0.00           C    
ATOM   1860 0H88 MOL   158      24.840   3.437   3.208  1.00  0.00           H    
ATOM   1861 1H88 MOL   158      23.303   3.784   4.006  1.00  0.00           H    
ATOM   1862 2H88 MOL   158      24.418   5.564   5.411  1.00  0.00           H    
ATOM   1863 3H88 MOL   158      25.924   5.090   4.650  1.00  0.00           H    
ATOM   1864 4H88 MOL   158      24.942   3.977   5.700  1.00  0.00           H    
ATOM   1865 5H88 MOL   158      25.960   6.893  -0.734  1.00  0.00           H    
ATOM   1866 6H88 MOL   158      25.277   8.389  -0.154  1.00  0.00           H    
ATOM   1867 7H88 MOL   158      24.015   6.409  -2.148  1.00  0.00           H    
ATOM   1868 8H88 MOL   158      24.697   8.076  -2.435  1.00  0.00           H    
ATOM   1869 9H88 MOL   158      23.263   7.779  -1.491  1.00  0.00           H    
ATOM   1870 0H89 MOL   158      25.136   4.308  -0.388  1.00  0.00           H    
ATOM   1871 1H89 MOL   158      25.271   2.940   0.958  1.00  0.00           H    
ATOM   1872 2H89 MOL   158      26.686   3.175  -1.372  1.00  0.00           H    
ATOM   1873 3H89 MOL   158      27.308   2.252   0.114  1.00  0.00           H    
ATOM   1874 4H89 MOL   158      27.849   3.911  -0.203  1.00  0.00           H    
ATOM   1875  P89 MOL   159       3.433  22.575   8.913  1.00  0.00           P    
ATOM   1876  O89 MOL   159       4.895  22.764   9.551  1.00  0.00           O    
ATOM   1877  C89 MOL   159       6.108  22.047   9.078  1.00  0.00           C    
ATOM   1878  C89 MOL   159       6.339  22.454   7.728  1.00  0.00           C    
ATOM   1879  O89 MOL   159       3.566  22.769   7.432  1.00  0.00           O    
ATOM   1880  O90 MOL   159       2.391  23.503   9.735  1.00  0.00           O    
ATOM   1881  C90 MOL   159       2.288  23.485  11.122  1.00  0.00           C    
ATOM   1882  C90 MOL   159       1.486  24.627  11.520  1.00  0.00           C    
ATOM   1883  O90 MOL   159       3.060  21.104   9.292  1.00  0.00           O    
ATOM   1884  C90 MOL   159       3.380  19.945   8.531  1.00  0.00           C    
ATOM   1885  C90 MOL   159       2.290  19.601   7.684  1.00  0.00           C    
ATOM   1886 6H90 MOL   159       5.965  20.931   9.115  1.00  0.00           H    
ATOM   1887 7H90 MOL   159       6.949  22.390   9.690  1.00  0.00           H    
ATOM   1888 8H90 MOL   159       5.916  23.471   7.587  1.00  0.00           H    
ATOM   1889 9H90 MOL   159       5.868  21.744   6.978  1.00  0.00           H    
ATOM   1890 0H91 MOL   159       7.418  22.650   7.459  1.00  0.00           H    
ATOM   1891 1H91 MOL   159       3.292  23.372  11.632  1.00  0.00           H    
ATOM   1892 2H91 MOL   159       1.805  22.612  11.617  1.00  0.00           H    
ATOM   1893 3H91 MOL   159       2.008  25.294  12.200  1.00  0.00           H    
ATOM   1894 4H91 MOL   159       0.512  24.475  11.981  1.00  0.00           H    
ATOM   1895 5H91 MOL   159       1.386  25.240  10.569  1.00  0.00           H    
ATOM   1896 6H91 MOL   159       3.695  19.235   9.271  1.00  0.00           H    
ATOM   1897 7H91 MOL   159       4.242  20.203   7.913  1.00  0.00           H    
ATOM   1898 8H91 MOL   159       1.328  19.243   8.236  1.00  0.00           H    
ATOM   1899 9H91 MOL   159       2.490  18.857   6.862  1.00  0.00           H    
ATOM   1900 0H92 MOL   159       2.100  20.466   7.048  1.00  0.00           H    
ATOM   1901  P10 MOL   160       9.237   0.407  13.430  1.00  0.00           P    
ATOM   1902  O10 MOL   160      10.363  -0.468  14.194  1.00  0.00           O    
ATOM   1903  C10 MOL   160       9.982  -1.697  14.814  1.00  0.00           C    
ATOM   1904  C10 MOL   160       9.352  -1.647  16.186  1.00  0.00           C    
ATOM   1905  O10 MOL   160       9.047   0.083  12.022  1.00  0.00           O    
ATOM   1906  O10 MOL   160       9.800   1.990  13.439  1.00  0.00           O    
ATOM   1907  C10 MOL   160      11.128   2.423  13.608  1.00  0.00           C    
ATOM   1908  C10 MOL   160      11.467   3.503  12.708  1.00  0.00           C    
ATOM   1909  O10 MOL   160       7.743   0.239  14.015  1.00  0.00           O    
ATOM   1910  C10 MOL   160       6.748   1.211  13.737  1.00  0.00           C    
ATOM   1911  C10 MOL   160       5.574   0.827  14.426  1.00  0.00           C    
ATOM   1912  H10 MOL   160      10.800  -2.427  14.891  1.00  0.00           H    
ATOM   1913  H10 MOL   160       9.326  -2.208  14.148  1.00  0.00           H    
ATOM   1914  H10 MOL   160       9.861  -1.107  17.007  1.00  0.00           H    
ATOM   1915  H10 MOL   160       9.276  -2.660  16.561  1.00  0.00           H    
ATOM   1916  H10 MOL   160       8.342  -1.317  16.103  1.00  0.00           H    
ATOM   1917  H10 MOL   160      11.789   1.565  13.269  1.00  0.00           H    
ATOM   1918  H10 MOL   160      11.285   2.577  14.674  1.00  0.00           H    
ATOM   1919  H10 MOL   160      10.779   4.399  12.793  1.00  0.00           H    
ATOM   1920  H10 MOL   160      11.362   3.186  11.677  1.00  0.00           H    
ATOM   1921  H10 MOL   160      12.552   3.786  12.834  1.00  0.00           H    
ATOM   1922  H10 MOL   160       6.553   1.322  12.615  1.00  0.00           H    
ATOM   1923  H10 MOL   160       7.090   2.196  14.005  1.00  0.00           H    
ATOM   1924  H10 MOL   160       5.290  -0.222  14.234  1.00  0.00           H    
ATOM   1925  H10 MOL   160       4.722   1.367  14.016  1.00  0.00           H    
ATOM   1926  H10 MOL   160       5.582   1.071  15.490  1.00  0.00           H    
ATOM   1927  P10 MOL   161      18.764  24.978   3.425  1.00  0.00           P    
ATOM   1928  O10 MOL   161      18.419  24.871   5.004  1.00  0.00           O    
ATOM   1929  C10 MOL   161      19.129  25.551   6.068  1.00  0.00           C    
ATOM   1930  C10 MOL   161      18.454  25.490   7.368  1.00  0.00           C    
ATOM   1931  O10 MOL   161      17.559  24.586   2.647  1.00  0.00           O    
ATOM   1932  O10 MOL   161      20.069  24.084   3.166  1.00  0.00           O    
ATOM   1933  C10 MOL   161      20.222  22.760   2.721  1.00  0.00           C    
ATOM   1934  C10 MOL   161      21.650  22.381   2.775  1.00  0.00           C    
ATOM   1935  O10 MOL   161      19.201  26.554   3.174  1.00  0.00           O    
ATOM   1936  C10 MOL   161      18.121  27.496   2.843  1.00  0.00           C    
ATOM   1937  C10 MOL   161      17.332  27.927   3.927  1.00  0.00           C    
ATOM   1938  H10 MOL   161      19.206  26.616   5.819  1.00  0.00           H    
ATOM   1939  H10 MOL   161      20.074  25.083   6.173  1.00  0.00           H    
ATOM   1940  H10 MOL   161      18.064  24.444   7.574  1.00  0.00           H    
ATOM   1941  H10 MOL   161      17.548  26.159   7.382  1.00  0.00           H    
ATOM   1942  H10 MOL   161      19.027  25.805   8.223  1.00  0.00           H    
ATOM   1943  H10 MOL   161      19.868  22.780   1.639  1.00  0.00           H    
ATOM   1944  H10 MOL   161      19.605  22.043   3.389  1.00  0.00           H    
ATOM   1945  H10 MOL   161      22.029  22.376   3.837  1.00  0.00           H    
ATOM   1946  H10 MOL   161      22.264  23.145   2.082  1.00  0.00           H    
ATOM   1947  H10 MOL   161      21.779  21.402   2.161  1.00  0.00           H    
ATOM   1948  H10 MOL   161      17.537  26.979   2.007  1.00  0.00           H    
ATOM   1949  H10 MOL   161      18.586  28.421   2.448  1.00  0.00           H    
ATOM   1950  H11 MOL   161      18.011  28.071   4.893  1.00  0.00           H    
ATOM   1951  H11 MOL   161      16.611  27.166   4.211  1.00  0.00           H    
ATOM   1952  H11 MOL   161      16.763  28.807   3.603  1.00  0.00           H    
ATOM   1953  P11 MOL   162       3.554   5.816  24.959  1.00  0.00           P    
ATOM   1954  O11 MOL   162       3.364   6.007  23.385  1.00  0.00           O    
ATOM   1955  C11 MOL   162       3.741   7.221  22.707  1.00  0.00           C    
ATOM   1956  C11 MOL   162       2.764   7.610  21.694  1.00  0.00           C    
ATOM   1957  O11 MOL   162       3.222   4.424  25.177  1.00  0.00           O    
ATOM   1958  O11 MOL   162       2.578   6.866  25.645  1.00  0.00           O    
ATOM   1959  C11 MOL   162       1.270   6.892  25.138  1.00  0.00           C    
ATOM   1960  C11 MOL   162       0.473   5.868  25.733  1.00  0.00           C    
ATOM   1961  O11 MOL   162       5.062   6.195  25.343  1.00  0.00           O    
ATOM   1962  C11 MOL   162       5.903   5.490  26.290  1.00  0.00           C    
ATOM   1963  C11 MOL   162       6.902   6.379  26.909  1.00  0.00           C    
ATOM   1964  H11 MOL   162       4.758   7.081  22.258  1.00  0.00           H    
ATOM   1965  H11 MOL   162       3.818   7.999  23.453  1.00  0.00           H    
ATOM   1966  H11 MOL   162       2.571   6.744  21.068  1.00  0.00           H    
ATOM   1967  H11 MOL   162       2.985   8.438  20.963  1.00  0.00           H    
ATOM   1968  H11 MOL   162       1.769   7.897  22.199  1.00  0.00           H    
ATOM   1969  H11 MOL   162       1.260   6.839  24.056  1.00  0.00           H    
ATOM   1970  H11 MOL   162       0.891   7.834  25.404  1.00  0.00           H    
ATOM   1971  H11 MOL   162       0.622   5.753  26.804  1.00  0.00           H    
ATOM   1972  H11 MOL   162       0.582   4.977  25.136  1.00  0.00           H    
ATOM   1973  H11 MOL   162      -0.620   6.103  25.575  1.00  0.00           H    
ATOM   1974  H11 MOL   162       6.357   4.604  25.839  1.00  0.00           H    
ATOM   1975  H11 MOL   162       5.196   5.129  27.087  1.00  0.00           H    
ATOM   1976  H11 MOL   162       6.355   7.276  27.283  1.00  0.00           H    
ATOM   1977  H11 MOL   162       7.570   6.693  26.155  1.00  0.00           H    
ATOM   1978  H11 MOL   162       7.407   5.913  27.761  1.00  0.00           H    
ATOM   1979  P11 MOL   163      21.944   9.413  10.421  1.00  0.00           P    
ATOM   1980  O11 MOL   163      20.993  10.671   9.913  1.00  0.00           O    
ATOM   1981  C11 MOL   163      21.178  11.305   8.643  1.00  0.00           C    
ATOM   1982  C11 MOL   163      20.154  12.220   8.220  1.00  0.00           C    
ATOM   1983  O11 MOL   163      23.091   9.196   9.633  1.00  0.00           O    
ATOM   1984  O11 MOL   163      21.026   8.144  10.731  1.00  0.00           O    
ATOM   1985  C11 MOL   163      19.994   8.101  11.682  1.00  0.00           C    
ATOM   1986  C11 MOL   163      20.432   7.556  12.941  1.00  0.00           C    
ATOM   1987  O11 MOL   163      22.677   9.807  11.802  1.00  0.00           O    
ATOM   1988  C11 MOL   163      23.590  10.963  11.810  1.00  0.00           C    
ATOM   1989  C11 MOL   163      24.042  11.258  13.170  1.00  0.00           C    
ATOM   1990  H11 MOL   163      21.259  10.570   7.906  1.00  0.00           H    
ATOM   1991  H11 MOL   163      22.149  11.834   8.665  1.00  0.00           H    
ATOM   1992  H11 MOL   163      19.872  12.687   9.138  1.00  0.00           H    
ATOM   1993  H11 MOL   163      19.358  11.644   7.839  1.00  0.00           H    
ATOM   1994  H11 MOL   163      20.492  12.923   7.484  1.00  0.00           H    
ATOM   1995  H11 MOL   163      19.123   7.533  11.253  1.00  0.00           H    
ATOM   1996  H11 MOL   163      19.731   9.184  11.972  1.00  0.00           H    
ATOM   1997  H11 MOL   163      21.006   8.326  13.462  1.00  0.00           H    
ATOM   1998  H11 MOL   163      21.041   6.673  12.786  1.00  0.00           H    
ATOM   1999  H11 MOL   163      19.556   7.265  13.537  1.00  0.00           H    
ATOM   2000  H11 MOL   163      23.022  11.836  11.470  1.00  0.00           H    
ATOM   2001  H11 MOL   163      24.439  10.872  11.131  1.00  0.00           H    
ATOM   2002  H11 MOL   163      23.155  11.320  13.840  1.00  0.00           H    
ATOM   2003  H11 MOL   163      24.631  12.216  13.181  1.00  0.00           H    
ATOM   2004  H11 MOL   163      24.783  10.519  13.466  1.00  0.00           H    
ATOM   2005  P12 MOL   164      26.551   7.506   9.764  1.00  0.00           P    
ATOM   2006  O12 MOL   164      27.724   7.058   8.698  1.00  0.00           O    
ATOM   2007  C12 MOL   164      27.420   6.123   7.685  1.00  0.00           C    
ATOM   2008  C12 MOL   164      28.215   6.331   6.478  1.00  0.00           C    
ATOM   2009  O12 MOL   164      25.691   8.491   9.208  1.00  0.00           O    
ATOM   2010  O12 MOL   164      27.336   8.099  11.017  1.00  0.00           O    
ATOM   2011  C12 MOL   164      28.565   8.742  10.913  1.00  0.00           C    
ATOM   2012  C12 MOL   164      28.909   9.465  12.078  1.00  0.00           C    
ATOM   2013  O12 MOL   164      25.692   6.216  10.271  1.00  0.00           O    
ATOM   2014  C12 MOL   164      25.215   5.983  11.611  1.00  0.00           C    
ATOM   2015  C12 MOL   164      24.303   7.008  12.149  1.00  0.00           C    
ATOM   2016  H12 MOL   164      26.356   6.210   7.437  1.00  0.00           H    
ATOM   2017  H12 MOL   164      27.555   5.082   8.037  1.00  0.00           H    
ATOM   2018  H12 MOL   164      28.112   7.360   6.173  1.00  0.00           H    
ATOM   2019  H12 MOL   164      27.958   5.767   5.577  1.00  0.00           H    
ATOM   2020  H12 MOL   164      29.311   6.261   6.576  1.00  0.00           H    
ATOM   2021  H12 MOL   164      28.760   9.362  10.035  1.00  0.00           H    
ATOM   2022  H12 MOL   164      29.251   7.847  10.899  1.00  0.00           H    
ATOM   2023  H12 MOL   164      29.090   8.785  12.954  1.00  0.00           H    
ATOM   2024  H12 MOL   164      28.132  10.133  12.411  1.00  0.00           H    
ATOM   2025  H12 MOL   164      29.826   9.976  11.781  1.00  0.00           H    
ATOM   2026  H12 MOL   164      26.048   5.789  12.286  1.00  0.00           H    
ATOM   2027  H12 MOL   164      24.558   5.091  11.435  1.00  0.00           H    
ATOM   2028  H12 MOL   164      23.633   7.329  11.323  1.00  0.00           H    
ATOM   2029  H12 MOL   164      24.923   7.885  12.475  1.00  0.00           H    
ATOM   2030  H12 MOL   164      23.750   6.602  13.021  1.00  0.00           H    
ATOM   2031  P12 MOL   165       7.146  21.710  23.045  1.00  0.00           P    
ATOM   2032  O12 MOL   165       8.390  20.687  23.054  1.00  0.00           O    
ATOM   2033  C12 MOL   165       8.200  19.349  23.594  1.00  0.00           C    
ATOM   2034  C12 MOL   165       7.288  18.474  22.894  1.00  0.00           C    
ATOM   2035  O12 MOL   165       6.021  21.404  23.853  1.00  0.00           O    
ATOM   2036  O12 MOL   165       6.703  21.815  21.476  1.00  0.00           O    
ATOM   2037  C12 MOL   165       7.734  21.590  20.481  1.00  0.00           C    
ATOM   2038  C12 MOL   165       7.469  22.658  19.500  1.00  0.00           C    
ATOM   2039  O12 MOL   165       7.667  23.140  23.560  1.00  0.00           O    
ATOM   2040  C12 MOL   165       6.771  24.300  23.395  1.00  0.00           C    
ATOM   2041  C12 MOL   165       6.857  25.134  24.544  1.00  0.00           C    
ATOM   2042  H12 MOL   165       7.951  19.455  24.649  1.00  0.00           H    
ATOM   2043  H12 MOL   165       9.163  18.891  23.462  1.00  0.00           H    
ATOM   2044  H12 MOL   165       7.643  18.481  21.812  1.00  0.00           H    
ATOM   2045  H12 MOL   165       6.311  18.858  22.991  1.00  0.00           H    
ATOM   2046  H13 MOL   165       7.300  17.476  23.332  1.00  0.00           H    
ATOM   2047  H13 MOL   165       7.639  20.598  20.129  1.00  0.00           H    
ATOM   2048  H13 MOL   165       8.802  21.771  20.771  1.00  0.00           H    
ATOM   2049  H13 MOL   165       6.386  22.564  19.185  1.00  0.00           H    
ATOM   2050  H13 MOL   165       8.029  22.446  18.518  1.00  0.00           H    
ATOM   2051  H13 MOL   165       7.683  23.628  19.923  1.00  0.00           H    
ATOM   2052  H13 MOL   165       5.690  24.075  23.192  1.00  0.00           H    
ATOM   2053  H13 MOL   165       7.110  24.838  22.472  1.00  0.00           H    
ATOM   2054  H13 MOL   165       6.691  26.190  24.298  1.00  0.00           H    
ATOM   2055  H13 MOL   165       7.802  24.937  25.046  1.00  0.00           H    
ATOM   2056  H13 MOL   165       6.058  24.875  25.290  1.00  0.00           H    
ATOM   2057  P13 MOL   166       0.404   4.507   9.543  1.00  0.00           P    
ATOM   2058  O13 MOL   166       0.324   6.066   9.345  1.00  0.00           O    
ATOM   2059  C13 MOL   166       0.051   6.854  10.501  1.00  0.00           C    
ATOM   2060  C13 MOL   166       1.276   7.346  11.163  1.00  0.00           C    
ATOM   2061  O13 MOL   166       1.217   4.065  10.721  1.00  0.00           O    
ATOM   2062  O13 MOL   166       0.991   3.953   8.241  1.00  0.00           O    
ATOM   2063  C13 MOL   166       2.015   2.896   8.229  1.00  0.00           C    
ATOM   2064  C13 MOL   166       2.198   2.464   6.873  1.00  0.00           C    
ATOM   2065  O13 MOL   166      -1.048   3.943   9.707  1.00  0.00           O    
ATOM   2066  C13 MOL   166      -2.115   4.199   8.800  1.00  0.00           C    
ATOM   2067  C13 MOL   166      -2.050   3.178   7.766  1.00  0.00           C    
ATOM   2068  H13 MOL   166      -0.547   6.343  11.221  1.00  0.00           H    
ATOM   2069  H13 MOL   166      -0.549   7.806  10.194  1.00  0.00           H    
ATOM   2070  H13 MOL   166       0.993   7.804  12.139  1.00  0.00           H    
ATOM   2071  H13 MOL   166       1.791   8.091  10.542  1.00  0.00           H    
ATOM   2072  H13 MOL   166       1.995   6.545  11.370  1.00  0.00           H    
ATOM   2073  H13 MOL   166       1.702   2.097   8.771  1.00  0.00           H    
ATOM   2074  H13 MOL   166       2.773   3.318   8.910  1.00  0.00           H    
ATOM   2075  H13 MOL   166       1.198   2.429   6.439  1.00  0.00           H    
ATOM   2076  H13 MOL   166       2.706   1.474   6.740  1.00  0.00           H    
ATOM   2077  H13 MOL   166       2.713   3.274   6.227  1.00  0.00           H    
ATOM   2078  H13 MOL   166      -2.050   5.267   8.470  1.00  0.00           H    
ATOM   2079  H13 MOL   166      -3.102   4.002   9.237  1.00  0.00           H    
ATOM   2080  H13 MOL   166      -2.008   2.209   8.213  1.00  0.00           H    
ATOM   2081  H13 MOL   166      -1.085   3.090   7.144  1.00  0.00           H    
ATOM   2082  H13 MOL   166      -2.870   3.238   7.012  1.00  0.00           H    
ATOM   2083  P13 MOL   167       5.710  27.599  30.353  1.00  0.00           P    
ATOM   2084  O13 MOL   167       5.560  29.143  30.701  1.00  0.00           O    
ATOM   2085  C13 MOL   167       4.606  30.054  30.104  1.00  0.00           C    
ATOM   2086  C13 MOL   167       4.434  31.232  30.917  1.00  0.00           C    
ATOM   2087  O13 MOL   167       6.483  27.535  29.098  1.00  0.00           O    
ATOM   2088  O13 MOL   167       4.301  26.814  30.153  1.00  0.00           O    
ATOM   2089  C13 MOL   167       4.230  25.720  29.224  1.00  0.00           C    
ATOM   2090  C13 MOL   167       2.859  25.249  29.217  1.00  0.00           C    
ATOM   2091  O13 MOL   167       6.444  26.964  31.627  1.00  0.00           O    
ATOM   2092  C13 MOL   167       7.854  27.125  31.732  1.00  0.00           C    
ATOM   2093  C13 MOL   167       8.301  27.735  32.994  1.00  0.00           C    
ATOM   2094  H13 MOL   167       3.721  29.465  29.921  1.00  0.00           H    
ATOM   2095  H13 MOL   167       4.943  30.392  29.091  1.00  0.00           H    
ATOM   2096  H13 MOL   167       5.413  31.655  31.180  1.00  0.00           H    
ATOM   2097  H13 MOL   167       3.930  31.073  31.913  1.00  0.00           H    
ATOM   2098  H13 MOL   167       3.979  32.103  30.401  1.00  0.00           H    
ATOM   2099  H13 MOL   167       4.800  24.886  29.599  1.00  0.00           H    
ATOM   2100  H13 MOL   167       4.580  26.043  28.275  1.00  0.00           H    
ATOM   2101  H13 MOL   167       2.201  25.992  28.672  1.00  0.00           H    
ATOM   2102  H13 MOL   167       2.592  25.226  30.255  1.00  0.00           H    
ATOM   2103  H13 MOL   167       2.715  24.237  28.746  1.00  0.00           H    
ATOM   2104  H13 MOL   167       8.249  27.845  31.020  1.00  0.00           H    
ATOM   2105  H13 MOL   167       8.316  26.170  31.517  1.00  0.00           H    
ATOM   2106  H13 MOL   167       7.944  28.724  33.157  1.00  0.00           H    
ATOM   2107  H13 MOL   167       9.413  27.940  32.912  1.00  0.00           H    
ATOM   2108  H13 MOL   167       8.079  27.115  33.884  1.00  0.00           H    
ATOM   2109  P13 MOL   168       4.680   0.951  19.988  1.00  0.00           P    
ATOM   2110  O13 MOL   168       5.434   0.849  18.621  1.00  0.00           O    
ATOM   2111  C13 MOL   168       5.137  -0.371  17.907  1.00  0.00           C    
ATOM   2112  C13 MOL   168       3.860  -0.381  17.271  1.00  0.00           C    
ATOM   2113  O13 MOL   168       3.410   1.702  19.797  1.00  0.00           O    
ATOM   2114  O13 MOL   168       5.540   1.897  20.962  1.00  0.00           O    
ATOM   2115  C13 MOL   168       5.066   2.966  21.756  1.00  0.00           C    
ATOM   2116  C13 MOL   168       4.837   4.091  20.834  1.00  0.00           C    
ATOM   2117  O13 MOL   168       4.440  -0.446  20.704  1.00  0.00           O    
ATOM   2118  C13 MOL   168       4.175  -0.601  22.144  1.00  0.00           C    
ATOM   2119  C13 MOL   168       5.413  -0.387  22.905  1.00  0.00           C    
ATOM   2120  H13 MOL   168       5.322  -1.203  18.663  1.00  0.00           H    
ATOM   2121  H13 MOL   168       6.018  -0.497  17.235  1.00  0.00           H    
ATOM   2122  H13 MOL   168       3.059  -0.294  18.019  1.00  0.00           H    
ATOM   2123  H13 MOL   168       3.773  -1.359  16.802  1.00  0.00           H    
ATOM   2124  H13 MOL   168       3.895   0.410  16.544  1.00  0.00           H    
ATOM   2125  H13 MOL   168       5.745   3.334  22.499  1.00  0.00           H    
ATOM   2126  H13 MOL   168       4.232   2.602  22.361  1.00  0.00           H    
ATOM   2127  H13 MOL   168       5.493   4.894  21.215  1.00  0.00           H    
ATOM   2128  H13 MOL   168       3.838   4.502  20.887  1.00  0.00           H    
ATOM   2129  H13 MOL   168       5.125   3.785  19.812  1.00  0.00           H    
ATOM   2130  H13 MOL   168       3.840  -1.688  22.366  1.00  0.00           H    
ATOM   2131  H13 MOL   168       3.265  -0.095  22.422  1.00  0.00           H    
ATOM   2132  H13 MOL   168       5.238  -0.578  23.958  1.00  0.00           H    
ATOM   2133  H13 MOL   168       5.894   0.650  22.774  1.00  0.00           H    
ATOM   2134  H13 MOL   168       6.163  -1.069  22.515  1.00  0.00           H    
ATOM   2135  P13 MOL   169       4.891  20.091   4.761  1.00  0.00           P    
ATOM   2136  O13 MOL   169       6.496  20.113   5.043  1.00  0.00           O    
ATOM   2137  C13 MOL   169       7.447  20.801   4.250  1.00  0.00           C    
ATOM   2138  C13 MOL   169       8.326  19.870   3.491  1.00  0.00           C    
ATOM   2139  O13 MOL   169       4.152  21.356   5.105  1.00  0.00           O    
ATOM   2140  O13 MOL   169       4.209  18.781   5.325  1.00  0.00           O    
ATOM   2141  C13 MOL   169       4.835  17.565   5.815  1.00  0.00           C    
ATOM   2142  C13 MOL   169       5.766  16.983   4.841  1.00  0.00           C    
ATOM   2143  O13 MOL   169       4.698  20.049   3.190  1.00  0.00           O    
ATOM   2144  C13 MOL   169       3.512  20.242   2.451  1.00  0.00           C    
ATOM   2145  C13 MOL   169       3.407  19.319   1.299  1.00  0.00           C    
ATOM   2146  H14 MOL   169       8.105  21.351   4.940  1.00  0.00           H    
ATOM   2147  H14 MOL   169       6.845  21.410   3.564  1.00  0.00           H    
ATOM   2148  H14 MOL   169       7.674  19.090   3.085  1.00  0.00           H    
ATOM   2149  H14 MOL   169       9.136  19.463   4.110  1.00  0.00           H    
ATOM   2150  H14 MOL   169       8.675  20.404   2.628  1.00  0.00           H    
ATOM   2151  H14 MOL   169       4.105  16.878   6.225  1.00  0.00           H    
ATOM   2152  H14 MOL   169       5.340  17.844   6.735  1.00  0.00           H    
ATOM   2153  H14 MOL   169       5.966  15.998   5.198  1.00  0.00           H    
ATOM   2154  H14 MOL   169       6.679  17.598   4.645  1.00  0.00           H    
ATOM   2155  H14 MOL   169       5.368  16.896   3.795  1.00  0.00           H    
ATOM   2156  H14 MOL   169       3.314  21.268   2.099  1.00  0.00           H    
ATOM   2157  H14 MOL   169       2.651  19.886   3.059  1.00  0.00           H    
ATOM   2158  H14 MOL   169       4.180  19.694   0.556  1.00  0.00           H    
ATOM   2159  H14 MOL   169       2.461  19.429   0.805  1.00  0.00           H    
ATOM   2160  H14 MOL   169       3.726  18.265   1.553  1.00  0.00           H    
ATOM   2161  P14 MOL   170      27.375  19.778  27.545  1.00  0.00           P    
ATOM   2162  O14 MOL   170      26.792  19.124  28.842  1.00  0.00           O    
ATOM   2163  C14 MOL   170      27.258  19.392  30.182  1.00  0.00           C    
ATOM   2164  C14 MOL   170      26.311  18.883  31.147  1.00  0.00           C    
ATOM   2165  O14 MOL   170      28.192  20.969  27.669  1.00  0.00           O    
ATOM   2166  O14 MOL   170      26.180  20.190  26.560  1.00  0.00           O    
ATOM   2167  C14 MOL   170      25.675  19.256  25.573  1.00  0.00           C    
ATOM   2168  C14 MOL   170      24.779  18.283  26.124  1.00  0.00           C    
ATOM   2169  O14 MOL   170      28.337  18.660  26.820  1.00  0.00           O    
ATOM   2170  C14 MOL   170      28.946  17.566  27.537  1.00  0.00           C    
ATOM   2171  C14 MOL   170      28.292  16.353  26.968  1.00  0.00           C    
ATOM   2172  H14 MOL   170      27.365  20.430  30.418  1.00  0.00           H    
ATOM   2173  H14 MOL   170      28.184  18.924  30.305  1.00  0.00           H    
ATOM   2174  H14 MOL   170      25.313  19.385  30.974  1.00  0.00           H    
ATOM   2175  H14 MOL   170      26.663  19.060  32.195  1.00  0.00           H    
ATOM   2176  H14 MOL   170      26.141  17.825  31.033  1.00  0.00           H    
ATOM   2177  H14 MOL   170      26.469  18.735  25.025  1.00  0.00           H    
ATOM   2178  H14 MOL   170      25.036  19.813  24.875  1.00  0.00           H    
ATOM   2179  H14 MOL   170      24.253  17.748  25.357  1.00  0.00           H    
ATOM   2180  H14 MOL   170      24.039  18.826  26.727  1.00  0.00           H    
ATOM   2181  H14 MOL   170      25.393  17.655  26.831  1.00  0.00           H    
ATOM   2182  H14 MOL   170      28.906  17.498  28.643  1.00  0.00           H    
ATOM   2183  H14 MOL   170      30.023  17.533  27.240  1.00  0.00           H    
ATOM   2184  H14 MOL   170      28.158  16.621  25.929  1.00  0.00           H    
ATOM   2185  H14 MOL   170      27.322  16.152  27.389  1.00  0.00           H    
ATOM   2186  H14 MOL   170      28.988  15.440  27.011  1.00  0.00           H    
ATOM   2187  P14 MOL   171       5.634  26.949  17.450  1.00  0.00           P    
ATOM   2188  O14 MOL   171       4.369  27.466  16.544  1.00  0.00           O    
ATOM   2189  C14 MOL   171       3.486  26.418  16.157  1.00  0.00           C    
ATOM   2190  C14 MOL   171       2.579  27.023  15.165  1.00  0.00           C    
ATOM   2191  O14 MOL   171       5.314  25.680  18.171  1.00  0.00           O    
ATOM   2192  O14 MOL   171       6.051  28.133  18.466  1.00  0.00           O    
ATOM   2193  C14 MOL   171       5.628  28.128  19.825  1.00  0.00           C    
ATOM   2194  C14 MOL   171       6.620  27.536  20.759  1.00  0.00           C    
ATOM   2195  O14 MOL   171       6.733  26.483  16.366  1.00  0.00           O    
ATOM   2196  C14 MOL   171       8.115  26.788  16.513  1.00  0.00           C    
ATOM   2197  C14 MOL   171       8.953  25.648  16.477  1.00  0.00           C    
ATOM   2198  H14 MOL   171       2.942  25.975  17.029  1.00  0.00           H    
ATOM   2199  H14 MOL   171       4.119  25.643  15.733  1.00  0.00           H    
ATOM   2200  H14 MOL   171       3.242  27.558  14.460  1.00  0.00           H    
ATOM   2201  H14 MOL   171       1.705  27.664  15.483  1.00  0.00           H    
ATOM   2202  H14 MOL   171       2.082  26.184  14.611  1.00  0.00           H    
ATOM   2203  H14 MOL   171       4.627  27.747  19.893  1.00  0.00           H    
ATOM   2204  H14 MOL   171       5.519  29.183  20.122  1.00  0.00           H    
ATOM   2205  H14 MOL   171       6.212  27.407  21.780  1.00  0.00           H    
ATOM   2206  H14 MOL   171       7.550  28.221  20.862  1.00  0.00           H    
ATOM   2207  H14 MOL   171       6.913  26.608  20.399  1.00  0.00           H    
ATOM   2208  H14 MOL   171       8.309  27.377  17.505  1.00  0.00           H    
ATOM   2209  H14 MOL   171       8.532  27.433  15.758  1.00  0.00           H    
ATOM   2210  H14 MOL   171       8.917  25.010  17.363  1.00  0.00           H    
ATOM   2211  H14 MOL   171      10.014  26.036  16.438  1.00  0.00           H    
ATOM   2212  H14 MOL   171       8.666  25.105  15.618  1.00  0.00           H    
ATOM   2213  P14 MOL   172      22.907  25.808  23.494  1.00  0.00           P    
ATOM   2214  O14 MOL   172      22.150  26.008  22.111  1.00  0.00           O    
ATOM   2215  C14 MOL   172      22.538  26.813  21.002  1.00  0.00           C    
ATOM   2216  C14 MOL   172      22.435  28.271  21.155  1.00  0.00           C    
ATOM   2217  O14 MOL   172      24.329  26.118  23.452  1.00  0.00           O    
ATOM   2218  O14 MOL   172      22.447  24.419  24.137  1.00  0.00           O    
ATOM   2219  C14 MOL   172      23.178  23.733  25.152  1.00  0.00           C    
ATOM   2220  C15 MOL   172      23.581  22.406  24.657  1.00  0.00           C    
ATOM   2221  O15 MOL   172      22.389  26.985  24.420  1.00  0.00           O    
ATOM   2222  C15 MOL   172      21.045  27.190  24.773  1.00  0.00           C    
ATOM   2223  C15 MOL   172      20.808  28.433  25.447  1.00  0.00           C    
ATOM   2224  H15 MOL   172      21.954  26.550  20.124  1.00  0.00           H    
ATOM   2225  H15 MOL   172      23.595  26.514  20.889  1.00  0.00           H    
ATOM   2226  H15 MOL   172      23.164  28.682  21.972  1.00  0.00           H    
ATOM   2227  H15 MOL   172      21.459  28.743  21.194  1.00  0.00           H    
ATOM   2228  H15 MOL   172      22.828  28.685  20.210  1.00  0.00           H    
ATOM   2229  H15 MOL   172      22.587  23.562  26.007  1.00  0.00           H    
ATOM   2230  H15 MOL   172      24.112  24.291  25.369  1.00  0.00           H    
ATOM   2231  H15 MOL   172      24.248  22.363  23.828  1.00  0.00           H    
ATOM   2232  H15 MOL   172      22.695  21.761  24.516  1.00  0.00           H    
ATOM   2233  H15 MOL   172      24.180  21.909  25.456  1.00  0.00           H    
ATOM   2234  H15 MOL   172      20.721  26.311  25.295  1.00  0.00           H    
ATOM   2235  H15 MOL   172      20.380  27.212  23.886  1.00  0.00           H    
ATOM   2236  H15 MOL   172      21.251  29.269  24.939  1.00  0.00           H    
ATOM   2237  H15 MOL   172      21.478  28.401  26.309  1.00  0.00           H    
ATOM   2238  H15 MOL   172      19.732  28.591  25.771  1.00  0.00           H    
ATOM   2239  P15 MOL   173      27.548  26.452  21.199  1.00  0.00           P    
ATOM   2240  O15 MOL   173      26.615  25.334  20.522  1.00  0.00           O    
ATOM   2241  C15 MOL   173      26.717  24.008  20.984  1.00  0.00           C    
ATOM   2242  C15 MOL   173      26.088  23.013  20.114  1.00  0.00           C    
ATOM   2243  O15 MOL   173      27.147  26.737  22.613  1.00  0.00           O    
ATOM   2244  O15 MOL   173      27.444  27.839  20.374  1.00  0.00           O    
ATOM   2245  C15 MOL   173      26.751  27.999  19.173  1.00  0.00           C    
ATOM   2246  C15 MOL   173      27.036  29.220  18.555  1.00  0.00           C    
ATOM   2247  O15 MOL   173      29.076  25.887  21.334  1.00  0.00           O    
ATOM   2248  C15 MOL   173      30.073  26.561  22.120  1.00  0.00           C    
ATOM   2249  C15 MOL   173      30.277  27.966  21.741  1.00  0.00           C    
ATOM   2250  H15 MOL   173      26.242  23.965  22.016  1.00  0.00           H    
ATOM   2251  H15 MOL   173      27.819  23.656  21.183  1.00  0.00           H    
ATOM   2252  H15 MOL   173      25.376  23.593  19.488  1.00  0.00           H    
ATOM   2253  H15 MOL   173      25.599  22.213  20.698  1.00  0.00           H    
ATOM   2254  H15 MOL   173      26.757  22.488  19.377  1.00  0.00           H    
ATOM   2255  H15 MOL   173      25.677  27.966  19.446  1.00  0.00           H    
ATOM   2256  H15 MOL   173      27.083  27.215  18.545  1.00  0.00           H    
ATOM   2257  H15 MOL   173      26.480  29.221  17.613  1.00  0.00           H    
ATOM   2258  H15 MOL   173      28.131  29.375  18.525  1.00  0.00           H    
ATOM   2259  H15 MOL   173      26.505  30.064  19.085  1.00  0.00           H    
ATOM   2260  H15 MOL   173      31.057  26.061  22.064  1.00  0.00           H    
ATOM   2261  H15 MOL   173      29.725  26.619  23.163  1.00  0.00           H    
ATOM   2262  H15 MOL   173      29.342  28.676  21.677  1.00  0.00           H    
ATOM   2263  H15 MOL   173      30.678  27.965  20.739  1.00  0.00           H    
ATOM   2264  H15 MOL   173      31.023  28.474  22.313  1.00  0.00           H    
ATOM   2265  P15 MOL   174      29.490  24.811  29.993  1.00  0.00           P    
ATOM   2266  O15 MOL   174      30.996  25.214  30.356  1.00  0.00           O    
ATOM   2267  C15 MOL   174      31.488  26.337  31.173  1.00  0.00           C    
ATOM   2268  C16 MOL   174      31.014  27.617  30.768  1.00  0.00           C    
ATOM   2269  O16 MOL   174      29.447  23.600  29.196  1.00  0.00           O    
ATOM   2270  O16 MOL   174      28.878  25.910  29.066  1.00  0.00           O    
ATOM   2271  C16 MOL   174      29.627  26.258  27.869  1.00  0.00           C    
ATOM   2272  C16 MOL   174      28.890  27.150  26.937  1.00  0.00           C    
ATOM   2273  O16 MOL   174      28.668  24.828  31.367  1.00  0.00           O    
ATOM   2274  C16 MOL   174      27.269  25.065  31.415  1.00  0.00           C    
ATOM   2275  C16 MOL   174      26.719  24.446  32.597  1.00  0.00           C    
ATOM   2276  H16 MOL   174      32.576  26.304  31.020  1.00  0.00           H    
ATOM   2277  H16 MOL   174      31.318  26.138  32.263  1.00  0.00           H    
ATOM   2278  H16 MOL   174      31.302  28.377  31.533  1.00  0.00           H    
ATOM   2279  H16 MOL   174      29.942  27.636  30.703  1.00  0.00           H    
ATOM   2280  H16 MOL   174      31.442  28.012  29.858  1.00  0.00           H    
ATOM   2281  H16 MOL   174      29.982  25.375  27.282  1.00  0.00           H    
ATOM   2282  H16 MOL   174      30.508  26.741  28.171  1.00  0.00           H    
ATOM   2283  H16 MOL   174      28.463  28.037  27.430  1.00  0.00           H    
ATOM   2284  H16 MOL   174      27.969  26.751  26.410  1.00  0.00           H    
ATOM   2285  H16 MOL   174      29.557  27.392  26.078  1.00  0.00           H    
ATOM   2286  H16 MOL   174      26.960  24.520  30.534  1.00  0.00           H    
ATOM   2287  H16 MOL   174      27.023  26.113  31.419  1.00  0.00           H    
ATOM   2288  H16 MOL   174      26.966  23.368  32.522  1.00  0.00           H    
ATOM   2289  H16 MOL   174      25.605  24.731  32.756  1.00  0.00           H    
ATOM   2290  H16 MOL   174      27.269  24.692  33.527  1.00  0.00           H    
ATOM   2291  P16 MOL   175      24.694  12.901  26.195  1.00  0.00           P    
ATOM   2292  O16 MOL   175      25.587  13.177  24.888  1.00  0.00           O    
ATOM   2293  C16 MOL   175      25.916  14.479  24.452  1.00  0.00           C    
ATOM   2294  C16 MOL   175      25.118  15.083  23.370  1.00  0.00           C    
ATOM   2295  O16 MOL   175      24.881  11.531  26.696  1.00  0.00           O    
ATOM   2296  O16 MOL   175      23.135  13.119  25.702  1.00  0.00           O    
ATOM   2297  C16 MOL   175      22.749  12.517  24.459  1.00  0.00           C    
ATOM   2298  C16 MOL   175      21.357  12.727  24.281  1.00  0.00           C    
ATOM   2299  O16 MOL   175      24.980  13.917  27.393  1.00  0.00           O    
ATOM   2300  C16 MOL   175      23.965  14.696  27.955  1.00  0.00           C    
ATOM   2301  C16 MOL   175      24.519  15.331  29.146  1.00  0.00           C    
ATOM   2302  H16 MOL   175      26.984  14.507  24.226  1.00  0.00           H    
ATOM   2303  H16 MOL   175      25.877  15.206  25.257  1.00  0.00           H    
ATOM   2304  H16 MOL   175      25.311  14.674  22.398  1.00  0.00           H    
ATOM   2305  H16 MOL   175      25.276  16.216  23.452  1.00  0.00           H    
ATOM   2306  H16 MOL   175      24.071  14.912  23.646  1.00  0.00           H    
ATOM   2307  H16 MOL   175      23.095  11.427  24.484  1.00  0.00           H    
ATOM   2308  H16 MOL   175      23.392  13.032  23.680  1.00  0.00           H    
ATOM   2309  H16 MOL   175      21.018  12.783  23.235  1.00  0.00           H    
ATOM   2310  H16 MOL   175      21.142  13.720  24.786  1.00  0.00           H    
ATOM   2311  H16 MOL   175      20.703  11.961  24.807  1.00  0.00           H    
ATOM   2312  H16 MOL   175      23.133  14.032  28.328  1.00  0.00           H    
ATOM   2313  H16 MOL   175      23.560  15.431  27.240  1.00  0.00           H    
ATOM   2314  H16 MOL   175      25.253  14.647  29.527  1.00  0.00           H    
ATOM   2315  H16 MOL   175      23.781  15.533  29.967  1.00  0.00           H    
ATOM   2316  H17 MOL   175      25.060  16.323  28.915  1.00  0.00           H    
ATOM   2317  P17 MOL   176      20.805   8.661  23.554  1.00  0.00           P    
ATOM   2318  O17 MOL   176      20.501  10.102  22.900  1.00  0.00           O    
ATOM   2319  C17 MOL   176      19.228  10.236  22.335  1.00  0.00           C    
ATOM   2320  C17 MOL   176      19.068  11.368  21.370  1.00  0.00           C    
ATOM   2321  O17 MOL   176      20.083   8.268  24.698  1.00  0.00           O    
ATOM   2322  O17 MOL   176      22.370   8.667  23.817  1.00  0.00           O    
ATOM   2323  C17 MOL   176      23.104   7.671  24.576  1.00  0.00           C    
ATOM   2324  C17 MOL   176      23.488   6.572  23.705  1.00  0.00           C    
ATOM   2325  O17 MOL   176      20.490   7.469  22.594  1.00  0.00           O    
ATOM   2326  C17 MOL   176      21.070   7.417  21.261  1.00  0.00           C    
ATOM   2327  C17 MOL   176      20.613   6.256  20.621  1.00  0.00           C    
ATOM   2328  H17 MOL   176      18.480  10.143  23.122  1.00  0.00           H    
ATOM   2329  H17 MOL   176      19.059   9.334  21.716  1.00  0.00           H    
ATOM   2330  H17 MOL   176      19.917  11.473  20.727  1.00  0.00           H    
ATOM   2331  H17 MOL   176      18.857  12.287  21.853  1.00  0.00           H    
ATOM   2332  H17 MOL   176      18.183  11.091  20.770  1.00  0.00           H    
ATOM   2333  H17 MOL   176      22.669   7.446  25.516  1.00  0.00           H    
ATOM   2334  H17 MOL   176      24.094   8.212  24.796  1.00  0.00           H    
ATOM   2335  H17 MOL   176      24.076   5.760  24.267  1.00  0.00           H    
ATOM   2336  H17 MOL   176      23.961   6.877  22.771  1.00  0.00           H    
ATOM   2337  H17 MOL   176      22.581   6.008  23.454  1.00  0.00           H    
ATOM   2338  H17 MOL   176      22.108   7.565  21.389  1.00  0.00           H    
ATOM   2339  H17 MOL   176      20.717   8.276  20.722  1.00  0.00           H    
ATOM   2340  H17 MOL   176      19.909   6.502  19.791  1.00  0.00           H    
ATOM   2341  H17 MOL   176      20.099   5.606  21.438  1.00  0.00           H    
ATOM   2342  H17 MOL   176      21.248   5.518  20.151  1.00  0.00           H    
ATOM   2343  P17 MOL   177      12.226  10.178  15.538  1.00  0.00           P    
ATOM   2344  O17 MOL   177      12.058   8.968  14.461  1.00  0.00           O    
ATOM   2345  C17 MOL   177      13.084   8.417  13.682  1.00  0.00           C    
ATOM   2346  C17 MOL   177      12.591   7.262  13.022  1.00  0.00           C    
ATOM   2347  O17 MOL   177      10.962  10.702  15.945  1.00  0.00           O    
ATOM   2348  O17 MOL   177      13.229  11.255  14.830  1.00  0.00           O    
ATOM   2349  C17 MOL   177      14.175  12.123  15.570  1.00  0.00           C    
ATOM   2350  C17 MOL   177      13.426  13.160  16.230  1.00  0.00           C    
ATOM   2351  O17 MOL   177      13.043   9.647  16.822  1.00  0.00           O    
ATOM   2352  C17 MOL   177      12.679   9.855  18.139  1.00  0.00           C    
ATOM   2353  C17 MOL   177      13.702   9.398  19.008  1.00  0.00           C    
ATOM   2354  H17 MOL   177      13.951   8.066  14.307  1.00  0.00           H    
ATOM   2355  H17 MOL   177      13.355   9.128  12.935  1.00  0.00           H    
ATOM   2356  H17 MOL   177      12.489   6.411  13.804  1.00  0.00           H    
ATOM   2357  H17 MOL   177      13.044   6.942  12.058  1.00  0.00           H    
ATOM   2358  H17 MOL   177      11.525   7.461  12.799  1.00  0.00           H    
ATOM   2359  H17 MOL   177      14.886  12.544  14.863  1.00  0.00           H    
ATOM   2360  H17 MOL   177      14.716  11.473  16.347  1.00  0.00           H    
ATOM   2361  H17 MOL   177      12.820  13.803  15.514  1.00  0.00           H    
ATOM   2362  H17 MOL   177      14.169  13.900  16.590  1.00  0.00           H    
ATOM   2363  H17 MOL   177      12.788  12.783  17.084  1.00  0.00           H    
ATOM   2364  H17 MOL   177      11.793   9.197  18.391  1.00  0.00           H    
ATOM   2365  H17 MOL   177      12.530  10.931  18.363  1.00  0.00           H    
ATOM   2366  H17 MOL   177      13.887   8.333  18.698  1.00  0.00           H    
ATOM   2367  H17 MOL   177      13.393   9.441  20.068  1.00  0.00           H    
ATOM   2368  H17 MOL   177      14.664   9.962  18.923  1.00  0.00           H    
ATOM   2369  P17 MOL   178      12.471  17.714  19.234  1.00  0.00           P    
ATOM   2370  O17 MOL   178      13.863  17.995  18.455  1.00  0.00           O    
ATOM   2371  C17 MOL   178      14.000  18.076  17.054  1.00  0.00           C    
ATOM   2372  C17 MOL   178      13.968  16.704  16.499  1.00  0.00           C    
ATOM   2373  O17 MOL   178      12.565  16.374  19.854  1.00  0.00           O    
ATOM   2374  O17 MOL   178      11.270  17.831  18.146  1.00  0.00           O    
ATOM   2375  C17 MOL   178      10.198  16.904  18.265  1.00  0.00           C    
ATOM   2376  C17 MOL   178       9.544  16.764  19.588  1.00  0.00           C    
ATOM   2377  O17 MOL   178      12.153  18.846  20.315  1.00  0.00           O    
ATOM   2378  C17 MOL   178      12.032  20.161  19.878  1.00  0.00           C    
ATOM   2379  C17 MOL   178      11.734  20.965  21.036  1.00  0.00           C    
ATOM   2380  H17 MOL   178      14.963  18.592  16.817  1.00  0.00           H    
ATOM   2381  H17 MOL   178      13.198  18.679  16.589  1.00  0.00           H    
ATOM   2382  H17 MOL   178      14.609  16.006  17.117  1.00  0.00           H    
ATOM   2383  H17 MOL   178      14.258  16.718  15.393  1.00  0.00           H    
ATOM   2384  H17 MOL   178      12.939  16.379  16.400  1.00  0.00           H    
ATOM   2385  H17 MOL   178      10.625  15.957  17.993  1.00  0.00           H    
ATOM   2386  H17 MOL   178       9.407  17.182  17.532  1.00  0.00           H    
ATOM   2387  H17 MOL   178      10.187  16.798  20.459  1.00  0.00           H    
ATOM   2388  H17 MOL   178       9.087  15.748  19.686  1.00  0.00           H    
ATOM   2389  H17 MOL   178       8.743  17.500  19.829  1.00  0.00           H    
ATOM   2390  H18 MOL   178      11.251  20.120  19.134  1.00  0.00           H    
ATOM   2391  H18 MOL   178      13.014  20.454  19.339  1.00  0.00           H    
ATOM   2392  H18 MOL   178      10.790  20.602  21.530  1.00  0.00           H    
ATOM   2393  H18 MOL   178      11.539  22.067  20.838  1.00  0.00           H    
ATOM   2394  H18 MOL   178      12.638  20.910  21.714  1.00  0.00           H    
ATOM   2395  P18 MOL   179      25.378  29.882  24.451  1.00  0.00           P    
ATOM   2396  O18 MOL   179      24.056  30.567  25.083  1.00  0.00           O    
ATOM   2397  C18 MOL   179      24.050  31.515  26.114  1.00  0.00           C    
ATOM   2398  C18 MOL   179      22.743  31.598  26.781  1.00  0.00           C    
ATOM   2399  O18 MOL   179      25.446  28.430  24.481  1.00  0.00           O    
ATOM   2400  O18 MOL   179      26.641  30.458  25.282  1.00  0.00           O    
ATOM   2401  C18 MOL   179      27.992  30.722  24.828  1.00  0.00           C    
ATOM   2402  C18 MOL   179      28.537  29.456  24.274  1.00  0.00           C    
ATOM   2403  O18 MOL   179      25.498  30.372  22.910  1.00  0.00           O    
ATOM   2404  C18 MOL   179      24.652  31.361  22.314  1.00  0.00           C    
ATOM   2405  C18 MOL   179      24.789  31.309  20.820  1.00  0.00           C    
ATOM   2406  H18 MOL   179      24.288  32.421  25.691  1.00  0.00           H    
ATOM   2407  H18 MOL   179      24.867  31.319  26.795  1.00  0.00           H    
ATOM   2408  H18 MOL   179      22.054  32.226  26.159  1.00  0.00           H    
ATOM   2409  H18 MOL   179      22.692  32.158  27.813  1.00  0.00           H    
ATOM   2410  H18 MOL   179      22.310  30.576  26.893  1.00  0.00           H    
ATOM   2411  H18 MOL   179      28.481  31.047  25.781  1.00  0.00           H    
ATOM   2412  H18 MOL   179      27.886  31.565  24.113  1.00  0.00           H    
ATOM   2413  H18 MOL   179      28.134  28.668  24.904  1.00  0.00           H    
ATOM   2414  H18 MOL   179      29.623  29.422  24.149  1.00  0.00           H    
ATOM   2415  H18 MOL   179      28.248  29.322  23.249  1.00  0.00           H    
ATOM   2416  H18 MOL   179      24.940  32.361  22.795  1.00  0.00           H    
ATOM   2417  H18 MOL   179      23.584  31.275  22.708  1.00  0.00           H    
ATOM   2418  H18 MOL   179      25.867  31.370  20.622  1.00  0.00           H    
ATOM   2419  H18 MOL   179      24.261  32.163  20.260  1.00  0.00           H    
ATOM   2420  H18 MOL   179      24.509  30.273  20.474  1.00  0.00           H    
ATOM   2421  P18 MOL   180      21.306  18.203  18.572  1.00  0.00           P    
ATOM   2422  O18 MOL   180      21.972  19.122  17.508  1.00  0.00           O    
ATOM   2423  C18 MOL   180      22.431  18.658  16.200  1.00  0.00           C    
ATOM   2424  C18 MOL   180      23.064  19.638  15.450  1.00  0.00           C    
ATOM   2425  O18 MOL   180      20.827  17.046  17.855  1.00  0.00           O    
ATOM   2426  O18 MOL   180      20.142  18.988  19.337  1.00  0.00           O    
ATOM   2427  C18 MOL   180      18.953  18.358  19.747  1.00  0.00           C    
ATOM   2428  C18 MOL   180      18.215  18.230  18.519  1.00  0.00           C    
ATOM   2429  O18 MOL   180      22.363  17.781  19.661  1.00  0.00           O    
ATOM   2430  C18 MOL   180      23.109  16.600  19.892  1.00  0.00           C    
ATOM   2431  C18 MOL   180      24.267  16.369  18.995  1.00  0.00           C    
ATOM   2432  H18 MOL   180      21.556  18.482  15.579  1.00  0.00           H    
ATOM   2433  H18 MOL   180      23.051  17.745  16.237  1.00  0.00           H    
ATOM   2434  H18 MOL   180      24.099  19.862  15.855  1.00  0.00           H    
ATOM   2435  H18 MOL   180      22.445  20.515  15.431  1.00  0.00           H    
ATOM   2436  H18 MOL   180      23.082  19.256  14.395  1.00  0.00           H    
ATOM   2437  H18 MOL   180      18.407  19.040  20.416  1.00  0.00           H    
ATOM   2438  H18 MOL   180      19.160  17.468  20.375  1.00  0.00           H    
ATOM   2439  H18 MOL   180      18.630  17.734  17.665  1.00  0.00           H    
ATOM   2440  H18 MOL   180      18.084  19.303  18.215  1.00  0.00           H    
ATOM   2441  H18 MOL   180      17.185  17.772  18.649  1.00  0.00           H    
ATOM   2442  H18 MOL   180      22.457  15.679  19.810  1.00  0.00           H    
ATOM   2443  H18 MOL   180      23.639  16.602  20.895  1.00  0.00           H    
ATOM   2444  H18 MOL   180      24.983  17.253  19.094  1.00  0.00           H    
ATOM   2445  H18 MOL   180      23.899  16.260  18.005  1.00  0.00           H    
ATOM   2446  H18 MOL   180      24.723  15.455  19.296  1.00  0.00           H    
ATOM   2447  P18 MOL   181      15.876   8.821  25.420  1.00  0.00           P    
ATOM   2448  O18 MOL   181      15.894   9.064  23.817  1.00  0.00           O    
ATOM   2449  C18 MOL   181      15.106  10.164  23.290  1.00  0.00           C    
ATOM   2450  C18 MOL   181      15.151  10.245  21.880  1.00  0.00           C    
ATOM   2451  O18 MOL   181      17.218   8.379  25.800  1.00  0.00           O    
ATOM   2452  O18 MOL   181      14.631   7.742  25.687  1.00  0.00           O    
ATOM   2453  C18 MOL   181      13.215   8.103  25.635  1.00  0.00           C    
ATOM   2454  C18 MOL   181      12.409   7.041  26.122  1.00  0.00           C    
ATOM   2455  O18 MOL   181      15.436  10.131  26.152  1.00  0.00           O    
ATOM   2456  C18 MOL   181      16.377  10.920  26.868  1.00  0.00           C    
ATOM   2457  C18 MOL   181      17.183  11.873  26.078  1.00  0.00           C    
ATOM   2458  H18 MOL   181      15.599  10.981  23.805  1.00  0.00           H    
ATOM   2459  H18 MOL   181      14.053  10.071  23.658  1.00  0.00           H    
ATOM   2460  H18 MOL   181      16.187  10.495  21.591  1.00  0.00           H    
ATOM   2461  H18 MOL   181      14.422  10.968  21.434  1.00  0.00           H    
ATOM   2462  H18 MOL   181      14.904   9.189  21.594  1.00  0.00           H    
ATOM   2463  H18 MOL   181      12.836   8.499  24.702  1.00  0.00           H    
ATOM   2464  H18 MOL   181      13.031   9.046  26.237  1.00  0.00           H    
ATOM   2465  H18 MOL   181      12.089   6.281  25.383  1.00  0.00           H    
ATOM   2466  H18 MOL   181      11.468   7.506  26.549  1.00  0.00           H    
ATOM   2467  H18 MOL   181      13.001   6.574  26.948  1.00  0.00           H    
ATOM   2468  H18 MOL   181      17.060  10.252  27.373  1.00  0.00           H    
ATOM   2469  H18 MOL   181      15.876  11.453  27.675  1.00  0.00           H    
ATOM   2470  H18 MOL   181      17.399  11.630  25.081  1.00  0.00           H    
ATOM   2471  H18 MOL   181      18.261  11.971  26.422  1.00  0.00           H    
ATOM   2472  H18 MOL   181      16.863  12.897  26.172  1.00  0.00           H    
ATOM   2473  P18 MOL   182      19.092  23.789  13.430  1.00  0.00           P    
ATOM   2474  O18 MOL   182      20.097  24.752  14.126  1.00  0.00           O    
ATOM   2475  C18 MOL   182      21.460  24.978  13.625  1.00  0.00           C    
ATOM   2476  C18 MOL   182      21.937  26.235  14.100  1.00  0.00           C    
ATOM   2477  O18 MOL   182      17.828  23.882  14.194  1.00  0.00           O    
ATOM   2478  O18 MOL   182      19.713  22.314  13.541  1.00  0.00           O    
ATOM   2479  C18 MOL   182      20.025  21.725  14.854  1.00  0.00           C    
ATOM   2480  C18 MOL   182      18.951  21.471  15.826  1.00  0.00           C    
ATOM   2481  O18 MOL   182      19.000  24.165  11.863  1.00  0.00           O    
ATOM   2482  C18 MOL   182      18.228  25.291  11.440  1.00  0.00           C    
ATOM   2483  C18 MOL   182      18.981  26.569  11.430  1.00  0.00           C    
ATOM   2484  H18 MOL   182      21.385  24.937  12.460  1.00  0.00           H    
ATOM   2485  H18 MOL   182      22.118  24.196  13.979  1.00  0.00           H    
ATOM   2486  H18 MOL   182      22.043  26.329  15.218  1.00  0.00           H    
ATOM   2487  H18 MOL   182      21.293  27.062  13.915  1.00  0.00           H    
ATOM   2488  H18 MOL   182      22.955  26.445  13.692  1.00  0.00           H    
ATOM   2489  H18 MOL   182      20.806  22.346  15.321  1.00  0.00           H    
ATOM   2490  H19 MOL   182      20.343  20.708  14.670  1.00  0.00           H    
ATOM   2491  H19 MOL   182      18.364  22.394  16.046  1.00  0.00           H    
ATOM   2492  H19 MOL   182      19.320  20.972  16.714  1.00  0.00           H    
ATOM   2493  H19 MOL   182      18.227  20.831  15.318  1.00  0.00           H    
ATOM   2494  H19 MOL   182      17.391  25.367  12.059  1.00  0.00           H    
ATOM   2495  H19 MOL   182      17.933  25.006  10.411  1.00  0.00           H    
ATOM   2496  H19 MOL   182      19.548  26.592  12.289  1.00  0.00           H    
ATOM   2497  H19 MOL   182      18.239  27.399  11.332  1.00  0.00           H    
ATOM   2498  H19 MOL   182      19.706  26.664  10.662  1.00  0.00           H    
ATOM   2499  P19 MOL   183      11.847  15.681  23.797  1.00  0.00           P    
ATOM   2500  O19 MOL   183      12.368  14.412  24.699  1.00  0.00           O    
ATOM   2501  C19 MOL   183      13.550  13.628  24.586  1.00  0.00           C    
ATOM   2502  C19 MOL   183      14.836  14.304  24.369  1.00  0.00           C    
ATOM   2503  O19 MOL   183      12.010  15.287  22.413  1.00  0.00           O    
ATOM   2504  O19 MOL   183      12.857  16.898  23.954  1.00  0.00           O    
ATOM   2505  C19 MOL   183      12.712  18.045  24.770  1.00  0.00           C    
ATOM   2506  C19 MOL   183      11.707  18.964  24.217  1.00  0.00           C    
ATOM   2507  O19 MOL   183      10.344  15.979  24.150  1.00  0.00           O    
ATOM   2508  C19 MOL   183       9.310  15.005  24.182  1.00  0.00           C    
ATOM   2509  C19 MOL   183       8.401  15.140  25.301  1.00  0.00           C    
ATOM   2510  H19 MOL   183      13.327  12.880  23.872  1.00  0.00           H    
ATOM   2511  H19 MOL   183      13.583  12.974  25.440  1.00  0.00           H    
ATOM   2512  H19 MOL   183      14.859  15.188  25.063  1.00  0.00           H    
ATOM   2513  H19 MOL   183      14.895  14.670  23.296  1.00  0.00           H    
ATOM   2514  H19 MOL   183      15.660  13.637  24.588  1.00  0.00           H    
ATOM   2515  H19 MOL   183      13.662  18.612  24.886  1.00  0.00           H    
ATOM   2516  H19 MOL   183      12.609  17.656  25.738  1.00  0.00           H    
ATOM   2517  H19 MOL   183      11.935  20.063  24.461  1.00  0.00           H    
ATOM   2518  H19 MOL   183      10.797  18.654  24.580  1.00  0.00           H    
ATOM   2519  H19 MOL   183      11.703  18.905  23.122  1.00  0.00           H    
ATOM   2520  H19 MOL   183       9.814  14.039  24.281  1.00  0.00           H    
ATOM   2521  H19 MOL   183       8.786  15.090  23.267  1.00  0.00           H    
ATOM   2522  H19 MOL   183       8.020  16.158  25.348  1.00  0.00           H    
ATOM   2523  H19 MOL   183       8.816  14.914  26.331  1.00  0.00           H    
ATOM   2524  H19 MOL   183       7.576  14.440  25.219  1.00  0.00           H    
ATOM   2525 Cl19 MOL   184       6.176   8.447  13.098  1.00  0.00          Cl    
ATOM   2526  C19 MOL   184       7.947   8.540  13.270  1.00  0.00           C    
ATOM   2527  C19 MOL   184       8.629   7.208  13.384  1.00  0.00           C    
ATOM   2528  C19 MOL   184       8.353   6.343  12.102  1.00  0.00           C    
ATOM   2529 Cl19 MOL   184       9.535   6.815  10.808  1.00  0.00          Cl    
ATOM   2530  H19 MOL   184       8.231   9.292  14.058  1.00  0.00           H    
ATOM   2531  H20 MOL   184       8.211   8.978  12.265  1.00  0.00           H    
ATOM   2532  H20 MOL   184       8.169   6.750  14.243  1.00  0.00           H    
ATOM   2533  H20 MOL   184       9.661   7.209  13.679  1.00  0.00           H    
ATOM   2534  H20 MOL   184       7.376   6.449  11.548  1.00  0.00           H    
ATOM   2535  H20 MOL   184       8.473   5.318  12.444  1.00  0.00           H    
ATOM   2536 Cl21 MOL   185      23.982  22.490   6.438  1.00  0.00          Cl    
ATOM   2537  C21 MOL   185      22.596  22.453   7.557  1.00  0.00           C    
ATOM   2538  C21 MOL   185      22.399  23.784   8.326  1.00  0.00           C    
ATOM   2539  C21 MOL   185      21.266  23.797   9.273  1.00  0.00           C    
ATOM   2540 Cl21 MOL   185      19.816  22.911   8.665  1.00  0.00          Cl    
ATOM   2541  H21 MOL   185      22.641  21.561   8.116  1.00  0.00           H    
ATOM   2542  H21 MOL   185      21.774  22.278   6.797  1.00  0.00           H    
ATOM   2543  H21 MOL   185      22.215  24.547   7.509  1.00  0.00           H    
ATOM   2544  H21 MOL   185      23.267  24.158   8.808  1.00  0.00           H    
ATOM   2545  H21 MOL   185      20.898  24.839   9.454  1.00  0.00           H    
ATOM   2546  H21 MOL   185      21.561  23.242  10.197  1.00  0.00           H    
ATOM   2547 Cl22 MOL   186      27.990   7.995  18.053  1.00  0.00          Cl    
ATOM   2548  C22 MOL   186      27.763   9.288  16.938  1.00  0.00           C    
ATOM   2549  C22 MOL   186      26.466   9.002  16.096  1.00  0.00           C    
ATOM   2550  C22 MOL   186      25.120   8.700  16.858  1.00  0.00           C    
ATOM   2551 Cl22 MOL   186      23.852   8.517  15.587  1.00  0.00          Cl    
ATOM   2552  H22 MOL   186      28.733   9.274  16.333  1.00  0.00           H    
ATOM   2553  H22 MOL   186      27.621  10.198  17.600  1.00  0.00           H    
ATOM   2554  H22 MOL   186      26.664   8.192  15.413  1.00  0.00           H    
ATOM   2555  H22 MOL   186      26.299   9.874  15.467  1.00  0.00           H    
ATOM   2556  H22 MOL   186      24.817   9.406  17.624  1.00  0.00           H    
ATOM   2557  H22 MOL   186      25.116   7.717  17.372  1.00  0.00           H    
ATOM   2558 Cl23 MOL   187       5.594  12.357  19.129  1.00  0.00          Cl    
ATOM   2559  C23 MOL   187       5.963  13.827  18.196  1.00  0.00           C    
ATOM   2560  C23 MOL   187       5.965  15.068  18.996  1.00  0.00           C    
ATOM   2561  C23 MOL   187       4.674  15.498  19.618  1.00  0.00           C    
ATOM   2562 Cl23 MOL   187       4.981  17.049  20.526  1.00  0.00          Cl    
ATOM   2563  H23 MOL   187       5.228  13.821  17.390  1.00  0.00           H    
ATOM   2564  H23 MOL   187       6.932  13.711  17.709  1.00  0.00           H    
ATOM   2565  H23 MOL   187       6.192  15.876  18.331  1.00  0.00           H    
ATOM   2566  H23 MOL   187       6.767  15.045  19.799  1.00  0.00           H    
ATOM   2567  H23 MOL   187       4.302  14.787  20.330  1.00  0.00           H    
ATOM   2568  H23 MOL   187       3.933  15.654  18.866  1.00  0.00           H    
ATOM   2569 Cl23 MOL   188      24.527   7.991  20.642  1.00  0.00          Cl    
ATOM   2570  C23 MOL   188      26.273   8.432  20.824  1.00  0.00           C    
ATOM   2571  C23 MOL   188      26.688   8.670  22.277  1.00  0.00           C    
ATOM   2572  C23 MOL   188      25.904   9.863  22.951  1.00  0.00           C    
ATOM   2573 Cl23 MOL   188      26.348  11.486  22.269  1.00  0.00          Cl    
ATOM   2574  H23 MOL   188      26.580   9.239  20.167  1.00  0.00           H    
ATOM   2575  H23 MOL   188      26.720   7.513  20.471  1.00  0.00           H    
ATOM   2576  H23 MOL   188      27.819   8.787  22.305  1.00  0.00           H    
ATOM   2577  H23 MOL   188      26.600   7.777  22.945  1.00  0.00           H    
ATOM   2578  H23 MOL   188      26.030  10.006  24.051  1.00  0.00           H    
ATOM   2579  H23 MOL   188      24.851   9.709  22.727  1.00  0.00           H    
ATOM   2580 Cl24 MOL   189      26.294  12.567  17.761  1.00  0.00          Cl    
ATOM   2581  C24 MOL   189      25.757  13.089  16.097  1.00  0.00           C    
ATOM   2582  C24 MOL   189      25.021  14.409  16.081  1.00  0.00           C    
ATOM   2583  C24 MOL   189      25.889  15.683  16.304  1.00  0.00           C    
ATOM   2584 Cl24 MOL   189      27.142  15.464  17.545  1.00  0.00          Cl    
ATOM   2585  H24 MOL   189      25.202  12.258  15.633  1.00  0.00           H    
ATOM   2586  H24 MOL   189      26.721  13.130  15.557  1.00  0.00           H    
ATOM   2587  H24 MOL   189      24.254  14.339  16.869  1.00  0.00           H    
ATOM   2588  H24 MOL   189      24.591  14.588  15.059  1.00  0.00           H    
ATOM   2589  H24 MOL   189      25.383  16.727  16.339  1.00  0.00           H    
ATOM   2590  H24 MOL   189      26.579  15.822  15.423  1.00  0.00           H    
ATOM   2591 Cl26 MOL   190       9.472   8.853  24.754  1.00  0.00          Cl    
ATOM   2592  C26 MOL   190       7.868   9.500  24.227  1.00  0.00           C    
ATOM   2593  C26 MOL   190       8.186  10.643  23.312  1.00  0.00           C    
ATOM   2594  C26 MOL   190       6.969  11.453  22.938  1.00  0.00           C    
ATOM   2595 Cl26 MOL   190       5.600  10.568  22.278  1.00  0.00          Cl    
ATOM   2596  H26 MOL   190       7.387   9.894  25.094  1.00  0.00           H    
ATOM   2597  H26 MOL   190       7.419   8.664  23.667  1.00  0.00           H    
ATOM   2598  H26 MOL   190       8.780  10.273  22.399  1.00  0.00           H    
ATOM   2599  H26 MOL   190       8.838  11.404  23.905  1.00  0.00           H    
ATOM   2600  H26 MOL   190       7.134  12.350  22.348  1.00  0.00           H    
ATOM   2601  H26 MOL   190       6.469  11.807  23.836  1.00  0.00           H    
ATOM   2602 Cl27 MOL   191      25.260  26.444  26.871  1.00  0.00          Cl    
ATOM   2603  C27 MOL   191      25.358  26.901  28.642  1.00  0.00           C    
ATOM   2604  C27 MOL   191      24.435  28.058  29.057  1.00  0.00           C    
ATOM   2605  C27 MOL   191      23.052  27.945  28.468  1.00  0.00           C    
ATOM   2606 Cl27 MOL   191      22.390  26.304  28.711  1.00  0.00          Cl    
ATOM   2607  H27 MOL   191      26.439  26.933  28.940  1.00  0.00           H    
ATOM   2608  H27 MOL   191      24.991  26.006  29.097  1.00  0.00           H    
ATOM   2609  H27 MOL   191      24.768  29.061  28.730  1.00  0.00           H    
ATOM   2610  H27 MOL   191      24.427  28.140  30.150  1.00  0.00           H    
ATOM   2611  H27 MOL   191      23.079  28.066  27.387  1.00  0.00           H    
ATOM   2612  H27 MOL   191      22.310  28.664  28.865  1.00  0.00           H    
ATOM   2613  F22 MOL   192      26.551  23.889   4.577  1.00  0.00           F    
ATOM   2614  S22 MOL   192      27.016  22.431   4.020  1.00  0.00           S    
ATOM   2615  N22 MOL   192      25.926  22.583   2.861  1.00  0.00           N1-  
ATOM   2616  S22 MOL   192      25.090  21.181   2.505  1.00  0.00           S    
ATOM   2617  F22 MOL   192      26.418  20.310   2.203  1.00  0.00           F    
ATOM   2618  O22 MOL   192      28.379  22.527   3.458  1.00  0.00           O    
ATOM   2619  O22 MOL   192      26.614  21.592   5.093  1.00  0.00           O    
ATOM   2620  O22 MOL   192      24.437  20.807   3.734  1.00  0.00           O    
ATOM   2621  O22 MOL   192      24.396  21.286   1.231  1.00  0.00           O    
ATOM   2622  P76 MOL   193      14.326  23.161   4.273  1.00  0.00           P    
ATOM   2623  O76 MOL   193      14.433  23.887   5.763  1.00  0.00           O    
ATOM   2624  C76 MOL   193      15.612  24.079   6.414  1.00  0.00           C    
ATOM   2625  C76 MOL   193      15.554  23.355   7.669  1.00  0.00           C    
ATOM   2626  O76 MOL   193      14.989  24.089   3.337  1.00  0.00           O    
ATOM   2627  O77 MOL   193      12.779  22.838   3.939  1.00  0.00           O    
ATOM   2628  C77 MOL   193      11.604  22.826   4.817  1.00  0.00           C    
ATOM   2629  C77 MOL   193      11.700  21.742   5.787  1.00  0.00           C    
ATOM   2630  O77 MOL   193      15.223  21.850   4.310  1.00  0.00           O    
ATOM   2631  C77 MOL   193      14.731  20.556   4.693  1.00  0.00           C    
ATOM   2632  C77 MOL   193      15.656  19.471   4.407  1.00  0.00           C    
ATOM   2633 6H77 MOL   193      15.809  25.151   6.561  1.00  0.00           H    
ATOM   2634 7H77 MOL   193      16.472  23.699   5.809  1.00  0.00           H    
ATOM   2635 8H77 MOL   193      14.974  22.438   7.349  1.00  0.00           H    
ATOM   2636 9H77 MOL   193      15.066  23.842   8.510  1.00  0.00           H    
ATOM   2637 0H78 MOL   193      16.560  23.059   8.109  1.00  0.00           H    
ATOM   2638 1H78 MOL   193      10.674  22.691   4.149  1.00  0.00           H    
ATOM   2639 2H78 MOL   193      11.571  23.811   5.307  1.00  0.00           H    
ATOM   2640 3H78 MOL   193      12.620  21.977   6.346  1.00  0.00           H    
ATOM   2641 4H78 MOL   193      11.854  20.710   5.299  1.00  0.00           H    
ATOM   2642 5H78 MOL   193      10.770  21.803   6.346  1.00  0.00           H    
ATOM   2643 6H78 MOL   193      13.709  20.441   4.194  1.00  0.00           H    
ATOM   2644 7H78 MOL   193      14.601  20.687   5.842  1.00  0.00           H    
ATOM   2645 8H78 MOL   193      15.860  19.366   3.273  1.00  0.00           H    
ATOM   2646 9H78 MOL   193      15.286  18.505   4.843  1.00  0.00           H    
ATOM   2647 0H79 MOL   193      16.676  19.657   4.843  1.00  0.00           H    
ATOM   2648 Cl23 MOL   194      32.710  19.965   4.805  1.00  0.00          Cl    
ATOM   2649  C23 MOL   194      31.376  19.185   5.794  1.00  0.00           C    
ATOM   2650  C23 MOL   194      30.030  19.748   5.226  1.00  0.00           C    
ATOM   2651  C23 MOL   194      29.445  19.473   3.818  1.00  0.00           C    
ATOM   2652 Cl23 MOL   194      30.586  20.144   2.577  1.00  0.00          Cl    
ATOM   2653  H23 MOL   194      31.480  19.469   6.831  1.00  0.00           H    
ATOM   2654  H23 MOL   194      31.366  18.135   5.600  1.00  0.00           H    
ATOM   2655  H23 MOL   194      29.873  20.833   5.362  1.00  0.00           H    
ATOM   2656  H23 MOL   194      29.333  19.353   6.075  1.00  0.00           H    
ATOM   2657  H23 MOL   194      28.473  20.023   3.767  1.00  0.00           H    
ATOM   2658  H23 MOL   194      29.283  18.430   3.694  1.00  0.00           H    
ATOM   2659 Li1  MOL   195       8.199   0.976  10.376  1.00  0.00          Li1+  
ATOM   2660 Li8  MOL   196       1.471   1.888  19.064  1.00  0.00          Li1+  
ATOM   2661 Li17 MOL   197      28.720   0.146  10.800  1.00  0.00          Li1+  
ATOM   2662  F77 MOL   198      27.123   2.465   7.383  1.00  0.00           F    
ATOM   2663  S78 MOL   198      26.534   1.634   8.573  1.00  0.00           S    
ATOM   2664  N79 MOL   198      25.952   0.388   7.720  1.00  0.00           N1-  
ATOM   2665  S80 MOL   198      24.946   0.757   6.528  1.00  0.00           S    
ATOM   2666  F81 MOL   198      25.725   1.864   5.734  1.00  0.00           F    
ATOM   2667  O82 MOL   198      27.711   1.209   9.385  1.00  0.00           O    
ATOM   2668  O83 MOL   198      25.349   2.294   9.144  1.00  0.00           O    
ATOM   2669  O84 MOL   198      24.848  -0.388   5.617  1.00  0.00           O    
ATOM   2670  O85 MOL   198      23.775   1.470   7.042  1.00  0.00           O    
ATOM   2671 Cl22 MOL   199       0.932   2.714  21.350  1.00  0.00          Cl    
ATOM   2672  C22 MOL   199       0.192   3.058  22.923  1.00  0.00           C    
ATOM   2673  C22 MOL   199       0.648   2.119  24.059  1.00  0.00           C    
ATOM   2674  C22 MOL   199      -0.208   0.831  24.100  1.00  0.00           C    
ATOM   2675 Cl22 MOL   199       0.192  -0.423  22.857  1.00  0.00          Cl    
ATOM   2676  H22 MOL   199      -0.885   3.070  22.785  1.00  0.00           H    
ATOM   2677  H22 MOL   199       0.568   4.150  23.154  1.00  0.00           H    
ATOM   2678  H22 MOL   199       0.479   2.599  25.030  1.00  0.00           H    
ATOM   2679  H22 MOL   199       1.761   1.770  24.055  1.00  0.00           H    
ATOM   2680  H22 MOL   199      -1.276   1.135  23.931  1.00  0.00           H    
ATOM   2681  H22 MOL   199      -0.270   0.259  25.013  1.00  0.00           H    
ATOM   2682 Cl22 MOL   200      22.611   1.893  10.827  1.00  0.00          Cl    
ATOM   2683  C22 MOL   200      23.159   0.375  11.531  1.00  0.00           C    
ATOM   2684  C22 MOL   200      23.807   0.472  12.901  1.00  0.00           C    
ATOM   2685  C22 MOL   200      25.113   1.287  12.869  1.00  0.00           C    
ATOM   2686 Cl22 MOL   200      26.404   0.564  11.909  1.00  0.00          Cl    
ATOM   2687  H22 MOL   200      23.598  -0.318  10.792  1.00  0.00           H    
ATOM   2688  H22 MOL   200      22.260  -0.147  11.739  1.00  0.00           H    
ATOM   2689  H22 MOL   200      24.044  -0.475  13.369  1.00  0.00           H    
ATOM   2690  H22 MOL   200      23.084   0.891  13.580  1.00  0.00           H    
ATOM   2691  H22 MOL   200      25.417   1.524  13.902  1.00  0.00           H    
ATOM   2692  H22 MOL   200      24.999   2.244  12.371  1.00  0.00           H    
ATOM   2693 Li40 MOL   201      23.376   2.823   8.509  1.00  0.00          Li1+  
ATOM   2694 Li3  MOL   202       0.363  20.433  17.209  1.00  0.00          Li1+  
ATOM   2695 Li11 MOL   203       3.392  10.417  26.976  1.00  0.00          Li1+  
ATOM   2696  F41 MOL   204       2.238  19.553  20.993  1.00  0.00           F    
ATOM   2697  S42 MOL   204       0.776  19.928  20.459  1.00  0.00           S    
ATOM   2698  N43 MOL   204       0.159  18.406  20.560  1.00  0.00           N1-  
ATOM   2699  S44 MOL   204       0.588  17.266  19.568  1.00  0.00           S    
ATOM   2700  F45 MOL   204       2.041  17.693  19.359  1.00  0.00           F    
ATOM   2701  O46 MOL   204       0.027  20.780  21.417  1.00  0.00           O    
ATOM   2702  O47 MOL   204       0.822  20.345  19.086  1.00  0.00           O    
ATOM   2703  O48 MOL   204       0.447  16.004  20.339  1.00  0.00           O    
ATOM   2704  O49 MOL   204      -0.176  17.497  18.323  1.00  0.00           O    
ATOM   2705  F50 MOL   205      -0.501  18.008  25.197  1.00  0.00           F    
ATOM   2706  S51 MOL   205      -0.406  18.234  23.615  1.00  0.00           S    
ATOM   2707  N52 MOL   205       1.215  18.486  23.550  1.00  0.00           N1-  
ATOM   2708  S53 MOL   205       1.842  19.756  24.369  1.00  0.00           S    
ATOM   2709  F54 MOL   205       1.568  19.282  25.779  1.00  0.00           F    
ATOM   2710  O55 MOL   205      -0.712  16.950  23.007  1.00  0.00           O    
ATOM   2711  O56 MOL   205      -1.104  19.503  23.345  1.00  0.00           O    
ATOM   2712  O57 MOL   205       3.279  19.892  24.220  1.00  0.00           O    
ATOM   2713  O58 MOL   205       1.078  20.901  23.947  1.00  0.00           O    
ATOM   2714  F26 MOL   206       0.647   5.712  16.101  1.00  0.00           F    
ATOM   2715  S26 MOL   206       1.122   6.155  14.595  1.00  0.00           S    
ATOM   2716  N26 MOL   206      -0.002   7.180  14.246  1.00  0.00           N1-  
ATOM   2717  S26 MOL   206      -0.614   8.027  15.473  1.00  0.00           S    
ATOM   2718  F27 MOL   206       0.816   8.228  16.256  1.00  0.00           F    
ATOM   2719  O27 MOL   206       2.420   6.839  14.724  1.00  0.00           O    
ATOM   2720  O27 MOL   206       0.843   5.056  13.733  1.00  0.00           O    
ATOM   2721  O27 MOL   206      -1.036   9.293  14.939  1.00  0.00           O    
ATOM   2722  O27 MOL   206      -1.603   7.251  16.244  1.00  0.00           O    
ATOM   2723  F35 MOL   207       0.523  13.492  28.952  1.00  0.00           F    
ATOM   2724  S35 MOL   207       0.370  12.919  30.395  1.00  0.00           S    
ATOM   2725  N35 MOL   207       1.504  11.782  30.418  1.00  0.00           N1-  
ATOM   2726  S35 MOL   207       3.012  11.887  29.849  1.00  0.00           S    
ATOM   2727  F36 MOL   207       3.161  13.415  30.021  1.00  0.00           F    
ATOM   2728  O36 MOL   207       0.639  13.919  31.390  1.00  0.00           O    
ATOM   2729  O36 MOL   207      -0.848  12.125  30.380  1.00  0.00           O    
ATOM   2730  O36 MOL   207       3.986  11.252  30.689  1.00  0.00           O    
ATOM   2731  O36 MOL   207       3.043  11.592  28.423  1.00  0.00           O    
ATOM   2732 Cl23 MOL   208       1.600  13.610  18.561  1.00  0.00          Cl    
ATOM   2733  C23 MOL   208       2.011  12.502  17.179  1.00  0.00           C    
ATOM   2734  C23 MOL   208       1.314  11.163  17.272  1.00  0.00           C    
ATOM   2735  C23 MOL   208       1.203  10.646  18.698  1.00  0.00           C    
ATOM   2736 Cl23 MOL   208       2.913  10.535  19.390  1.00  0.00          Cl    
ATOM   2737  H23 MOL   208       3.092  12.322  17.186  1.00  0.00           H    
ATOM   2738  H23 MOL   208       1.684  13.003  16.307  1.00  0.00           H    
ATOM   2739  H23 MOL   208       1.816  10.391  16.594  1.00  0.00           H    
ATOM   2740  H23 MOL   208       0.300  11.235  16.865  1.00  0.00           H    
ATOM   2741  H23 MOL   208       0.798   9.706  18.895  1.00  0.00           H    
ATOM   2742  H24 MOL   208       0.610  11.304  19.346  1.00  0.00           H    
ATOM   2743 Cl25 MOL   209       3.365  10.235  13.118  1.00  0.00          Cl    
ATOM   2744  C25 MOL   209       1.715  10.489  13.706  1.00  0.00           C    
ATOM   2745  C25 MOL   209       1.468  11.987  13.902  1.00  0.00           C    
ATOM   2746  C25 MOL   209       1.429  12.781  12.605  1.00  0.00           C    
ATOM   2747 Cl25 MOL   209       0.090  12.142  11.605  1.00  0.00          Cl    
ATOM   2748  H25 MOL   209       1.549   9.941  14.668  1.00  0.00           H    
ATOM   2749  H25 MOL   209       0.955  10.062  13.049  1.00  0.00           H    
ATOM   2750  H25 MOL   209       2.253  12.334  14.554  1.00  0.00           H    
ATOM   2751  H25 MOL   209       0.565  12.143  14.477  1.00  0.00           H    
ATOM   2752  H25 MOL   209       2.296  12.602  12.081  1.00  0.00           H    
ATOM   2753  H25 MOL   209       1.241  13.869  12.770  1.00  0.00           H    
ATOM   2754 Li2  MOL   210      29.808   6.343  17.907  1.00  0.00          Li1+  
ATOM   2755 Li19 MOL   211      27.424   8.236   2.686  1.00  0.00          Li1+  
ATOM   2756 Li24 MOL   212      31.512  21.486  23.051  1.00  0.00          Li1+  
ATOM   2757  F12 MOL   213      32.143  -0.252  12.735  1.00  0.00           F    
ATOM   2758  S12 MOL   213      31.521   1.016  12.079  1.00  0.00           S    
ATOM   2759  N12 MOL   213      32.157   0.742  10.607  1.00  0.00           N1-  
ATOM   2760  S12 MOL   213      31.708  -0.578   9.764  1.00  0.00           S    
ATOM   2761  F12 MOL   213      32.404  -1.686  10.717  1.00  0.00           F    
ATOM   2762  O12 MOL   213      30.090   0.858  11.831  1.00  0.00           O    
ATOM   2763  O12 MOL   213      32.170   2.187  12.588  1.00  0.00           O    
ATOM   2764  O12 MOL   213      30.266  -0.673   9.878  1.00  0.00           O    
ATOM   2765  O13 MOL   213      32.473  -0.552   8.564  1.00  0.00           O    
ATOM   2766  P45 MOL   214      30.469   6.246   2.969  1.00  0.00           P    
ATOM   2767  O45 MOL   214      30.719   5.669   4.459  1.00  0.00           O    
ATOM   2768  C45 MOL   214      31.984   5.148   4.850  1.00  0.00           C    
ATOM   2769  C45 MOL   214      32.622   5.978   5.884  1.00  0.00           C    
ATOM   2770  O45 MOL   214      29.260   7.144   2.764  1.00  0.00           O    
ATOM   2771  O45 MOL   214      30.047   4.978   2.005  1.00  0.00           O    
ATOM   2772  C45 MOL   214      29.713   3.674   2.548  1.00  0.00           C    
ATOM   2773  C46 MOL   214      28.573   3.639   3.453  1.00  0.00           C    
ATOM   2774  O46 MOL   214      31.826   6.874   2.397  1.00  0.00           O    
ATOM   2775  C46 MOL   214      32.076   7.638   1.220  1.00  0.00           C    
ATOM   2776  C46 MOL   214      33.376   8.307   1.216  1.00  0.00           C    
ATOM   2777 4H46 MOL   214      32.591   4.828   3.980  1.00  0.00           H    
ATOM   2778 5H46 MOL   214      31.709   4.183   5.383  1.00  0.00           H    
ATOM   2779 6H46 MOL   214      33.608   5.635   6.253  1.00  0.00           H    
ATOM   2780 7H46 MOL   214      31.874   5.940   6.704  1.00  0.00           H    
ATOM   2781 8H46 MOL   214      32.643   7.007   5.584  1.00  0.00           H    
ATOM   2782 9H46 MOL   214      30.648   3.181   2.927  1.00  0.00           H    
ATOM   2783 0H47 MOL   214      29.484   2.953   1.739  1.00  0.00           H    
ATOM   2784 1H47 MOL   214      28.200   2.531   3.709  1.00  0.00           H    
ATOM   2785 2H47 MOL   214      27.770   4.218   3.070  1.00  0.00           H    
ATOM   2786 3H47 MOL   214      28.726   4.255   4.362  1.00  0.00           H    
ATOM   2787 4H47 MOL   214      31.241   8.318   1.200  1.00  0.00           H    
ATOM   2788 5H47 MOL   214      32.143   6.928   0.452  1.00  0.00           H    
ATOM   2789 6H47 MOL   214      33.672   8.798   0.289  1.00  0.00           H    
ATOM   2790 7H47 MOL   214      34.075   7.459   1.307  1.00  0.00           H    
ATOM   2791 8H47 MOL   214      33.423   9.040   1.959  1.00  0.00           H    
ATOM   2792 Cl28 MOL   215      13.896  29.231  22.615  1.00  0.00          Cl    
ATOM   2793  C28 MOL   215      15.282  28.139  23.028  1.00  0.00           C    
ATOM   2794  C28 MOL   215      15.568  28.395  24.464  1.00  0.00           C    
ATOM   2795  C28 MOL   215      14.485  27.892  25.329  1.00  0.00           C    
ATOM   2796 Cl28 MOL   215      14.817  28.332  26.999  1.00  0.00          Cl    
ATOM   2797  H28 MOL   215      16.164  28.300  22.373  1.00  0.00           H    
ATOM   2798  H28 MOL   215      14.994  27.108  22.850  1.00  0.00           H    
ATOM   2799  H28 MOL   215      15.779  29.467  24.605  1.00  0.00           H    
ATOM   2800  H28 MOL   215      16.574  27.965  24.750  1.00  0.00           H    
ATOM   2801  H28 MOL   215      14.441  26.816  25.285  1.00  0.00           H    
ATOM   2802  H28 MOL   215      13.537  28.343  25.150  1.00  0.00           H    
ATOM   2803 Li5  MOL   216      18.999   7.908  26.367  1.00  0.00          Li1+  
ATOM   2804 Li28 MOL   217      30.776  10.348  30.302  1.00  0.00          Li1+  
ATOM   2805 Li38 MOL   218       5.140   9.866  31.440  1.00  0.00          Li1+  
ATOM   2806  F23 MOL   219      28.054  11.751  32.623  1.00  0.00           F    
ATOM   2807  S24 MOL   219      28.445  10.195  32.436  1.00  0.00           S    
ATOM   2808  N24 MOL   219      27.442   9.882  31.221  1.00  0.00           N1-  
ATOM   2809  S24 MOL   219      27.655  10.499  29.742  1.00  0.00           S    
ATOM   2810  F24 MOL   219      27.334  11.951  30.244  1.00  0.00           F    
ATOM   2811  O24 MOL   219      29.768   9.968  31.842  1.00  0.00           O    
ATOM   2812  O24 MOL   219      27.907   9.426  33.541  1.00  0.00           O    
ATOM   2813  O24 MOL   219      29.075  10.356  29.427  1.00  0.00           O    
ATOM   2814  O24 MOL   219      26.640   9.849  28.933  1.00  0.00           O    
ATOM   2815  P71 MOL   220       8.939  30.978  28.512  1.00  0.00           P    
ATOM   2816  O71 MOL   220       9.720  31.521  29.765  1.00  0.00           O    
ATOM   2817  C71 MOL   220       9.217  32.140  30.900  1.00  0.00           C    
ATOM   2818  C71 MOL   220       8.473  31.263  31.741  1.00  0.00           C    
ATOM   2819  O71 MOL   220       8.006  29.917  28.812  1.00  0.00           O    
ATOM   2820  O71 MOL   220       9.870  30.473  27.380  1.00  0.00           O    
ATOM   2821  C71 MOL   220      11.188  31.002  27.257  1.00  0.00           C    
ATOM   2822  C72 MOL   220      11.589  31.240  25.887  1.00  0.00           C    
ATOM   2823  O72 MOL   220       8.082  32.221  27.866  1.00  0.00           O    
ATOM   2824  C72 MOL   220       7.147  32.082  26.771  1.00  0.00           C    
ATOM   2825  C72 MOL   220       6.702  33.386  26.244  1.00  0.00           C    
ATOM   2826 4H72 MOL   220       8.610  33.071  30.705  1.00  0.00           H    
ATOM   2827 5H72 MOL   220      10.026  32.513  31.556  1.00  0.00           H    
ATOM   2828 6H72 MOL   220       9.066  30.441  31.982  1.00  0.00           H    
ATOM   2829 7H72 MOL   220       7.460  30.917  31.408  1.00  0.00           H    
ATOM   2830 8H72 MOL   220       8.437  31.747  32.809  1.00  0.00           H    
ATOM   2831 9H72 MOL   220      11.817  30.117  27.584  1.00  0.00           H    
ATOM   2832 0H73 MOL   220      11.353  31.962  27.858  1.00  0.00           H    
ATOM   2833 1H73 MOL   220      12.643  31.415  25.808  1.00  0.00           H    
ATOM   2834 2H73 MOL   220      11.042  32.029  25.507  1.00  0.00           H    
ATOM   2835 3H73 MOL   220      11.424  30.299  25.268  1.00  0.00           H    
ATOM   2836 4H73 MOL   220       6.248  31.497  27.122  1.00  0.00           H    
ATOM   2837 5H73 MOL   220       7.603  31.559  25.906  1.00  0.00           H    
ATOM   2838 6H73 MOL   220       7.630  33.938  25.951  1.00  0.00           H    
ATOM   2839 7H73 MOL   220       6.133  33.966  27.062  1.00  0.00           H    
ATOM   2840 8H73 MOL   220       6.054  33.275  25.371  1.00  0.00           H    
TER    2841 
CONECT    1    2    5    6    9
CONECT    2    1    3
CONECT    3    2    4   12   13
CONECT    4    3   14   15   16
CONECT    5    1
CONECT    6    1    7
CONECT    7    6    8   17   18
CONECT    8    7   19   20   21
CONECT    9    1   10
CONECT   10    9   11   22   23
CONECT   11   10   24   25   26
CONECT   12    3
CONECT   13    3
CONECT   14    4
CONECT   15    4
CONECT   16    4
CONECT   17    7
CONECT   18    7
CONECT   19    8
CONECT   20    8
CONECT   21    8
CONECT   22   10
CONECT   23   10
CONECT   24   11
CONECT   25   11
CONECT   26   11
CONECT   27   28   31   32   35
CONECT   28   27   29
CONECT   29   28   30   38   39
CONECT   30   29   40   41   42
CONECT   31   27
CONECT   32   27   33
CONECT   33   32   34   43   44
CONECT   34   33   45   46   47
CONECT   35   27   36
CONECT   36   35   37   48   49
CONECT   37   36   50   51   52
CONECT   38   29
CONECT   39   29
CONECT   40   30
CONECT   41   30
CONECT   42   30
CONECT   43   33
CONECT   44   33
CONECT   45   34
CONECT   46   34
CONECT   47   34
CONECT   48   36
CONECT   49   36
CONECT   50   37
CONECT   51   37
CONECT   52   37
CONECT   53   54   57   58   61
CONECT   54   53   55
CONECT   55   54   56   64   65
CONECT   56   55   66   67   68
CONECT   57   53
CONECT   58   53   59
CONECT   59   58   60   69   70
CONECT   60   59   71   72   73
CONECT   61   53   62
CONECT   62   61   63   74   75
CONECT   63   62   76   77   78
CONECT   64   55
CONECT   65   55
CONECT   66   56
CONECT   67   56
CONECT   68   56
CONECT   69   59
CONECT   70   59
CONECT   71   60
CONECT   72   60
CONECT   73   60
CONECT   74   62
CONECT   75   62
CONECT   76   63
CONECT   77   63
CONECT   78   63
CONECT   79   80   83   84   87
CONECT   80   79   81
CONECT   81   80   82   90   91
CONECT   82   81   92   93   94
CONECT   83   79
CONECT   84   79   85
CONECT   85   84   86   95   96
CONECT   86   85   97   98   99
CONECT   87   79   88
CONECT   88   87   89  100  101
CONECT   89   88  102  103  104
CONECT   90   81
CONECT   91   81
CONECT   92   82
CONECT   93   82
CONECT   94   82
CONECT   95   85
CONECT   96   85
CONECT   97   86
CONECT   98   86
CONECT   99   86
CONECT  100   88
CONECT  101   88
CONECT  102   89
CONECT  103   89
CONECT  104   89
CONECT  105  106  109  110  113
CONECT  106  105  107
CONECT  107  106  108  116  117
CONECT  108  107  118  119  120
CONECT  109  105
CONECT  110  105  111
CONECT  111  110  112  121  122
CONECT  112  111  123  124  125
CONECT  113  105  114
CONECT  114  113  115  126  127
CONECT  115  114  128  129  130
CONECT  116  107
CONECT  117  107
CONECT  118  108
CONECT  119  108
CONECT  120  108
CONECT  121  111
CONECT  122  111
CONECT  123  112
CONECT  124  112
CONECT  125  112
CONECT  126  114
CONECT  127  114
CONECT  128  115
CONECT  129  115
CONECT  130  115
CONECT  131  132  135  136  139
CONECT  132  131  133
CONECT  133  132  134  142  143
CONECT  134  133  144  145  146
CONECT  135  131
CONECT  136  131  137
CONECT  137  136  138  147  148
CONECT  138  137  149  150  151
CONECT  139  131  140
CONECT  140  139  141  152  153
CONECT  141  140  154  155  156
CONECT  142  133
CONECT  143  133
CONECT  144  134
CONECT  145  134
CONECT  146  134
CONECT  147  137
CONECT  148  137
CONECT  149  138
CONECT  150  138
CONECT  151  138
CONECT  152  140
CONECT  153  140
CONECT  154  141
CONECT  155  141
CONECT  156  141
CONECT  157  158  161  162  165
CONECT  158  157  159
CONECT  159  158  160  168  169
CONECT  160  159  170  171  172
CONECT  161  157
CONECT  162  157  163
CONECT  163  162  164  173  174
CONECT  164  163  175  176  177
CONECT  165  157  166
CONECT  166  165  167  178  179
CONECT  167  166  180  181  182
CONECT  168  159
CONECT  169  159
CONECT  170  160
CONECT  171  160
CONECT  172  160
CONECT  173  163
CONECT  174  163
CONECT  175  164
CONECT  176  164
CONECT  177  164
CONECT  178  166
CONECT  179  166
CONECT  180  167
CONECT  181  167
CONECT  182  167
CONECT  183  184  187  188  191
CONECT  184  183  185
CONECT  185  184  186  194  195
CONECT  186  185  196  197  198
CONECT  187  183
CONECT  188  183  189
CONECT  189  188  190  199  200
CONECT  190  189  201  202  203
CONECT  191  183  192
CONECT  192  191  193  204  205
CONECT  193  192  206  207  208
CONECT  194  185
CONECT  195  185
CONECT  196  186
CONECT  197  186
CONECT  198  186
CONECT  199  189
CONECT  200  189
CONECT  201  190
CONECT  202  190
CONECT  203  190
CONECT  204  192
CONECT  205  192
CONECT  206  193
CONECT  207  193
CONECT  208  193
CONECT  209  210  213  214  217
CONECT  210  209  211
CONECT  211  210  212  220  221
CONECT  212  211  222  223  224
CONECT  213  209
CONECT  214  209  215
CONECT  215  214  216  225  226
CONECT  216  215  227  228  229
CONECT  217  209  218
CONECT  218  217  219  230  231
CONECT  219  218  232  233  234
CONECT  220  211
CONECT  221  211
CONECT  222  212
CONECT  223  212
CONECT  224  212
CONECT  225  215
CONECT  226  215
CONECT  227  216
CONECT  228  216
CONECT  229  216
CONECT  230  218
CONECT  231  218
CONECT  232  219
CONECT  233  219
CONECT  234  219
CONECT  235  236  239  240  243
CONECT  236  235  237
CONECT  237  236  238  246  247
CONECT  238  237  248  249  250
CONECT  239  235
CONECT  240  235  241
CONECT  241  240  242  251  252
CONECT  242  241  253  254  255
CONECT  243  235  244
CONECT  244  243  245  256  257
CONECT  245  244  258  259  260
CONECT  246  237
CONECT  247  237
CONECT  248  238
CONECT  249  238
CONECT  250  238
CONECT  251  241
CONECT  252  241
CONECT  253  242
CONECT  254  242
CONECT  255  242
CONECT  256  244
CONECT  257  244
CONECT  258  245
CONECT  259  245
CONECT  260  245
CONECT  261  262  265  266  269
CONECT  262  261  263
CONECT  263  262  264  272  273
CONECT  264  263  274  275  276
CONECT  265  261
CONECT  266  261  267
CONECT  267  266  268  277  278
CONECT  268  267  279  280  281
CONECT  269  261  270
CONECT  270  269  271  282  283
CONECT  271  270  284  285  286
CONECT  272  263
CONECT  273  263
CONECT  274  264
CONECT  275  264
CONECT  276  264
CONECT  277  267
CONECT  278  267
CONECT  279  268
CONECT  280  268
CONECT  281  268
CONECT  282  270
CONECT  283  270
CONECT  284  271
CONECT  285  271
CONECT  286  271
CONECT  287  288  291  292  295
CONECT  288  287  289
CONECT  289  288  290  298  299
CONECT  290  289  300  301  302
CONECT  291  287
CONECT  292  287  293
CONECT  293  292  294  303  304
CONECT  294  293  305  306  307
CONECT  295  287  296
CONECT  296  295  297  308  309
CONECT  297  296  310  311  312
CONECT  298  289
CONECT  299  289
CONECT  300  290
CONECT  301  290
CONECT  302  290
CONECT  303  293
CONECT  304  293
CONECT  305  294
CONECT  306  294
CONECT  307  294
CONECT  308  296
CONECT  309  296
CONECT  310  297
CONECT  311  297
CONECT  312  297
CONECT  313  314  317  318  321
CONECT  314  313  315
CONECT  315  314  316  324  325
CONECT  316  315  326  327  328
CONECT  317  313
CONECT  318  313  319
CONECT  319  318  320  329  330
CONECT  320  319  331  332  333
CONECT  321  313  322
CONECT  322  321  323  334  335
CONECT  323  322  336  337  338
CONECT  324  315
CONECT  325  315
CONECT  326  316
CONECT  327  316
CONECT  328  316
CONECT  329  319
CONECT  330  319
CONECT  331  320
CONECT  332  320
CONECT  333  320
CONECT  334  322
CONECT  335  322
CONECT  336  323
CONECT  337  323
CONECT  338  323
CONECT  339  340  343  344  347
CONECT  340  339  341
CONECT  341  340  342  350  351
CONECT  342  341  352  353  354
CONECT  343  339
CONECT  344  339  345
CONECT  345  344  346  355  356
CONECT  346  345  357  358  359
CONECT  347  339  348
CONECT  348  347  349  360  361
CONECT  349  348  362  363  364
CONECT  350  341
CONECT  351  341
CONECT  352  342
CONECT  353  342
CONECT  354  342
CONECT  355  345
CONECT  356  345
CONECT  357  346
CONECT  358  346
CONECT  359  346
CONECT  360  348
CONECT  361  348
CONECT  362  349
CONECT  363  349
CONECT  364  349
CONECT  365  366  369  370  373
CONECT  366  365  367
CONECT  367  366  368  376  377
CONECT  368  367  378  379  380
CONECT  369  365
CONECT  370  365  371
CONECT  371  370  372  381  382
CONECT  372  371  383  384  385
CONECT  373  365  374
CONECT  374  373  375  386  387
CONECT  375  374  388  389  390
CONECT  376  367
CONECT  377  367
CONECT  378  368
CONECT  379  368
CONECT  380  368
CONECT  381  371
CONECT  382  371
CONECT  383  372
CONECT  384  372
CONECT  385  372
CONECT  386  374
CONECT  387  374
CONECT  388  375
CONECT  389  375
CONECT  390  375
CONECT  391  392  395  396  399
CONECT  392  391  393
CONECT  393  392  394  402  403
CONECT  394  393  404  405  406
CONECT  395  391
CONECT  396  391  397
CONECT  397  396  398  407  408
CONECT  398  397  409  410  411
CONECT  399  391  400
CONECT  400  399  401  412  413
CONECT  401  400  414  415  416
CONECT  402  393
CONECT  403  393
CONECT  404  394
CONECT  405  394
CONECT  406  394
CONECT  407  397
CONECT  408  397
CONECT  409  398
CONECT  410  398
CONECT  411  398
CONECT  412  400
CONECT  413  400
CONECT  414  401
CONECT  415  401
CONECT  416  401
CONECT  417  418  421  422  425
CONECT  418  417  419
CONECT  419  418  420  428  429
CONECT  420  419  430  431  432
CONECT  421  417
CONECT  422  417  423
CONECT  423  422  424  433  434
CONECT  424  423  435  436  437
CONECT  425  417  426
CONECT  426  425  427  438  439
CONECT  427  426  440  441  442
CONECT  428  419
CONECT  429  419
CONECT  430  420
CONECT  431  420
CONECT  432  420
CONECT  433  423
CONECT  434  423
CONECT  435  424
CONECT  436  424
CONECT  437  424
CONECT  438  426
CONECT  439  426
CONECT  440  427
CONECT  441  427
CONECT  442  427
CONECT  443  444  447  448  451
CONECT  444  443  445
CONECT  445  444  446  454  455
CONECT  446  445  456  457  458
CONECT  447  443
CONECT  448  443  449
CONECT  449  448  450  459  460
CONECT  450  449  461  462  463
CONECT  451  443  452
CONECT  452  451  453  464  465
CONECT  453  452  466  467  468
CONECT  454  445
CONECT  455  445
CONECT  456  446
CONECT  457  446
CONECT  458  446
CONECT  459  449
CONECT  460  449
CONECT  461  450
CONECT  462  450
CONECT  463  450
CONECT  464  452
CONECT  465  452
CONECT  466  453
CONECT  467  453
CONECT  468  453
CONECT  469  470  473  474  477
CONECT  470  469  471
CONECT  471  470  472  480  481
CONECT  472  471  482  483  484
CONECT  473  469
CONECT  474  469  475
CONECT  475  474  476  485  486
CONECT  476  475  487  488  489
CONECT  477  469  478
CONECT  478  477  479  490  491
CONECT  479  478  492  493  494
CONECT  480  471
CONECT  481  471
CONECT  482  472
CONECT  483  472
CONECT  484  472
CONECT  485  475
CONECT  486  475
CONECT  487  476
CONECT  488  476
CONECT  489  476
CONECT  490  478
CONECT  491  478
CONECT  492  479
CONECT  493  479
CONECT  494  479
CONECT  495  496  499  500  503
CONECT  496  495  497
CONECT  497  496  498  506  507
CONECT  498  497  508  509  510
CONECT  499  495
CONECT  500  495  501
CONECT  501  500  502  511  512
CONECT  502  501  513  514  515
CONECT  503  495  504
CONECT  504  503  505  516  517
CONECT  505  504  518  519  520
CONECT  506  497
CONECT  507  497
CONECT  508  498
CONECT  509  498
CONECT  510  498
CONECT  511  501
CONECT  512  501
CONECT  513  502
CONECT  514  502
CONECT  515  502
CONECT  516  504
CONECT  517  504
CONECT  518  505
CONECT  519  505
CONECT  520  505
CONECT  521  522  525  526  529
CONECT  522  521  523
CONECT  523  522  524  532  533
CONECT  524  523  534  535  536
CONECT  525  521
CONECT  526  521  527
CONECT  527  526  528  537  538
CONECT  528  527  539  540  541
CONECT  529  521  530
CONECT  530  529  531  542  543
CONECT  531  530  544  545  546
CONECT  532  523
CONECT  533  523
CONECT  534  524
CONECT  535  524
CONECT  536  524
CONECT  537  527
CONECT  538  527
CONECT  539  528
CONECT  540  528
CONECT  541  528
CONECT  542  530
CONECT  543  530
CONECT  544  531
CONECT  545  531
CONECT  546  531
CONECT  547  548  551  552  555
CONECT  548  547  549
CONECT  549  548  550  558  559
CONECT  550  549  560  561  562
CONECT  551  547
CONECT  552  547  553
CONECT  553  552  554  563  564
CONECT  554  553  565  566  567
CONECT  555  547  556
CONECT  556  555  557  568  569
CONECT  557  556  570  571  572
CONECT  558  549
CONECT  559  549
CONECT  560  550
CONECT  561  550
CONECT  562  550
CONECT  563  553
CONECT  564  553
CONECT  565  554
CONECT  566  554
CONECT  567  554
CONECT  568  556
CONECT  569  556
CONECT  570  557
CONECT  571  557
CONECT  572  557
CONECT  573  574  577  578  581
CONECT  574  573  575
CONECT  575  574  576  584  585
CONECT  576  575  586  587  588
CONECT  577  573
CONECT  578  573  579
CONECT  579  578  580  589  590
CONECT  580  579  591  592  593
CONECT  581  573  582
CONECT  582  581  583  594  595
CONECT  583  582  596  597  598
CONECT  584  575
CONECT  585  575
CONECT  586  576
CONECT  587  576
CONECT  588  576
CONECT  589  579
CONECT  590  579
CONECT  591  580
CONECT  592  580
CONECT  593  580
CONECT  594  582
CONECT  595  582
CONECT  596  583
CONECT  597  583
CONECT  598  583
CONECT  599  600
CONECT  600  599  601  604  605
CONECT  601  600  602  606  607
CONECT  602  601  603  608  609
CONECT  603  602
CONECT  604  600
CONECT  605  600
CONECT  606  601
CONECT  607  601
CONECT  608  602
CONECT  609  602
CONECT  610  611
CONECT  611  610  612  615  616
CONECT  612  611  613  617  618
CONECT  613  612  614  619  620
CONECT  614  613
CONECT  615  611
CONECT  616  611
CONECT  617  612
CONECT  618  612
CONECT  619  613
CONECT  620  613
CONECT  621  622
CONECT  622  621  623  626  627
CONECT  623  622  624  628  629
CONECT  624  623  625  630  631
CONECT  625  624
CONECT  626  622
CONECT  627  622
CONECT  628  623
CONECT  629  623
CONECT  630  624
CONECT  631  624
CONECT  632  633
CONECT  633  632  634  637  638
CONECT  634  633  635  639  640
CONECT  635  634  636  641  642
CONECT  636  635
CONECT  637  633
CONECT  638  633
CONECT  639  634
CONECT  640  634
CONECT  641  635
CONECT  642  635
CONECT  643  644
CONECT  644  643  645  648  649
CONECT  645  644  646  650  651
CONECT  646  645  647  652  653
CONECT  647  646
CONECT  648  644
CONECT  649  644
CONECT  650  645
CONECT  651  645
CONECT  652  646
CONECT  653  646
CONECT  654  655
CONECT  655  654  656  659  660
CONECT  656  655  657  661  662
CONECT  657  656  658  663  664
CONECT  658  657
CONECT  659  655
CONECT  660  655
CONECT  661  656
CONECT  662  656
CONECT  663  657
CONECT  664  657
CONECT  665  666
CONECT  666  665  667  670  671
CONECT  667  666  668  672  673
CONECT  668  667  669  674  675
CONECT  669  668
CONECT  670  666
CONECT  671  666
CONECT  672  667
CONECT  673  667
CONECT  674  668
CONECT  675  668
CONECT  676  677
CONECT  677  676  678  681  682
CONECT  678  677  679  683  684
CONECT  679  678  680  685  686
CONECT  680  679
CONECT  681  677
CONECT  682  677
CONECT  683  678
CONECT  684  678
CONECT  685  679
CONECT  686  679
CONECT  687  688
CONECT  688  687  689  692  693
CONECT  689  688  690  694  695
CONECT  690  689  691  696  697
CONECT  691  690
CONECT  692  688
CONECT  693  688
CONECT  694  689
CONECT  695  689
CONECT  696  690
CONECT  697  690
CONECT  698  699
CONECT  699  698  700  703  704
CONECT  700  699  701  705  706
CONECT  701  700  702  707  708
CONECT  702  701
CONECT  703  699
CONECT  704  699
CONECT  705  700
CONECT  706  700
CONECT  707  701
CONECT  708  701
CONECT  709  710
CONECT  710  709  711  714  715
CONECT  711  710  712  716  717
CONECT  712  711  713  718  719
CONECT  713  712
CONECT  714  710
CONECT  715  710
CONECT  716  711
CONECT  717  711
CONECT  718  712
CONECT  719  712
CONECT  720  721
CONECT  721  720  722  725  726
CONECT  722  721  723  727  728
CONECT  723  722  724  729  730
CONECT  724  723
CONECT  725  721
CONECT  726  721
CONECT  727  722
CONECT  728  722
CONECT  729  723
CONECT  730  723
CONECT  731  732
CONECT  732  731  733  736  737
CONECT  733  732  734  738  739
CONECT  734  733  735  740  741
CONECT  735  734
CONECT  736  732
CONECT  737  732
CONECT  738  733
CONECT  739  733
CONECT  740  734
CONECT  741  734
CONECT  742  743
CONECT  743  742  744  747  748
CONECT  744  743  745  749  750
CONECT  745  744  746  751  752
CONECT  746  745
CONECT  747  743
CONECT  748  743
CONECT  749  744
CONECT  750  744
CONECT  751  745
CONECT  752  745
CONECT  753  754
CONECT  754  753  755  758  759
CONECT  755  754  756  760  761
CONECT  756  755  757  762  763
CONECT  757  756
CONECT  758  754
CONECT  759  754
CONECT  760  755
CONECT  761  755
CONECT  762  756
CONECT  763  756
CONECT  764  765
CONECT  765  764  766  769  770
CONECT  766  765  767  771  772
CONECT  767  766  768  773  774
CONECT  768  767
CONECT  769  765
CONECT  770  765
CONECT  771  766
CONECT  772  766
CONECT  773  767
CONECT  774  767
CONECT  775  776
CONECT  776  775  777  780  781
CONECT  777  776  778  782  783
CONECT  778  777  779  784  785
CONECT  779  778
CONECT  780  776
CONECT  781  776
CONECT  782  777
CONECT  783  777
CONECT  784  778
CONECT  785  778
CONECT  786  787
CONECT  787  786  788  791  792
CONECT  788  787  789  793  794
CONECT  789  788  790  795  796
CONECT  790  789
CONECT  791  787
CONECT  792  787
CONECT  793  788
CONECT  794  788
CONECT  795  789
CONECT  796  789
CONECT  797  798
CONECT  798  797  799  802  803
CONECT  799  798  800  804  805
CONECT  800  799  801  806  807
CONECT  801  800
CONECT  802  798
CONECT  803  798
CONECT  804  799
CONECT  805  799
CONECT  806  800
CONECT  807  800
CONECT  808  809
CONECT  809  808  810  813  814
CONECT  810  809  811  815  816
CONECT  811  810  812  817  818
CONECT  812  811
CONECT  813  809
CONECT  814  809
CONECT  815  810
CONECT  816  810
CONECT  817  811
CONECT  818  811
CONECT  819  820
CONECT  820  819  821  824  825
CONECT  821  820  822  826  827
CONECT  822  821  823  828  829
CONECT  823  822
CONECT  824  820
CONECT  825  820
CONECT  826  821
CONECT  827  821
CONECT  828  822
CONECT  829  822
CONECT  830  831
CONECT  831  830  832  835  836
CONECT  832  831  833  837  838
CONECT  833  832  834  839  840
CONECT  834  833
CONECT  835  831
CONECT  836  831
CONECT  837  832
CONECT  838  832
CONECT  839  833
CONECT  840  833
CONECT  841  842
CONECT  842  841  843  846  847
CONECT  843  842  844  848  849
CONECT  844  843  845  850  851
CONECT  845  844
CONECT  846  842
CONECT  847  842
CONECT  848  843
CONECT  849  843
CONECT  850  844
CONECT  851  844
CONECT  852  853
CONECT  853  852  854  857  858
CONECT  854  853  855  859  860
CONECT  855  854  856  861  862
CONECT  856  855
CONECT  857  853
CONECT  858  853
CONECT  859  854
CONECT  860  854
CONECT  861  855
CONECT  862  855
CONECT  863  864
CONECT  864  863  865  868  869
CONECT  865  864  866  870  871
CONECT  866  865  867  872  873
CONECT  867  866
CONECT  868  864
CONECT  869  864
CONECT  870  865
CONECT  871  865
CONECT  872  866
CONECT  873  866
CONECT  874  875
CONECT  875  874  876  879  880
CONECT  876  875  877  881  882
CONECT  877  876  878  883  884
CONECT  878  877
CONECT  879  875
CONECT  880  875
CONECT  881  876
CONECT  882  876
CONECT  883  877
CONECT  884  877
CONECT  885  886
CONECT  886  885  887  890  891
CONECT  887  886  888  892  893
CONECT  888  887  889  894  895
CONECT  889  888
CONECT  890  886
CONECT  891  886
CONECT  892  887
CONECT  893  887
CONECT  894  888
CONECT  895  888
CONECT  896  897
CONECT  897  896  898  901  902
CONECT  898  897  899  903  904
CONECT  899  898  900  905  906
CONECT  900  899
CONECT  901  897
CONECT  902  897
CONECT  903  898
CONECT  904  898
CONECT  905  899
CONECT  906  899
CONECT  907  908
CONECT  908  907  909  912  913
CONECT  909  908  910  914  915
CONECT  910  909  911  916  917
CONECT  911  910
CONECT  912  908
CONECT  913  908
CONECT  914  909
CONECT  915  909
CONECT  916  910
CONECT  917  910
CONECT  918  919
CONECT  919  918  920  923  924
CONECT  920  919  921  925  926
CONECT  921  920  922  927  928
CONECT  922  921
CONECT  923  919
CONECT  924  919
CONECT  925  920
CONECT  926  920
CONECT  927  921
CONECT  928  921
CONECT  929  930
CONECT  930  929  931  934  935
CONECT  931  930  932  936  937
CONECT  932  931  933  938  939
CONECT  933  932
CONECT  934  930
CONECT  935  930
CONECT  936  931
CONECT  937  931
CONECT  938  932
CONECT  939  932
CONECT  940  941
CONECT  941  940  942  945  946
CONECT  942  941  943  947  948
CONECT  943  942  944  949  950
CONECT  944  943
CONECT  945  941
CONECT  946  941
CONECT  947  942
CONECT  948  942
CONECT  949  943
CONECT  950  943
CONECT  951  952
CONECT  952  951  953  956  957
CONECT  953  952  954  958  959
CONECT  954  953  955  960  961
CONECT  955  954
CONECT  956  952
CONECT  957  952
CONECT  958  953
CONECT  959  953
CONECT  960  954
CONECT  961  954
CONECT  962  963
CONECT  963  962  964  967  968
CONECT  964  963  965  969  970
CONECT  965  964  966  971  972
CONECT  966  965
CONECT  967  963
CONECT  968  963
CONECT  969  964
CONECT  970  964
CONECT  971  965
CONECT  972  965
CONECT  973  974
CONECT  974  973  975  978  979
CONECT  975  974  976  980  981
CONECT  976  975  977  982  983
CONECT  977  976
CONECT  978  974
CONECT  979  974
CONECT  980  975
CONECT  981  975
CONECT  982  976
CONECT  983  976
CONECT  984  985
CONECT  985  984  986  989  990
CONECT  986  985  987  991  992
CONECT  987  986  988  993  994
CONECT  988  987
CONECT  989  985
CONECT  990  985
CONECT  991  986
CONECT  992  986
CONECT  993  987
CONECT  994  987
CONECT  995  996
CONECT  996  995  997 1000 1001
CONECT  997  996  998 1002 1003
CONECT  998  997  999 1004 1005
CONECT  999  998
CONECT 1000  996
CONECT 1001  996
CONECT 1002  997
CONECT 1003  997
CONECT 1004  998
CONECT 1005  998
CONECT 1006 1007
CONECT 1007 1006 1008 1011 1012
CONECT 1008 1007 1009 1013 1014
CONECT 1009 1008 1010 1015 1016
CONECT 1010 1009
CONECT 1011 1007
CONECT 1012 1007
CONECT 1013 1008
CONECT 1014 1008
CONECT 1015 1009
CONECT 1016 1009
CONECT 1017 1018
CONECT 1018 1017 1019 1022 1023
CONECT 1019 1018 1020 1024 1025
CONECT 1020 1019 1021 1026 1027
CONECT 1021 1020
CONECT 1022 1018
CONECT 1023 1018
CONECT 1024 1019
CONECT 1025 1019
CONECT 1026 1020
CONECT 1027 1020
CONECT 1028 1029
CONECT 1029 1028 1030 1033 1034
CONECT 1030 1029 1031 1035 1036
CONECT 1031 1030 1032 1037 1038
CONECT 1032 1031
CONECT 1033 1029
CONECT 1034 1029
CONECT 1035 1030
CONECT 1036 1030
CONECT 1037 1031
CONECT 1038 1031
CONECT 1039 1040
CONECT 1040 1039 1041 1044 1045
CONECT 1041 1040 1042 1046 1047
CONECT 1042 1041 1043 1048 1049
CONECT 1043 1042
CONECT 1044 1040
CONECT 1045 1040
CONECT 1046 1041
CONECT 1047 1041
CONECT 1048 1042
CONECT 1049 1042
CONECT 1050 1051
CONECT 1051 1050 1052 1055 1056
CONECT 1052 1051 1053 1057 1058
CONECT 1053 1052 1054 1059 1060
CONECT 1054 1053
CONECT 1055 1051
CONECT 1056 1051
CONECT 1057 1052
CONECT 1058 1052
CONECT 1059 1053
CONECT 1060 1053
CONECT 1061 1062
CONECT 1062 1061 1063 1066 1067
CONECT 1063 1062 1064 1068 1069
CONECT 1064 1063 1065 1070 1071
CONECT 1065 1064
CONECT 1066 1062
CONECT 1067 1062
CONECT 1068 1063
CONECT 1069 1063
CONECT 1070 1064
CONECT 1071 1064
CONECT 1072 1073
CONECT 1073 1072 1074 1077 1078
CONECT 1074 1073 1075 1079 1080
CONECT 1075 1074 1076 1081 1082
CONECT 1076 1075
CONECT 1077 1073
CONECT 1078 1073
CONECT 1079 1074
CONECT 1080 1074
CONECT 1081 1075
CONECT 1082 1075
CONECT 1083 1084
CONECT 1084 1083 1085 1088 1089
CONECT 1085 1084 1086 1090 1091
CONECT 1086 1085 1087 1092 1093
CONECT 1087 1086
CONECT 1088 1084
CONECT 1089 1084
CONECT 1090 1085
CONECT 1091 1085
CONECT 1092 1086
CONECT 1093 1086
CONECT 1094 1095
CONECT 1095 1094 1096 1099 1100
CONECT 1096 1095 1097 1101 1102
CONECT 1097 1096 1098 1103 1104
CONECT 1098 1097
CONECT 1099 1095
CONECT 1100 1095
CONECT 1101 1096
CONECT 1102 1096
CONECT 1103 1097
CONECT 1104 1097
CONECT 1105 1106
CONECT 1106 1105 1107 1110 1111
CONECT 1107 1106 1108 1112 1113
CONECT 1108 1107 1109 1114 1115
CONECT 1109 1108
CONECT 1110 1106
CONECT 1111 1106
CONECT 1112 1107
CONECT 1113 1107
CONECT 1114 1108
CONECT 1115 1108
CONECT 1116 1117
CONECT 1117 1116 1118 1121 1122
CONECT 1118 1117 1119 1123 1124
CONECT 1119 1118 1120 1125 1126
CONECT 1120 1119
CONECT 1121 1117
CONECT 1122 1117
CONECT 1123 1118
CONECT 1124 1118
CONECT 1125 1119
CONECT 1126 1119
CONECT 1127 1128
CONECT 1128 1127 1129 1132 1133
CONECT 1129 1128 1130 1134 1135
CONECT 1130 1129 1131 1136 1137
CONECT 1131 1130
CONECT 1132 1128
CONECT 1133 1128
CONECT 1134 1129
CONECT 1135 1129
CONECT 1136 1130
CONECT 1137 1130
CONECT 1138 1139
CONECT 1139 1138 1140 1143 1144
CONECT 1140 1139 1141 1145 1146
CONECT 1141 1140 1142 1147 1148
CONECT 1142 1141
CONECT 1143 1139
CONECT 1144 1139
CONECT 1145 1140
CONECT 1146 1140
CONECT 1147 1141
CONECT 1148 1141
CONECT 1149 1150
CONECT 1150 1149 1151 1154 1155
CONECT 1151 1150 1152 1156 1157
CONECT 1152 1151 1153 1158 1159
CONECT 1153 1152
CONECT 1154 1150
CONECT 1155 1150
CONECT 1156 1151
CONECT 1157 1151
CONECT 1158 1152
CONECT 1159 1152
CONECT 1160 1161
CONECT 1161 1160 1162 1165 1166
CONECT 1162 1161 1163 1167 1168
CONECT 1163 1162 1164 1169 1170
CONECT 1164 1163
CONECT 1165 1161
CONECT 1166 1161
CONECT 1167 1162
CONECT 1168 1162
CONECT 1169 1163
CONECT 1170 1163
CONECT 1171 1172
CONECT 1172 1171 1173 1176 1177
CONECT 1173 1172 1174 1178 1179
CONECT 1174 1173 1175 1180 1181
CONECT 1175 1174
CONECT 1176 1172
CONECT 1177 1172
CONECT 1178 1173
CONECT 1179 1173
CONECT 1180 1174
CONECT 1181 1174
CONECT 1182 1183
CONECT 1183 1182 1184 1187 1188
CONECT 1184 1183 1185 1189 1190
CONECT 1185 1184 1186 1191 1192
CONECT 1186 1185
CONECT 1187 1183
CONECT 1188 1183
CONECT 1189 1184
CONECT 1190 1184
CONECT 1191 1185
CONECT 1192 1185
CONECT 1193 1194
CONECT 1194 1193 1195 1198 1199
CONECT 1195 1194 1196 1200 1201
CONECT 1196 1195 1197 1202 1203
CONECT 1197 1196
CONECT 1198 1194
CONECT 1199 1194
CONECT 1200 1195
CONECT 1201 1195
CONECT 1202 1196
CONECT 1203 1196
CONECT 1204 1205
CONECT 1205 1204 1206 1209 1210
CONECT 1206 1205 1207 1211 1212
CONECT 1207 1206 1208 1213 1214
CONECT 1208 1207
CONECT 1209 1205
CONECT 1210 1205
CONECT 1211 1206
CONECT 1212 1206
CONECT 1213 1207
CONECT 1214 1207
CONECT 1215 1216
CONECT 1216 1215 1217 1220 1221
CONECT 1217 1216 1218 1222 1223
CONECT 1218 1217 1219 1224 1225
CONECT 1219 1218
CONECT 1220 1216
CONECT 1221 1216
CONECT 1222 1217
CONECT 1223 1217
CONECT 1224 1218
CONECT 1225 1218
CONECT 1226 1227
CONECT 1227 1226 1228 1231 1232
CONECT 1228 1227 1229 1233 1234
CONECT 1229 1228 1230 1235 1236
CONECT 1230 1229
CONECT 1231 1227
CONECT 1232 1227
CONECT 1233 1228
CONECT 1234 1228
CONECT 1235 1229
CONECT 1236 1229
CONECT 1237 1238
CONECT 1238 1237 1239 1242 1243
CONECT 1239 1238 1240 1244 1245
CONECT 1240 1239 1241 1246 1247
CONECT 1241 1240
CONECT 1242 1238
CONECT 1243 1238
CONECT 1244 1239
CONECT 1245 1239
CONECT 1246 1240
CONECT 1247 1240
CONECT 1248 1249
CONECT 1249 1248 1250 1253 1254
CONECT 1250 1249 1251 1255 1256
CONECT 1251 1250 1252 1257 1258
CONECT 1252 1251
CONECT 1253 1249
CONECT 1254 1249
CONECT 1255 1250
CONECT 1256 1250
CONECT 1257 1251
CONECT 1258 1251
CONECT 1259 1260
CONECT 1260 1259 1261 1264 1265
CONECT 1261 1260 1262 1266 1267
CONECT 1262 1261 1263 1268 1269
CONECT 1263 1262
CONECT 1264 1260
CONECT 1265 1260
CONECT 1266 1261
CONECT 1267 1261
CONECT 1268 1262
CONECT 1269 1262
CONECT 1270 1271
CONECT 1271 1270 1272 1275 1276
CONECT 1272 1271 1273 1277 1278
CONECT 1273 1272 1274 1279 1280
CONECT 1274 1273
CONECT 1275 1271
CONECT 1276 1271
CONECT 1277 1272
CONECT 1278 1272
CONECT 1279 1273
CONECT 1280 1273
CONECT 1281 1282
CONECT 1282 1281 1283 1286 1287
CONECT 1283 1282 1284 1288 1289
CONECT 1284 1283 1285 1290 1291
CONECT 1285 1284
CONECT 1286 1282
CONECT 1287 1282
CONECT 1288 1283
CONECT 1289 1283
CONECT 1290 1284
CONECT 1291 1284
CONECT 1292 1293
CONECT 1293 1292 1294 1297 1298
CONECT 1294 1293 1295 1299 1300
CONECT 1295 1294 1296 1301 1302
CONECT 1296 1295
CONECT 1297 1293
CONECT 1298 1293
CONECT 1299 1294
CONECT 1300 1294
CONECT 1301 1295
CONECT 1302 1295
CONECT 1303 1304
CONECT 1304 1303 1305 1308 1309
CONECT 1305 1304 1306 1310 1311
CONECT 1306 1305 1307 1312 1313
CONECT 1307 1306
CONECT 1308 1304
CONECT 1309 1304
CONECT 1310 1305
CONECT 1311 1305
CONECT 1312 1306
CONECT 1313 1306
CONECT 1314 1315
CONECT 1315 1314 1316 1319 1320
CONECT 1316 1315 1317 1321 1322
CONECT 1317 1316 1318 1323 1324
CONECT 1318 1317
CONECT 1319 1315
CONECT 1320 1315
CONECT 1321 1316
CONECT 1322 1316
CONECT 1323 1317
CONECT 1324 1317
CONECT 1353 1354
CONECT 1354 1353 1355 1358 1359
CONECT 1355 1354 1356
CONECT 1356 1355 1357 1360 1361
CONECT 1357 1356
CONECT 1358 1354
CONECT 1359 1354
CONECT 1360 1356
CONECT 1361 1356
CONECT 1362 1363
CONECT 1363 1362 1364 1367 1368
CONECT 1364 1363 1365
CONECT 1365 1364 1366 1369 1370
CONECT 1366 1365
CONECT 1367 1363
CONECT 1368 1363
CONECT 1369 1365
CONECT 1370 1365
CONECT 1371 1372
CONECT 1372 1371 1373 1376 1377
CONECT 1373 1372 1374
CONECT 1374 1373 1375 1378 1379
CONECT 1375 1374
CONECT 1376 1372
CONECT 1377 1372
CONECT 1378 1374
CONECT 1379 1374
CONECT 1380 1381
CONECT 1381 1380 1382 1385 1386
CONECT 1382 1381 1383
CONECT 1383 1382 1384 1387 1388
CONECT 1384 1383
CONECT 1385 1381
CONECT 1386 1381
CONECT 1387 1383
CONECT 1388 1383
CONECT 1389 1390
CONECT 1390 1389 1391 1394 1395
CONECT 1391 1390 1392
CONECT 1392 1391 1393 1396 1397
CONECT 1393 1392
CONECT 1394 1390
CONECT 1395 1390
CONECT 1396 1392
CONECT 1397 1392
CONECT 1398 1399
CONECT 1399 1398 1400 1403 1404
CONECT 1400 1399 1401
CONECT 1401 1400 1402 1405 1406
CONECT 1402 1401
CONECT 1403 1399
CONECT 1404 1399
CONECT 1405 1401
CONECT 1406 1401
CONECT 1407 1408
CONECT 1408 1407 1409 1412 1413
CONECT 1409 1408 1410
CONECT 1410 1409 1411 1414 1415
CONECT 1411 1410
CONECT 1412 1408
CONECT 1413 1408
CONECT 1414 1410
CONECT 1415 1410
CONECT 1416 1417
CONECT 1417 1416 1418 1421 1422
CONECT 1418 1417 1419
CONECT 1419 1418 1420 1423 1424
CONECT 1420 1419
CONECT 1421 1417
CONECT 1422 1417
CONECT 1423 1419
CONECT 1424 1419
CONECT 1425 1426
CONECT 1426 1425 1427 1430 1431
CONECT 1427 1426 1428
CONECT 1428 1427 1429 1432 1433
CONECT 1429 1428
CONECT 1430 1426
CONECT 1431 1426
CONECT 1432 1428
CONECT 1433 1428
CONECT 1434 1435
CONECT 1435 1434 1436 1439 1440
CONECT 1436 1435 1437
CONECT 1437 1436 1438 1441 1442
CONECT 1438 1437
CONECT 1439 1435
CONECT 1440 1435
CONECT 1441 1437
CONECT 1442 1437
CONECT 1443 1444
CONECT 1444 1443 1445 1448 1449
CONECT 1445 1444 1446
CONECT 1446 1445 1447 1450 1451
CONECT 1447 1446
CONECT 1448 1444
CONECT 1449 1444
CONECT 1450 1446
CONECT 1451 1446
CONECT 1452 1453
CONECT 1453 1452 1454 1457 1458
CONECT 1454 1453 1455
CONECT 1455 1454 1456 1459 1460
CONECT 1456 1455
CONECT 1457 1453
CONECT 1458 1453
CONECT 1459 1455
CONECT 1460 1455
CONECT 1461 1462
CONECT 1462 1461 1463 1466 1467
CONECT 1463 1462 1464
CONECT 1464 1463 1465 1468 1469
CONECT 1465 1464
CONECT 1466 1462
CONECT 1467 1462
CONECT 1468 1464
CONECT 1469 1464
CONECT 1470 1471
CONECT 1471 1470 1472 1475 1476
CONECT 1472 1471 1473
CONECT 1473 1472 1474 1477 1478
CONECT 1474 1473
CONECT 1475 1471
CONECT 1476 1471
CONECT 1477 1473
CONECT 1478 1473
CONECT 1479 1480
CONECT 1480 1479 1481 1484 1485
CONECT 1481 1480 1482
CONECT 1482 1481 1483 1486 1487
CONECT 1483 1482
CONECT 1484 1480
CONECT 1485 1480
CONECT 1486 1482
CONECT 1487 1482
CONECT 1488 1489
CONECT 1489 1488 1490 1493 1494
CONECT 1490 1489 1491
CONECT 1491 1490 1492 1495 1496
CONECT 1492 1491
CONECT 1493 1489
CONECT 1494 1489
CONECT 1495 1491
CONECT 1496 1491
CONECT 1497 1498
CONECT 1498 1497 1499 1502 1503
CONECT 1499 1498 1500
CONECT 1500 1499 1501 1504 1505
CONECT 1501 1500
CONECT 1502 1498
CONECT 1503 1498
CONECT 1504 1500
CONECT 1505 1500
CONECT 1506 1507
CONECT 1507 1506 1508 1511 1512
CONECT 1508 1507 1509
CONECT 1509 1508 1510 1513 1514
CONECT 1510 1509
CONECT 1511 1507
CONECT 1512 1507
CONECT 1513 1509
CONECT 1514 1509
CONECT 1515 1516
CONECT 1516 1515 1517 1520 1521
CONECT 1517 1516 1518
CONECT 1518 1517 1519 1522 1523
CONECT 1519 1518
CONECT 1520 1516
CONECT 1521 1516
CONECT 1522 1518
CONECT 1523 1518
CONECT 1524 1525
CONECT 1525 1524 1526 1529 1530
CONECT 1526 1525 1527
CONECT 1527 1526 1528 1531 1532
CONECT 1528 1527
CONECT 1529 1525
CONECT 1530 1525
CONECT 1531 1527
CONECT 1532 1527
CONECT 1533 1534
CONECT 1534 1533 1535 1538 1539
CONECT 1535 1534 1536
CONECT 1536 1535 1537 1540 1541
CONECT 1537 1536
CONECT 1538 1534
CONECT 1539 1534
CONECT 1540 1536
CONECT 1541 1536
CONECT 1542 1543
CONECT 1543 1542 1544 1547 1548
CONECT 1544 1543 1545
CONECT 1545 1544 1546 1549 1550
CONECT 1546 1545
CONECT 1547 1543
CONECT 1548 1543
CONECT 1549 1545
CONECT 1550 1545
CONECT 1551 1552
CONECT 1552 1551 1553 1556 1557
CONECT 1553 1552 1554
CONECT 1554 1553 1555 1558 1559
CONECT 1555 1554
CONECT 1556 1552
CONECT 1557 1552
CONECT 1558 1554
CONECT 1559 1554
CONECT 1560 1561
CONECT 1561 1560 1562 1565 1566
CONECT 1562 1561 1563
CONECT 1563 1562 1564 1567 1568
CONECT 1564 1563
CONECT 1565 1561
CONECT 1566 1561
CONECT 1567 1563
CONECT 1568 1563
CONECT 1569 1570
CONECT 1570 1569 1571 1574 1575
CONECT 1571 1570 1572
CONECT 1572 1571 1573 1576 1577
CONECT 1573 1572
CONECT 1574 1570
CONECT 1575 1570
CONECT 1576 1572
CONECT 1577 1572
CONECT 1578 1579
CONECT 1579 1578 1580 1583 1584
CONECT 1580 1579 1581
CONECT 1581 1580 1582 1585 1586
CONECT 1582 1581
CONECT 1583 1579
CONECT 1584 1579
CONECT 1585 1581
CONECT 1586 1581
CONECT 1587 1588
CONECT 1588 1587 1589 1592 1593
CONECT 1589 1588 1590
CONECT 1590 1589 1591 1594 1595
CONECT 1591 1590
CONECT 1592 1588
CONECT 1593 1588
CONECT 1594 1590
CONECT 1595 1590
CONECT 1596 1597
CONECT 1597 1596 1598 1601 1602
CONECT 1598 1597 1599
CONECT 1599 1598 1600 1603 1604
CONECT 1600 1599
CONECT 1601 1597
CONECT 1602 1597
CONECT 1603 1599
CONECT 1604 1599
CONECT 1605 1606
CONECT 1606 1605 1607 1610 1611
CONECT 1607 1606 1608
CONECT 1608 1607 1609 1612 1613
CONECT 1609 1608
CONECT 1610 1606
CONECT 1611 1606
CONECT 1612 1608
CONECT 1613 1608
CONECT 1614 1615
CONECT 1615 1614 1616 1619 1620
CONECT 1616 1615 1617
CONECT 1617 1616 1618 1621 1622
CONECT 1618 1617
CONECT 1619 1615
CONECT 1620 1615
CONECT 1621 1617
CONECT 1622 1617
CONECT 1623 1624
CONECT 1624 1623 1625 1628 1629
CONECT 1625 1624 1626
CONECT 1626 1625 1627 1630 1631
CONECT 1627 1626
CONECT 1628 1624
CONECT 1629 1624
CONECT 1630 1626
CONECT 1631 1626
CONECT 1632 1633
CONECT 1633 1632 1634 1637 1638
CONECT 1634 1633 1635
CONECT 1635 1634 1636 1639 1640
CONECT 1636 1635
CONECT 1637 1633
CONECT 1638 1633
CONECT 1639 1635
CONECT 1640 1635
CONECT 1641 1642 1645 1646 1649
CONECT 1642 1641 1643
CONECT 1643 1642 1644 1652 1653
CONECT 1644 1643 1654 1655 1656
CONECT 1645 1641
CONECT 1646 1641 1647
CONECT 1647 1646 1648 1657 1658
CONECT 1648 1647 1659 1660 1661
CONECT 1649 1641 1650
CONECT 1650 1649 1651 1662 1663
CONECT 1651 1650 1664 1665 1666
CONECT 1652 1643
CONECT 1653 1643
CONECT 1654 1644
CONECT 1655 1644
CONECT 1656 1644
CONECT 1657 1647
CONECT 1658 1647
CONECT 1659 1648
CONECT 1660 1648
CONECT 1661 1648
CONECT 1662 1650
CONECT 1663 1650
CONECT 1664 1651
CONECT 1665 1651
CONECT 1666 1651
CONECT 1667 1668 1671 1672 1675
CONECT 1668 1667 1669
CONECT 1669 1668 1670 1678 1679
CONECT 1670 1669 1680 1681 1682
CONECT 1671 1667
CONECT 1672 1667 1673
CONECT 1673 1672 1674 1683 1684
CONECT 1674 1673 1685 1686 1687
CONECT 1675 1667 1676
CONECT 1676 1675 1677 1688 1689
CONECT 1677 1676 1690 1691 1692
CONECT 1678 1669
CONECT 1679 1669
CONECT 1680 1670
CONECT 1681 1670
CONECT 1682 1670
CONECT 1683 1673
CONECT 1684 1673
CONECT 1685 1674
CONECT 1686 1674
CONECT 1687 1674
CONECT 1688 1676
CONECT 1689 1676
CONECT 1690 1677
CONECT 1691 1677
CONECT 1692 1677
CONECT 1693 1694 1697 1698 1701
CONECT 1694 1693 1695
CONECT 1695 1694 1696 1704 1705
CONECT 1696 1695 1706 1707 1708
CONECT 1697 1693
CONECT 1698 1693 1699
CONECT 1699 1698 1700 1709 1710
CONECT 1700 1699 1711 1712 1713
CONECT 1701 1693 1702
CONECT 1702 1701 1703 1714 1715
CONECT 1703 1702 1716 1717 1718
CONECT 1704 1695
CONECT 1705 1695
CONECT 1706 1696
CONECT 1707 1696
CONECT 1708 1696
CONECT 1709 1699
CONECT 1710 1699
CONECT 1711 1700
CONECT 1712 1700
CONECT 1713 1700
CONECT 1714 1702
CONECT 1715 1702
CONECT 1716 1703
CONECT 1717 1703
CONECT 1718 1703
CONECT 1719 1720 1723 1724 1727
CONECT 1720 1719 1721
CONECT 1721 1720 1722 1730 1731
CONECT 1722 1721 1732 1733 1734
CONECT 1723 1719
CONECT 1724 1719 1725
CONECT 1725 1724 1726 1735 1736
CONECT 1726 1725 1737 1738 1739
CONECT 1727 1719 1728
CONECT 1728 1727 1729 1740 1741
CONECT 1729 1728 1742 1743 1744
CONECT 1730 1721
CONECT 1731 1721
CONECT 1732 1722
CONECT 1733 1722
CONECT 1734 1722
CONECT 1735 1725
CONECT 1736 1725
CONECT 1737 1726
CONECT 1738 1726
CONECT 1739 1726
CONECT 1740 1728
CONECT 1741 1728
CONECT 1742 1729
CONECT 1743 1729
CONECT 1744 1729
CONECT 1745 1746 1749 1750 1753
CONECT 1746 1745 1747
CONECT 1747 1746 1748 1756 1757
CONECT 1748 1747 1758 1759 1760
CONECT 1749 1745
CONECT 1750 1745 1751
CONECT 1751 1750 1752 1761 1762
CONECT 1752 1751 1763 1764 1765
CONECT 1753 1745 1754
CONECT 1754 1753 1755 1766 1767
CONECT 1755 1754 1768 1769 1770
CONECT 1756 1747
CONECT 1757 1747
CONECT 1758 1748
CONECT 1759 1748
CONECT 1760 1748
CONECT 1761 1751
CONECT 1762 1751
CONECT 1763 1752
CONECT 1764 1752
CONECT 1765 1752
CONECT 1766 1754
CONECT 1767 1754
CONECT 1768 1755
CONECT 1769 1755
CONECT 1770 1755
CONECT 1771 1772 1775 1776 1779
CONECT 1772 1771 1773
CONECT 1773 1772 1774 1782 1783
CONECT 1774 1773 1784 1785 1786
CONECT 1775 1771
CONECT 1776 1771 1777
CONECT 1777 1776 1778 1787 1788
CONECT 1778 1777 1789 1790 1791
CONECT 1779 1771 1780
CONECT 1780 1779 1781 1792 1793
CONECT 1781 1780 1794 1795 1796
CONECT 1782 1773
CONECT 1783 1773
CONECT 1784 1774
CONECT 1785 1774
CONECT 1786 1774
CONECT 1787 1777
CONECT 1788 1777
CONECT 1789 1778
CONECT 1790 1778
CONECT 1791 1778
CONECT 1792 1780
CONECT 1793 1780
CONECT 1794 1781
CONECT 1795 1781
CONECT 1796 1781
CONECT 1797 1798 1801 1802 1805
CONECT 1798 1797 1799
CONECT 1799 1798 1800 1808 1809
CONECT 1800 1799 1810 1811 1812
CONECT 1801 1797
CONECT 1802 1797 1803
CONECT 1803 1802 1804 1813 1814
CONECT 1804 1803 1815 1816 1817
CONECT 1805 1797 1806
CONECT 1806 1805 1807 1818 1819
CONECT 1807 1806 1820 1821 1822
CONECT 1808 1799
CONECT 1809 1799
CONECT 1810 1800
CONECT 1811 1800
CONECT 1812 1800
CONECT 1813 1803
CONECT 1814 1803
CONECT 1815 1804
CONECT 1816 1804
CONECT 1817 1804
CONECT 1818 1806
CONECT 1819 1806
CONECT 1820 1807
CONECT 1821 1807
CONECT 1822 1807
CONECT 1823 1824 1827 1828 1831
CONECT 1824 1823 1825
CONECT 1825 1824 1826 1834 1835
CONECT 1826 1825 1836 1837 1838
CONECT 1827 1823
CONECT 1828 1823 1829
CONECT 1829 1828 1830 1839 1840
CONECT 1830 1829 1841 1842 1843
CONECT 1831 1823 1832
CONECT 1832 1831 1833 1844 1845
CONECT 1833 1832 1846 1847 1848
CONECT 1834 1825
CONECT 1835 1825
CONECT 1836 1826
CONECT 1837 1826
CONECT 1838 1826
CONECT 1839 1829
CONECT 1840 1829
CONECT 1841 1830
CONECT 1842 1830
CONECT 1843 1830
CONECT 1844 1832
CONECT 1845 1832
CONECT 1846 1833
CONECT 1847 1833
CONECT 1848 1833
CONECT 1849 1850 1853 1854 1857
CONECT 1850 1849 1851
CONECT 1851 1850 1852 1860 1861
CONECT 1852 1851 1862 1863 1864
CONECT 1853 1849
CONECT 1854 1849 1855
CONECT 1855 1854 1856 1865 1866
CONECT 1856 1855 1867 1868 1869
CONECT 1857 1849 1858
CONECT 1858 1857 1859 1870 1871
CONECT 1859 1858 1872 1873 1874
CONECT 1860 1851
CONECT 1861 1851
CONECT 1862 1852
CONECT 1863 1852
CONECT 1864 1852
CONECT 1865 1855
CONECT 1866 1855
CONECT 1867 1856
CONECT 1868 1856
CONECT 1869 1856
CONECT 1870 1858
CONECT 1871 1858
CONECT 1872 1859
CONECT 1873 1859
CONECT 1874 1859
CONECT 1875 1876 1879 1880 1883
CONECT 1876 1875 1877
CONECT 1877 1876 1878 1886 1887
CONECT 1878 1877 1888 1889 1890
CONECT 1879 1875
CONECT 1880 1875 1881
CONECT 1881 1880 1882 1891 1892
CONECT 1882 1881 1893 1894 1895
CONECT 1883 1875 1884
CONECT 1884 1883 1885 1896 1897
CONECT 1885 1884 1898 1899 1900
CONECT 1886 1877
CONECT 1887 1877
CONECT 1888 1878
CONECT 1889 1878
CONECT 1890 1878
CONECT 1891 1881
CONECT 1892 1881
CONECT 1893 1882
CONECT 1894 1882
CONECT 1895 1882
CONECT 1896 1884
CONECT 1897 1884
CONECT 1898 1885
CONECT 1899 1885
CONECT 1900 1885
CONECT 1901 1902 1905 1906 1909
CONECT 1902 1901 1903
CONECT 1903 1902 1904 1912 1913
CONECT 1904 1903 1914 1915 1916
CONECT 1905 1901
CONECT 1906 1901 1907
CONECT 1907 1906 1908 1917 1918
CONECT 1908 1907 1919 1920 1921
CONECT 1909 1901 1910
CONECT 1910 1909 1911 1922 1923
CONECT 1911 1910 1924 1925 1926
CONECT 1912 1903
CONECT 1913 1903
CONECT 1914 1904
CONECT 1915 1904
CONECT 1916 1904
CONECT 1917 1907
CONECT 1918 1907
CONECT 1919 1908
CONECT 1920 1908
CONECT 1921 1908
CONECT 1922 1910
CONECT 1923 1910
CONECT 1924 1911
CONECT 1925 1911
CONECT 1926 1911
CONECT 1927 1928 1931 1932 1935
CONECT 1928 1927 1929
CONECT 1929 1928 1930 1938 1939
CONECT 1930 1929 1940 1941 1942
CONECT 1931 1927
CONECT 1932 1927 1933
CONECT 1933 1932 1934 1943 1944
CONECT 1934 1933 1945 1946 1947
CONECT 1935 1927 1936
CONECT 1936 1935 1937 1948 1949
CONECT 1937 1936 1950 1951 1952
CONECT 1938 1929
CONECT 1939 1929
CONECT 1940 1930
CONECT 1941 1930
CONECT 1942 1930
CONECT 1943 1933
CONECT 1944 1933
CONECT 1945 1934
CONECT 1946 1934
CONECT 1947 1934
CONECT 1948 1936
CONECT 1949 1936
CONECT 1950 1937
CONECT 1951 1937
CONECT 1952 1937
CONECT 1953 1954 1957 1958 1961
CONECT 1954 1953 1955
CONECT 1955 1954 1956 1964 1965
CONECT 1956 1955 1966 1967 1968
CONECT 1957 1953
CONECT 1958 1953 1959
CONECT 1959 1958 1960 1969 1970
CONECT 1960 1959 1971 1972 1973
CONECT 1961 1953 1962
CONECT 1962 1961 1963 1974 1975
CONECT 1963 1962 1976 1977 1978
CONECT 1964 1955
CONECT 1965 1955
CONECT 1966 1956
CONECT 1967 1956
CONECT 1968 1956
CONECT 1969 1959
CONECT 1970 1959
CONECT 1971 1960
CONECT 1972 1960
CONECT 1973 1960
CONECT 1974 1962
CONECT 1975 1962
CONECT 1976 1963
CONECT 1977 1963
CONECT 1978 1963
CONECT 1979 1980 1983 1984 1987
CONECT 1980 1979 1981
CONECT 1981 1980 1982 1990 1991
CONECT 1982 1981 1992 1993 1994
CONECT 1983 1979
CONECT 1984 1979 1985
CONECT 1985 1984 1986 1995 1996
CONECT 1986 1985 1997 1998 1999
CONECT 1987 1979 1988
CONECT 1988 1987 1989 2000 2001
CONECT 1989 1988 2002 2003 2004
CONECT 1990 1981
CONECT 1991 1981
CONECT 1992 1982
CONECT 1993 1982
CONECT 1994 1982
CONECT 1995 1985
CONECT 1996 1985
CONECT 1997 1986
CONECT 1998 1986
CONECT 1999 1986
CONECT 2000 1988
CONECT 2001 1988
CONECT 2002 1989
CONECT 2003 1989
CONECT 2004 1989
CONECT 2005 2006 2009 2010 2013
CONECT 2006 2005 2007
CONECT 2007 2006 2008 2016 2017
CONECT 2008 2007 2018 2019 2020
CONECT 2009 2005
CONECT 2010 2005 2011
CONECT 2011 2010 2012 2021 2022
CONECT 2012 2011 2023 2024 2025
CONECT 2013 2005 2014
CONECT 2014 2013 2015 2026 2027
CONECT 2015 2014 2028 2029 2030
CONECT 2016 2007
CONECT 2017 2007
CONECT 2018 2008
CONECT 2019 2008
CONECT 2020 2008
CONECT 2021 2011
CONECT 2022 2011
CONECT 2023 2012
CONECT 2024 2012
CONECT 2025 2012
CONECT 2026 2014
CONECT 2027 2014
CONECT 2028 2015
CONECT 2029 2015
CONECT 2030 2015
CONECT 2031 2032 2035 2036 2039
CONECT 2032 2031 2033
CONECT 2033 2032 2034 2042 2043
CONECT 2034 2033 2044 2045 2046
CONECT 2035 2031
CONECT 2036 2031 2037
CONECT 2037 2036 2038 2047 2048
CONECT 2038 2037 2049 2050 2051
CONECT 2039 2031 2040
CONECT 2040 2039 2041 2052 2053
CONECT 2041 2040 2054 2055 2056
CONECT 2042 2033
CONECT 2043 2033
CONECT 2044 2034
CONECT 2045 2034
CONECT 2046 2034
CONECT 2047 2037
CONECT 2048 2037
CONECT 2049 2038
CONECT 2050 2038
CONECT 2051 2038
CONECT 2052 2040
CONECT 2053 2040
CONECT 2054 2041
CONECT 2055 2041
CONECT 2056 2041
CONECT 2057 2058 2061 2062 2065
CONECT 2058 2057 2059
CONECT 2059 2058 2060 2068 2069
CONECT 2060 2059 2070 2071 2072
CONECT 2061 2057
CONECT 2062 2057 2063
CONECT 2063 2062 2064 2073 2074
CONECT 2064 2063 2075 2076 2077
CONECT 2065 2057 2066
CONECT 2066 2065 2067 2078 2079
CONECT 2067 2066 2080 2081 2082
CONECT 2068 2059
CONECT 2069 2059
CONECT 2070 2060
CONECT 2071 2060
CONECT 2072 2060
CONECT 2073 2063
CONECT 2074 2063
CONECT 2075 2064
CONECT 2076 2064
CONECT 2077 2064
CONECT 2078 2066
CONECT 2079 2066
CONECT 2080 2067
CONECT 2081 2067
CONECT 2082 2067
CONECT 2083 2084 2087 2088 2091
CONECT 2084 2083 2085
CONECT 2085 2084 2086 2094 2095
CONECT 2086 2085 2096 2097 2098
CONECT 2087 2083
CONECT 2088 2083 2089
CONECT 2089 2088 2090 2099 2100
CONECT 2090 2089 2101 2102 2103
CONECT 2091 2083 2092
CONECT 2092 2091 2093 2104 2105
CONECT 2093 2092 2106 2107 2108
CONECT 2094 2085
CONECT 2095 2085
CONECT 2096 2086
CONECT 2097 2086
CONECT 2098 2086
CONECT 2099 2089
CONECT 2100 2089
CONECT 2101 2090
CONECT 2102 2090
CONECT 2103 2090
CONECT 2104 2092
CONECT 2105 2092
CONECT 2106 2093
CONECT 2107 2093
CONECT 2108 2093
CONECT 2109 2110 2113 2114 2117
CONECT 2110 2109 2111
CONECT 2111 2110 2112 2120 2121
CONECT 2112 2111 2122 2123 2124
CONECT 2113 2109
CONECT 2114 2109 2115
CONECT 2115 2114 2116 2125 2126
CONECT 2116 2115 2127 2128 2129
CONECT 2117 2109 2118
CONECT 2118 2117 2119 2130 2131
CONECT 2119 2118 2132 2133 2134
CONECT 2120 2111
CONECT 2121 2111
CONECT 2122 2112
CONECT 2123 2112
CONECT 2124 2112
CONECT 2125 2115
CONECT 2126 2115
CONECT 2127 2116
CONECT 2128 2116
CONECT 2129 2116
CONECT 2130 2118
CONECT 2131 2118
CONECT 2132 2119
CONECT 2133 2119
CONECT 2134 2119
CONECT 2135 2136 2139 2140 2143
CONECT 2136 2135 2137
CONECT 2137 2136 2138 2146 2147
CONECT 2138 2137 2148 2149 2150
CONECT 2139 2135
CONECT 2140 2135 2141
CONECT 2141 2140 2142 2151 2152
CONECT 2142 2141 2153 2154 2155
CONECT 2143 2135 2144
CONECT 2144 2143 2145 2156 2157
CONECT 2145 2144 2158 2159 2160
CONECT 2146 2137
CONECT 2147 2137
CONECT 2148 2138
CONECT 2149 2138
CONECT 2150 2138
CONECT 2151 2141
CONECT 2152 2141
CONECT 2153 2142
CONECT 2154 2142
CONECT 2155 2142
CONECT 2156 2144
CONECT 2157 2144
CONECT 2158 2145
CONECT 2159 2145
CONECT 2160 2145
CONECT 2161 2162 2165 2166 2169
CONECT 2162 2161 2163
CONECT 2163 2162 2164 2172 2173
CONECT 2164 2163 2174 2175 2176
CONECT 2165 2161
CONECT 2166 2161 2167
CONECT 2167 2166 2168 2177 2178
CONECT 2168 2167 2179 2180 2181
CONECT 2169 2161 2170
CONECT 2170 2169 2171 2182 2183
CONECT 2171 2170 2184 2185 2186
CONECT 2172 2163
CONECT 2173 2163
CONECT 2174 2164
CONECT 2175 2164
CONECT 2176 2164
CONECT 2177 2167
CONECT 2178 2167
CONECT 2179 2168
CONECT 2180 2168
CONECT 2181 2168
CONECT 2182 2170
CONECT 2183 2170
CONECT 2184 2171
CONECT 2185 2171
CONECT 2186 2171
CONECT 2187 2188 2191 2192 2195
CONECT 2188 2187 2189
CONECT 2189 2188 2190 2198 2199
CONECT 2190 2189 2200 2201 2202
CONECT 2191 2187
CONECT 2192 2187 2193
CONECT 2193 2192 2194 2203 2204
CONECT 2194 2193 2205 2206 2207
CONECT 2195 2187 2196
CONECT 2196 2195 2197 2208 2209
CONECT 2197 2196 2210 2211 2212
CONECT 2198 2189
CONECT 2199 2189
CONECT 2200 2190
CONECT 2201 2190
CONECT 2202 2190
CONECT 2203 2193
CONECT 2204 2193
CONECT 2205 2194
CONECT 2206 2194
CONECT 2207 2194
CONECT 2208 2196
CONECT 2209 2196
CONECT 2210 2197
CONECT 2211 2197
CONECT 2212 2197
CONECT 2213 2214 2217 2218 2221
CONECT 2214 2213 2215
CONECT 2215 2214 2216 2224 2225
CONECT 2216 2215 2226 2227 2228
CONECT 2217 2213
CONECT 2218 2213 2219
CONECT 2219 2218 2220 2229 2230
CONECT 2220 2219 2231 2232 2233
CONECT 2221 2213 2222
CONECT 2222 2221 2223 2234 2235
CONECT 2223 2222 2236 2237 2238
CONECT 2224 2215
CONECT 2225 2215
CONECT 2226 2216
CONECT 2227 2216
CONECT 2228 2216
CONECT 2229 2219
CONECT 2230 2219
CONECT 2231 2220
CONECT 2232 2220
CONECT 2233 2220
CONECT 2234 2222
CONECT 2235 2222
CONECT 2236 2223
CONECT 2237 2223
CONECT 2238 2223
CONECT 2239 2240 2243 2244 2247
CONECT 2240 2239 2241
CONECT 2241 2240 2242 2250 2251
CONECT 2242 2241 2252 2253 2254
CONECT 2243 2239
CONECT 2244 2239 2245
CONECT 2245 2244 2246 2255 2256
CONECT 2246 2245 2257 2258 2259
CONECT 2247 2239 2248
CONECT 2248 2247 2249 2260 2261
CONECT 2249 2248 2262 2263 2264
CONECT 2250 2241
CONECT 2251 2241
CONECT 2252 2242
CONECT 2253 2242
CONECT 2254 2242
CONECT 2255 2245
CONECT 2256 2245
CONECT 2257 2246
CONECT 2258 2246
CONECT 2259 2246
CONECT 2260 2248
CONECT 2261 2248
CONECT 2262 2249
CONECT 2263 2249
CONECT 2264 2249
CONECT 2265 2266 2269 2270 2273
CONECT 2266 2265 2267
CONECT 2267 2266 2268 2276 2277
CONECT 2268 2267 2278 2279 2280
CONECT 2269 2265
CONECT 2270 2265 2271
CONECT 2271 2270 2272 2281 2282
CONECT 2272 2271 2283 2284 2285
CONECT 2273 2265 2274
CONECT 2274 2273 2275 2286 2287
CONECT 2275 2274 2288 2289 2290
CONECT 2276 2267
CONECT 2277 2267
CONECT 2278 2268
CONECT 2279 2268
CONECT 2280 2268
CONECT 2281 2271
CONECT 2282 2271
CONECT 2283 2272
CONECT 2284 2272
CONECT 2285 2272
CONECT 2286 2274
CONECT 2287 2274
CONECT 2288 2275
CONECT 2289 2275
CONECT 2290 2275
CONECT 2291 2292 2295 2296 2299
CONECT 2292 2291 2293
CONECT 2293 2292 2294 2302 2303
CONECT 2294 2293 2304 2305 2306
CONECT 2295 2291
CONECT 2296 2291 2297
CONECT 2297 2296 2298 2307 2308
CONECT 2298 2297 2309 2310 2311
CONECT 2299 2291 2300
CONECT 2300 2299 2301 2312 2313
CONECT 2301 2300 2314 2315 2316
CONECT 2302 2293
CONECT 2303 2293
CONECT 2304 2294
CONECT 2305 2294
CONECT 2306 2294
CONECT 2307 2297
CONECT 2308 2297
CONECT 2309 2298
CONECT 2310 2298
CONECT 2311 2298
CONECT 2312 2300
CONECT 2313 2300
CONECT 2314 2301
CONECT 2315 2301
CONECT 2316 2301
CONECT 2317 2318 2321 2322 2325
CONECT 2318 2317 2319
CONECT 2319 2318 2320 2328 2329
CONECT 2320 2319 2330 2331 2332
CONECT 2321 2317
CONECT 2322 2317 2323
CONECT 2323 2322 2324 2333 2334
CONECT 2324 2323 2335 2336 2337
CONECT 2325 2317 2326
CONECT 2326 2325 2327 2338 2339
CONECT 2327 2326 2340 2341 2342
CONECT 2328 2319
CONECT 2329 2319
CONECT 2330 2320
CONECT 2331 2320
CONECT 2332 2320
CONECT 2333 2323
CONECT 2334 2323
CONECT 2335 2324
CONECT 2336 2324
CONECT 2337 2324
CONECT 2338 2326
CONECT 2339 2326
CONECT 2340 2327
CONECT 2341 2327
CONECT 2342 2327
CONECT 2343 2344 2347 2348 2351
CONECT 2344 2343 2345
CONECT 2345 2344 2346 2354 2355
CONECT 2346 2345 2356 2357 2358
CONECT 2347 2343
CONECT 2348 2343 2349
CONECT 2349 2348 2350 2359 2360
CONECT 2350 2349 2361 2362 2363
CONECT 2351 2343 2352
CONECT 2352 2351 2353 2364 2365
CONECT 2353 2352 2366 2367 2368
CONECT 2354 2345
CONECT 2355 2345
CONECT 2356 2346
CONECT 2357 2346
CONECT 2358 2346
CONECT 2359 2349
CONECT 2360 2349
CONECT 2361 2350
CONECT 2362 2350
CONECT 2363 2350
CONECT 2364 2352
CONECT 2365 2352
CONECT 2366 2353
CONECT 2367 2353
CONECT 2368 2353
CONECT 2369 2370 2373 2374 2377
CONECT 2370 2369 2371
CONECT 2371 2370 2372 2380 2381
CONECT 2372 2371 2382 2383 2384
CONECT 2373 2369
CONECT 2374 2369 2375
CONECT 2375 2374 2376 2385 2386
CONECT 2376 2375 2387 2388 2389
CONECT 2377 2369 2378
CONECT 2378 2377 2379 2390 2391
CONECT 2379 2378 2392 2393 2394
CONECT 2380 2371
CONECT 2381 2371
CONECT 2382 2372
CONECT 2383 2372
CONECT 2384 2372
CONECT 2385 2375
CONECT 2386 2375
CONECT 2387 2376
CONECT 2388 2376
CONECT 2389 2376
CONECT 2390 2378
CONECT 2391 2378
CONECT 2392 2379
CONECT 2393 2379
CONECT 2394 2379
CONECT 2395 2396 2399 2400 2403
CONECT 2396 2395 2397
CONECT 2397 2396 2398 2406 2407
CONECT 2398 2397 2408 2409 2410
CONECT 2399 2395
CONECT 2400 2395 2401
CONECT 2401 2400 2402 2411 2412
CONECT 2402 2401 2413 2414 2415
CONECT 2403 2395 2404
CONECT 2404 2403 2405 2416 2417
CONECT 2405 2404 2418 2419 2420
CONECT 2406 2397
CONECT 2407 2397
CONECT 2408 2398
CONECT 2409 2398
CONECT 2410 2398
CONECT 2411 2401
CONECT 2412 2401
CONECT 2413 2402
CONECT 2414 2402
CONECT 2415 2402
CONECT 2416 2404
CONECT 2417 2404
CONECT 2418 2405
CONECT 2419 2405
CONECT 2420 2405
CONECT 2421 2422 2425 2426 2429
CONECT 2422 2421 2423
CONECT 2423 2422 2424 2432 2433
CONECT 2424 2423 2434 2435 2436
CONECT 2425 2421
CONECT 2426 2421 2427
CONECT 2427 2426 2428 2437 2438
CONECT 2428 2427 2439 2440 2441
CONECT 2429 2421 2430
CONECT 2430 2429 2431 2442 2443
CONECT 2431 2430 2444 2445 2446
CONECT 2432 2423
CONECT 2433 2423
CONECT 2434 2424
CONECT 2435 2424
CONECT 2436 2424
CONECT 2437 2427
CONECT 2438 2427
CONECT 2439 2428
CONECT 2440 2428
CONECT 2441 2428
CONECT 2442 2430
CONECT 2443 2430
CONECT 2444 2431
CONECT 2445 2431
CONECT 2446 2431
CONECT 2447 2448 2451 2452 2455
CONECT 2448 2447 2449
CONECT 2449 2448 2450 2458 2459
CONECT 2450 2449 2460 2461 2462
CONECT 2451 2447
CONECT 2452 2447 2453
CONECT 2453 2452 2454 2463 2464
CONECT 2454 2453 2465 2466 2467
CONECT 2455 2447 2456
CONECT 2456 2455 2457 2468 2469
CONECT 2457 2456 2470 2471 2472
CONECT 2458 2449
CONECT 2459 2449
CONECT 2460 2450
CONECT 2461 2450
CONECT 2462 2450
CONECT 2463 2453
CONECT 2464 2453
CONECT 2465 2454
CONECT 2466 2454
CONECT 2467 2454
CONECT 2468 2456
CONECT 2469 2456
CONECT 2470 2457
CONECT 2471 2457
CONECT 2472 2457
CONECT 2473 2474 2477 2478 2481
CONECT 2474 2473 2475
CONECT 2475 2474 2476 2484 2485
CONECT 2476 2475 2486 2487 2488
CONECT 2477 2473
CONECT 2478 2473 2479
CONECT 2479 2478 2480 2489 2490
CONECT 2480 2479 2491 2492 2493
CONECT 2481 2473 2482
CONECT 2482 2481 2483 2494 2495
CONECT 2483 2482 2496 2497 2498
CONECT 2484 2475
CONECT 2485 2475
CONECT 2486 2476
CONECT 2487 2476
CONECT 2488 2476
CONECT 2489 2479
CONECT 2490 2479
CONECT 2491 2480
CONECT 2492 2480
CONECT 2493 2480
CONECT 2494 2482
CONECT 2495 2482
CONECT 2496 2483
CONECT 2497 2483
CONECT 2498 2483
CONECT 2499 2500 2503 2504 2507
CONECT 2500 2499 2501
CONECT 2501 2500 2502 2510 2511
CONECT 2502 2501 2512 2513 2514
CONECT 2503 2499
CONECT 2504 2499 2505
CONECT 2505 2504 2506 2515 2516
CONECT 2506 2505 2517 2518 2519
CONECT 2507 2499 2508
CONECT 2508 2507 2509 2520 2521
CONECT 2509 2508 2522 2523 2524
CONECT 2510 2501
CONECT 2511 2501
CONECT 2512 2502
CONECT 2513 2502
CONECT 2514 2502
CONECT 2515 2505
CONECT 2516 2505
CONECT 2517 2506
CONECT 2518 2506
CONECT 2519 2506
CONECT 2520 2508
CONECT 2521 2508
CONECT 2522 2509
CONECT 2523 2509
CONECT 2524 2509
CONECT 2525 2526
CONECT 2526 2525 2527 2530 2531
CONECT 2527 2526 2528 2532 2533
CONECT 2528 2527 2529 2534 2535
CONECT 2529 2528
CONECT 2530 2526
CONECT 2531 2526
CONECT 2532 2527
CONECT 2533 2527
CONECT 2534 2528
CONECT 2535 2528
CONECT 2536 2537
CONECT 2537 2536 2538 2541 2542
CONECT 2538 2537 2539 2543 2544
CONECT 2539 2538 2540 2545 2546
CONECT 2540 2539
CONECT 2541 2537
CONECT 2542 2537
CONECT 2543 2538
CONECT 2544 2538
CONECT 2545 2539
CONECT 2546 2539
CONECT 2547 2548
CONECT 2548 2547 2549 2552 2553
CONECT 2549 2548 2550 2554 2555
CONECT 2550 2549 2551 2556 2557
CONECT 2551 2550
CONECT 2552 2548
CONECT 2553 2548
CONECT 2554 2549
CONECT 2555 2549
CONECT 2556 2550
CONECT 2557 2550
CONECT 2558 2559
CONECT 2559 2558 2560 2563 2564
CONECT 2560 2559 2561 2565 2566
CONECT 2561 2560 2562 2567 2568
CONECT 2562 2561
CONECT 2563 2559
CONECT 2564 2559
CONECT 2565 2560
CONECT 2566 2560
CONECT 2567 2561
CONECT 2568 2561
CONECT 2569 2570
CONECT 2570 2569 2571 2574 2575
CONECT 2571 2570 2572 2576 2577
CONECT 2572 2571 2573 2578 2579
CONECT 2573 2572
CONECT 2574 2570
CONECT 2575 2570
CONECT 2576 2571
CONECT 2577 2571
CONECT 2578 2572
CONECT 2579 2572
CONECT 2580 2581
CONECT 2581 2580 2582 2585 2586
CONECT 2582 2581 2583 2587 2588
CONECT 2583 2582 2584 2589 2590
CONECT 2584 2583
CONECT 2585 2581
CONECT 2586 2581
CONECT 2587 2582
CONECT 2588 2582
CONECT 2589 2583
CONECT 2590 2583
CONECT 2591 2592
CONECT 2592 2591 2593 2596 2597
CONECT 2593 2592 2594 2598 2599
CONECT 2594 2593 2595 2600 2601
CONECT 2595 2594
CONECT 2596 2592
CONECT 2597 2592
CONECT 2598 2593
CONECT 2599 2593
CONECT 2600 2594
CONECT 2601 2594
CONECT 2602 2603
CONECT 2603 2602 2604 2607 2608
CONECT 2604 2603 2605 2609 2610
CONECT 2605 2604 2606 2611 2612
CONECT 2606 2605
CONECT 2607 2603
CONECT 2608 2603
CONECT 2609 2604
CONECT 2610 2604
CONECT 2611 2605
CONECT 2612 2605
CONECT 2613 2614
CONECT 2614 2613 2615 2618 2619
CONECT 2615 2614 2616
CONECT 2616 2615 2617 2620 2621
CONECT 2617 2616
CONECT 2618 2614
CONECT 2619 2614
CONECT 2620 2616
CONECT 2621 2616
CONECT 2622 2623 2626 2627 2630
CONECT 2623 2622 2624
CONECT 2624 2623 2625 2633 2634
CONECT 2625 2624 2635 2636 2637
CONECT 2626 2622
CONECT 2627 2622 2628
CONECT 2628 2627 2629 2638 2639
CONECT 2629 2628 2640 2641 2642
CONECT 2630 2622 2631
CONECT 2631 2630 2632 2643 2644
CONECT 2632 2631 2645 2646 2647
CONECT 2633 2624
CONECT 2634 2624
CONECT 2635 2625
CONECT 2636 2625
CONECT 2637 2625
CONECT 2638 2628
CONECT 2639 2628
CONECT 2640 2629
CONECT 2641 2629
CONECT 2642 2629
CONECT 2643 2631
CONECT 2644 2631
CONECT 2645 2632
CONECT 2646 2632
CONECT 2647 2632
CONECT 2648 2649
CONECT 2649 2648 2650 2653 2654
CONECT 2650 2649 2651 2655 2656
CONECT 2651 2650 2652 2657 2658
CONECT 2652 2651
CONECT 2653 2649
CONECT 2654 2649
CONECT 2655 2650
CONECT 2656 2650
CONECT 2657 2651
CONECT 2658 2651
CONECT 2662 2663
CONECT 2663 2662 2664 2667 2668
CONECT 2664 2663 2665
CONECT 2665 2664 2666 2669 2670
CONECT 2666 2665
CONECT 2667 2663
CONECT 2668 2663
CONECT 2669 2665
CONECT 2670 2665
CONECT 2671 2672
CONECT 2672 2671 2673 2676 2677
CONECT 2673 2672 2674 2678 2679
CONECT 2674 2673 2675 2680 2681
CONECT 2675 2674
CONECT 2676 2672
CONECT 2677 2672
CONECT 2678 2673
CONECT 2679 2673
CONECT 2680 2674
CONECT 2681 2674
CONECT 2682 2683
CONECT 2683 2682 2684 2687 2688
CONECT 2684 2683 2685 2689 2690
CONECT 2685 2684 2686 2691 2692
CONECT 2686 2685
CONECT 2687 2683
CONECT 2688 2683
CONECT 2689 2684
CONECT 2690 2684
CONECT 2691 2685
CONECT 2692 2685
CONECT 2696 2697
CONECT 2697 2696 2698 2701 2702
CONECT 2698 2697 2699
CONECT 2699 2698 2700 2703 2704
CONECT 2700 2699
CONECT 2701 2697
CONECT 2702 2697
CONECT 2703 2699
CONECT 2704 2699
CONECT 2705 2706
CONECT 2706 2705 2707 2710 2711
CONECT 2707 2706 2708
CONECT 2708 2707 2709 2712 2713
CONECT 2709 2708
CONECT 2710 2706
CONECT 2711 2706
CONECT 2712 2708
CONECT 2713 2708
CONECT 2714 2715
CONECT 2715 2714 2716 2719 2720
CONECT 2716 2715 2717
CONECT 2717 2716 2718 2721 2722
CONECT 2718 2717
CONECT 2719 2715
CONECT 2720 2715
CONECT 2721 2717
CONECT 2722 2717
CONECT 2723 2724
CONECT 2724 2723 2725 2728 2729
CONECT 2725 2724 2726
CONECT 2726 2725 2727 2730 2731
CONECT 2727 2726
CONECT 2728 2724
CONECT 2729 2724
CONECT 2730 2726
CONECT 2731 2726
CONECT 2732 2733
CONECT 2733 2732 2734 2737 2738
CONECT 2734 2733 2735 2739 2740
CONECT 2735 2734 2736 2741 2742
CONECT 2736 2735
CONECT 2737 2733
CONECT 2738 2733
CONECT 2739 2734
CONECT 2740 2734
CONECT 2741 2735
CONECT 2742 2735
CONECT 2743 2744
CONECT 2744 2743 2745 2748 2749
CONECT 2745 2744 2746 2750 2751
CONECT 2746 2745 2747 2752 2753
CONECT 2747 2746
CONECT 2748 2744
CONECT 2749 2744
CONECT 2750 2745
CONECT 2751 2745
CONECT 2752 2746
CONECT 2753 2746
CONECT 2757 2758
CONECT 2758 2757 2759 2762 2763
CONECT 2759 2758 2760
CONECT 2760 2759 2761 2764 2765
CONECT 2761 2760
CONECT 2762 2758
CONECT 2763 2758
CONECT 2764 2760
CONECT 2765 2760
CONECT 2766 2767 2770 2771 2774
CONECT 2767 2766 2768
CONECT 2768 2767 2769 2777 2778
CONECT 2769 2768 2779 2780 2781
CONECT 2770 2766
CONECT 2771 2766 2772
CONECT 2772 2771 2773 2782 2783
CONECT 2773 2772 2784 2785 2786
CONECT 2774 2766 2775
CONECT 2775 2774 2776 2787 2788
CONECT 2776 2775 2789 2790 2791
CONECT 2777 2768
CONECT 2778 2768
CONECT 2779 2769
CONECT 2780 2769
CONECT 2781 2769
CONECT 2782 2772
CONECT 2783 2772
CONECT 2784 2773
CONECT 2785 2773
CONECT 2786 2773
CONECT 2787 2775
CONECT 2788 2775
CONECT 2789 2776
CONECT 2790 2776
CONECT 2791 2776
CONECT 2792 2793
CONECT 2793 2792 2794 2797 2798
CONECT 2794 2793 2795 2799 2800
CONECT 2795 2794 2796 2801 2802
CONECT 2796 2795
CONECT 2797 2793
CONECT 2798 2793
CONECT 2799 2794
CONECT 2800 2794
CONECT 2801 2795
CONECT 2802 2795
CONECT 2806 2807
CONECT 2807 2806 2808 2811 2812
CONECT 2808 2807 2809
CONECT 2809 2808 2810 2813 2814
CONECT 2810 2809
CONECT 2811 2807
CONECT 2812 2807
CONECT 2813 2809
CONECT 2814 2809
CONECT 2815 2816 2819 2820 2823
CONECT 2816 2815 2817
CONECT 2817 2816 2818 2826 2827
CONECT 2818 2817 2828 2829 2830
CONECT 2819 2815
CONECT 2820 2815 2821
CONECT 2821 2820 2822 2831 2832
CONECT 2822 2821 2833 2834 2835
CONECT 2823 2815 2824
CONECT 2824 2823 2825 2836 2837
CONECT 2825 2824 2838 2839 2840
CONECT 2826 2817
CONECT 2827 2817
CONECT 2828 2818
CONECT 2829 2818
CONECT 2830 2818
CONECT 2831 2821
CONECT 2832 2821
CONECT 2833 2822
CONECT 2834 2822
CONECT 2835 2822
CONECT 2836 2824
CONECT 2837 2824
CONECT 2838 2825
CONECT 2839 2825
CONECT 2840 2825
END
