# Supplementary material for: Flame-retardant electrolytes with electrochemically-inert and weakly coordinating dichloroalkane diluents for practical lithium metal batteries
Source: Nat Commun. 2025 Nov 19;16:10188. doi: 10.1038/s41467-025-65138-8 (PMC12630897; doi:10.1038/s41467-025-65138-8)
Supplement: Supplementary file 3 — Supplementary Data 1 [file 41467_2025_65138_MOESM3_ESM.zip › Supplementary Data 1/MD simulation structures/LiFSI-TEP-C4-2Cl.pdb]

REMARK   Materials Studio PDB file
REMARK   Created:  Thu Sep 25 12:39:22 +0800 2025
CRYST1   33.103   33.103   33.103  90.00  90.00  90.00 P1
ORIGX1      1.000000  0.000000  0.000000        0.00000
ORIGX2      0.000000  1.000000  0.000000        0.00000
ORIGX3      0.000000  0.000000  1.000000        0.00000
SCALE1      0.030209  0.000000  0.000000        0.00000   
SCALE2      0.000000  0.030209  0.000000        0.00000   
SCALE3      0.000000  0.000000  0.030209        0.00000   
ATOM      1  F15 MOL     1      16.366  30.302  -2.998  1.00  0.00           F    
ATOM      2  S15 MOL     1      16.810  31.721  -3.531  1.00  0.00           S    
ATOM      3  N16 MOL     1      16.377  32.575  -2.247  1.00  0.00           N1-  
ATOM      4  S16 MOL     1      14.877  33.132  -2.117  1.00  0.00           S    
ATOM      5  F16 MOL     1      14.149  31.689  -2.044  1.00  0.00           F    
ATOM      6  O16 MOL     1      18.243  31.778  -3.602  1.00  0.00           O    
ATOM      7  O16 MOL     1      15.928  32.059  -4.674  1.00  0.00           O    
ATOM      8  O16 MOL     1      14.868  33.675  -0.777  1.00  0.00           O    
ATOM      9  O16 MOL     1      14.592  33.924  -3.334  1.00  0.00           O    
ATOM     10  F30 MOL     2      10.765  -1.139  27.023  1.00  0.00           F    
ATOM     11  S30 MOL     2      11.267   0.301  27.201  1.00  0.00           S    
ATOM     12  N30 MOL     2      11.763   0.474  25.661  1.00  0.00           N1-  
ATOM     13  S30 MOL     2      13.155  -0.103  25.056  1.00  0.00           S    
ATOM     14  F30 MOL     2      12.597  -1.632  25.093  1.00  0.00           F    
ATOM     15  O30 MOL     2      10.156   1.228  27.345  1.00  0.00           O    
ATOM     16  O30 MOL     2      12.407   0.239  28.099  1.00  0.00           O    
ATOM     17  O30 MOL     2      13.403   0.200  23.700  1.00  0.00           O    
ATOM     18  O31 MOL     2      14.169   0.119  26.098  1.00  0.00           O    
ATOM     19  P42 MOL     3       4.373   0.536  15.730  1.00  0.00           P    
ATOM     20  O42 MOL     3       5.103   1.695  14.890  1.00  0.00           O    
ATOM     21  C42 MOL     3       6.090   2.582  15.386  1.00  0.00           C    
ATOM     22  C43 MOL     3       7.135   1.918  16.138  1.00  0.00           C    
ATOM     23  O43 MOL     3       4.167   0.820  17.175  1.00  0.00           O    
ATOM     24  O43 MOL     3       5.232  -0.796  15.633  1.00  0.00           O    
ATOM     25  C43 MOL     3       5.645  -1.405  14.370  1.00  0.00           C    
ATOM     26  C43 MOL     3       5.560  -2.875  14.541  1.00  0.00           C    
ATOM     27  O43 MOL     3       2.914   0.215  15.001  1.00  0.00           O    
ATOM     28  C43 MOL     3       1.994  -0.756  15.434  1.00  0.00           C    
ATOM     29  C43 MOL     3       1.812  -0.874  16.912  1.00  0.00           C    
ATOM     30 8H43 MOL     3       5.661   3.457  15.920  1.00  0.00           H    
ATOM     31 9H43 MOL     3       6.612   3.058  14.547  1.00  0.00           H    
ATOM     32 0H44 MOL     3       7.829   2.743  16.300  1.00  0.00           H    
ATOM     33 1H44 MOL     3       7.537   1.201  15.494  1.00  0.00           H    
ATOM     34 2H44 MOL     3       6.920   1.493  17.099  1.00  0.00           H    
ATOM     35 3H44 MOL     3       6.659  -1.084  14.099  1.00  0.00           H    
ATOM     36 4H44 MOL     3       5.028  -0.968  13.565  1.00  0.00           H    
ATOM     37 5H44 MOL     3       6.236  -3.013  15.390  1.00  0.00           H    
ATOM     38 6H44 MOL     3       5.995  -3.388  13.711  1.00  0.00           H    
ATOM     39 7H44 MOL     3       4.478  -3.252  14.726  1.00  0.00           H    
ATOM     40 8H44 MOL     3       2.369  -1.781  15.185  1.00  0.00           H    
ATOM     41 9H44 MOL     3       1.071  -0.544  14.869  1.00  0.00           H    
ATOM     42 0H45 MOL     3       2.758  -1.371  17.324  1.00  0.00           H    
ATOM     43 1H45 MOL     3       0.957  -1.523  17.084  1.00  0.00           H    
ATOM     44 2H45 MOL     3       1.474   0.074  17.349  1.00  0.00           H    
ATOM     45  P50 MOL     4      -0.650  11.432  21.468  1.00  0.00           P    
ATOM     46  O50 MOL     4      -1.095  12.742  20.744  1.00  0.00           O    
ATOM     47  C50 MOL     4      -0.241  13.753  20.298  1.00  0.00           C    
ATOM     48  C50 MOL     4      -0.560  14.285  18.932  1.00  0.00           C    
ATOM     49  O50 MOL     4       0.675  11.445  21.988  1.00  0.00           O    
ATOM     50  O51 MOL     4      -0.843  10.172  20.453  1.00  0.00           O    
ATOM     51  C51 MOL     4      -1.727  10.036  19.310  1.00  0.00           C    
ATOM     52  C51 MOL     4      -2.977   9.559  19.800  1.00  0.00           C    
ATOM     53  O51 MOL     4      -1.822  11.118  22.602  1.00  0.00           O    
ATOM     54  C51 MOL     4      -1.226  10.866  23.871  1.00  0.00           C    
ATOM     55  C51 MOL     4      -2.074  10.051  24.723  1.00  0.00           C    
ATOM     56 6H51 MOL     4       0.695  13.168  20.305  1.00  0.00           H    
ATOM     57 7H51 MOL     4      -0.086  14.549  21.068  1.00  0.00           H    
ATOM     58 8H51 MOL     4      -1.654  14.443  18.874  1.00  0.00           H    
ATOM     59 9H51 MOL     4      -0.273  13.537  18.175  1.00  0.00           H    
ATOM     60 0H52 MOL     4      -0.064  15.236  18.771  1.00  0.00           H    
ATOM     61 1H52 MOL     4      -1.258   9.285  18.645  1.00  0.00           H    
ATOM     62 2H52 MOL     4      -1.836  10.937  18.815  1.00  0.00           H    
ATOM     63 3H52 MOL     4      -2.933   8.628  20.391  1.00  0.00           H    
ATOM     64 4H52 MOL     4      -3.737   9.444  18.959  1.00  0.00           H    
ATOM     65 5H52 MOL     4      -3.273  10.365  20.529  1.00  0.00           H    
ATOM     66 6H52 MOL     4      -0.981  11.801  24.420  1.00  0.00           H    
ATOM     67 7H52 MOL     4      -0.345  10.251  23.738  1.00  0.00           H    
ATOM     68 8H52 MOL     4      -1.512   9.744  25.618  1.00  0.00           H    
ATOM     69 9H52 MOL     4      -2.212   9.130  24.072  1.00  0.00           H    
ATOM     70 0H53 MOL     4      -2.958  10.509  25.123  1.00  0.00           H    
ATOM     71  P53 MOL     5      30.188   6.097  13.107  1.00  0.00           P    
ATOM     72  O53 MOL     5      30.697   7.062  14.285  1.00  0.00           O    
ATOM     73  C53 MOL     5      30.753   8.447  14.109  1.00  0.00           C    
ATOM     74  C53 MOL     5      31.528   9.102  15.141  1.00  0.00           C    
ATOM     75  O53 MOL     5      29.444   6.820  12.061  1.00  0.00           O    
ATOM     76  O53 MOL     5      29.319   4.909  13.864  1.00  0.00           O    
ATOM     77  C53 MOL     5      30.014   4.018  14.727  1.00  0.00           C    
ATOM     78  C53 MOL     5      29.916   2.725  14.186  1.00  0.00           C    
ATOM     79  O53 MOL     5      31.496   5.554  12.384  1.00  0.00           O    
ATOM     80  C54 MOL     5      31.236   4.670  11.294  1.00  0.00           C    
ATOM     81  C54 MOL     5      32.617   4.239  11.083  1.00  0.00           C    
ATOM     82 2H54 MOL     5      29.782   8.842  14.207  1.00  0.00           H    
ATOM     83 3H54 MOL     5      31.148   8.733  13.158  1.00  0.00           H    
ATOM     84 4H54 MOL     5      31.365  10.198  15.116  1.00  0.00           H    
ATOM     85 5H54 MOL     5      32.614   8.909  15.017  1.00  0.00           H    
ATOM     86 6H54 MOL     5      31.232   8.826  16.192  1.00  0.00           H    
ATOM     87 7H54 MOL     5      29.524   4.052  15.717  1.00  0.00           H    
ATOM     88 8H54 MOL     5      31.110   4.287  14.832  1.00  0.00           H    
ATOM     89 9H54 MOL     5      28.816   2.595  14.058  1.00  0.00           H    
ATOM     90 0H55 MOL     5      30.236   2.046  14.940  1.00  0.00           H    
ATOM     91 1H55 MOL     5      30.427   2.441  13.261  1.00  0.00           H    
ATOM     92 2H55 MOL     5      30.724   5.174  10.458  1.00  0.00           H    
ATOM     93 3H55 MOL     5      30.440   3.905  11.613  1.00  0.00           H    
ATOM     94 4H55 MOL     5      33.252   5.027  10.636  1.00  0.00           H    
ATOM     95 5H55 MOL     5      32.800   3.318  10.400  1.00  0.00           H    
ATOM     96 6H55 MOL     5      33.056   4.028  12.106  1.00  0.00           H    
ATOM     97  P55 MOL     6      31.607  39.520  30.758  1.00  0.00           P    
ATOM     98  O55 MOL     6      31.235  41.111  30.662  1.00  0.00           O    
ATOM     99  C55 MOL     6      30.010  41.773  30.470  1.00  0.00           C    
ATOM    100  C56 MOL     6      30.257  42.813  29.434  1.00  0.00           C    
ATOM    101  O56 MOL     6      30.514  38.576  30.543  1.00  0.00           O    
ATOM    102  O56 MOL     6      32.225  39.128  32.181  1.00  0.00           O    
ATOM    103  C56 MOL     6      33.393  39.730  32.598  1.00  0.00           C    
ATOM    104  C56 MOL     6      33.325  41.167  32.800  1.00  0.00           C    
ATOM    105  O56 MOL     6      32.731  39.200  29.619  1.00  0.00           O    
ATOM    106  C56 MOL     6      33.520  37.945  29.675  1.00  0.00           C    
ATOM    107  C56 MOL     6      32.886  36.868  28.972  1.00  0.00           C    
ATOM    108 8H56 MOL     6      29.710  42.268  31.353  1.00  0.00           H    
ATOM    109 9H56 MOL     6      29.186  41.001  30.200  1.00  0.00           H    
ATOM    110 0H57 MOL     6      29.590  42.857  28.579  1.00  0.00           H    
ATOM    111 1H57 MOL     6      31.285  42.641  29.015  1.00  0.00           H    
ATOM    112 2H57 MOL     6      30.113  43.848  29.916  1.00  0.00           H    
ATOM    113 3H57 MOL     6      34.211  39.512  31.930  1.00  0.00           H    
ATOM    114 4H57 MOL     6      33.724  39.351  33.575  1.00  0.00           H    
ATOM    115 5H57 MOL     6      33.054  41.702  31.913  1.00  0.00           H    
ATOM    116 6H57 MOL     6      34.353  41.439  33.071  1.00  0.00           H    
ATOM    117 7H57 MOL     6      32.581  41.532  33.588  1.00  0.00           H    
ATOM    118 8H57 MOL     6      33.816  37.756  30.689  1.00  0.00           H    
ATOM    119 9H57 MOL     6      34.489  38.241  29.187  1.00  0.00           H    
ATOM    120 0H58 MOL     6      33.540  36.016  28.895  1.00  0.00           H    
ATOM    121 1H58 MOL     6      32.527  37.162  28.009  1.00  0.00           H    
ATOM    122 2H58 MOL     6      31.982  36.588  29.530  1.00  0.00           H    
ATOM    123  P71 MOL     7      -0.521  14.606  29.382  1.00  0.00           P    
ATOM    124  O71 MOL     7      -0.463  13.152  30.077  1.00  0.00           O    
ATOM    125  C71 MOL     7       0.184  12.822  31.305  1.00  0.00           C    
ATOM    126  C71 MOL     7       0.070  11.386  31.578  1.00  0.00           C    
ATOM    127  O71 MOL     7      -1.876  15.151  29.391  1.00  0.00           O    
ATOM    128  O71 MOL     7       0.180  14.523  27.973  1.00  0.00           O    
ATOM    129  C71 MOL     7      -0.352  14.839  26.706  1.00  0.00           C    
ATOM    130  C72 MOL     7      -1.366  13.925  26.193  1.00  0.00           C    
ATOM    131  O72 MOL     7       0.382  15.574  30.289  1.00  0.00           O    
ATOM    132  C72 MOL     7       1.714  15.772  29.884  1.00  0.00           C    
ATOM    133  C72 MOL     7       2.532  16.151  30.957  1.00  0.00           C    
ATOM    134 4H72 MOL     7      -0.233  13.440  32.160  1.00  0.00           H    
ATOM    135 5H72 MOL     7       1.225  13.013  31.093  1.00  0.00           H    
ATOM    136 6H72 MOL     7       0.555  10.961  32.491  1.00  0.00           H    
ATOM    137 7H72 MOL     7       0.435  10.755  30.724  1.00  0.00           H    
ATOM    138 8H72 MOL     7      -1.005  11.136  31.640  1.00  0.00           H    
ATOM    139 9H72 MOL     7       0.519  15.045  26.055  1.00  0.00           H    
ATOM    140 0H73 MOL     7      -0.901  15.799  26.709  1.00  0.00           H    
ATOM    141 1H73 MOL     7      -1.155  12.843  26.319  1.00  0.00           H    
ATOM    142 2H73 MOL     7      -1.467  14.260  25.144  1.00  0.00           H    
ATOM    143 3H73 MOL     7      -2.277  14.200  26.750  1.00  0.00           H    
ATOM    144 4H73 MOL     7       1.715  16.713  29.193  1.00  0.00           H    
ATOM    145 5H73 MOL     7       2.107  14.964  29.275  1.00  0.00           H    
ATOM    146 6H73 MOL     7       3.398  15.535  31.044  1.00  0.00           H    
ATOM    147 7H73 MOL     7       2.000  15.827  31.891  1.00  0.00           H    
ATOM    148 8H73 MOL     7       3.024  17.182  30.954  1.00  0.00           H    
ATOM    149  P76 MOL     8      11.721  17.744  21.095  1.00  0.00           P    
ATOM    150  O76 MOL     8      10.653  18.728  21.888  1.00  0.00           O    
ATOM    151  C76 MOL     8      10.538  18.543  23.267  1.00  0.00           C    
ATOM    152  C76 MOL     8      10.247  19.818  23.879  1.00  0.00           C    
ATOM    153  O76 MOL     8      13.074  17.829  21.610  1.00  0.00           O    
ATOM    154  O77 MOL     8      11.637  18.017  19.516  1.00  0.00           O    
ATOM    155  C77 MOL     8      10.370  18.560  19.051  1.00  0.00           C    
ATOM    156  C77 MOL     8      10.279  19.958  19.182  1.00  0.00           C    
ATOM    157  O77 MOL     8      11.146  16.223  21.357  1.00  0.00           O    
ATOM    158  C77 MOL     8       9.934  15.758  20.852  1.00  0.00           C    
ATOM    159  C77 MOL     8       9.676  14.529  21.614  1.00  0.00           C    
ATOM    160 6H77 MOL     8      11.493  18.192  23.694  1.00  0.00           H    
ATOM    161 7H77 MOL     8       9.771  17.834  23.574  1.00  0.00           H    
ATOM    162 8H77 MOL     8       9.889  19.679  24.937  1.00  0.00           H    
ATOM    163 9H77 MOL     8       9.410  20.258  23.374  1.00  0.00           H    
ATOM    164 0H78 MOL     8      11.126  20.481  24.018  1.00  0.00           H    
ATOM    165 1H78 MOL     8       9.502  18.028  19.479  1.00  0.00           H    
ATOM    166 2H78 MOL     8      10.338  18.381  17.966  1.00  0.00           H    
ATOM    167 3H78 MOL     8       9.505  20.271  19.826  1.00  0.00           H    
ATOM    168 4H78 MOL     8      10.204  20.432  18.205  1.00  0.00           H    
ATOM    169 5H78 MOL     8      11.170  20.357  19.534  1.00  0.00           H    
ATOM    170 6H78 MOL     8       9.918  15.638  19.726  1.00  0.00           H    
ATOM    171 7H78 MOL     8       9.089  16.511  21.160  1.00  0.00           H    
ATOM    172 8H78 MOL     8       9.654  13.560  21.045  1.00  0.00           H    
ATOM    173 9H78 MOL     8       8.615  14.604  21.978  1.00  0.00           H    
ATOM    174 0H79 MOL     8      10.303  14.459  22.516  1.00  0.00           H    
ATOM    175  P81 MOL     9      30.406  14.874   7.903  1.00  0.00           P    
ATOM    176  O81 MOL     9      29.612  13.508   8.072  1.00  0.00           O    
ATOM    177  C81 MOL     9      28.445  13.252   7.272  1.00  0.00           C    
ATOM    178  C82 MOL     9      27.746  11.965   7.663  1.00  0.00           C    
ATOM    179  O82 MOL     9      31.604  14.732   8.661  1.00  0.00           O    
ATOM    180  O82 MOL     9      29.379  16.054   8.356  1.00  0.00           O    
ATOM    181  C82 MOL     9      28.994  16.118   9.737  1.00  0.00           C    
ATOM    182  C82 MOL     9      30.070  16.490  10.584  1.00  0.00           C    
ATOM    183  O82 MOL     9      30.780  14.918   6.348  1.00  0.00           O    
ATOM    184  C82 MOL     9      31.511  13.798   5.812  1.00  0.00           C    
ATOM    185  C82 MOL     9      31.787  14.034   4.419  1.00  0.00           C    
ATOM    186 8H82 MOL     9      28.848  13.132   6.214  1.00  0.00           H    
ATOM    187 9H82 MOL     9      27.754  14.137   7.213  1.00  0.00           H    
ATOM    188 0H83 MOL     9      27.248  12.050   8.627  1.00  0.00           H    
ATOM    189 1H83 MOL     9      28.545  11.153   7.590  1.00  0.00           H    
ATOM    190 2H83 MOL     9      27.024  11.658   6.948  1.00  0.00           H    
ATOM    191 3H83 MOL     9      28.385  15.294  10.157  1.00  0.00           H    
ATOM    192 4H83 MOL     9      28.222  16.916   9.716  1.00  0.00           H    
ATOM    193 5H83 MOL     9      29.586  16.832  11.554  1.00  0.00           H    
ATOM    194 6H83 MOL     9      30.582  17.338  10.049  1.00  0.00           H    
ATOM    195 7H83 MOL     9      30.756  15.700  10.861  1.00  0.00           H    
ATOM    196 8H83 MOL     9      30.872  12.957   6.054  1.00  0.00           H    
ATOM    197 9H83 MOL     9      32.472  13.613   6.311  1.00  0.00           H    
ATOM    198 0H84 MOL     9      32.215  15.043   4.322  1.00  0.00           H    
ATOM    199 1H84 MOL     9      31.001  14.005   3.708  1.00  0.00           H    
ATOM    200 2H84 MOL     9      32.592  13.393   4.090  1.00  0.00           H    
ATOM    201  P86 MOL    10      -0.012   7.016   7.052  1.00  0.00           P    
ATOM    202  O87 MOL    10       1.288   6.107   6.915  1.00  0.00           O    
ATOM    203  C87 MOL    10       1.598   5.003   7.743  1.00  0.00           C    
ATOM    204  C87 MOL    10       0.611   3.962   7.604  1.00  0.00           C    
ATOM    205  O87 MOL    10      -1.244   6.304   6.760  1.00  0.00           O    
ATOM    206  O87 MOL    10       0.087   8.508   6.435  1.00  0.00           O    
ATOM    207  C87 MOL    10      -1.018   9.009   5.773  1.00  0.00           C    
ATOM    208  C87 MOL    10      -2.176   9.553   6.506  1.00  0.00           C    
ATOM    209  O87 MOL    10      -0.312   7.264   8.638  1.00  0.00           O    
ATOM    210  C87 MOL    10       0.288   8.359   9.388  1.00  0.00           C    
ATOM    211  C87 MOL    10      -0.221   8.430  10.793  1.00  0.00           C    
ATOM    212 0H88 MOL    10       1.734   5.328   8.755  1.00  0.00           H    
ATOM    213 1H88 MOL    10       2.533   4.622   7.322  1.00  0.00           H    
ATOM    214 2H88 MOL    10      -0.450   4.294   7.683  1.00  0.00           H    
ATOM    215 3H88 MOL    10       0.715   3.262   8.455  1.00  0.00           H    
ATOM    216 4H88 MOL    10       0.795   3.338   6.675  1.00  0.00           H    
ATOM    217 5H88 MOL    10      -1.355   8.336   4.962  1.00  0.00           H    
ATOM    218 6H88 MOL    10      -0.651   9.750   4.950  1.00  0.00           H    
ATOM    219 7H88 MOL    10      -2.384   8.906   7.355  1.00  0.00           H    
ATOM    220 8H88 MOL    10      -3.097   9.662   5.855  1.00  0.00           H    
ATOM    221 9H88 MOL    10      -2.130  10.514   6.921  1.00  0.00           H    
ATOM    222 0H89 MOL    10       0.059   9.310   8.934  1.00  0.00           H    
ATOM    223 1H89 MOL    10       1.376   8.065   9.310  1.00  0.00           H    
ATOM    224 2H89 MOL    10      -1.301   8.424  10.789  1.00  0.00           H    
ATOM    225 3H89 MOL    10       0.044   9.248  11.377  1.00  0.00           H    
ATOM    226 4H89 MOL    10       0.108   7.545  11.309  1.00  0.00           H    
ATOM    227  P92 MOL    11      20.761   6.236   2.090  1.00  0.00           P    
ATOM    228  O92 MOL    11      21.537   4.850   1.718  1.00  0.00           O    
ATOM    229  C92 MOL    11      22.951   4.791   1.691  1.00  0.00           C    
ATOM    230  C92 MOL    11      23.487   5.203   0.442  1.00  0.00           C    
ATOM    231  O92 MOL    11      20.914   6.501   3.500  1.00  0.00           O    
ATOM    232  O92 MOL    11      19.186   6.101   1.674  1.00  0.00           O    
ATOM    233  C92 MOL    11      18.306   7.080   1.241  1.00  0.00           C    
ATOM    234  C92 MOL    11      17.833   7.992   2.291  1.00  0.00           C    
ATOM    235  O92 MOL    11      21.341   7.554   1.366  1.00  0.00           O    
ATOM    236  C93 MOL    11      21.960   8.701   1.942  1.00  0.00           C    
ATOM    237  C93 MOL    11      22.601   9.517   0.977  1.00  0.00           C    
ATOM    238 2H93 MOL    11      23.328   3.716   1.882  1.00  0.00           H    
ATOM    239 3H93 MOL    11      23.227   5.414   2.610  1.00  0.00           H    
ATOM    240 4H93 MOL    11      24.577   5.102   0.352  1.00  0.00           H    
ATOM    241 5H93 MOL    11      23.224   6.264   0.362  1.00  0.00           H    
ATOM    242 6H93 MOL    11      23.023   4.768  -0.416  1.00  0.00           H    
ATOM    243 7H93 MOL    11      17.427   6.632   0.711  1.00  0.00           H    
ATOM    244 8H93 MOL    11      18.882   7.716   0.496  1.00  0.00           H    
ATOM    245 9H93 MOL    11      17.003   8.560   1.870  1.00  0.00           H    
ATOM    246 0H94 MOL    11      18.642   8.636   2.521  1.00  0.00           H    
ATOM    247 1H94 MOL    11      17.421   7.439   3.208  1.00  0.00           H    
ATOM    248 2H94 MOL    11      22.734   8.310   2.594  1.00  0.00           H    
ATOM    249 3H94 MOL    11      21.263   9.187   2.651  1.00  0.00           H    
ATOM    250 4H94 MOL    11      22.033   9.823   0.075  1.00  0.00           H    
ATOM    251 5H94 MOL    11      23.470   9.028   0.655  1.00  0.00           H    
ATOM    252 6H94 MOL    11      22.887  10.438   1.453  1.00  0.00           H    
ATOM    253  P94 MOL    12      15.028  28.864  21.854  1.00  0.00           P    
ATOM    254  O94 MOL    12      13.503  28.418  21.658  1.00  0.00           O    
ATOM    255  C94 MOL    12      12.627  29.165  20.805  1.00  0.00           C    
ATOM    256  C95 MOL    12      11.193  28.759  21.065  1.00  0.00           C    
ATOM    257  O95 MOL    12      15.516  29.581  20.634  1.00  0.00           O    
ATOM    258  O95 MOL    12      15.795  27.559  22.331  1.00  0.00           O    
ATOM    259  C95 MOL    12      15.208  26.265  22.357  1.00  0.00           C    
ATOM    260  C95 MOL    12      15.952  25.441  23.278  1.00  0.00           C    
ATOM    261  O95 MOL    12      15.171  29.900  23.153  1.00  0.00           O    
ATOM    262  C95 MOL    12      16.358  29.647  23.893  1.00  0.00           C    
ATOM    263  C95 MOL    12      16.444  30.824  24.772  1.00  0.00           C    
ATOM    264 8H95 MOL    12      12.860  29.057  19.758  1.00  0.00           H    
ATOM    265 9H95 MOL    12      12.721  30.226  20.924  1.00  0.00           H    
ATOM    266 0H96 MOL    12      10.615  29.128  21.921  1.00  0.00           H    
ATOM    267 1H96 MOL    12      11.133  27.627  20.883  1.00  0.00           H    
ATOM    268 2H96 MOL    12      10.555  29.162  20.214  1.00  0.00           H    
ATOM    269 3H96 MOL    12      15.217  25.825  21.373  1.00  0.00           H    
ATOM    270 4H96 MOL    12      14.177  26.270  22.750  1.00  0.00           H    
ATOM    271 5H96 MOL    12      15.358  24.554  23.645  1.00  0.00           H    
ATOM    272 6H96 MOL    12      16.208  26.078  24.164  1.00  0.00           H    
ATOM    273 7H96 MOL    12      16.899  24.981  22.800  1.00  0.00           H    
ATOM    274 8H96 MOL    12      17.253  29.688  23.263  1.00  0.00           H    
ATOM    275 9H96 MOL    12      16.280  28.692  24.452  1.00  0.00           H    
ATOM    276 0H97 MOL    12      17.177  30.730  25.560  1.00  0.00           H    
ATOM    277 1H97 MOL    12      15.467  31.069  25.252  1.00  0.00           H    
ATOM    278 2H97 MOL    12      16.787  31.613  24.196  1.00  0.00           H    
ATOM    279  P97 MOL    13      17.108  35.244   2.216  1.00  0.00           P    
ATOM    280  O97 MOL    13      15.832  34.718   2.994  1.00  0.00           O    
ATOM    281  C97 MOL    13      14.643  34.346   2.318  1.00  0.00           C    
ATOM    282  C97 MOL    13      13.896  35.549   1.835  1.00  0.00           C    
ATOM    283  O97 MOL    13      17.419  34.371   1.085  1.00  0.00           O    
ATOM    284  O97 MOL    13      18.375  35.218   3.260  1.00  0.00           O    
ATOM    285  C97 MOL    13      19.673  34.816   2.951  1.00  0.00           C    
ATOM    286  C98 MOL    13      20.607  35.174   4.007  1.00  0.00           C    
ATOM    287  O98 MOL    13      16.697  36.729   1.849  1.00  0.00           O    
ATOM    288  C98 MOL    13      16.668  37.775   2.763  1.00  0.00           C    
ATOM    289  C98 MOL    13      15.987  37.519   4.037  1.00  0.00           C    
ATOM    290 4H98 MOL    13      14.000  33.773   2.987  1.00  0.00           H    
ATOM    291 5H98 MOL    13      14.931  33.689   1.484  1.00  0.00           H    
ATOM    292 6H98 MOL    13      13.704  36.310   2.668  1.00  0.00           H    
ATOM    293 7H98 MOL    13      12.940  35.194   1.314  1.00  0.00           H    
ATOM    294 8H98 MOL    13      14.451  36.051   1.058  1.00  0.00           H    
ATOM    295 9H98 MOL    13      19.921  35.453   2.113  1.00  0.00           H    
ATOM    296 0H99 MOL    13      19.767  33.878   2.431  1.00  0.00           H    
ATOM    297 1H99 MOL    13      20.104  34.810   4.964  1.00  0.00           H    
ATOM    298 2H99 MOL    13      20.734  36.269   4.067  1.00  0.00           H    
ATOM    299 3H99 MOL    13      21.604  34.729   3.853  1.00  0.00           H    
ATOM    300 4H99 MOL    13      16.361  38.658   2.298  1.00  0.00           H    
ATOM    301 5H99 MOL    13      17.701  38.001   3.077  1.00  0.00           H    
ATOM    302 6H99 MOL    13      14.925  37.360   3.837  1.00  0.00           H    
ATOM    303 7H99 MOL    13      16.112  38.348   4.720  1.00  0.00           H    
ATOM    304 8H99 MOL    13      16.318  36.557   4.526  1.00  0.00           H    
ATOM    305  P10 MOL    14      24.544  41.198   7.861  1.00  0.00           P    
ATOM    306  O10 MOL    14      23.860  42.216   6.857  1.00  0.00           O    
ATOM    307  C10 MOL    14      22.524  42.081   6.406  1.00  0.00           C    
ATOM    308  C10 MOL    14      22.143  42.816   5.183  1.00  0.00           C    
ATOM    309  O10 MOL    14      25.925  41.600   8.057  1.00  0.00           O    
ATOM    310  O10 MOL    14      24.142  39.785   7.254  1.00  0.00           O    
ATOM    311  C10 MOL    14      24.854  39.091   6.239  1.00  0.00           C    
ATOM    312  C10 MOL    14      23.961  37.880   5.968  1.00  0.00           C    
ATOM    313  O10 MOL    14      23.772  41.275   9.346  1.00  0.00           O    
ATOM    314  C10 MOL    14      22.559  40.719   9.764  1.00  0.00           C    
ATOM    315  C10 MOL    14      22.099  41.443  10.891  1.00  0.00           C    
ATOM    316  H10 MOL    14      21.917  42.411   7.231  1.00  0.00           H    
ATOM    317  H10 MOL    14      22.415  41.001   6.134  1.00  0.00           H    
ATOM    318  H10 MOL    14      21.188  42.470   4.807  1.00  0.00           H    
ATOM    319  H10 MOL    14      22.967  42.536   4.438  1.00  0.00           H    
ATOM    320  H10 MOL    14      21.924  43.888   5.171  1.00  0.00           H    
ATOM    321  H10 MOL    14      25.821  38.785   6.516  1.00  0.00           H    
ATOM    322  H10 MOL    14      24.962  39.826   5.350  1.00  0.00           H    
ATOM    323  H10 MOL    14      24.479  37.129   5.335  1.00  0.00           H    
ATOM    324  H10 MOL    14      23.026  38.194   5.424  1.00  0.00           H    
ATOM    325  H10 MOL    14      23.606  37.368   6.922  1.00  0.00           H    
ATOM    326  H10 MOL    14      22.722  39.641  10.003  1.00  0.00           H    
ATOM    327  H10 MOL    14      21.852  40.723   8.937  1.00  0.00           H    
ATOM    328  H10 MOL    14      22.964  41.541  11.610  1.00  0.00           H    
ATOM    329  H10 MOL    14      21.205  40.978  11.219  1.00  0.00           H    
ATOM    330  H10 MOL    14      22.004  42.462  10.477  1.00  0.00           H    
ATOM    331  P10 MOL    15      30.260  -1.660  18.034  1.00  0.00           P    
ATOM    332  O10 MOL    15      29.334  -2.846  18.608  1.00  0.00           O    
ATOM    333  C10 MOL    15      27.985  -2.664  18.300  1.00  0.00           C    
ATOM    334  C10 MOL    15      27.266  -3.907  18.598  1.00  0.00           C    
ATOM    335  O10 MOL    15      31.468  -1.393  18.757  1.00  0.00           O    
ATOM    336  O10 MOL    15      29.339  -0.407  17.812  1.00  0.00           O    
ATOM    337  C10 MOL    15      28.931   0.070  16.450  1.00  0.00           C    
ATOM    338  C10 MOL    15      27.830   1.018  16.440  1.00  0.00           C    
ATOM    339  O10 MOL    15      30.620  -2.205  16.568  1.00  0.00           O    
ATOM    340  C10 MOL    15      31.146  -3.534  16.471  1.00  0.00           C    
ATOM    341  C10 MOL    15      31.966  -3.651  15.259  1.00  0.00           C    
ATOM    342  H10 MOL    15      27.870  -2.438  17.216  1.00  0.00           H    
ATOM    343  H10 MOL    15      27.547  -1.843  18.851  1.00  0.00           H    
ATOM    344  H10 MOL    15      27.606  -4.655  17.873  1.00  0.00           H    
ATOM    345  H10 MOL    15      26.210  -3.886  18.655  1.00  0.00           H    
ATOM    346  H10 MOL    15      27.472  -4.252  19.689  1.00  0.00           H    
ATOM    347  H10 MOL    15      28.635  -0.838  15.890  1.00  0.00           H    
ATOM    348  H10 MOL    15      29.885   0.467  16.004  1.00  0.00           H    
ATOM    349  H10 MOL    15      27.363   1.133  15.425  1.00  0.00           H    
ATOM    350  H10 MOL    15      28.044   2.004  16.830  1.00  0.00           H    
ATOM    351  H10 MOL    15      26.997   0.581  17.015  1.00  0.00           H    
ATOM    352  H10 MOL    15      30.402  -4.296  16.435  1.00  0.00           H    
ATOM    353  H10 MOL    15      31.765  -3.752  17.342  1.00  0.00           H    
ATOM    354  H11 MOL    15      32.962  -3.252  15.420  1.00  0.00           H    
ATOM    355  H11 MOL    15      31.404  -3.241  14.444  1.00  0.00           H    
ATOM    356  H11 MOL    15      32.189  -4.695  15.010  1.00  0.00           H    
ATOM    357  P11 MOL    16      24.058   7.922  29.246  1.00  0.00           P    
ATOM    358  O11 MOL    16      24.757   9.236  29.566  1.00  0.00           O    
ATOM    359  C11 MOL    16      24.109  10.297  30.337  1.00  0.00           C    
ATOM    360  C11 MOL    16      25.063  11.115  31.067  1.00  0.00           C    
ATOM    361  O11 MOL    16      23.063   7.549  30.194  1.00  0.00           O    
ATOM    362  O11 MOL    16      25.130   6.848  28.833  1.00  0.00           O    
ATOM    363  C11 MOL    16      25.968   7.076  27.705  1.00  0.00           C    
ATOM    364  C11 MOL    16      26.948   8.161  27.783  1.00  0.00           C    
ATOM    365  O11 MOL    16      23.304   8.307  27.924  1.00  0.00           O    
ATOM    366  C11 MOL    16      22.161   7.789  27.310  1.00  0.00           C    
ATOM    367  C11 MOL    16      22.003   6.376  27.219  1.00  0.00           C    
ATOM    368  H11 MOL    16      23.419   9.842  31.120  1.00  0.00           H    
ATOM    369  H11 MOL    16      23.440  10.851  29.640  1.00  0.00           H    
ATOM    370  H11 MOL    16      24.579  11.865  31.686  1.00  0.00           H    
ATOM    371  H11 MOL    16      25.838  11.648  30.404  1.00  0.00           H    
ATOM    372  H11 MOL    16      25.564  10.345  31.719  1.00  0.00           H    
ATOM    373  H11 MOL    16      25.327   7.210  26.857  1.00  0.00           H    
ATOM    374  H11 MOL    16      26.488   6.114  27.520  1.00  0.00           H    
ATOM    375  H11 MOL    16      27.638   8.186  26.895  1.00  0.00           H    
ATOM    376  H11 MOL    16      27.566   8.005  28.692  1.00  0.00           H    
ATOM    377  H11 MOL    16      26.412   9.075  27.702  1.00  0.00           H    
ATOM    378  H11 MOL    16      22.190   8.155  26.283  1.00  0.00           H    
ATOM    379  H11 MOL    16      21.301   8.236  27.795  1.00  0.00           H    
ATOM    380  H11 MOL    16      21.068   6.138  26.784  1.00  0.00           H    
ATOM    381  H11 MOL    16      22.059   5.980  28.260  1.00  0.00           H    
ATOM    382  H11 MOL    16      22.855   5.935  26.604  1.00  0.00           H    
ATOM    383  P13 MOL    17      13.325  13.065   4.379  1.00  0.00           P    
ATOM    384  O13 MOL    17      11.889  13.065   5.189  1.00  0.00           O    
ATOM    385  C13 MOL    17      11.275  14.131   5.897  1.00  0.00           C    
ATOM    386  C13 MOL    17      10.818  15.298   5.215  1.00  0.00           C    
ATOM    387  O13 MOL    17      14.446  13.735   5.091  1.00  0.00           O    
ATOM    388  O13 MOL    17      13.109  13.852   2.963  1.00  0.00           O    
ATOM    389  C13 MOL    17      11.956  13.756   2.131  1.00  0.00           C    
ATOM    390  C13 MOL    17      11.278  12.473   2.046  1.00  0.00           C    
ATOM    391  O13 MOL    17      13.801  11.495   4.034  1.00  0.00           O    
ATOM    392  C13 MOL    17      15.172  11.143   3.745  1.00  0.00           C    
ATOM    393  C13 MOL    17      15.376  11.106   2.299  1.00  0.00           C    
ATOM    394  H13 MOL    17      11.821  14.492   6.838  1.00  0.00           H    
ATOM    395  H13 MOL    17      10.410  13.719   6.419  1.00  0.00           H    
ATOM    396  H13 MOL    17      11.634  16.010   5.018  1.00  0.00           H    
ATOM    397  H13 MOL    17      10.176  15.821   5.966  1.00  0.00           H    
ATOM    398  H13 MOL    17      10.188  15.135   4.346  1.00  0.00           H    
ATOM    399  H13 MOL    17      12.209  14.230   1.220  1.00  0.00           H    
ATOM    400  H13 MOL    17      11.161  14.417   2.531  1.00  0.00           H    
ATOM    401  H13 MOL    17      10.726  12.217   3.008  1.00  0.00           H    
ATOM    402  H13 MOL    17      11.763  11.630   1.618  1.00  0.00           H    
ATOM    403  H13 MOL    17      10.542  12.745   1.331  1.00  0.00           H    
ATOM    404  H13 MOL    17      15.354  10.175   4.176  1.00  0.00           H    
ATOM    405  H13 MOL    17      15.979  11.832   4.124  1.00  0.00           H    
ATOM    406  H13 MOL    17      14.611  10.456   1.907  1.00  0.00           H    
ATOM    407  H13 MOL    17      16.336  10.619   2.137  1.00  0.00           H    
ATOM    408  H13 MOL    17      15.198  12.165   1.761  1.00  0.00           H    
ATOM    409  P13 MOL    18      28.587   4.555  25.736  1.00  0.00           P    
ATOM    410  O13 MOL    18      29.038   5.764  26.686  1.00  0.00           O    
ATOM    411  C13 MOL    18      29.861   6.789  26.131  1.00  0.00           C    
ATOM    412  C13 MOL    18      31.250   6.357  26.258  1.00  0.00           C    
ATOM    413  O13 MOL    18      29.491   4.355  24.673  1.00  0.00           O    
ATOM    414  O13 MOL    18      27.079   4.715  25.287  1.00  0.00           O    
ATOM    415  C13 MOL    18      26.350   3.582  24.788  1.00  0.00           C    
ATOM    416  C13 MOL    18      25.661   2.847  25.842  1.00  0.00           C    
ATOM    417  O13 MOL    18      28.510   3.180  26.631  1.00  0.00           O    
ATOM    418  C13 MOL    18      29.219   3.081  27.884  1.00  0.00           C    
ATOM    419  C13 MOL    18      29.841   1.765  27.877  1.00  0.00           C    
ATOM    420  H13 MOL    18      29.676   7.742  26.629  1.00  0.00           H    
ATOM    421  H13 MOL    18      29.488   6.882  25.082  1.00  0.00           H    
ATOM    422  H13 MOL    18      31.265   5.825  27.205  1.00  0.00           H    
ATOM    423  H13 MOL    18      31.874   7.210  26.165  1.00  0.00           H    
ATOM    424  H13 MOL    18      31.472   5.680  25.437  1.00  0.00           H    
ATOM    425  H13 MOL    18      26.941   2.969  24.083  1.00  0.00           H    
ATOM    426  H13 MOL    18      25.657   4.008  24.103  1.00  0.00           H    
ATOM    427  H13 MOL    18      26.352   2.130  26.260  1.00  0.00           H    
ATOM    428  H13 MOL    18      24.701   2.453  25.521  1.00  0.00           H    
ATOM    429  H13 MOL    18      25.437   3.590  26.649  1.00  0.00           H    
ATOM    430  H13 MOL    18      28.487   3.215  28.746  1.00  0.00           H    
ATOM    431  H13 MOL    18      29.970   3.913  28.011  1.00  0.00           H    
ATOM    432  H13 MOL    18      30.285   1.599  26.903  1.00  0.00           H    
ATOM    433  H13 MOL    18      29.057   1.023  27.913  1.00  0.00           H    
ATOM    434  H13 MOL    18      30.567   1.612  28.682  1.00  0.00           H    
ATOM    435  P13 MOL    19      20.875  26.780  24.627  1.00  0.00           P    
ATOM    436  O13 MOL    19      21.996  26.661  25.732  1.00  0.00           O    
ATOM    437  C13 MOL    19      23.198  27.476  25.764  1.00  0.00           C    
ATOM    438  C13 MOL    19      23.800  27.340  27.065  1.00  0.00           C    
ATOM    439  O13 MOL    19      20.153  25.509  24.626  1.00  0.00           O    
ATOM    440  O13 MOL    19      21.449  27.411  23.254  1.00  0.00           O    
ATOM    441  C13 MOL    19      20.639  27.380  22.123  1.00  0.00           C    
ATOM    442  C13 MOL    19      19.399  28.090  22.112  1.00  0.00           C    
ATOM    443  O13 MOL    19      19.772  27.786  25.136  1.00  0.00           O    
ATOM    444  C13 MOL    19      19.235  27.506  26.482  1.00  0.00           C    
ATOM    445  C13 MOL    19      19.922  28.214  27.534  1.00  0.00           C    
ATOM    446  H14 MOL    19      22.792  28.518  25.554  1.00  0.00           H    
ATOM    447  H14 MOL    19      23.859  27.058  24.962  1.00  0.00           H    
ATOM    448  H14 MOL    19      24.403  28.152  27.402  1.00  0.00           H    
ATOM    449  H14 MOL    19      24.456  26.430  27.213  1.00  0.00           H    
ATOM    450  H14 MOL    19      22.990  27.210  27.793  1.00  0.00           H    
ATOM    451  H14 MOL    19      20.531  26.337  21.824  1.00  0.00           H    
ATOM    452  H14 MOL    19      21.282  27.795  21.275  1.00  0.00           H    
ATOM    453  H14 MOL    19      18.922  28.131  21.102  1.00  0.00           H    
ATOM    454  H14 MOL    19      19.574  29.144  22.376  1.00  0.00           H    
ATOM    455  H14 MOL    19      18.666  27.724  22.823  1.00  0.00           H    
ATOM    456  H14 MOL    19      19.548  26.451  26.575  1.00  0.00           H    
ATOM    457  H14 MOL    19      18.154  27.646  26.465  1.00  0.00           H    
ATOM    458  H14 MOL    19      19.635  29.327  27.642  1.00  0.00           H    
ATOM    459  H14 MOL    19      20.988  28.175  27.365  1.00  0.00           H    
ATOM    460  H14 MOL    19      19.793  27.686  28.470  1.00  0.00           H    
ATOM    461  P14 MOL    20      22.730  31.405  22.723  1.00  0.00           P    
ATOM    462  O14 MOL    20      23.298  32.567  21.713  1.00  0.00           O    
ATOM    463  C14 MOL    20      23.408  32.438  20.252  1.00  0.00           C    
ATOM    464  C14 MOL    20      22.968  33.692  19.611  1.00  0.00           C    
ATOM    465  O14 MOL    20      21.688  30.628  22.024  1.00  0.00           O    
ATOM    466  O14 MOL    20      22.441  31.954  24.218  1.00  0.00           O    
ATOM    467  C14 MOL    20      21.147  31.556  24.738  1.00  0.00           C    
ATOM    468  C14 MOL    20      21.029  31.610  26.221  1.00  0.00           C    
ATOM    469  O14 MOL    20      23.830  30.271  22.886  1.00  0.00           O    
ATOM    470  C14 MOL    20      24.057  29.336  21.777  1.00  0.00           C    
ATOM    471  C14 MOL    20      24.997  28.239  22.160  1.00  0.00           C    
ATOM    472  H14 MOL    20      22.768  31.606  19.979  1.00  0.00           H    
ATOM    473  H14 MOL    20      24.455  32.081  20.041  1.00  0.00           H    
ATOM    474  H14 MOL    20      22.016  34.068  20.017  1.00  0.00           H    
ATOM    475  H14 MOL    20      22.910  33.500  18.541  1.00  0.00           H    
ATOM    476  H14 MOL    20      23.666  34.516  19.813  1.00  0.00           H    
ATOM    477  H14 MOL    20      21.012  30.487  24.368  1.00  0.00           H    
ATOM    478  H14 MOL    20      20.363  32.104  24.169  1.00  0.00           H    
ATOM    479  H14 MOL    20      20.823  30.583  26.639  1.00  0.00           H    
ATOM    480  H14 MOL    20      20.418  32.379  26.705  1.00  0.00           H    
ATOM    481  H14 MOL    20      22.097  31.782  26.602  1.00  0.00           H    
ATOM    482  H14 MOL    20      24.553  29.811  20.914  1.00  0.00           H    
ATOM    483  H14 MOL    20      23.117  28.831  21.418  1.00  0.00           H    
ATOM    484  H14 MOL    20      24.547  27.616  23.007  1.00  0.00           H    
ATOM    485  H14 MOL    20      26.043  28.595  22.357  1.00  0.00           H    
ATOM    486  H14 MOL    20      25.275  27.590  21.288  1.00  0.00           H    
ATOM    487  P14 MOL    21      21.634   8.911  14.663  1.00  0.00           P    
ATOM    488  O14 MOL    21      21.086   9.960  13.561  1.00  0.00           O    
ATOM    489  C14 MOL    21      19.840  10.608  13.408  1.00  0.00           C    
ATOM    490  C14 MOL    21      19.439  11.475  14.515  1.00  0.00           C    
ATOM    491  O14 MOL    21      20.743   8.914  15.785  1.00  0.00           O    
ATOM    492  O14 MOL    21      23.131   9.121  15.083  1.00  0.00           O    
ATOM    493  C14 MOL    21      23.755  10.379  14.814  1.00  0.00           C    
ATOM    494  C15 MOL    21      25.100  10.178  15.343  1.00  0.00           C    
ATOM    495  O15 MOL    21      21.515   7.474  14.009  1.00  0.00           O    
ATOM    496  C15 MOL    21      20.271   6.735  13.855  1.00  0.00           C    
ATOM    497  C15 MOL    21      20.379   5.536  13.039  1.00  0.00           C    
ATOM    498  H15 MOL    21      19.029   9.914  13.132  1.00  0.00           H    
ATOM    499  H15 MOL    21      19.879  11.260  12.464  1.00  0.00           H    
ATOM    500  H15 MOL    21      20.209  12.216  14.859  1.00  0.00           H    
ATOM    501  H15 MOL    21      19.185  10.850  15.411  1.00  0.00           H    
ATOM    502  H15 MOL    21      18.518  11.911  14.131  1.00  0.00           H    
ATOM    503  H15 MOL    21      23.319  11.219  15.357  1.00  0.00           H    
ATOM    504  H15 MOL    21      23.774  10.615  13.726  1.00  0.00           H    
ATOM    505  H15 MOL    21      25.147  10.166  16.469  1.00  0.00           H    
ATOM    506  H15 MOL    21      25.796  10.809  14.822  1.00  0.00           H    
ATOM    507  H15 MOL    21      25.440   9.207  14.982  1.00  0.00           H    
ATOM    508  H15 MOL    21      19.545   7.370  13.406  1.00  0.00           H    
ATOM    509  H15 MOL    21      19.953   6.482  14.918  1.00  0.00           H    
ATOM    510  H15 MOL    21      19.378   5.096  13.095  1.00  0.00           H    
ATOM    511  H15 MOL    21      21.058   4.735  13.473  1.00  0.00           H    
ATOM    512  H15 MOL    21      20.551   5.655  12.001  1.00  0.00           H    
ATOM    513  P15 MOL    22      34.229  18.444  16.586  1.00  0.00           P    
ATOM    514  O15 MOL    22      35.351  17.271  16.828  1.00  0.00           O    
ATOM    515  C15 MOL    22      35.681  16.193  16.004  1.00  0.00           C    
ATOM    516  C16 MOL    22      34.742  15.118  16.066  1.00  0.00           C    
ATOM    517  O16 MOL    22      34.773  19.749  17.022  1.00  0.00           O    
ATOM    518  O16 MOL    22      32.856  17.994  17.294  1.00  0.00           O    
ATOM    519  C16 MOL    22      32.333  18.520  18.539  1.00  0.00           C    
ATOM    520  C16 MOL    22      30.880  18.234  18.694  1.00  0.00           C    
ATOM    521  O16 MOL    22      33.769  18.468  15.038  1.00  0.00           O    
ATOM    522  C16 MOL    22      32.538  17.979  14.441  1.00  0.00           C    
ATOM    523  C16 MOL    22      31.531  19.068  14.534  1.00  0.00           C    
ATOM    524  H16 MOL    22      36.647  15.765  16.284  1.00  0.00           H    
ATOM    525  H16 MOL    22      35.869  16.671  14.988  1.00  0.00           H    
ATOM    526  H16 MOL    22      34.630  14.823  17.208  1.00  0.00           H    
ATOM    527  H16 MOL    22      34.971  14.179  15.419  1.00  0.00           H    
ATOM    528  H16 MOL    22      33.729  15.539  15.837  1.00  0.00           H    
ATOM    529  H16 MOL    22      32.358  19.660  18.551  1.00  0.00           H    
ATOM    530  H16 MOL    22      33.028  18.200  19.345  1.00  0.00           H    
ATOM    531  H16 MOL    22      30.657  18.535  19.731  1.00  0.00           H    
ATOM    532  H16 MOL    22      30.597  17.187  18.638  1.00  0.00           H    
ATOM    533  H16 MOL    22      30.150  18.911  18.015  1.00  0.00           H    
ATOM    534  H16 MOL    22      32.255  16.922  14.761  1.00  0.00           H    
ATOM    535  H16 MOL    22      32.747  17.794  13.360  1.00  0.00           H    
ATOM    536  H16 MOL    22      31.439  19.539  15.527  1.00  0.00           H    
ATOM    537  H16 MOL    22      30.543  18.925  14.122  1.00  0.00           H    
ATOM    538  H16 MOL    22      31.869  19.811  13.820  1.00  0.00           H    
ATOM    539  P16 MOL    23       0.531  28.340  22.321  1.00  0.00           P    
ATOM    540  O16 MOL    23       0.158  28.042  23.890  1.00  0.00           O    
ATOM    541  C16 MOL    23      -0.214  26.745  24.246  1.00  0.00           C    
ATOM    542  C16 MOL    23      -0.718  26.639  25.629  1.00  0.00           C    
ATOM    543  O16 MOL    23       1.198  27.191  21.731  1.00  0.00           O    
ATOM    544  O16 MOL    23       1.413  29.676  22.330  1.00  0.00           O    
ATOM    545  C16 MOL    23       2.165  29.979  21.158  1.00  0.00           C    
ATOM    546  C16 MOL    23       1.394  29.949  19.905  1.00  0.00           C    
ATOM    547  O16 MOL    23      -0.847  28.621  21.542  1.00  0.00           O    
ATOM    548  C16 MOL    23      -1.510  29.857  21.654  1.00  0.00           C    
ATOM    549  C16 MOL    23      -1.736  30.219  23.091  1.00  0.00           C    
ATOM    550  H16 MOL    23       0.727  26.125  24.084  1.00  0.00           H    
ATOM    551  H16 MOL    23      -1.011  26.331  23.621  1.00  0.00           H    
ATOM    552  H16 MOL    23      -1.635  27.301  25.786  1.00  0.00           H    
ATOM    553  H16 MOL    23       0.009  27.073  26.306  1.00  0.00           H    
ATOM    554  H16 MOL    23      -0.885  25.625  25.979  1.00  0.00           H    
ATOM    555  H16 MOL    23       2.987  29.230  21.036  1.00  0.00           H    
ATOM    556  H16 MOL    23       2.616  31.000  21.240  1.00  0.00           H    
ATOM    557  H16 MOL    23       0.933  28.903  19.664  1.00  0.00           H    
ATOM    558  H16 MOL    23       2.116  30.273  19.116  1.00  0.00           H    
ATOM    559  H16 MOL    23       0.566  30.644  19.879  1.00  0.00           H    
ATOM    560  H16 MOL    23      -2.471  29.775  21.213  1.00  0.00           H    
ATOM    561  H16 MOL    23      -0.974  30.568  21.075  1.00  0.00           H    
ATOM    562  H16 MOL    23      -2.429  29.464  23.462  1.00  0.00           H    
ATOM    563  H16 MOL    23      -2.051  31.244  23.332  1.00  0.00           H    
ATOM    564  H16 MOL    23      -0.797  30.078  23.679  1.00  0.00           H    
ATOM    565  P16 MOL    24      27.242  -2.760  26.040  1.00  0.00           P    
ATOM    566  O16 MOL    24      28.854  -2.679  25.743  1.00  0.00           O    
ATOM    567  C16 MOL    24      29.781  -2.690  26.850  1.00  0.00           C    
ATOM    568  C16 MOL    24      30.722  -1.670  26.555  1.00  0.00           C    
ATOM    569  O16 MOL    24      26.747  -3.981  26.494  1.00  0.00           O    
ATOM    570  O16 MOL    24      26.392  -2.315  24.735  1.00  0.00           O    
ATOM    571  C16 MOL    24      27.002  -1.885  23.459  1.00  0.00           C    
ATOM    572  C16 MOL    24      27.974  -0.799  23.425  1.00  0.00           C    
ATOM    573  O16 MOL    24      26.924  -1.734  27.163  1.00  0.00           O    
ATOM    574  C16 MOL    24      25.823  -0.857  27.105  1.00  0.00           C    
ATOM    575  C16 MOL    24      24.576  -1.556  27.436  1.00  0.00           C    
ATOM    576  H16 MOL    24      30.270  -3.667  26.810  1.00  0.00           H    
ATOM    577  H16 MOL    24      29.288  -2.670  27.784  1.00  0.00           H    
ATOM    578  H16 MOL    24      30.110  -0.743  26.327  1.00  0.00           H    
ATOM    579  H16 MOL    24      31.269  -2.058  25.674  1.00  0.00           H    
ATOM    580  H16 MOL    24      31.467  -1.468  27.272  1.00  0.00           H    
ATOM    581  H16 MOL    24      26.151  -1.688  22.893  1.00  0.00           H    
ATOM    582  H16 MOL    24      27.515  -2.810  23.058  1.00  0.00           H    
ATOM    583  H16 MOL    24      28.829  -1.017  24.097  1.00  0.00           H    
ATOM    584  H16 MOL    24      27.507   0.135  23.663  1.00  0.00           H    
ATOM    585  H16 MOL    24      28.384  -0.728  22.423  1.00  0.00           H    
ATOM    586  H16 MOL    24      25.778  -0.425  26.135  1.00  0.00           H    
ATOM    587  H16 MOL    24      26.039  -0.022  27.818  1.00  0.00           H    
ATOM    588  H16 MOL    24      24.029  -2.023  26.647  1.00  0.00           H    
ATOM    589  H16 MOL    24      23.968  -0.793  27.825  1.00  0.00           H    
ATOM    590  H17 MOL    24      24.835  -2.244  28.248  1.00  0.00           H    
ATOM    591  P17 MOL    25      29.170   2.549   8.131  1.00  0.00           P    
ATOM    592  O17 MOL    25      27.530   2.635   8.349  1.00  0.00           O    
ATOM    593  C17 MOL    25      26.874   3.191   9.452  1.00  0.00           C    
ATOM    594  C17 MOL    25      26.859   2.494  10.720  1.00  0.00           C    
ATOM    595  O17 MOL    25      29.843   1.955   9.289  1.00  0.00           O    
ATOM    596  O17 MOL    25      29.698   4.062   8.170  1.00  0.00           O    
ATOM    597  C17 MOL    25      29.018   5.143   7.491  1.00  0.00           C    
ATOM    598  C17 MOL    25      28.922   4.854   6.054  1.00  0.00           C    
ATOM    599  O17 MOL    25      29.488   1.952   6.685  1.00  0.00           O    
ATOM    600  C17 MOL    25      30.723   1.544   6.162  1.00  0.00           C    
ATOM    601  C17 MOL    25      31.605   0.766   7.064  1.00  0.00           C    
ATOM    602  H17 MOL    25      25.927   3.542   9.149  1.00  0.00           H    
ATOM    603  H17 MOL    25      27.280   4.219   9.669  1.00  0.00           H    
ATOM    604  H17 MOL    25      26.330   1.554  10.691  1.00  0.00           H    
ATOM    605  H17 MOL    25      26.545   3.240  11.516  1.00  0.00           H    
ATOM    606  H17 MOL    25      27.880   2.142  11.049  1.00  0.00           H    
ATOM    607  H17 MOL    25      29.500   6.051   7.743  1.00  0.00           H    
ATOM    608  H17 MOL    25      27.988   5.128   7.826  1.00  0.00           H    
ATOM    609  H17 MOL    25      28.432   3.907   6.000  1.00  0.00           H    
ATOM    610  H17 MOL    25      29.903   4.863   5.584  1.00  0.00           H    
ATOM    611  H17 MOL    25      28.343   5.533   5.503  1.00  0.00           H    
ATOM    612  H17 MOL    25      31.230   2.415   5.866  1.00  0.00           H    
ATOM    613  H17 MOL    25      30.627   1.019   5.180  1.00  0.00           H    
ATOM    614  H17 MOL    25      32.321   0.057   6.551  1.00  0.00           H    
ATOM    615  H17 MOL    25      31.069   0.176   7.748  1.00  0.00           H    
ATOM    616  H17 MOL    25      32.255   1.420   7.680  1.00  0.00           H    
ATOM    617  P17 MOL    26      12.669   2.103   7.254  1.00  0.00           P    
ATOM    618  O17 MOL    26      12.346   1.117   8.482  1.00  0.00           O    
ATOM    619  C17 MOL    26      10.977   0.947   8.960  1.00  0.00           C    
ATOM    620  C17 MOL    26      10.919  -0.028  10.099  1.00  0.00           C    
ATOM    621  O17 MOL    26      11.999   1.651   6.038  1.00  0.00           O    
ATOM    622  O17 MOL    26      14.232   2.077   7.044  1.00  0.00           O    
ATOM    623  C17 MOL    26      15.086   0.952   6.815  1.00  0.00           C    
ATOM    624  C17 MOL    26      16.424   1.090   7.285  1.00  0.00           C    
ATOM    625  O17 MOL    26      12.074   3.516   7.722  1.00  0.00           O    
ATOM    626  C17 MOL    26      12.998   4.370   8.484  1.00  0.00           C    
ATOM    627  C17 MOL    26      14.043   4.980   7.719  1.00  0.00           C    
ATOM    628  H17 MOL    26      10.313   0.636   8.073  1.00  0.00           H    
ATOM    629  H17 MOL    26      10.662   1.956   9.267  1.00  0.00           H    
ATOM    630  H17 MOL    26       9.845  -0.119  10.511  1.00  0.00           H    
ATOM    631  H17 MOL    26      11.329   0.395  11.013  1.00  0.00           H    
ATOM    632  H17 MOL    26      11.419  -0.929   9.811  1.00  0.00           H    
ATOM    633  H17 MOL    26      15.094   0.773   5.680  1.00  0.00           H    
ATOM    634  H17 MOL    26      14.656  -0.038   7.205  1.00  0.00           H    
ATOM    635  H17 MOL    26      17.297   1.157   6.599  1.00  0.00           H    
ATOM    636  H17 MOL    26      16.582   0.244   8.010  1.00  0.00           H    
ATOM    637  H17 MOL    26      16.560   2.010   7.921  1.00  0.00           H    
ATOM    638  H17 MOL    26      13.405   3.786   9.292  1.00  0.00           H    
ATOM    639  H17 MOL    26      12.401   5.182   8.981  1.00  0.00           H    
ATOM    640  H17 MOL    26      13.759   5.504   6.796  1.00  0.00           H    
ATOM    641  H17 MOL    26      14.761   4.197   7.373  1.00  0.00           H    
ATOM    642  H17 MOL    26      14.584   5.722   8.312  1.00  0.00           H    
ATOM    643  P17 MOL    27      21.996   1.008  12.750  1.00  0.00           P    
ATOM    644  O17 MOL    27      23.238   1.420  11.826  1.00  0.00           O    
ATOM    645  C17 MOL    27      23.157   2.162  10.636  1.00  0.00           C    
ATOM    646  C17 MOL    27      22.541   3.477  10.709  1.00  0.00           C    
ATOM    647  O17 MOL    27      22.251  -0.403  13.049  1.00  0.00           O    
ATOM    648  O17 MOL    27      20.672   1.183  11.973  1.00  0.00           O    
ATOM    649  C17 MOL    27      20.220   0.208  11.041  1.00  0.00           C    
ATOM    650  C17 MOL    27      18.924   0.461  10.385  1.00  0.00           C    
ATOM    651  O17 MOL    27      21.924   1.928  14.044  1.00  0.00           O    
ATOM    652  C17 MOL    27      21.740   1.337  15.304  1.00  0.00           C    
ATOM    653  C17 MOL    27      21.422   2.366  16.307  1.00  0.00           C    
ATOM    654  H17 MOL    27      22.704   1.506   9.822  1.00  0.00           H    
ATOM    655  H17 MOL    27      24.233   2.271  10.263  1.00  0.00           H    
ATOM    656  H17 MOL    27      23.062   4.133  11.412  1.00  0.00           H    
ATOM    657  H17 MOL    27      21.477   3.399  10.910  1.00  0.00           H    
ATOM    658  H17 MOL    27      22.618   3.937   9.724  1.00  0.00           H    
ATOM    659  H17 MOL    27      20.332  -0.840  11.495  1.00  0.00           H    
ATOM    660  H17 MOL    27      20.838   0.227  10.203  1.00  0.00           H    
ATOM    661  H17 MOL    27      18.758  -0.351   9.669  1.00  0.00           H    
ATOM    662  H17 MOL    27      18.142   0.487  11.155  1.00  0.00           H    
ATOM    663  H17 MOL    27      19.017   1.360   9.829  1.00  0.00           H    
ATOM    664  H18 MOL    27      22.687   0.854  15.613  1.00  0.00           H    
ATOM    665  H18 MOL    27      20.902   0.641  15.313  1.00  0.00           H    
ATOM    666  H18 MOL    27      22.174   3.151  16.508  1.00  0.00           H    
ATOM    667  H18 MOL    27      21.336   1.835  17.275  1.00  0.00           H    
ATOM    668  H18 MOL    27      20.450   2.837  16.042  1.00  0.00           H    
ATOM    669  P18 MOL    28      -1.386  17.510  -0.043  1.00  0.00           P    
ATOM    670  O18 MOL    28      -0.294  18.679  -0.012  1.00  0.00           O    
ATOM    671  C18 MOL    28       0.176  19.578  -1.049  1.00  0.00           C    
ATOM    672  C18 MOL    28       0.825  18.799  -2.081  1.00  0.00           C    
ATOM    673  O18 MOL    28      -2.111  17.303  -1.286  1.00  0.00           O    
ATOM    674  O18 MOL    28      -2.363  17.758   1.196  1.00  0.00           O    
ATOM    675  C18 MOL    28      -3.542  16.929   1.464  1.00  0.00           C    
ATOM    676  C18 MOL    28      -4.152  17.425   2.770  1.00  0.00           C    
ATOM    677  O18 MOL    28      -0.593  16.140   0.300  1.00  0.00           O    
ATOM    678  C18 MOL    28       0.229  16.172   1.430  1.00  0.00           C    
ATOM    679  C18 MOL    28       0.634  14.833   1.684  1.00  0.00           C    
ATOM    680  H18 MOL    28       0.927  20.292  -0.577  1.00  0.00           H    
ATOM    681  H18 MOL    28      -0.665  20.251  -1.397  1.00  0.00           H    
ATOM    682  H18 MOL    28       1.482  18.114  -1.573  1.00  0.00           H    
ATOM    683  H18 MOL    28       1.363  19.355  -2.838  1.00  0.00           H    
ATOM    684  H18 MOL    28       0.060  18.216  -2.674  1.00  0.00           H    
ATOM    685  H18 MOL    28      -3.172  15.891   1.554  1.00  0.00           H    
ATOM    686  H18 MOL    28      -4.276  17.097   0.706  1.00  0.00           H    
ATOM    687  H18 MOL    28      -3.268  17.380   3.465  1.00  0.00           H    
ATOM    688  H18 MOL    28      -4.911  16.759   3.139  1.00  0.00           H    
ATOM    689  H18 MOL    28      -4.621  18.447   2.816  1.00  0.00           H    
ATOM    690  H18 MOL    28      -0.333  16.639   2.264  1.00  0.00           H    
ATOM    691  H18 MOL    28       1.125  16.817   1.241  1.00  0.00           H    
ATOM    692  H18 MOL    28       1.212  14.604   0.739  1.00  0.00           H    
ATOM    693  H18 MOL    28      -0.239  14.146   1.639  1.00  0.00           H    
ATOM    694  H18 MOL    28       1.163  14.570   2.602  1.00  0.00           H    
ATOM    695  P18 MOL    29      27.340  21.327   5.197  1.00  0.00           P    
ATOM    696  O18 MOL    29      27.778  22.727   4.435  1.00  0.00           O    
ATOM    697  C18 MOL    29      27.947  23.950   5.176  1.00  0.00           C    
ATOM    698  C18 MOL    29      27.381  25.015   4.348  1.00  0.00           C    
ATOM    699  O18 MOL    29      26.261  21.708   6.201  1.00  0.00           O    
ATOM    700  O18 MOL    29      28.530  20.813   6.123  1.00  0.00           O    
ATOM    701  C18 MOL    29      28.970  19.400   6.018  1.00  0.00           C    
ATOM    702  C18 MOL    29      27.889  18.497   6.394  1.00  0.00           C    
ATOM    703  O18 MOL    29      26.912  20.255   4.094  1.00  0.00           O    
ATOM    704  C18 MOL    29      26.342  20.750   2.810  1.00  0.00           C    
ATOM    705  C18 MOL    29      25.881  19.642   2.034  1.00  0.00           C    
ATOM    706  H18 MOL    29      29.019  24.121   5.275  1.00  0.00           H    
ATOM    707  H18 MOL    29      27.479  23.964   6.192  1.00  0.00           H    
ATOM    708  H18 MOL    29      28.132  25.458   3.630  1.00  0.00           H    
ATOM    709  H18 MOL    29      27.020  25.704   5.058  1.00  0.00           H    
ATOM    710  H18 MOL    29      26.450  24.694   3.843  1.00  0.00           H    
ATOM    711  H18 MOL    29      29.763  19.270   6.802  1.00  0.00           H    
ATOM    712  H19 MOL    29      29.485  19.226   5.082  1.00  0.00           H    
ATOM    713  H19 MOL    29      28.309  17.530   6.757  1.00  0.00           H    
ATOM    714  H19 MOL    29      27.122  18.299   5.670  1.00  0.00           H    
ATOM    715  H19 MOL    29      27.364  18.894   7.333  1.00  0.00           H    
ATOM    716  H19 MOL    29      27.173  21.267   2.343  1.00  0.00           H    
ATOM    717  H19 MOL    29      25.576  21.496   3.021  1.00  0.00           H    
ATOM    718  H19 MOL    29      26.687  18.899   1.793  1.00  0.00           H    
ATOM    719  H19 MOL    29      25.522  19.933   1.036  1.00  0.00           H    
ATOM    720  H19 MOL    29      25.139  19.107   2.607  1.00  0.00           H    
ATOM    721  P19 MOL    30      17.625  30.136  34.049  1.00  0.00           P    
ATOM    722  O19 MOL    30      18.240  30.405  35.485  1.00  0.00           O    
ATOM    723  C19 MOL    30      17.643  31.232  36.424  1.00  0.00           C    
ATOM    724  C19 MOL    30      17.359  30.437  37.633  1.00  0.00           C    
ATOM    725  O19 MOL    30      17.321  31.426  33.368  1.00  0.00           O    
ATOM    726  O19 MOL    30      16.166  29.480  34.243  1.00  0.00           O    
ATOM    727  C19 MOL    30      15.478  28.843  33.163  1.00  0.00           C    
ATOM    728  C19 MOL    30      14.103  28.447  33.541  1.00  0.00           C    
ATOM    729  O19 MOL    30      18.543  29.220  33.197  1.00  0.00           O    
ATOM    730  C19 MOL    30      19.774  29.659  32.728  1.00  0.00           C    
ATOM    731  C19 MOL    30      20.845  29.056  33.548  1.00  0.00           C    
ATOM    732  H19 MOL    30      16.633  31.539  36.027  1.00  0.00           H    
ATOM    733  H19 MOL    30      18.058  32.270  36.611  1.00  0.00           H    
ATOM    734  H19 MOL    30      18.261  30.108  38.163  1.00  0.00           H    
ATOM    735  H19 MOL    30      16.791  29.591  37.296  1.00  0.00           H    
ATOM    736  H19 MOL    30      16.719  31.023  38.253  1.00  0.00           H    
ATOM    737  H19 MOL    30      16.063  27.936  32.853  1.00  0.00           H    
ATOM    738  H19 MOL    30      15.423  29.585  32.312  1.00  0.00           H    
ATOM    739  H19 MOL    30      13.450  28.219  32.680  1.00  0.00           H    
ATOM    740  H19 MOL    30      13.689  29.347  34.055  1.00  0.00           H    
ATOM    741  H19 MOL    30      14.166  27.634  34.254  1.00  0.00           H    
ATOM    742  H19 MOL    30      19.859  30.750  32.602  1.00  0.00           H    
ATOM    743  H19 MOL    30      19.890  29.283  31.678  1.00  0.00           H    
ATOM    744  H19 MOL    30      20.914  29.534  34.571  1.00  0.00           H    
ATOM    745  H19 MOL    30      21.762  29.089  33.038  1.00  0.00           H    
ATOM    746  H19 MOL    30      20.537  28.007  33.613  1.00  0.00           H    
ATOM    747  P19 MOL    31      24.357  24.245  33.916  1.00  0.00           P    
ATOM    748  O19 MOL    31      23.257  25.085  33.068  1.00  0.00           O    
ATOM    749  C19 MOL    31      22.556  24.716  31.865  1.00  0.00           C    
ATOM    750  C19 MOL    31      21.970  25.909  31.264  1.00  0.00           C    
ATOM    751  O19 MOL    31      24.901  24.984  35.017  1.00  0.00           O    
ATOM    752  O19 MOL    31      25.526  23.760  32.958  1.00  0.00           O    
ATOM    753  C19 MOL    31      26.874  23.835  33.384  1.00  0.00           C    
ATOM    754  C19 MOL    31      27.670  23.134  32.342  1.00  0.00           C    
ATOM    755  O19 MOL    31      23.498  22.895  34.445  1.00  0.00           O    
ATOM    756  C19 MOL    31      22.276  22.984  35.232  1.00  0.00           C    
ATOM    757  C19 MOL    31      21.077  22.255  34.681  1.00  0.00           C    
ATOM    758  H19 MOL    31      21.922  23.858  32.084  1.00  0.00           H    
ATOM    759  H19 MOL    31      23.413  24.367  31.220  1.00  0.00           H    
ATOM    760  H19 MOL    31      21.057  26.260  31.749  1.00  0.00           H    
ATOM    761  H19 MOL    31      21.758  25.799  30.212  1.00  0.00           H    
ATOM    762  H19 MOL    31      22.718  26.618  31.240  1.00  0.00           H    
ATOM    763  H19 MOL    31      27.005  23.204  34.322  1.00  0.00           H    
ATOM    764  H19 MOL    31      27.203  24.867  33.574  1.00  0.00           H    
ATOM    765  H19 MOL    31      27.335  22.124  32.135  1.00  0.00           H    
ATOM    766  H19 MOL    31      28.722  23.059  32.718  1.00  0.00           H    
ATOM    767  H19 MOL    31      27.708  23.601  31.329  1.00  0.00           H    
ATOM    768  H19 MOL    31      21.914  24.050  35.391  1.00  0.00           H    
ATOM    769  H19 MOL    31      22.575  22.664  36.249  1.00  0.00           H    
ATOM    770  H19 MOL    31      20.856  22.480  33.666  1.00  0.00           H    
ATOM    771  H19 MOL    31      20.320  22.543  35.456  1.00  0.00           H    
ATOM    772  H19 MOL    31      21.220  21.196  34.630  1.00  0.00           H    
ATOM    773 Cl19 MOL    32      14.947  -2.677   8.167  1.00  0.00          Cl    
ATOM    774  C19 MOL    32      15.278  -2.261   9.871  1.00  0.00           C    
ATOM    775  C19 MOL    32      14.589  -1.017  10.390  1.00  0.00           C    
ATOM    776  C19 MOL    32      15.019  -0.484  11.808  1.00  0.00           C    
ATOM    777  C19 MOL    32      14.114   0.642  12.258  1.00  0.00           C    
ATOM    778 Cl19 MOL    32      14.113   2.140  11.292  1.00  0.00          Cl    
ATOM    779  H19 MOL    32      16.387  -2.027   9.931  1.00  0.00           H    
ATOM    780  H19 MOL    32      15.148  -3.217  10.478  1.00  0.00           H    
ATOM    781  H19 MOL    32      13.501  -1.108  10.454  1.00  0.00           H    
ATOM    782  H19 MOL    32      14.776  -0.247   9.658  1.00  0.00           H    
ATOM    783  H19 MOL    32      16.092  -0.066  11.804  1.00  0.00           H    
ATOM    784  H19 MOL    32      15.095  -1.395  12.500  1.00  0.00           H    
ATOM    785  H19 MOL    32      14.529   1.016  13.249  1.00  0.00           H    
ATOM    786  H19 MOL    32      13.101   0.321  12.433  1.00  0.00           H    
ATOM    787 Cl19 MOL    33      13.260  -0.392  17.408  1.00  0.00          Cl    
ATOM    788  C19 MOL    33      14.571  -1.401  16.843  1.00  0.00           C    
ATOM    789  C19 MOL    33      15.673  -0.527  16.175  1.00  0.00           C    
ATOM    790  C19 MOL    33      16.899  -1.361  15.711  1.00  0.00           C    
ATOM    791  C19 MOL    33      18.052  -0.586  15.174  1.00  0.00           C    
ATOM    792 Cl19 MOL    33      19.497  -1.612  15.039  1.00  0.00          Cl    
ATOM    793  H19 MOL    33      14.085  -2.064  16.181  1.00  0.00           H    
ATOM    794  H19 MOL    33      14.908  -1.946  17.758  1.00  0.00           H    
ATOM    795  H19 MOL    33      15.964   0.336  16.910  1.00  0.00           H    
ATOM    796  H19 MOL    33      15.183  -0.120  15.324  1.00  0.00           H    
ATOM    797  H19 MOL    33      16.536  -2.118  14.896  1.00  0.00           H    
ATOM    798  H19 MOL    33      17.318  -1.932  16.566  1.00  0.00           H    
ATOM    799  H19 MOL    33      18.341   0.258  15.802  1.00  0.00           H    
ATOM    800  H19 MOL    33      17.884  -0.147  14.184  1.00  0.00           H    
ATOM    801 Cl19 MOL    34       3.468  14.412   6.618  1.00  0.00          Cl    
ATOM    802  C19 MOL    34       4.529  13.761   5.296  1.00  0.00           C    
ATOM    803  C19 MOL    34       5.292  14.883   4.559  1.00  0.00           C    
ATOM    804  C19 MOL    34       6.378  15.463   5.492  1.00  0.00           C    
ATOM    805  C19 MOL    34       6.882  16.853   5.228  1.00  0.00           C    
ATOM    806 Cl19 MOL    34       5.716  18.194   4.922  1.00  0.00          Cl    
ATOM    807  H19 MOL    34       3.827  13.229   4.523  1.00  0.00           H    
ATOM    808  H19 MOL    34       5.243  13.035   5.824  1.00  0.00           H    
ATOM    809  H19 MOL    34       4.564  15.677   4.184  1.00  0.00           H    
ATOM    810  H19 MOL    34       5.778  14.440   3.636  1.00  0.00           H    
ATOM    811  H19 MOL    34       7.248  14.785   5.484  1.00  0.00           H    
ATOM    812  H20 MOL    34       5.858  15.489   6.526  1.00  0.00           H    
ATOM    813  H20 MOL    34       7.505  16.730   4.348  1.00  0.00           H    
ATOM    814  H20 MOL    34       7.497  17.232   6.060  1.00  0.00           H    
ATOM    815 Cl20 MOL    35      29.913  -5.033  11.906  1.00  0.00          Cl    
ATOM    816  C20 MOL    35      29.463  -3.309  11.645  1.00  0.00           C    
ATOM    817  C20 MOL    35      30.572  -2.509  10.960  1.00  0.00           C    
ATOM    818  C20 MOL    35      30.116  -1.070  10.660  1.00  0.00           C    
ATOM    819  C20 MOL    35      30.216  -0.206  11.931  1.00  0.00           C    
ATOM    820 Cl20 MOL    35      31.845   0.048  12.572  1.00  0.00          Cl    
ATOM    821  H20 MOL    35      29.371  -2.936  12.677  1.00  0.00           H    
ATOM    822  H20 MOL    35      28.543  -3.195  11.135  1.00  0.00           H    
ATOM    823  H20 MOL    35      30.821  -3.137  10.084  1.00  0.00           H    
ATOM    824  H20 MOL    35      31.472  -2.539  11.579  1.00  0.00           H    
ATOM    825  H20 MOL    35      29.119  -0.957  10.223  1.00  0.00           H    
ATOM    826  H20 MOL    35      30.818  -0.607   9.973  1.00  0.00           H    
ATOM    827  H20 MOL    35      29.578  -0.591  12.796  1.00  0.00           H    
ATOM    828  H20 MOL    35      29.775   0.787  11.613  1.00  0.00           H    
ATOM    829 Cl20 MOL    36       3.823  12.688   0.463  1.00  0.00          Cl    
ATOM    830  C20 MOL    36       5.349  13.016  -0.402  1.00  0.00           C    
ATOM    831  C20 MOL    36       6.550  12.889   0.571  1.00  0.00           C    
ATOM    832  C20 MOL    36       6.515  11.563   1.388  1.00  0.00           C    
ATOM    833  C20 MOL    36       7.707  11.340   2.377  1.00  0.00           C    
ATOM    834 Cl20 MOL    36       7.927  12.477   3.732  1.00  0.00          Cl    
ATOM    835  H20 MOL    36       5.283  13.976  -0.828  1.00  0.00           H    
ATOM    836  H20 MOL    36       5.484  12.250  -1.212  1.00  0.00           H    
ATOM    837  H20 MOL    36       6.428  13.744   1.253  1.00  0.00           H    
ATOM    838  H20 MOL    36       7.435  12.889  -0.078  1.00  0.00           H    
ATOM    839  H20 MOL    36       6.623  10.622   0.735  1.00  0.00           H    
ATOM    840  H20 MOL    36       5.604  11.495   1.981  1.00  0.00           H    
ATOM    841  H20 MOL    36       8.700  11.437   1.826  1.00  0.00           H    
ATOM    842  H20 MOL    36       7.688  10.377   2.913  1.00  0.00           H    
ATOM    843 Cl20 MOL    37      24.846   3.886  20.933  1.00  0.00          Cl    
ATOM    844  C20 MOL    37      25.177   5.050  19.523  1.00  0.00           C    
ATOM    845  C20 MOL    37      26.643   5.414  19.214  1.00  0.00           C    
ATOM    846  C20 MOL    37      26.722   6.368  18.072  1.00  0.00           C    
ATOM    847  C20 MOL    37      27.682   7.528  18.141  1.00  0.00           C    
ATOM    848 Cl20 MOL    37      27.707   8.374  16.569  1.00  0.00          Cl    
ATOM    849  H20 MOL    37      24.720   6.007  19.913  1.00  0.00           H    
ATOM    850  H20 MOL    37      24.639   4.850  18.687  1.00  0.00           H    
ATOM    851  H20 MOL    37      27.178   4.427  19.082  1.00  0.00           H    
ATOM    852  H20 MOL    37      27.035   5.875  20.141  1.00  0.00           H    
ATOM    853  H20 MOL    37      25.757   6.888  17.812  1.00  0.00           H    
ATOM    854  H20 MOL    37      26.813   5.792  17.090  1.00  0.00           H    
ATOM    855  H20 MOL    37      28.729   7.160  18.368  1.00  0.00           H    
ATOM    856  H20 MOL    37      27.376   8.197  18.962  1.00  0.00           H    
ATOM    857 Cl20 MOL    38      12.966  29.807  12.279  1.00  0.00          Cl    
ATOM    858  C20 MOL    38      12.049  28.305  12.423  1.00  0.00           C    
ATOM    859  C20 MOL    38      11.105  28.125  11.205  1.00  0.00           C    
ATOM    860  C20 MOL    38      11.879  28.290   9.830  1.00  0.00           C    
ATOM    861  C20 MOL    38      10.917  27.854   8.673  1.00  0.00           C    
ATOM    862 Cl20 MOL    38      11.604  27.806   7.065  1.00  0.00          Cl    
ATOM    863  H20 MOL    38      11.556  28.064  13.385  1.00  0.00           H    
ATOM    864  H20 MOL    38      12.883  27.556  12.465  1.00  0.00           H    
ATOM    865  H20 MOL    38      10.379  28.922  11.334  1.00  0.00           H    
ATOM    866  H20 MOL    38      10.564  27.232  11.217  1.00  0.00           H    
ATOM    867  H20 MOL    38      12.671  27.530   9.911  1.00  0.00           H    
ATOM    868  H20 MOL    38      12.298  29.322   9.669  1.00  0.00           H    
ATOM    869  H20 MOL    38      10.135  28.696   8.620  1.00  0.00           H    
ATOM    870  H20 MOL    38      10.425  26.904   8.845  1.00  0.00           H    
ATOM    871 Cl20 MOL    39      26.808  26.847  10.427  1.00  0.00          Cl    
ATOM    872  C20 MOL    39      25.594  27.170  11.632  1.00  0.00           C    
ATOM    873  C20 MOL    39      26.245  27.802  12.847  1.00  0.00           C    
ATOM    874  C20 MOL    39      27.078  26.945  13.706  1.00  0.00           C    
ATOM    875  C20 MOL    39      27.667  27.681  14.918  1.00  0.00           C    
ATOM    876 Cl20 MOL    39      28.634  26.442  15.776  1.00  0.00          Cl    
ATOM    877  H20 MOL    39      25.036  26.300  11.877  1.00  0.00           H    
ATOM    878  H20 MOL    39      24.824  27.812  11.196  1.00  0.00           H    
ATOM    879  H20 MOL    39      25.396  27.963  13.469  1.00  0.00           H    
ATOM    880  H20 MOL    39      26.798  28.743  12.738  1.00  0.00           H    
ATOM    881  H20 MOL    39      27.989  26.598  13.139  1.00  0.00           H    
ATOM    882  H20 MOL    39      26.439  26.137  14.093  1.00  0.00           H    
ATOM    883  H20 MOL    39      27.016  28.274  15.626  1.00  0.00           H    
ATOM    884  H20 MOL    39      28.458  28.370  14.619  1.00  0.00           H    
ATOM    885 Cl20 MOL    40      14.411   8.025   2.982  1.00  0.00          Cl    
ATOM    886  C20 MOL    40      12.838   7.692   3.895  1.00  0.00           C    
ATOM    887  C20 MOL    40      12.182   8.982   4.332  1.00  0.00           C    
ATOM    888  C20 MOL    40      10.727   8.767   5.003  1.00  0.00           C    
ATOM    889  C20 MOL    40      10.200  10.064   5.577  1.00  0.00           C    
ATOM    890 Cl20 MOL    40       8.450  10.058   6.122  1.00  0.00          Cl    
ATOM    891  H20 MOL    40      13.048   7.100   4.738  1.00  0.00           H    
ATOM    892  H20 MOL    40      12.253   7.112   3.146  1.00  0.00           H    
ATOM    893  H20 MOL    40      12.012   9.632   3.463  1.00  0.00           H    
ATOM    894  H20 MOL    40      12.922   9.500   5.051  1.00  0.00           H    
ATOM    895  H20 MOL    40      10.735   8.038   5.879  1.00  0.00           H    
ATOM    896  H20 MOL    40      10.101   8.257   4.285  1.00  0.00           H    
ATOM    897  H20 MOL    40      10.229  10.878   4.825  1.00  0.00           H    
ATOM    898  H20 MOL    40      10.851  10.449   6.447  1.00  0.00           H    
ATOM    899 Cl20 MOL    41      -9.806  -1.357   5.123  1.00  0.00          Cl    
ATOM    900  C20 MOL    41      -8.077  -0.690   5.210  1.00  0.00           C    
ATOM    901  C20 MOL    41      -8.153   0.765   5.346  1.00  0.00           C    
ATOM    902  C20 MOL    41      -6.909   1.658   5.380  1.00  0.00           C    
ATOM    903  C20 MOL    41      -6.354   1.925   3.998  1.00  0.00           C    
ATOM    904 Cl20 MOL    41      -7.218   2.977   2.878  1.00  0.00          Cl    
ATOM    905  H20 MOL    41      -7.622  -1.052   4.324  1.00  0.00           H    
ATOM    906  H20 MOL    41      -7.640  -1.134   6.115  1.00  0.00           H    
ATOM    907  H20 MOL    41      -8.807   1.018   6.234  1.00  0.00           H    
ATOM    908  H20 MOL    41      -8.836   1.232   4.519  1.00  0.00           H    
ATOM    909  H20 MOL    41      -6.171   1.112   6.020  1.00  0.00           H    
ATOM    910  H20 MOL    41      -7.017   2.670   5.976  1.00  0.00           H    
ATOM    911  H20 MOL    41      -6.218   1.004   3.445  1.00  0.00           H    
ATOM    912  H21 MOL    41      -5.286   2.381   4.085  1.00  0.00           H    
ATOM    913 Cl21 MOL    42      30.042  21.437  17.196  1.00  0.00          Cl    
ATOM    914  C21 MOL    42      30.741  22.198  15.718  1.00  0.00           C    
ATOM    915  C21 MOL    42      30.912  23.701  15.831  1.00  0.00           C    
ATOM    916  C21 MOL    42      31.443  24.604  14.663  1.00  0.00           C    
ATOM    917  C21 MOL    42      32.688  23.997  13.949  1.00  0.00           C    
ATOM    918 Cl21 MOL    42      32.281  22.565  12.971  1.00  0.00          Cl    
ATOM    919  H21 MOL    42      30.047  21.992  14.902  1.00  0.00           H    
ATOM    920  H21 MOL    42      31.721  21.661  15.645  1.00  0.00           H    
ATOM    921  H21 MOL    42      31.580  23.726  16.688  1.00  0.00           H    
ATOM    922  H21 MOL    42      29.957  24.148  16.090  1.00  0.00           H    
ATOM    923  H21 MOL    42      31.802  25.609  15.015  1.00  0.00           H    
ATOM    924  H21 MOL    42      30.715  24.814  13.854  1.00  0.00           H    
ATOM    925  H21 MOL    42      33.397  23.673  14.716  1.00  0.00           H    
ATOM    926  H21 MOL    42      33.253  24.723  13.301  1.00  0.00           H    
ATOM    927 Cl21 MOL    43      33.063   3.316  16.691  1.00  0.00          Cl    
ATOM    928  C21 MOL    43      31.825   2.336  17.552  1.00  0.00           C    
ATOM    929  C21 MOL    43      31.624   2.756  19.035  1.00  0.00           C    
ATOM    930  C21 MOL    43      30.478   3.713  19.320  1.00  0.00           C    
ATOM    931  C21 MOL    43      29.958   3.731  20.796  1.00  0.00           C    
ATOM    932 Cl21 MOL    43      29.167   2.240  21.285  1.00  0.00          Cl    
ATOM    933  H21 MOL    43      32.260   1.266  17.549  1.00  0.00           H    
ATOM    934  H21 MOL    43      30.908   2.307  16.983  1.00  0.00           H    
ATOM    935  H21 MOL    43      32.577   3.222  19.364  1.00  0.00           H    
ATOM    936  H21 MOL    43      31.410   1.858  19.585  1.00  0.00           H    
ATOM    937  H21 MOL    43      29.564   3.461  18.670  1.00  0.00           H    
ATOM    938  H21 MOL    43      30.720   4.821  18.980  1.00  0.00           H    
ATOM    939  H21 MOL    43      29.273   4.649  20.970  1.00  0.00           H    
ATOM    940  H21 MOL    43      30.902   3.923  21.430  1.00  0.00           H    
ATOM    941 Cl21 MOL    44      39.952   7.199  14.689  1.00  0.00          Cl    
ATOM    942  C21 MOL    44      38.735   7.815  13.530  1.00  0.00           C    
ATOM    943  C21 MOL    44      39.452   8.704  12.413  1.00  0.00           C    
ATOM    944  C21 MOL    44      38.548   9.197  11.292  1.00  0.00           C    
ATOM    945  C21 MOL    44      38.531   8.399  10.044  1.00  0.00           C    
ATOM    946 Cl21 MOL    44      37.218   8.918   9.065  1.00  0.00          Cl    
ATOM    947  H21 MOL    44      38.076   8.482  14.052  1.00  0.00           H    
ATOM    948  H21 MOL    44      38.223   6.961  13.136  1.00  0.00           H    
ATOM    949  H21 MOL    44      40.404   8.234  12.136  1.00  0.00           H    
ATOM    950  H21 MOL    44      39.827   9.595  12.851  1.00  0.00           H    
ATOM    951  H21 MOL    44      38.727  10.253  11.051  1.00  0.00           H    
ATOM    952  H21 MOL    44      37.443   9.110  11.611  1.00  0.00           H    
ATOM    953  H21 MOL    44      38.317   7.282  10.195  1.00  0.00           H    
ATOM    954  H21 MOL    44      39.475   8.556   9.538  1.00  0.00           H    
ATOM    955 Cl21 MOL    45      27.524   8.248  -0.065  1.00  0.00          Cl    
ATOM    956  C21 MOL    45      26.819   7.128  -1.296  1.00  0.00           C    
ATOM    957  C21 MOL    45      27.368   5.654  -1.258  1.00  0.00           C    
ATOM    958  C21 MOL    45      26.695   4.575  -2.135  1.00  0.00           C    
ATOM    959  C21 MOL    45      27.186   3.223  -1.718  1.00  0.00           C    
ATOM    960 Cl21 MOL    45      26.555   2.031  -2.902  1.00  0.00          Cl    
ATOM    961  H21 MOL    45      26.964   7.613  -2.313  1.00  0.00           H    
ATOM    962  H21 MOL    45      25.691   7.210  -1.110  1.00  0.00           H    
ATOM    963  H21 MOL    45      27.135   5.304  -0.239  1.00  0.00           H    
ATOM    964  H21 MOL    45      28.443   5.491  -1.434  1.00  0.00           H    
ATOM    965  H21 MOL    45      27.002   4.872  -3.146  1.00  0.00           H    
ATOM    966  H21 MOL    45      25.639   4.635  -2.030  1.00  0.00           H    
ATOM    967  H21 MOL    45      26.769   2.840  -0.788  1.00  0.00           H    
ATOM    968  H21 MOL    45      28.312   3.208  -1.740  1.00  0.00           H    
ATOM    969 Cl21 MOL    46      35.086  29.149  35.418  1.00  0.00          Cl    
ATOM    970  C21 MOL    46      35.514  30.856  34.795  1.00  0.00           C    
ATOM    971  C21 MOL    46      34.730  31.977  35.489  1.00  0.00           C    
ATOM    972  C21 MOL    46      35.246  33.386  35.120  1.00  0.00           C    
ATOM    973  C21 MOL    46      34.776  34.360  36.237  1.00  0.00           C    
ATOM    974 Cl21 MOL    46      33.017  34.336  36.510  1.00  0.00          Cl    
ATOM    975  H21 MOL    46      35.298  30.741  33.720  1.00  0.00           H    
ATOM    976  H21 MOL    46      36.635  30.893  35.069  1.00  0.00           H    
ATOM    977  H21 MOL    46      34.891  31.889  36.635  1.00  0.00           H    
ATOM    978  H21 MOL    46      33.672  32.000  35.371  1.00  0.00           H    
ATOM    979  H21 MOL    46      34.893  33.713  34.128  1.00  0.00           H    
ATOM    980  H21 MOL    46      36.315  33.399  35.114  1.00  0.00           H    
ATOM    981  H21 MOL    46      35.014  35.458  36.044  1.00  0.00           H    
ATOM    982  H21 MOL    46      35.260  34.157  37.237  1.00  0.00           H    
ATOM    983 Cl21 MOL    47      21.908   3.183  24.972  1.00  0.00          Cl    
ATOM    984  C22 MOL    47      22.266   1.955  23.653  1.00  0.00           C    
ATOM    985  C22 MOL    47      21.165   1.968  22.611  1.00  0.00           C    
ATOM    986  C22 MOL    47      21.159   3.195  21.760  1.00  0.00           C    
ATOM    987  C22 MOL    47      19.874   3.286  20.898  1.00  0.00           C    
ATOM    988 Cl22 MOL    47      19.807   4.876  20.014  1.00  0.00          Cl    
ATOM    989  H22 MOL    47      22.357   1.002  24.160  1.00  0.00           H    
ATOM    990  H22 MOL    47      23.248   2.240  23.259  1.00  0.00           H    
ATOM    991  H22 MOL    47      20.119   1.840  23.139  1.00  0.00           H    
ATOM    992  H22 MOL    47      21.113   1.041  21.934  1.00  0.00           H    
ATOM    993  H22 MOL    47      22.033   3.295  21.126  1.00  0.00           H    
ATOM    994  H22 MOL    47      21.054   4.137  22.414  1.00  0.00           H    
ATOM    995  H22 MOL    47      18.913   3.167  21.461  1.00  0.00           H    
ATOM    996  H22 MOL    47      19.801   2.569  20.038  1.00  0.00           H    
ATOM    997 Cl22 MOL    48      14.260  20.456  -1.659  1.00  0.00          Cl    
ATOM    998  C22 MOL    48      14.166  22.041  -2.457  1.00  0.00           C    
ATOM    999  C22 MOL    48      14.290  23.290  -1.470  1.00  0.00           C    
ATOM   1000  C22 MOL    48      13.829  24.549  -2.183  1.00  0.00           C    
ATOM   1001  C22 MOL    48      12.315  24.516  -2.228  1.00  0.00           C    
ATOM   1002 Cl22 MOL    48      11.600  25.789  -3.309  1.00  0.00          Cl    
ATOM   1003  H22 MOL    48      13.193  21.941  -3.033  1.00  0.00           H    
ATOM   1004  H22 MOL    48      14.943  22.169  -3.168  1.00  0.00           H    
ATOM   1005  H22 MOL    48      15.361  23.387  -1.206  1.00  0.00           H    
ATOM   1006  H22 MOL    48      13.649  23.292  -0.568  1.00  0.00           H    
ATOM   1007  H22 MOL    48      14.199  24.680  -3.227  1.00  0.00           H    
ATOM   1008  H22 MOL    48      14.189  25.482  -1.703  1.00  0.00           H    
ATOM   1009  H22 MOL    48      11.880  24.627  -1.233  1.00  0.00           H    
ATOM   1010  H22 MOL    48      12.032  23.599  -2.746  1.00  0.00           H    
ATOM   1011 Cl22 MOL    49       1.097  25.060   1.820  1.00  0.00          Cl    
ATOM   1012  C22 MOL    49      -0.562  25.368   2.190  1.00  0.00           C    
ATOM   1013  C22 MOL    49      -1.209  26.186   1.082  1.00  0.00           C    
ATOM   1014  C22 MOL    49      -2.677  26.704   1.305  1.00  0.00           C    
ATOM   1015  C22 MOL    49      -3.295  27.245   0.045  1.00  0.00           C    
ATOM   1016 Cl22 MOL    49      -5.088  27.536   0.261  1.00  0.00          Cl    
ATOM   1017  H22 MOL    49      -0.600  25.853   3.184  1.00  0.00           H    
ATOM   1018  H22 MOL    49      -1.110  24.429   2.218  1.00  0.00           H    
ATOM   1019  H22 MOL    49      -1.091  25.512   0.230  1.00  0.00           H    
ATOM   1020  H22 MOL    49      -0.628  27.084   0.791  1.00  0.00           H    
ATOM   1021  H22 MOL    49      -2.658  27.482   2.112  1.00  0.00           H    
ATOM   1022  H22 MOL    49      -3.327  25.835   1.598  1.00  0.00           H    
ATOM   1023  H22 MOL    49      -3.267  26.406  -0.658  1.00  0.00           H    
ATOM   1024  H22 MOL    49      -2.869  28.188  -0.321  1.00  0.00           H    
ATOM   1025 Cl22 MOL    50      33.877   0.875  21.337  1.00  0.00          Cl    
ATOM   1026  C22 MOL    50      32.641   1.145  22.654  1.00  0.00           C    
ATOM   1027  C22 MOL    50      33.418   1.197  24.009  1.00  0.00           C    
ATOM   1028  C22 MOL    50      32.452   1.578  25.139  1.00  0.00           C    
ATOM   1029  C22 MOL    50      32.163   3.048  25.089  1.00  0.00           C    
ATOM   1030 Cl22 MOL    50      33.578   4.007  25.803  1.00  0.00          Cl    
ATOM   1031  H22 MOL    50      31.884   0.277  22.636  1.00  0.00           H    
ATOM   1032  H22 MOL    50      32.017   2.030  22.552  1.00  0.00           H    
ATOM   1033  H22 MOL    50      34.192   1.919  23.961  1.00  0.00           H    
ATOM   1034  H22 MOL    50      33.914   0.206  24.223  1.00  0.00           H    
ATOM   1035  H22 MOL    50      32.863   1.324  26.099  1.00  0.00           H    
ATOM   1036  H22 MOL    50      31.503   1.007  25.000  1.00  0.00           H    
ATOM   1037  H22 MOL    50      31.253   3.246  25.712  1.00  0.00           H    
ATOM   1038  H22 MOL    50      31.905   3.452  24.144  1.00  0.00           H    
ATOM   1039 Cl22 MOL    51      -3.843   2.783   1.075  1.00  0.00          Cl    
ATOM   1040  C22 MOL    51      -2.129   3.403   1.050  1.00  0.00           C    
ATOM   1041  C22 MOL    51      -1.632   3.960   2.373  1.00  0.00           C    
ATOM   1042  C22 MOL    51      -2.481   5.075   2.946  1.00  0.00           C    
ATOM   1043  C22 MOL    51      -2.671   6.411   2.177  1.00  0.00           C    
ATOM   1044 Cl22 MOL    51      -3.066   7.766   3.299  1.00  0.00          Cl    
ATOM   1045  H22 MOL    51      -2.175   4.179   0.334  1.00  0.00           H    
ATOM   1046  H22 MOL    51      -1.468   2.577   0.712  1.00  0.00           H    
ATOM   1047  H22 MOL    51      -0.595   4.306   2.271  1.00  0.00           H    
ATOM   1048  H22 MOL    51      -1.677   3.167   3.200  1.00  0.00           H    
ATOM   1049  H22 MOL    51      -1.939   5.438   3.866  1.00  0.00           H    
ATOM   1050  H22 MOL    51      -3.471   4.731   3.172  1.00  0.00           H    
ATOM   1051  H22 MOL    51      -3.487   6.330   1.418  1.00  0.00           H    
ATOM   1052  H22 MOL    51      -1.788   6.559   1.556  1.00  0.00           H    
ATOM   1053 Cl22 MOL    52      19.620  11.666  27.892  1.00  0.00          Cl    
ATOM   1054  C22 MOL    52      17.809  11.840  28.083  1.00  0.00           C    
ATOM   1055  C22 MOL    52      17.664  12.914  29.190  1.00  0.00           C    
ATOM   1056  C22 MOL    52      16.106  13.216  29.433  1.00  0.00           C    
ATOM   1057  C22 MOL    52      15.777  14.266  30.470  1.00  0.00           C    
ATOM   1058 Cl22 MOL    52      16.581  13.770  32.050  1.00  0.00          Cl    
ATOM   1059  H22 MOL    52      17.256  10.884  28.335  1.00  0.00           H    
ATOM   1060  H22 MOL    52      17.354  12.120  27.062  1.00  0.00           H    
ATOM   1061  H22 MOL    52      18.084  13.816  28.910  1.00  0.00           H    
ATOM   1062  H22 MOL    52      18.079  12.521  30.111  1.00  0.00           H    
ATOM   1063  H22 MOL    52      15.498  12.385  29.658  1.00  0.00           H    
ATOM   1064  H22 MOL    52      15.825  13.637  28.445  1.00  0.00           H    
ATOM   1065  H22 MOL    52      14.715  14.300  30.679  1.00  0.00           H    
ATOM   1066  H22 MOL    52      16.134  15.194  30.142  1.00  0.00           H    
ATOM   1067 Cl22 MOL    53      12.567  17.426  34.644  1.00  0.00          Cl    
ATOM   1068  C22 MOL    53      13.317  17.353  33.073  1.00  0.00           C    
ATOM   1069  C22 MOL    53      14.598  16.448  33.142  1.00  0.00           C    
ATOM   1070  C23 MOL    53      15.671  16.803  34.245  1.00  0.00           C    
ATOM   1071  C23 MOL    53      16.453  18.034  33.797  1.00  0.00           C    
ATOM   1072 Cl23 MOL    53      17.581  18.670  35.087  1.00  0.00          Cl    
ATOM   1073  H23 MOL    53      13.637  18.365  32.728  1.00  0.00           H    
ATOM   1074  H23 MOL    53      12.619  17.057  32.327  1.00  0.00           H    
ATOM   1075  H23 MOL    53      15.232  16.367  32.223  1.00  0.00           H    
ATOM   1076  H23 MOL    53      14.169  15.380  33.285  1.00  0.00           H    
ATOM   1077  H23 MOL    53      16.432  16.001  34.294  1.00  0.00           H    
ATOM   1078  H23 MOL    53      15.362  16.960  35.347  1.00  0.00           H    
ATOM   1079  H23 MOL    53      15.832  18.953  33.453  1.00  0.00           H    
ATOM   1080  H23 MOL    53      17.036  17.819  32.857  1.00  0.00           H    
ATOM   1081 Cl23 MOL    54       6.927   5.068  10.998  1.00  0.00          Cl    
ATOM   1082  C23 MOL    54       8.478   5.190  11.933  1.00  0.00           C    
ATOM   1083  C23 MOL    54       9.310   4.015  11.618  1.00  0.00           C    
ATOM   1084  C23 MOL    54      10.773   3.983  12.134  1.00  0.00           C    
ATOM   1085  C23 MOL    54      11.080   3.880  13.651  1.00  0.00           C    
ATOM   1086 Cl23 MOL    54      12.838   3.922  13.888  1.00  0.00          Cl    
ATOM   1087  H23 MOL    54       8.201   5.232  13.027  1.00  0.00           H    
ATOM   1088  H23 MOL    54       8.926   6.122  11.567  1.00  0.00           H    
ATOM   1089  H23 MOL    54       9.321   3.861  10.556  1.00  0.00           H    
ATOM   1090  H23 MOL    54       8.752   3.132  11.998  1.00  0.00           H    
ATOM   1091  H23 MOL    54      11.376   4.797  11.794  1.00  0.00           H    
ATOM   1092  H23 MOL    54      11.290   3.102  11.644  1.00  0.00           H    
ATOM   1093  H23 MOL    54      10.718   3.004  14.156  1.00  0.00           H    
ATOM   1094  H23 MOL    54      10.614   4.724  14.181  1.00  0.00           H    
ATOM   1095 Cl23 MOL    55      28.640  14.948  19.352  1.00  0.00          Cl    
ATOM   1096  C23 MOL    55      29.395  15.390  20.899  1.00  0.00           C    
ATOM   1097  C23 MOL    55      29.061  14.459  22.091  1.00  0.00           C    
ATOM   1098  C23 MOL    55      27.620  14.701  22.685  1.00  0.00           C    
ATOM   1099  C23 MOL    55      27.247  14.275  24.095  1.00  0.00           C    
ATOM   1100 Cl23 MOL    55      25.510  14.452  24.265  1.00  0.00          Cl    
ATOM   1101  H23 MOL    55      29.098  16.358  21.156  1.00  0.00           H    
ATOM   1102  H23 MOL    55      30.514  15.360  20.630  1.00  0.00           H    
ATOM   1103  H23 MOL    55      29.895  14.629  22.897  1.00  0.00           H    
ATOM   1104  H23 MOL    55      29.246  13.400  21.791  1.00  0.00           H    
ATOM   1105  H23 MOL    55      27.015  14.060  21.995  1.00  0.00           H    
ATOM   1106  H23 MOL    55      27.461  15.767  22.531  1.00  0.00           H    
ATOM   1107  H23 MOL    55      27.776  14.876  24.856  1.00  0.00           H    
ATOM   1108  H23 MOL    55      27.438  13.237  24.247  1.00  0.00           H    
ATOM   1109 Cl23 MOL    56      11.496   5.412  34.212  1.00  0.00          Cl    
ATOM   1110  C23 MOL    56      12.381   4.990  32.649  1.00  0.00           C    
ATOM   1111  C23 MOL    56      12.095   3.623  32.012  1.00  0.00           C    
ATOM   1112  C23 MOL    56      10.619   3.482  31.522  1.00  0.00           C    
ATOM   1113  C23 MOL    56      10.480   2.423  30.401  1.00  0.00           C    
ATOM   1114 Cl23 MOL    56      10.728   0.781  31.072  1.00  0.00          Cl    
ATOM   1115  H23 MOL    56      13.414   5.008  32.901  1.00  0.00           H    
ATOM   1116  H23 MOL    56      12.111   5.748  31.896  1.00  0.00           H    
ATOM   1117  H23 MOL    56      12.293   2.796  32.715  1.00  0.00           H    
ATOM   1118  H23 MOL    56      12.717   3.528  31.112  1.00  0.00           H    
ATOM   1119  H23 MOL    56      10.287   4.554  31.224  1.00  0.00           H    
ATOM   1120  H23 MOL    56       9.909   3.234  32.358  1.00  0.00           H    
ATOM   1121  H23 MOL    56      11.144   2.650  29.505  1.00  0.00           H    
ATOM   1122  H23 MOL    56       9.420   2.609  29.981  1.00  0.00           H    
ATOM   1123 Cl23 MOL    57      27.680  23.999  12.188  1.00  0.00          Cl    
ATOM   1124  C23 MOL    57      29.262  23.431  11.683  1.00  0.00           C    
ATOM   1125  C23 MOL    57      29.260  22.753  10.305  1.00  0.00           C    
ATOM   1126  C23 MOL    57      30.616  22.222   9.732  1.00  0.00           C    
ATOM   1127  C23 MOL    57      30.383  21.674   8.387  1.00  0.00           C    
ATOM   1128 Cl23 MOL    57      31.909  21.233   7.600  1.00  0.00          Cl    
ATOM   1129  H23 MOL    57      29.543  22.709  12.417  1.00  0.00           H    
ATOM   1130  H23 MOL    57      29.971  24.284  11.770  1.00  0.00           H    
ATOM   1131  H23 MOL    57      28.875  23.449   9.573  1.00  0.00           H    
ATOM   1132  H23 MOL    57      28.592  21.902  10.361  1.00  0.00           H    
ATOM   1133  H23 MOL    57      31.122  21.486  10.372  1.00  0.00           H    
ATOM   1134  H23 MOL    57      31.261  23.113   9.661  1.00  0.00           H    
ATOM   1135  H23 MOL    57      30.025  22.573   7.740  1.00  0.00           H    
ATOM   1136  H23 MOL    57      29.754  20.767   8.397  1.00  0.00           H    
ATOM   1137 Cl23 MOL    58       3.706  16.460  10.831  1.00  0.00          Cl    
ATOM   1138  C23 MOL    58       3.208  17.165   9.179  1.00  0.00           C    
ATOM   1139  C23 MOL    58       3.113  18.693   9.166  1.00  0.00           C    
ATOM   1140  C23 MOL    58       2.003  19.233  10.088  1.00  0.00           C    
ATOM   1141  C23 MOL    58       0.624  18.824   9.725  1.00  0.00           C    
ATOM   1142 Cl23 MOL    58      -0.479  19.414  11.064  1.00  0.00          Cl    
ATOM   1143  H23 MOL    58       2.220  16.662   8.839  1.00  0.00           H    
ATOM   1144  H23 MOL    58       4.003  16.894   8.401  1.00  0.00           H    
ATOM   1145  H23 MOL    58       2.890  18.921   8.102  1.00  0.00           H    
ATOM   1146  H23 MOL    58       4.072  19.211   9.372  1.00  0.00           H    
ATOM   1147  H23 MOL    58       2.001  20.321  10.110  1.00  0.00           H    
ATOM   1148  H23 MOL    58       2.133  18.886  11.145  1.00  0.00           H    
ATOM   1149  H23 MOL    58       0.367  17.743   9.747  1.00  0.00           H    
ATOM   1150  H23 MOL    58       0.459  19.277   8.672  1.00  0.00           H    
ATOM   1151 Cl23 MOL    59      18.526  13.150  24.294  1.00  0.00          Cl    
ATOM   1152  C23 MOL    59      17.467  11.778  23.749  1.00  0.00           C    
ATOM   1153  C23 MOL    59      18.334  10.684  23.225  1.00  0.00           C    
ATOM   1154  C23 MOL    59      19.220   9.947  24.268  1.00  0.00           C    
ATOM   1155  C23 MOL    59      20.350   9.066  23.583  1.00  0.00           C    
ATOM   1156 Cl23 MOL    59      21.652  10.015  22.902  1.00  0.00          Cl    
ATOM   1157  H23 MOL    59      16.800  12.224  22.969  1.00  0.00           H    
ATOM   1158  H23 MOL    59      16.928  11.463  24.628  1.00  0.00           H    
ATOM   1159  H23 MOL    59      19.008  11.306  22.577  1.00  0.00           H    
ATOM   1160  H23 MOL    59      17.792   9.983  22.567  1.00  0.00           H    
ATOM   1161  H23 MOL    59      18.537   9.362  24.866  1.00  0.00           H    
ATOM   1162  H23 MOL    59      19.704  10.636  24.930  1.00  0.00           H    
ATOM   1163  H23 MOL    59      19.894   8.470  22.722  1.00  0.00           H    
ATOM   1164  H23 MOL    59      20.771   8.342  24.305  1.00  0.00           H    
ATOM   1165 Cl23 MOL    60      35.837  -0.594  30.756  1.00  0.00          Cl    
ATOM   1166  C23 MOL    60      35.924   0.984  29.800  1.00  0.00           C    
ATOM   1167  C23 MOL    60      35.672   2.297  30.563  1.00  0.00           C    
ATOM   1168  C23 MOL    60      36.820   2.719  31.457  1.00  0.00           C    
ATOM   1169  C23 MOL    60      36.389   3.968  32.322  1.00  0.00           C    
ATOM   1170 Cl24 MOL    60      35.118   3.599  33.496  1.00  0.00          Cl    
ATOM   1171  H24 MOL    60      35.203   0.907  28.968  1.00  0.00           H    
ATOM   1172  H24 MOL    60      36.976   1.128  29.447  1.00  0.00           H    
ATOM   1173  H24 MOL    60      34.752   2.243  31.148  1.00  0.00           H    
ATOM   1174  H24 MOL    60      35.544   3.012  29.735  1.00  0.00           H    
ATOM   1175  H24 MOL    60      37.794   2.913  31.010  1.00  0.00           H    
ATOM   1176  H24 MOL    60      37.032   2.009  32.232  1.00  0.00           H    
ATOM   1177  H24 MOL    60      35.974   4.834  31.677  1.00  0.00           H    
ATOM   1178  H24 MOL    60      37.243   4.456  32.794  1.00  0.00           H    
ATOM   1179 Cl24 MOL    61      29.334   7.265  22.478  1.00  0.00          Cl    
ATOM   1180  C24 MOL    61      28.180   8.658  22.151  1.00  0.00           C    
ATOM   1181  C24 MOL    61      27.044   8.703  23.169  1.00  0.00           C    
ATOM   1182  C24 MOL    61      26.053   7.538  22.974  1.00  0.00           C    
ATOM   1183  C24 MOL    61      24.699   7.813  23.623  1.00  0.00           C    
ATOM   1184 Cl24 MOL    61      23.548   6.549  23.060  1.00  0.00          Cl    
ATOM   1185  H24 MOL    61      27.853   8.507  21.100  1.00  0.00           H    
ATOM   1186  H24 MOL    61      28.851   9.509  22.165  1.00  0.00           H    
ATOM   1187  H24 MOL    61      26.644   9.720  23.074  1.00  0.00           H    
ATOM   1188  H24 MOL    61      27.452   8.834  24.181  1.00  0.00           H    
ATOM   1189  H24 MOL    61      26.417   6.629  23.418  1.00  0.00           H    
ATOM   1190  H24 MOL    61      25.870   7.295  21.889  1.00  0.00           H    
ATOM   1191  H24 MOL    61      24.153   8.769  23.448  1.00  0.00           H    
ATOM   1192  H24 MOL    61      24.652   7.815  24.701  1.00  0.00           H    
ATOM   1193 Cl24 MOL    62      10.027  -0.294  20.343  1.00  0.00          Cl    
ATOM   1194  C24 MOL    62      11.203   0.997  20.301  1.00  0.00           C    
ATOM   1195  C24 MOL    62      10.525   2.127  19.575  1.00  0.00           C    
ATOM   1196  C24 MOL    62      11.504   3.313  19.392  1.00  0.00           C    
ATOM   1197  C24 MOL    62      10.597   4.570  19.083  1.00  0.00           C    
ATOM   1198 Cl24 MOL    62       9.854   4.718  17.428  1.00  0.00          Cl    
ATOM   1199  H24 MOL    62      12.160   0.829  19.751  1.00  0.00           H    
ATOM   1200  H24 MOL    62      11.518   1.195  21.352  1.00  0.00           H    
ATOM   1201  H24 MOL    62       9.700   2.487  20.215  1.00  0.00           H    
ATOM   1202  H24 MOL    62      10.198   1.774  18.574  1.00  0.00           H    
ATOM   1203  H24 MOL    62      12.186   3.045  18.620  1.00  0.00           H    
ATOM   1204  H24 MOL    62      12.121   3.620  20.251  1.00  0.00           H    
ATOM   1205  H24 MOL    62      11.120   5.521  19.241  1.00  0.00           H    
ATOM   1206  H24 MOL    62       9.670   4.559  19.762  1.00  0.00           H    
ATOM   1207 Cl24 MOL    63      13.442   7.970  28.191  1.00  0.00          Cl    
ATOM   1208  C24 MOL    63      13.082   9.173  26.971  1.00  0.00           C    
ATOM   1209  C24 MOL    63      14.298   9.489  26.186  1.00  0.00           C    
ATOM   1210  C24 MOL    63      14.183  10.204  24.893  1.00  0.00           C    
ATOM   1211  C24 MOL    63      13.697  11.592  25.047  1.00  0.00           C    
ATOM   1212 Cl24 MOL    63      14.160  12.696  23.612  1.00  0.00          Cl    
ATOM   1213  H24 MOL    63      12.491   9.976  27.363  1.00  0.00           H    
ATOM   1214  H24 MOL    63      12.378   8.636  26.375  1.00  0.00           H    
ATOM   1215  H24 MOL    63      14.630   8.491  25.739  1.00  0.00           H    
ATOM   1216  H24 MOL    63      15.103   9.848  26.840  1.00  0.00           H    
ATOM   1217  H24 MOL    63      13.514   9.635  24.149  1.00  0.00           H    
ATOM   1218  H24 MOL    63      15.216  10.255  24.548  1.00  0.00           H    
ATOM   1219  H24 MOL    63      14.274  12.018  25.884  1.00  0.00           H    
ATOM   1220  H24 MOL    63      12.612  11.669  25.133  1.00  0.00           H    
ATOM   1221 Cl24 MOL    64      15.547  35.305  21.177  1.00  0.00          Cl    
ATOM   1222  C24 MOL    64      15.210  33.549  21.008  1.00  0.00           C    
ATOM   1223  C24 MOL    64      16.256  32.882  20.168  1.00  0.00           C    
ATOM   1224  C24 MOL    64      17.585  32.757  20.897  1.00  0.00           C    
ATOM   1225  C24 MOL    64      18.659  32.303  19.850  1.00  0.00           C    
ATOM   1226 Cl24 MOL    64      18.988  33.511  18.559  1.00  0.00          Cl    
ATOM   1227  H24 MOL    64      14.250  33.481  20.427  1.00  0.00           H    
ATOM   1228  H24 MOL    64      15.144  32.999  21.933  1.00  0.00           H    
ATOM   1229  H24 MOL    64      16.470  33.567  19.339  1.00  0.00           H    
ATOM   1230  H24 MOL    64      15.841  31.938  19.835  1.00  0.00           H    
ATOM   1231  H24 MOL    64      17.641  32.017  21.725  1.00  0.00           H    
ATOM   1232  H24 MOL    64      17.900  33.719  21.269  1.00  0.00           H    
ATOM   1233  H24 MOL    64      18.510  31.245  19.350  1.00  0.00           H    
ATOM   1234  H24 MOL    64      19.595  32.071  20.345  1.00  0.00           H    
ATOM   1235 Cl24 MOL    65      -1.256  29.347  29.165  1.00  0.00          Cl    
ATOM   1236  C24 MOL    65      -0.605  27.952  30.103  1.00  0.00           C    
ATOM   1237  C24 MOL    65       0.340  28.446  31.193  1.00  0.00           C    
ATOM   1238  C24 MOL    65       1.489  29.359  30.843  1.00  0.00           C    
ATOM   1239  C24 MOL    65       2.304  28.804  29.654  1.00  0.00           C    
ATOM   1240 Cl24 MOL    65       2.968  27.298  30.015  1.00  0.00          Cl    
ATOM   1241  H24 MOL    65      -0.079  27.400  29.350  1.00  0.00           H    
ATOM   1242  H24 MOL    65      -1.402  27.302  30.372  1.00  0.00           H    
ATOM   1243  H24 MOL    65       0.857  27.509  31.469  1.00  0.00           H    
ATOM   1244  H24 MOL    65      -0.142  28.737  32.125  1.00  0.00           H    
ATOM   1245  H24 MOL    65       2.194  29.539  31.677  1.00  0.00           H    
ATOM   1246  H24 MOL    65       1.140  30.401  30.592  1.00  0.00           H    
ATOM   1247  H24 MOL    65       3.049  29.483  29.234  1.00  0.00           H    
ATOM   1248  H24 MOL    65       1.631  28.541  28.818  1.00  0.00           H    
ATOM   1249 Cl24 MOL    66      25.816  39.167  10.977  1.00  0.00          Cl    
ATOM   1250  C24 MOL    66      25.921  40.125  12.573  1.00  0.00           C    
ATOM   1251  C24 MOL    66      24.845  39.593  13.528  1.00  0.00           C    
ATOM   1252  C24 MOL    66      25.328  38.288  14.254  1.00  0.00           C    
ATOM   1253  C24 MOL    66      24.343  37.576  15.153  1.00  0.00           C    
ATOM   1254 Cl24 MOL    66      24.906  36.260  16.052  1.00  0.00          Cl    
ATOM   1255  H24 MOL    66      25.640  41.157  12.310  1.00  0.00           H    
ATOM   1256  H24 MOL    66      26.999  40.037  13.015  1.00  0.00           H    
ATOM   1257  H24 MOL    66      23.958  39.488  12.909  1.00  0.00           H    
ATOM   1258  H24 MOL    66      24.623  40.350  14.257  1.00  0.00           H    
ATOM   1259  H24 MOL    66      26.158  38.653  14.961  1.00  0.00           H    
ATOM   1260  H24 MOL    66      25.876  37.703  13.568  1.00  0.00           H    
ATOM   1261  H24 MOL    66      23.499  37.196  14.503  1.00  0.00           H    
ATOM   1262  H24 MOL    66      23.938  38.306  15.867  1.00  0.00           H    
ATOM   1263 Cl25 MOL    67      28.786  31.910  39.629  1.00  0.00          Cl    
ATOM   1264  C25 MOL    67      29.754  30.470  39.495  1.00  0.00           C    
ATOM   1265  C25 MOL    67      29.165  29.443  40.477  1.00  0.00           C    
ATOM   1266  C25 MOL    67      30.052  28.245  40.685  1.00  0.00           C    
ATOM   1267  C25 MOL    67      29.429  27.118  41.439  1.00  0.00           C    
ATOM   1268 Cl25 MOL    67      30.421  25.606  41.396  1.00  0.00          Cl    
ATOM   1269  H25 MOL    67      30.801  30.711  39.810  1.00  0.00           H    
ATOM   1270  H25 MOL    67      29.788  30.100  38.453  1.00  0.00           H    
ATOM   1271  H25 MOL    67      28.188  29.240  40.064  1.00  0.00           H    
ATOM   1272  H25 MOL    67      28.967  29.896  41.450  1.00  0.00           H    
ATOM   1273  H25 MOL    67      31.000  28.526  41.109  1.00  0.00           H    
ATOM   1274  H25 MOL    67      30.455  27.878  39.738  1.00  0.00           H    
ATOM   1275  H25 MOL    67      28.468  26.854  41.005  1.00  0.00           H    
ATOM   1276  H25 MOL    67      29.069  27.483  42.441  1.00  0.00           H    
ATOM   1277 Cl25 MOL    68      14.080  31.058   3.756  1.00  0.00          Cl    
ATOM   1278  C25 MOL    68      12.639  31.575   4.562  1.00  0.00           C    
ATOM   1279  C25 MOL    68      11.701  30.486   4.754  1.00  0.00           C    
ATOM   1280  C25 MOL    68      10.401  30.703   5.574  1.00  0.00           C    
ATOM   1281  C25 MOL    68      10.638  31.183   7.010  1.00  0.00           C    
ATOM   1282 Cl25 MOL    68       9.102  31.271   7.895  1.00  0.00          Cl    
ATOM   1283  H25 MOL    68      12.265  32.359   3.875  1.00  0.00           H    
ATOM   1284  H25 MOL    68      12.956  31.975   5.497  1.00  0.00           H    
ATOM   1285  H25 MOL    68      12.115  29.659   5.375  1.00  0.00           H    
ATOM   1286  H25 MOL    68      11.487  29.875   3.887  1.00  0.00           H    
ATOM   1287  H25 MOL    68      10.033  29.702   5.646  1.00  0.00           H    
ATOM   1288  H25 MOL    68       9.718  31.427   5.183  1.00  0.00           H    
ATOM   1289  H25 MOL    68      11.035  32.211   7.037  1.00  0.00           H    
ATOM   1290  H25 MOL    68      11.143  30.530   7.705  1.00  0.00           H    
ATOM   1291 Cl25 MOL    69      14.104  18.952   5.053  1.00  0.00          Cl    
ATOM   1292  C25 MOL    69      15.275  17.992   5.945  1.00  0.00           C    
ATOM   1293  C25 MOL    69      14.538  17.082   6.882  1.00  0.00           C    
ATOM   1294  C25 MOL    69      15.307  15.846   7.496  1.00  0.00           C    
ATOM   1295  C25 MOL    69      16.130  16.071   8.764  1.00  0.00           C    
ATOM   1296 Cl25 MOL    69      17.379  17.391   8.748  1.00  0.00          Cl    
ATOM   1297  H25 MOL    69      16.173  18.528   6.204  1.00  0.00           H    
ATOM   1298  H25 MOL    69      15.678  17.330   5.158  1.00  0.00           H    
ATOM   1299  H25 MOL    69      13.635  16.811   6.313  1.00  0.00           H    
ATOM   1300  H25 MOL    69      14.155  17.575   7.807  1.00  0.00           H    
ATOM   1301  H25 MOL    69      16.018  15.488   6.718  1.00  0.00           H    
ATOM   1302  H25 MOL    69      14.658  14.994   7.638  1.00  0.00           H    
ATOM   1303  H25 MOL    69      16.675  15.127   9.051  1.00  0.00           H    
ATOM   1304  H25 MOL    69      15.435  16.368   9.621  1.00  0.00           H    
ATOM   1305 Cl25 MOL    70      19.261  11.535  36.077  1.00  0.00          Cl    
ATOM   1306  C25 MOL    70      19.669  11.836  34.364  1.00  0.00           C    
ATOM   1307  C25 MOL    70      19.103  10.800  33.485  1.00  0.00           C    
ATOM   1308  C25 MOL    70      19.530  10.984  31.960  1.00  0.00           C    
ATOM   1309  C25 MOL    70      19.062   9.895  30.925  1.00  0.00           C    
ATOM   1310 Cl25 MOL    70      17.361   9.436  30.941  1.00  0.00          Cl    
ATOM   1311  H25 MOL    70      20.776  11.756  34.370  1.00  0.00           H    
ATOM   1312  H25 MOL    70      19.271  12.847  34.198  1.00  0.00           H    
ATOM   1313  H25 MOL    70      18.023  10.668  33.359  1.00  0.00           H    
ATOM   1314  H25 MOL    70      19.367   9.788  33.851  1.00  0.00           H    
ATOM   1315  H25 MOL    70      20.627  11.103  31.876  1.00  0.00           H    
ATOM   1316  H25 MOL    70      18.987  11.915  31.741  1.00  0.00           H    
ATOM   1317  H25 MOL    70      19.733   8.976  30.959  1.00  0.00           H    
ATOM   1318  H25 MOL    70      19.203  10.358  29.961  1.00  0.00           H    
ATOM   1319 Cl25 MOL    71      31.803  28.113  37.169  1.00  0.00          Cl    
ATOM   1320  C25 MOL    71      32.749  29.476  37.872  1.00  0.00           C    
ATOM   1321  C25 MOL    71      33.683  28.860  38.850  1.00  0.00           C    
ATOM   1322  C25 MOL    71      34.694  29.844  39.375  1.00  0.00           C    
ATOM   1323  C25 MOL    71      34.273  31.131  39.970  1.00  0.00           C    
ATOM   1324 Cl25 MOL    71      33.052  30.997  41.209  1.00  0.00          Cl    
ATOM   1325  H25 MOL    71      32.128  30.258  38.271  1.00  0.00           H    
ATOM   1326  H25 MOL    71      33.400  29.872  37.095  1.00  0.00           H    
ATOM   1327  H25 MOL    71      34.243  28.060  38.408  1.00  0.00           H    
ATOM   1328  H25 MOL    71      33.054  28.354  39.665  1.00  0.00           H    
ATOM   1329  H25 MOL    71      35.391  30.069  38.544  1.00  0.00           H    
ATOM   1330  H25 MOL    71      35.138  29.379  40.231  1.00  0.00           H    
ATOM   1331  H25 MOL    71      33.895  31.876  39.306  1.00  0.00           H    
ATOM   1332  H25 MOL    71      35.167  31.620  40.494  1.00  0.00           H    
ATOM   1333 Cl25 MOL    72       8.750  23.612  17.781  1.00  0.00          Cl    
ATOM   1334  C25 MOL    72       8.057  24.360  19.379  1.00  0.00           C    
ATOM   1335  C25 MOL    72       6.972  23.472  19.842  1.00  0.00           C    
ATOM   1336  C25 MOL    72       6.048  23.964  20.955  1.00  0.00           C    
ATOM   1337  C25 MOL    72       5.010  22.913  21.451  1.00  0.00           C    
ATOM   1338 Cl25 MOL    72       3.897  22.276  20.205  1.00  0.00          Cl    
ATOM   1339  H25 MOL    72       7.636  25.345  19.113  1.00  0.00           H    
ATOM   1340  H25 MOL    72       8.885  24.454  20.062  1.00  0.00           H    
ATOM   1341  H25 MOL    72       7.401  22.536  20.176  1.00  0.00           H    
ATOM   1342  H26 MOL    72       6.320  23.154  19.011  1.00  0.00           H    
ATOM   1343  H26 MOL    72       5.639  24.954  20.591  1.00  0.00           H    
ATOM   1344  H26 MOL    72       6.617  24.293  21.894  1.00  0.00           H    
ATOM   1345  H26 MOL    72       4.330  23.322  22.228  1.00  0.00           H    
ATOM   1346  H26 MOL    72       5.636  22.106  21.877  1.00  0.00           H    
ATOM   1347 Cl26 MOL    73      29.067  30.066  35.822  1.00  0.00          Cl    
ATOM   1348  C26 MOL    73      29.740  31.568  34.958  1.00  0.00           C    
ATOM   1349  C26 MOL    73      30.447  31.184  33.686  1.00  0.00           C    
ATOM   1350  C26 MOL    73      31.118  32.337  32.954  1.00  0.00           C    
ATOM   1351  C26 MOL    73      31.456  32.024  31.507  1.00  0.00           C    
ATOM   1352 Cl26 MOL    73      32.132  33.480  30.799  1.00  0.00          Cl    
ATOM   1353  H26 MOL    73      30.213  32.179  35.705  1.00  0.00           H    
ATOM   1354  H26 MOL    73      28.817  32.238  34.744  1.00  0.00           H    
ATOM   1355  H26 MOL    73      29.664  30.789  32.998  1.00  0.00           H    
ATOM   1356  H26 MOL    73      31.187  30.414  33.938  1.00  0.00           H    
ATOM   1357  H26 MOL    73      32.023  32.577  33.541  1.00  0.00           H    
ATOM   1358  H26 MOL    73      30.406  33.225  33.042  1.00  0.00           H    
ATOM   1359  H26 MOL    73      30.509  31.749  31.048  1.00  0.00           H    
ATOM   1360  H26 MOL    73      32.061  31.201  31.327  1.00  0.00           H    
ATOM   1361 Cl26 MOL    74       0.257  11.114   2.554  1.00  0.00          Cl    
ATOM   1362  C26 MOL    74       1.697  10.071   2.183  1.00  0.00           C    
ATOM   1363  C26 MOL    74       2.688  10.233   3.391  1.00  0.00           C    
ATOM   1364  C26 MOL    74       3.428   8.889   3.818  1.00  0.00           C    
ATOM   1365  C26 MOL    74       4.666   9.252   4.588  1.00  0.00           C    
ATOM   1366 Cl26 MOL    74       5.514   7.810   5.161  1.00  0.00          Cl    
ATOM   1367  H26 MOL    74       1.923  10.307   1.139  1.00  0.00           H    
ATOM   1368  H26 MOL    74       1.371   9.017   2.205  1.00  0.00           H    
ATOM   1369  H26 MOL    74       2.126  10.682   4.205  1.00  0.00           H    
ATOM   1370  H26 MOL    74       3.427  11.007   3.106  1.00  0.00           H    
ATOM   1371  H26 MOL    74       3.775   8.322   2.928  1.00  0.00           H    
ATOM   1372  H26 MOL    74       2.713   8.327   4.346  1.00  0.00           H    
ATOM   1373  H26 MOL    74       4.451   9.862   5.486  1.00  0.00           H    
ATOM   1374  H26 MOL    74       5.469   9.742   3.948  1.00  0.00           H    
ATOM   1375 Cl26 MOL    75       7.265   0.877  12.096  1.00  0.00          Cl    
ATOM   1376  C26 MOL    75       6.006   1.805  11.218  1.00  0.00           C    
ATOM   1377  C26 MOL    75       5.059   0.748  10.647  1.00  0.00           C    
ATOM   1378  C26 MOL    75       3.844   1.098   9.721  1.00  0.00           C    
ATOM   1379  C26 MOL    75       4.269   1.314   8.258  1.00  0.00           C    
ATOM   1380 Cl26 MOL    75       2.697   1.381   7.262  1.00  0.00          Cl    
ATOM   1381  H26 MOL    75       6.512   2.413  10.480  1.00  0.00           H    
ATOM   1382  H26 MOL    75       5.602   2.507  12.012  1.00  0.00           H    
ATOM   1383  H26 MOL    75       4.604   0.321  11.526  1.00  0.00           H    
ATOM   1384  H26 MOL    75       5.777   0.078  10.157  1.00  0.00           H    
ATOM   1385  H26 MOL    75       3.240   1.945  10.052  1.00  0.00           H    
ATOM   1386  H26 MOL    75       3.237   0.135   9.761  1.00  0.00           H    
ATOM   1387  H26 MOL    75       4.733   0.495   7.716  1.00  0.00           H    
ATOM   1388  H26 MOL    75       4.819   2.308   8.139  1.00  0.00           H    
ATOM   1389 Cl26 MOL    76      11.736  12.677  15.753  1.00  0.00          Cl    
ATOM   1390  C26 MOL    76      11.885  14.175  16.716  1.00  0.00           C    
ATOM   1391  C26 MOL    76      12.806  13.936  17.916  1.00  0.00           C    
ATOM   1392  C26 MOL    76      12.274  13.010  19.034  1.00  0.00           C    
ATOM   1393  C26 MOL    76      13.217  12.927  20.243  1.00  0.00           C    
ATOM   1394 Cl26 MOL    76      14.662  11.953  19.798  1.00  0.00          Cl    
ATOM   1395  H26 MOL    76      10.890  14.484  16.998  1.00  0.00           H    
ATOM   1396  H26 MOL    76      12.308  14.867  16.020  1.00  0.00           H    
ATOM   1397  H26 MOL    76      13.115  14.887  18.337  1.00  0.00           H    
ATOM   1398  H26 MOL    76      13.625  13.503  17.408  1.00  0.00           H    
ATOM   1399  H26 MOL    76      12.092  11.979  18.542  1.00  0.00           H    
ATOM   1400  H26 MOL    76      11.304  13.478  19.294  1.00  0.00           H    
ATOM   1401  H26 MOL    76      12.847  12.456  21.068  1.00  0.00           H    
ATOM   1402  H26 MOL    76      13.536  13.961  20.570  1.00  0.00           H    
ATOM   1403 Cl26 MOL    77      25.988  28.830   5.001  1.00  0.00          Cl    
ATOM   1404  C26 MOL    77      25.250  27.677   3.909  1.00  0.00           C    
ATOM   1405  C26 MOL    77      24.040  28.237   3.129  1.00  0.00           C    
ATOM   1406  C26 MOL    77      24.415  29.454   2.172  1.00  0.00           C    
ATOM   1407  C26 MOL    77      25.566  29.137   1.223  1.00  0.00           C    
ATOM   1408 Cl26 MOL    77      25.768  30.339  -0.243  1.00  0.00          Cl    
ATOM   1409  H26 MOL    77      24.852  26.841   4.512  1.00  0.00           H    
ATOM   1410  H26 MOL    77      26.051  27.230   3.211  1.00  0.00           H    
ATOM   1411  H26 MOL    77      23.356  28.676   3.923  1.00  0.00           H    
ATOM   1412  H26 MOL    77      23.652  27.416   2.557  1.00  0.00           H    
ATOM   1413  H26 MOL    77      24.718  30.308   2.720  1.00  0.00           H    
ATOM   1414  H26 MOL    77      23.493  29.667   1.592  1.00  0.00           H    
ATOM   1415  H26 MOL    77      25.336  28.173   0.847  1.00  0.00           H    
ATOM   1416  H26 MOL    77      26.511  29.069   1.780  1.00  0.00           H    
ATOM   1417 Cl26 MOL    78       0.829  14.340  13.037  1.00  0.00          Cl    
ATOM   1418  C26 MOL    78       0.552  14.219  11.279  1.00  0.00           C    
ATOM   1419  C26 MOL    78       1.140  12.958  10.689  1.00  0.00           C    
ATOM   1420  C26 MOL    78       0.912  12.824   9.240  1.00  0.00           C    
ATOM   1421  C26 MOL    78       1.755  11.733   8.626  1.00  0.00           C    
ATOM   1422 Cl26 MOL    78       1.729  11.730   6.866  1.00  0.00          Cl    
ATOM   1423  H26 MOL    78       1.042  15.038  10.763  1.00  0.00           H    
ATOM   1424  H26 MOL    78      -0.519  14.256  11.114  1.00  0.00           H    
ATOM   1425  H26 MOL    78       0.791  11.961  11.175  1.00  0.00           H    
ATOM   1426  H26 MOL    78       2.296  13.069  10.755  1.00  0.00           H    
ATOM   1427  H26 MOL    78       1.025  13.725   8.572  1.00  0.00           H    
ATOM   1428  H26 MOL    78      -0.145  12.528   9.048  1.00  0.00           H    
ATOM   1429  H26 MOL    78       1.553  10.638   8.867  1.00  0.00           H    
ATOM   1430  H26 MOL    78       2.768  11.881   8.959  1.00  0.00           H    
ATOM   1431 Cl26 MOL    79       9.831  30.005  -2.383  1.00  0.00          Cl    
ATOM   1432  C26 MOL    79      11.454  30.491  -3.014  1.00  0.00           C    
ATOM   1433  C26 MOL    79      12.241  29.288  -3.438  1.00  0.00           C    
ATOM   1434  C26 MOL    79      13.296  29.579  -4.478  1.00  0.00           C    
ATOM   1435  C26 MOL    79      13.928  28.295  -5.086  1.00  0.00           C    
ATOM   1436 Cl26 MOL    79      15.092  27.555  -3.876  1.00  0.00          Cl    
ATOM   1437  H26 MOL    79      12.049  30.909  -2.149  1.00  0.00           H    
ATOM   1438  H26 MOL    79      11.285  31.264  -3.785  1.00  0.00           H    
ATOM   1439  H26 MOL    79      11.469  28.612  -3.866  1.00  0.00           H    
ATOM   1440  H26 MOL    79      12.661  28.822  -2.546  1.00  0.00           H    
ATOM   1441  H26 MOL    79      14.214  30.093  -4.079  1.00  0.00           H    
ATOM   1442  H27 MOL    79      12.952  30.190  -5.311  1.00  0.00           H    
ATOM   1443  H27 MOL    79      14.464  28.662  -5.928  1.00  0.00           H    
ATOM   1444  H27 MOL    79      13.113  27.598  -5.410  1.00  0.00           H    
ATOM   1445 Cl27 MOL    80      34.592  16.636   4.518  1.00  0.00          Cl    
ATOM   1446  C27 MOL    80      33.900  17.714   5.807  1.00  0.00           C    
ATOM   1447  C27 MOL    80      32.638  18.368   5.170  1.00  0.00           C    
ATOM   1448  C27 MOL    80      33.023  19.496   4.231  1.00  0.00           C    
ATOM   1449  C27 MOL    80      31.882  20.054   3.380  1.00  0.00           C    
ATOM   1450 Cl27 MOL    80      32.532  21.526   2.593  1.00  0.00          Cl    
ATOM   1451  H27 MOL    80      34.663  18.413   6.191  1.00  0.00           H    
ATOM   1452  H27 MOL    80      33.539  17.122   6.682  1.00  0.00           H    
ATOM   1453  H27 MOL    80      31.999  18.659   5.969  1.00  0.00           H    
ATOM   1454  H27 MOL    80      32.018  17.557   4.645  1.00  0.00           H    
ATOM   1455  H27 MOL    80      33.793  19.125   3.647  1.00  0.00           H    
ATOM   1456  H27 MOL    80      33.474  20.325   4.840  1.00  0.00           H    
ATOM   1457  H27 MOL    80      30.993  20.163   4.036  1.00  0.00           H    
ATOM   1458  H27 MOL    80      31.469  19.440   2.596  1.00  0.00           H    
ATOM   1459 Cl27 MOL    81      29.940  13.526   0.709  1.00  0.00          Cl    
ATOM   1460  C27 MOL    81      30.067  11.791   0.368  1.00  0.00           C    
ATOM   1461  C27 MOL    81      29.410  11.021   1.490  1.00  0.00           C    
ATOM   1462  C27 MOL    81      28.036  11.590   2.054  1.00  0.00           C    
ATOM   1463  C27 MOL    81      27.496  10.724   3.192  1.00  0.00           C    
ATOM   1464 Cl27 MOL    81      25.899  11.184   3.769  1.00  0.00          Cl    
ATOM   1465  H27 MOL    81      31.145  11.539   0.364  1.00  0.00           H    
ATOM   1466  H27 MOL    81      29.557  11.689  -0.536  1.00  0.00           H    
ATOM   1467  H27 MOL    81      30.199  11.052   2.279  1.00  0.00           H    
ATOM   1468  H27 MOL    81      29.391   9.972   1.235  1.00  0.00           H    
ATOM   1469  H27 MOL    81      27.283  11.728   1.303  1.00  0.00           H    
ATOM   1470  H27 MOL    81      28.156  12.681   2.404  1.00  0.00           H    
ATOM   1471  H27 MOL    81      28.180  10.881   4.066  1.00  0.00           H    
ATOM   1472  H27 MOL    81      27.450   9.670   2.837  1.00  0.00           H    
ATOM   1473 Cl27 MOL    82      30.974  12.326  12.893  1.00  0.00          Cl    
ATOM   1474  C27 MOL    82      30.582  11.930  11.181  1.00  0.00           C    
ATOM   1475  C27 MOL    82      29.571  10.859  11.069  1.00  0.00           C    
ATOM   1476  C27 MOL    82      28.109  11.231  11.580  1.00  0.00           C    
ATOM   1477  C27 MOL    82      26.873  10.386  11.171  1.00  0.00           C    
ATOM   1478 Cl27 MOL    82      25.500  11.320  11.735  1.00  0.00          Cl    
ATOM   1479  H27 MOL    82      31.534  11.705  10.704  1.00  0.00           H    
ATOM   1480  H27 MOL    82      30.318  12.970  10.839  1.00  0.00           H    
ATOM   1481  H27 MOL    82      29.964  10.019  11.617  1.00  0.00           H    
ATOM   1482  H27 MOL    82      29.489  10.537  10.012  1.00  0.00           H    
ATOM   1483  H27 MOL    82      27.967  12.249  11.202  1.00  0.00           H    
ATOM   1484  H27 MOL    82      27.953  11.223  12.629  1.00  0.00           H    
ATOM   1485  H27 MOL    82      26.860   9.432  11.634  1.00  0.00           H    
ATOM   1486  H27 MOL    82      26.843  10.207  10.053  1.00  0.00           H    
ATOM   1487 Cl27 MOL    83      11.242   7.947  12.688  1.00  0.00          Cl    
ATOM   1488  C27 MOL    83      12.336   7.588  13.986  1.00  0.00           C    
ATOM   1489  C27 MOL    83      11.991   8.303  15.288  1.00  0.00           C    
ATOM   1490  C27 MOL    83      10.501   8.159  15.790  1.00  0.00           C    
ATOM   1491  C27 MOL    83      10.263   8.625  17.154  1.00  0.00           C    
ATOM   1492 Cl27 MOL    83       8.576   8.032  17.752  1.00  0.00          Cl    
ATOM   1493  H27 MOL    83      13.370   7.850  13.686  1.00  0.00           H    
ATOM   1494  H27 MOL    83      12.349   6.500  14.120  1.00  0.00           H    
ATOM   1495  H27 MOL    83      12.352   9.412  15.063  1.00  0.00           H    
ATOM   1496  H27 MOL    83      12.590   7.909  16.142  1.00  0.00           H    
ATOM   1497  H27 MOL    83      10.223   7.092  15.677  1.00  0.00           H    
ATOM   1498  H27 MOL    83       9.880   8.751  15.134  1.00  0.00           H    
ATOM   1499  H27 MOL    83      10.252   9.723  17.268  1.00  0.00           H    
ATOM   1500  H27 MOL    83      11.042   8.187  17.775  1.00  0.00           H    
ATOM   1501 Cl27 MOL    84      17.031  15.853  15.984  1.00  0.00          Cl    
ATOM   1502  C27 MOL    84      16.307  14.315  16.407  1.00  0.00           C    
ATOM   1503  C27 MOL    84      16.504  13.885  17.862  1.00  0.00           C    
ATOM   1504  C27 MOL    84      17.956  13.619  18.301  1.00  0.00           C    
ATOM   1505  C27 MOL    84      18.148  13.041  19.744  1.00  0.00           C    
ATOM   1506 Cl27 MOL    84      19.843  12.306  19.752  1.00  0.00          Cl    
ATOM   1507  H27 MOL    84      16.697  13.526  15.672  1.00  0.00           H    
ATOM   1508  H27 MOL    84      15.199  14.399  16.173  1.00  0.00           H    
ATOM   1509  H27 MOL    84      16.011  12.909  17.961  1.00  0.00           H    
ATOM   1510  H27 MOL    84      15.941  14.537  18.531  1.00  0.00           H    
ATOM   1511  H27 MOL    84      18.604  14.456  18.108  1.00  0.00           H    
ATOM   1512  H27 MOL    84      18.245  12.794  17.591  1.00  0.00           H    
ATOM   1513  H27 MOL    84      17.322  12.282  19.949  1.00  0.00           H    
ATOM   1514  H27 MOL    84      18.014  13.810  20.504  1.00  0.00           H    
ATOM   1515 Cl27 MOL    85      19.590  14.144   7.211  1.00  0.00          Cl    
ATOM   1516  C27 MOL    85      19.174  12.962   5.972  1.00  0.00           C    
ATOM   1517  C27 MOL    85      18.125  11.905   6.544  1.00  0.00           C    
ATOM   1518  C27 MOL    85      16.788  12.366   7.058  1.00  0.00           C    
ATOM   1519  C27 MOL    85      16.099  11.240   7.824  1.00  0.00           C    
ATOM   1520 Cl27 MOL    85      14.480  11.691   8.296  1.00  0.00          Cl    
ATOM   1521  H27 MOL    85      20.092  12.538   5.632  1.00  0.00           H    
ATOM   1522  H27 MOL    85      18.701  13.513   5.167  1.00  0.00           H    
ATOM   1523  H27 MOL    85      18.633  11.265   7.303  1.00  0.00           H    
ATOM   1524  H27 MOL    85      17.952  11.219   5.670  1.00  0.00           H    
ATOM   1525  H27 MOL    85      16.196  12.600   6.176  1.00  0.00           H    
ATOM   1526  H27 MOL    85      16.861  13.278   7.780  1.00  0.00           H    
ATOM   1527  H27 MOL    85      16.482  11.164   8.863  1.00  0.00           H    
ATOM   1528  H27 MOL    85      16.286  10.221   7.417  1.00  0.00           H    
ATOM   1529 Cl27 MOL    86      38.734   1.698   2.299  1.00  0.00          Cl    
ATOM   1530  C27 MOL    86      39.454   3.032   3.384  1.00  0.00           C    
ATOM   1531  C27 MOL    86      38.386   3.792   4.211  1.00  0.00           C    
ATOM   1532  C27 MOL    86      37.246   4.413   3.437  1.00  0.00           C    
ATOM   1533  C27 MOL    86      36.232   5.086   4.368  1.00  0.00           C    
ATOM   1534 Cl27 MOL    86      34.840   5.656   3.334  1.00  0.00          Cl    
ATOM   1535  H27 MOL    86      39.945   3.661   2.579  1.00  0.00           H    
ATOM   1536  H27 MOL    86      40.114   2.329   3.969  1.00  0.00           H    
ATOM   1537  H27 MOL    86      38.858   4.563   4.736  1.00  0.00           H    
ATOM   1538  H27 MOL    86      37.968   3.041   4.932  1.00  0.00           H    
ATOM   1539  H27 MOL    86      36.689   3.640   2.771  1.00  0.00           H    
ATOM   1540  H27 MOL    86      37.609   5.211   2.737  1.00  0.00           H    
ATOM   1541  H27 MOL    86      36.723   5.951   4.751  1.00  0.00           H    
ATOM   1542  H28 MOL    86      35.834   4.383   5.136  1.00  0.00           H    
ATOM   1543 Cl28 MOL    87      14.222   5.666  17.614  1.00  0.00          Cl    
ATOM   1544  C28 MOL    87      15.109   4.598  16.527  1.00  0.00           C    
ATOM   1545  C28 MOL    87      16.349   3.921  17.205  1.00  0.00           C    
ATOM   1546  C28 MOL    87      17.016   2.987  16.147  1.00  0.00           C    
ATOM   1547  C28 MOL    87      17.407   3.781  14.910  1.00  0.00           C    
ATOM   1548 Cl28 MOL    87      17.970   2.680  13.545  1.00  0.00          Cl    
ATOM   1549  H28 MOL    87      15.380   5.261  15.687  1.00  0.00           H    
ATOM   1550  H28 MOL    87      14.313   3.836  16.157  1.00  0.00           H    
ATOM   1551  H28 MOL    87      15.942   3.418  18.149  1.00  0.00           H    
ATOM   1552  H28 MOL    87      17.045   4.657  17.550  1.00  0.00           H    
ATOM   1553  H28 MOL    87      16.262   2.193  15.820  1.00  0.00           H    
ATOM   1554  H28 MOL    87      17.874   2.464  16.506  1.00  0.00           H    
ATOM   1555  H28 MOL    87      18.238   4.461  15.140  1.00  0.00           H    
ATOM   1556  H28 MOL    87      16.518   4.292  14.544  1.00  0.00           H    
ATOM   1557 Cl28 MOL    88      17.331   7.776  39.106  1.00  0.00          Cl    
ATOM   1558  C28 MOL    88      18.703   6.660  39.377  1.00  0.00           C    
ATOM   1559  C28 MOL    88      18.124   5.546  40.197  1.00  0.00           C    
ATOM   1560  C28 MOL    88      19.167   4.717  40.888  1.00  0.00           C    
ATOM   1561  C28 MOL    88      19.839   3.639  39.993  1.00  0.00           C    
ATOM   1562 Cl28 MOL    88      20.670   2.288  40.806  1.00  0.00          Cl    
ATOM   1563  H28 MOL    88      19.574   7.146  39.923  1.00  0.00           H    
ATOM   1564  H28 MOL    88      18.988   6.413  38.322  1.00  0.00           H    
ATOM   1565  H28 MOL    88      17.413   4.920  39.692  1.00  0.00           H    
ATOM   1566  H28 MOL    88      17.537   6.073  40.995  1.00  0.00           H    
ATOM   1567  H28 MOL    88      18.722   4.144  41.721  1.00  0.00           H    
ATOM   1568  H28 MOL    88      19.891   5.393  41.316  1.00  0.00           H    
ATOM   1569  H28 MOL    88      20.532   4.103  39.301  1.00  0.00           H    
ATOM   1570  H28 MOL    88      19.125   3.220  39.291  1.00  0.00           H    
ATOM   1571 Cl28 MOL    89      28.896  29.459  30.367  1.00  0.00          Cl    
ATOM   1572  C28 MOL    89      27.618  28.356  29.793  1.00  0.00           C    
ATOM   1573  C28 MOL    89      28.114  27.340  28.825  1.00  0.00           C    
ATOM   1574  C28 MOL    89      27.085  26.247  28.742  1.00  0.00           C    
ATOM   1575  C28 MOL    89      27.271  25.279  27.562  1.00  0.00           C    
ATOM   1576 Cl28 MOL    89      26.335  23.755  27.947  1.00  0.00          Cl    
ATOM   1577  H28 MOL    89      26.790  28.946  29.326  1.00  0.00           H    
ATOM   1578  H28 MOL    89      27.170  27.888  30.666  1.00  0.00           H    
ATOM   1579  H28 MOL    89      29.103  26.891  29.188  1.00  0.00           H    
ATOM   1580  H28 MOL    89      28.405  27.794  27.856  1.00  0.00           H    
ATOM   1581  H28 MOL    89      26.080  26.750  28.623  1.00  0.00           H    
ATOM   1582  H28 MOL    89      27.015  25.674  29.658  1.00  0.00           H    
ATOM   1583  H28 MOL    89      28.312  25.029  27.388  1.00  0.00           H    
ATOM   1584  H28 MOL    89      26.833  25.779  26.640  1.00  0.00           H    
ATOM   1585 Cl28 MOL    90      22.689  26.386  18.907  1.00  0.00          Cl    
ATOM   1586  C28 MOL    90      23.634  26.995  17.500  1.00  0.00           C    
ATOM   1587  C28 MOL    90      23.796  25.915  16.459  1.00  0.00           C    
ATOM   1588  C28 MOL    90      22.562  25.131  15.906  1.00  0.00           C    
ATOM   1589  C28 MOL    90      22.926  23.979  14.871  1.00  0.00           C    
ATOM   1590 Cl28 MOL    90      21.639  22.944  14.475  1.00  0.00          Cl    
ATOM   1591  H28 MOL    90      24.627  27.244  17.819  1.00  0.00           H    
ATOM   1592  H28 MOL    90      23.135  27.907  17.071  1.00  0.00           H    
ATOM   1593  H28 MOL    90      24.590  25.212  16.883  1.00  0.00           H    
ATOM   1594  H28 MOL    90      24.335  26.252  15.538  1.00  0.00           H    
ATOM   1595  H28 MOL    90      21.859  25.866  15.498  1.00  0.00           H    
ATOM   1596  H28 MOL    90      22.258  24.655  16.865  1.00  0.00           H    
ATOM   1597  H28 MOL    90      23.782  23.350  15.259  1.00  0.00           H    
ATOM   1598  H28 MOL    90      23.373  24.407  13.953  1.00  0.00           H    
ATOM   1599 Cl28 MOL    91       7.803   1.734   7.623  1.00  0.00          Cl    
ATOM   1600  C28 MOL    91       7.623   3.544   7.518  1.00  0.00           C    
ATOM   1601  C28 MOL    91       8.915   4.171   6.996  1.00  0.00           C    
ATOM   1602  C28 MOL    91       8.762   5.693   6.820  1.00  0.00           C    
ATOM   1603  C28 MOL    91       8.305   6.648   7.924  1.00  0.00           C    
ATOM   1604 Cl28 MOL    91       9.694   6.744   9.011  1.00  0.00          Cl    
ATOM   1605  H28 MOL    91       7.293   3.945   8.511  1.00  0.00           H    
ATOM   1606  H28 MOL    91       6.817   3.668   6.813  1.00  0.00           H    
ATOM   1607  H28 MOL    91       9.197   3.796   6.005  1.00  0.00           H    
ATOM   1608  H28 MOL    91       9.759   4.135   7.741  1.00  0.00           H    
ATOM   1609  H28 MOL    91       8.062   5.755   5.881  1.00  0.00           H    
ATOM   1610  H28 MOL    91       9.687   6.166   6.437  1.00  0.00           H    
ATOM   1611  H28 MOL    91       7.459   6.230   8.485  1.00  0.00           H    
ATOM   1612  H28 MOL    91       7.988   7.631   7.455  1.00  0.00           H    
ATOM   1613 Cl28 MOL    92      10.357   8.205  31.443  1.00  0.00          Cl    
ATOM   1614  C28 MOL    92      11.442   9.545  30.932  1.00  0.00           C    
ATOM   1615  C28 MOL    92      12.824   9.358  31.543  1.00  0.00           C    
ATOM   1616  C28 MOL    92      13.767  10.531  31.423  1.00  0.00           C    
ATOM   1617  C28 MOL    92      13.316  11.783  32.200  1.00  0.00           C    
ATOM   1618 Cl28 MOL    92      12.053  12.773  31.494  1.00  0.00          Cl    
ATOM   1619  H28 MOL    92      10.990  10.504  31.276  1.00  0.00           H    
ATOM   1620  H28 MOL    92      11.455   9.651  29.848  1.00  0.00           H    
ATOM   1621  H28 MOL    92      13.269   8.476  31.104  1.00  0.00           H    
ATOM   1622  H28 MOL    92      12.659   9.084  32.658  1.00  0.00           H    
ATOM   1623  H28 MOL    92      14.082  10.735  30.398  1.00  0.00           H    
ATOM   1624  H28 MOL    92      14.794  10.330  31.875  1.00  0.00           H    
ATOM   1625  H28 MOL    92      14.128  12.482  32.228  1.00  0.00           H    
ATOM   1626  H28 MOL    92      12.907  11.465  33.147  1.00  0.00           H    
ATOM   1627 Cl28 MOL    93      38.073  38.104  22.928  1.00  0.00          Cl    
ATOM   1628  C28 MOL    93      37.316  38.061  24.587  1.00  0.00           C    
ATOM   1629  C28 MOL    93      38.410  37.802  25.576  1.00  0.00           C    
ATOM   1630  C28 MOL    93      37.977  37.834  27.052  1.00  0.00           C    
ATOM   1631  C28 MOL    93      39.072  37.405  28.067  1.00  0.00           C    
ATOM   1632 Cl28 MOL    93      39.742  35.735  27.762  1.00  0.00          Cl    
ATOM   1633  H28 MOL    93      36.454  37.301  24.613  1.00  0.00           H    
ATOM   1634  H28 MOL    93      36.861  38.986  24.797  1.00  0.00           H    
ATOM   1635  H28 MOL    93      39.058  38.610  25.422  1.00  0.00           H    
ATOM   1636  H28 MOL    93      38.942  36.849  25.320  1.00  0.00           H    
ATOM   1637  H28 MOL    93      37.110  37.193  27.255  1.00  0.00           H    
ATOM   1638  H28 MOL    93      37.755  38.882  27.206  1.00  0.00           H    
ATOM   1639  H28 MOL    93      38.484  37.251  28.993  1.00  0.00           H    
ATOM   1640  H28 MOL    93      39.850  38.184  28.317  1.00  0.00           H    
ATOM   1641 Cl28 MOL    94       8.405   5.772  36.175  1.00  0.00          Cl    
ATOM   1642  C29 MOL    94       7.034   6.611  35.365  1.00  0.00           C    
ATOM   1643  C29 MOL    94       6.793   6.112  33.906  1.00  0.00           C    
ATOM   1644  C29 MOL    94       8.021   6.190  32.990  1.00  0.00           C    
ATOM   1645  C29 MOL    94       7.708   6.039  31.560  1.00  0.00           C    
ATOM   1646 Cl29 MOL    94       7.501   4.260  31.025  1.00  0.00          Cl    
ATOM   1647  H29 MOL    94       7.154   7.727  35.254  1.00  0.00           H    
ATOM   1648  H29 MOL    94       6.072   6.493  35.899  1.00  0.00           H    
ATOM   1649  H29 MOL    94       5.918   6.743  33.563  1.00  0.00           H    
ATOM   1650  H29 MOL    94       6.458   5.120  34.045  1.00  0.00           H    
ATOM   1651  H29 MOL    94       8.924   5.534  33.143  1.00  0.00           H    
ATOM   1652  H29 MOL    94       8.326   7.256  33.089  1.00  0.00           H    
ATOM   1653  H29 MOL    94       8.483   6.413  30.922  1.00  0.00           H    
ATOM   1654  H29 MOL    94       6.730   6.487  31.198  1.00  0.00           H    
ATOM   1655 Cl29 MOL    95      22.721  20.695  11.957  1.00  0.00          Cl    
ATOM   1656  C29 MOL    95      24.042  21.619  11.203  1.00  0.00           C    
ATOM   1657  C29 MOL    95      25.277  20.735  11.155  1.00  0.00           C    
ATOM   1658  C29 MOL    95      25.936  20.385  12.447  1.00  0.00           C    
ATOM   1659  C29 MOL    95      27.277  19.614  12.282  1.00  0.00           C    
ATOM   1660 Cl29 MOL    95      28.054  18.949  13.763  1.00  0.00          Cl    
ATOM   1661  H29 MOL    95      24.252  22.488  11.786  1.00  0.00           H    
ATOM   1662  H29 MOL    95      23.660  21.861  10.190  1.00  0.00           H    
ATOM   1663  H29 MOL    95      26.054  21.143  10.463  1.00  0.00           H    
ATOM   1664  H29 MOL    95      25.049  19.753  10.795  1.00  0.00           H    
ATOM   1665  H29 MOL    95      25.187  19.700  12.970  1.00  0.00           H    
ATOM   1666  H29 MOL    95      26.143  21.154  13.192  1.00  0.00           H    
ATOM   1667  H29 MOL    95      27.956  20.328  11.810  1.00  0.00           H    
ATOM   1668  H29 MOL    95      27.124  18.755  11.618  1.00  0.00           H    
ATOM   1669 Cl29 MOL    96      15.784  15.656  21.871  1.00  0.00          Cl    
ATOM   1670  C29 MOL    96      16.377  16.941  23.029  1.00  0.00           C    
ATOM   1671  C29 MOL    96      16.469  16.419  24.447  1.00  0.00           C    
ATOM   1672  C29 MOL    96      15.184  15.880  24.984  1.00  0.00           C    
ATOM   1673  C29 MOL    96      13.959  16.730  24.799  1.00  0.00           C    
ATOM   1674 Cl29 MOL    96      14.142  18.468  25.158  1.00  0.00          Cl    
ATOM   1675  H29 MOL    96      15.722  17.844  22.952  1.00  0.00           H    
ATOM   1676  H29 MOL    96      17.378  17.113  22.719  1.00  0.00           H    
ATOM   1677  H29 MOL    96      16.855  17.236  25.137  1.00  0.00           H    
ATOM   1678  H29 MOL    96      17.260  15.587  24.476  1.00  0.00           H    
ATOM   1679  H29 MOL    96      15.389  15.631  26.089  1.00  0.00           H    
ATOM   1680  H29 MOL    96      14.913  14.942  24.454  1.00  0.00           H    
ATOM   1681  H29 MOL    96      13.097  16.436  25.418  1.00  0.00           H    
ATOM   1682  H29 MOL    96      13.698  16.745  23.792  1.00  0.00           H    
ATOM   1683 Cl29 MOL    97      11.384  27.966  17.391  1.00  0.00          Cl    
ATOM   1684  C29 MOL    97      11.146  29.742  17.052  1.00  0.00           C    
ATOM   1685  C29 MOL    97       9.953  29.969  16.121  1.00  0.00           C    
ATOM   1686  C29 MOL    97       9.889  31.455  15.755  1.00  0.00           C    
ATOM   1687  C29 MOL    97      10.693  31.788  14.498  1.00  0.00           C    
ATOM   1688 Cl29 MOL    97      10.378  33.418  13.903  1.00  0.00          Cl    
ATOM   1689  H29 MOL    97      12.046  30.186  16.685  1.00  0.00           H    
ATOM   1690  H29 MOL    97      10.971  30.345  18.004  1.00  0.00           H    
ATOM   1691  H29 MOL    97       8.953  29.774  16.547  1.00  0.00           H    
ATOM   1692  H29 MOL    97       9.961  29.412  15.238  1.00  0.00           H    
ATOM   1693  H29 MOL    97      10.080  32.092  16.604  1.00  0.00           H    
ATOM   1694  H29 MOL    97       8.863  31.746  15.418  1.00  0.00           H    
ATOM   1695  H29 MOL    97      10.452  31.119  13.651  1.00  0.00           H    
ATOM   1696  H29 MOL    97      11.829  31.768  14.701  1.00  0.00           H    
ATOM   1697 Cl29 MOL    98      15.834  21.804  22.113  1.00  0.00          Cl    
ATOM   1698  C29 MOL    98      14.220  20.893  21.947  1.00  0.00           C    
ATOM   1699  C29 MOL    98      13.152  21.809  21.523  1.00  0.00           C    
ATOM   1700  C29 MOL    98      12.652  22.886  22.421  1.00  0.00           C    
ATOM   1701  C29 MOL    98      11.803  23.915  21.616  1.00  0.00           C    
ATOM   1702 Cl29 MOL    98      11.256  25.315  22.606  1.00  0.00          Cl    
ATOM   1703  H29 MOL    98      14.131  20.332  22.912  1.00  0.00           H    
ATOM   1704  H29 MOL    98      14.395  20.182  21.195  1.00  0.00           H    
ATOM   1705  H29 MOL    98      12.287  21.128  21.313  1.00  0.00           H    
ATOM   1706  H29 MOL    98      13.524  22.304  20.512  1.00  0.00           H    
ATOM   1707  H29 MOL    98      13.549  23.448  22.817  1.00  0.00           H    
ATOM   1708  H29 MOL    98      11.986  22.451  23.197  1.00  0.00           H    
ATOM   1709  H29 MOL    98      10.936  23.397  21.211  1.00  0.00           H    
ATOM   1710  H29 MOL    98      12.270  24.293  20.739  1.00  0.00           H    
ATOM   1711 Cl29 MOL    99      -2.394  19.780  -3.514  1.00  0.00          Cl    
ATOM   1712  C29 MOL    99      -2.689  20.883  -4.886  1.00  0.00           C    
ATOM   1713  C29 MOL    99      -2.105  22.344  -4.606  1.00  0.00           C    
ATOM   1714  C29 MOL    99      -0.613  22.415  -4.341  1.00  0.00           C    
ATOM   1715  C29 MOL    99      -0.068  23.820  -4.113  1.00  0.00           C    
ATOM   1716 Cl29 MOL    99      -0.693  24.359  -2.621  1.00  0.00          Cl    
ATOM   1717  H29 MOL    99      -3.794  20.945  -5.046  1.00  0.00           H    
ATOM   1718  H29 MOL    99      -2.217  20.483  -5.814  1.00  0.00           H    
ATOM   1719  H29 MOL    99      -2.686  22.927  -3.871  1.00  0.00           H    
ATOM   1720  H29 MOL    99      -2.305  22.959  -5.464  1.00  0.00           H    
ATOM   1721  H29 MOL    99      -0.213  22.079  -5.257  1.00  0.00           H    
ATOM   1722  H29 MOL    99      -0.385  21.795  -3.453  1.00  0.00           H    
ATOM   1723  H29 MOL    99      -0.432  24.457  -4.879  1.00  0.00           H    
ATOM   1724  H29 MOL    99       1.022  23.883  -4.237  1.00  0.00           H    
ATOM   1725 Cl29 MOL   100       9.842  10.410  24.735  1.00  0.00          Cl    
ATOM   1726  C29 MOL   100       9.489  11.956  25.692  1.00  0.00           C    
ATOM   1727  C29 MOL   100       9.685  13.254  24.993  1.00  0.00           C    
ATOM   1728  C29 MOL   100       9.179  14.441  25.824  1.00  0.00           C    
ATOM   1729  C29 MOL   100       9.465  15.729  25.033  1.00  0.00           C    
ATOM   1730 Cl29 MOL   100       8.566  17.056  25.857  1.00  0.00          Cl    
ATOM   1731  H29 MOL   100      10.195  11.868  26.542  1.00  0.00           H    
ATOM   1732  H29 MOL   100       8.424  11.945  25.945  1.00  0.00           H    
ATOM   1733  H29 MOL   100       9.181  13.169  24.028  1.00  0.00           H    
ATOM   1734  H29 MOL   100      10.663  13.453  24.627  1.00  0.00           H    
ATOM   1735  H29 MOL   100       9.772  14.398  26.818  1.00  0.00           H    
ATOM   1736  H29 MOL   100       8.205  14.264  26.163  1.00  0.00           H    
ATOM   1737  H29 MOL   100       9.046  15.572  24.051  1.00  0.00           H    
ATOM   1738  H29 MOL   100      10.538  15.901  25.100  1.00  0.00           H    
ATOM   1739 Cl29 MOL   101      20.464  20.519  19.712  1.00  0.00          Cl    
ATOM   1740  C29 MOL   101      22.180  20.294  19.323  1.00  0.00           C    
ATOM   1741  C29 MOL   101      22.430  21.409  18.337  1.00  0.00           C    
ATOM   1742  C30 MOL   101      23.880  21.574  17.937  1.00  0.00           C    
ATOM   1743  C30 MOL   101      24.685  20.538  17.095  1.00  0.00           C    
ATOM   1744 Cl30 MOL   101      24.246  20.848  15.377  1.00  0.00          Cl    
ATOM   1745  H30 MOL   101      22.285  19.272  18.941  1.00  0.00           H    
ATOM   1746  H30 MOL   101      22.742  20.358  20.305  1.00  0.00           H    
ATOM   1747  H30 MOL   101      22.144  22.399  18.838  1.00  0.00           H    
ATOM   1748  H30 MOL   101      21.757  21.211  17.517  1.00  0.00           H    
ATOM   1749  H30 MOL   101      24.489  21.845  18.899  1.00  0.00           H    
ATOM   1750  H30 MOL   101      24.035  22.537  17.390  1.00  0.00           H    
ATOM   1751  H30 MOL   101      24.312  19.539  17.432  1.00  0.00           H    
ATOM   1752  H30 MOL   101      25.764  20.686  17.202  1.00  0.00           H    
ATOM   1753 Cl30 MOL   102       6.593  -4.151  -3.913  1.00  0.00          Cl    
ATOM   1754  C30 MOL   102       5.939  -2.460  -3.636  1.00  0.00           C    
ATOM   1755  C30 MOL   102       6.337  -1.521  -4.735  1.00  0.00           C    
ATOM   1756  C30 MOL   102       6.168  -2.075  -6.167  1.00  0.00           C    
ATOM   1757  C30 MOL   102       4.843  -2.667  -6.583  1.00  0.00           C    
ATOM   1758 Cl30 MOL   102       3.490  -1.565  -6.195  1.00  0.00          Cl    
ATOM   1759  H30 MOL   102       6.303  -2.188  -2.627  1.00  0.00           H    
ATOM   1760  H30 MOL   102       4.848  -2.531  -3.680  1.00  0.00           H    
ATOM   1761  H30 MOL   102       7.385  -1.227  -4.533  1.00  0.00           H    
ATOM   1762  H30 MOL   102       5.732  -0.574  -4.636  1.00  0.00           H    
ATOM   1763  H30 MOL   102       6.925  -2.833  -6.411  1.00  0.00           H    
ATOM   1764  H30 MOL   102       6.519  -1.263  -6.853  1.00  0.00           H    
ATOM   1765  H30 MOL   102       4.588  -3.576  -5.998  1.00  0.00           H    
ATOM   1766  H30 MOL   102       4.788  -2.795  -7.668  1.00  0.00           H    
ATOM   1767 Cl30 MOL   103       6.237  31.146  23.266  1.00  0.00          Cl    
ATOM   1768  C30 MOL   103       7.510  32.398  23.033  1.00  0.00           C    
ATOM   1769  C30 MOL   103       7.209  33.628  23.806  1.00  0.00           C    
ATOM   1770  C30 MOL   103       5.874  34.361  23.441  1.00  0.00           C    
ATOM   1771  C30 MOL   103       5.504  34.386  21.949  1.00  0.00           C    
ATOM   1772 Cl30 MOL   103       6.711  35.143  20.832  1.00  0.00          Cl    
ATOM   1773  H30 MOL   103       7.632  32.620  21.911  1.00  0.00           H    
ATOM   1774  H30 MOL   103       8.365  31.864  23.445  1.00  0.00           H    
ATOM   1775  H30 MOL   103       7.978  34.403  23.745  1.00  0.00           H    
ATOM   1776  H30 MOL   103       7.155  33.398  24.847  1.00  0.00           H    
ATOM   1777  H30 MOL   103       5.845  35.466  23.892  1.00  0.00           H    
ATOM   1778  H30 MOL   103       5.079  33.914  24.019  1.00  0.00           H    
ATOM   1779  H30 MOL   103       4.519  34.873  21.851  1.00  0.00           H    
ATOM   1780  H30 MOL   103       5.338  33.344  21.501  1.00  0.00           H    
ATOM   1781 Cl30 MOL   104      35.026   8.957  13.278  1.00  0.00          Cl    
ATOM   1782  C30 MOL   104      35.785  10.574  13.665  1.00  0.00           C    
ATOM   1783  C30 MOL   104      34.861  11.504  14.494  1.00  0.00           C    
ATOM   1784  C30 MOL   104      34.441  11.043  15.893  1.00  0.00           C    
ATOM   1785  C30 MOL   104      35.517  11.344  17.027  1.00  0.00           C    
ATOM   1786 Cl30 MOL   104      34.754  11.267  18.654  1.00  0.00          Cl    
ATOM   1787  H30 MOL   104      35.974  11.128  12.728  1.00  0.00           H    
ATOM   1788  H30 MOL   104      36.678  10.373  14.186  1.00  0.00           H    
ATOM   1789  H30 MOL   104      33.970  11.671  13.889  1.00  0.00           H    
ATOM   1790  H30 MOL   104      35.387  12.499  14.398  1.00  0.00           H    
ATOM   1791  H30 MOL   104      34.021   9.990  15.968  1.00  0.00           H    
ATOM   1792  H30 MOL   104      33.660  11.777  16.102  1.00  0.00           H    
ATOM   1793  H30 MOL   104      35.931  12.333  16.944  1.00  0.00           H    
ATOM   1794  H30 MOL   104      36.350  10.652  17.000  1.00  0.00           H    
ATOM   1795 Cl30 MOL   105      21.064  18.689   0.582  1.00  0.00          Cl    
ATOM   1796  C30 MOL   105      20.217  17.498  -0.517  1.00  0.00           C    
ATOM   1797  C30 MOL   105      21.222  16.512  -1.023  1.00  0.00           C    
ATOM   1798  C30 MOL   105      20.454  15.574  -1.988  1.00  0.00           C    
ATOM   1799  C30 MOL   105      21.372  14.607  -2.677  1.00  0.00           C    
ATOM   1800 Cl30 MOL   105      22.228  13.428  -1.583  1.00  0.00          Cl    
ATOM   1801  H30 MOL   105      19.797  18.192  -1.330  1.00  0.00           H    
ATOM   1802  H30 MOL   105      19.349  17.032   0.043  1.00  0.00           H    
ATOM   1803  H30 MOL   105      21.849  15.948  -0.284  1.00  0.00           H    
ATOM   1804  H30 MOL   105      21.933  17.095  -1.579  1.00  0.00           H    
ATOM   1805  H30 MOL   105      19.986  16.309  -2.706  1.00  0.00           H    
ATOM   1806  H30 MOL   105      19.710  15.031  -1.289  1.00  0.00           H    
ATOM   1807  H30 MOL   105      22.213  15.157  -3.090  1.00  0.00           H    
ATOM   1808  H30 MOL   105      20.921  14.047  -3.504  1.00  0.00           H    
ATOM   1809 Cl30 MOL   106      13.397  17.678  15.494  1.00  0.00          Cl    
ATOM   1810  C30 MOL   106      13.771  16.730  14.035  1.00  0.00           C    
ATOM   1811  C30 MOL   106      13.951  17.667  12.822  1.00  0.00           C    
ATOM   1812  C30 MOL   106      12.655  18.273  12.280  1.00  0.00           C    
ATOM   1813  C30 MOL   106      12.763  19.445  11.304  1.00  0.00           C    
ATOM   1814 Cl30 MOL   106      14.075  19.158  10.099  1.00  0.00          Cl    
ATOM   1815  H30 MOL   106      12.990  15.970  13.904  1.00  0.00           H    
ATOM   1816  H30 MOL   106      14.703  16.206  14.237  1.00  0.00           H    
ATOM   1817  H30 MOL   106      14.348  17.094  12.011  1.00  0.00           H    
ATOM   1818  H30 MOL   106      14.680  18.388  13.136  1.00  0.00           H    
ATOM   1819  H30 MOL   106      12.061  18.498  13.208  1.00  0.00           H    
ATOM   1820  H30 MOL   106      12.208  17.383  11.764  1.00  0.00           H    
ATOM   1821  H30 MOL   106      13.064  20.358  11.786  1.00  0.00           H    
ATOM   1822  H30 MOL   106      11.886  19.623  10.657  1.00  0.00           H    
ATOM   1823 Li1  MOL   107      23.630  13.629  12.993  1.00  0.00          Li1+  
ATOM   1824 Li2  MOL   108      23.149  12.694  24.043  1.00  0.00          Li1+  
ATOM   1825 Li4  MOL   109       0.703  22.518  24.878  1.00  0.00          Li1+  
ATOM   1826 Li5  MOL   110      22.974  30.828  12.993  1.00  0.00          Li1+  
ATOM   1827 Li6  MOL   111       5.916   8.180  17.801  1.00  0.00          Li1+  
ATOM   1828 Li7  MOL   112       8.053  18.900  28.062  1.00  0.00          Li1+  
ATOM   1829 Li10 MOL   113       5.970  24.413  25.886  1.00  0.00          Li1+  
ATOM   1830 Li11 MOL   114      10.380  14.386  12.373  1.00  0.00          Li1+  
ATOM   1831 Li12 MOL   115      19.055  26.009  13.914  1.00  0.00          Li1+  
ATOM   1832 Li13 MOL   116      14.802   0.502  27.793  1.00  0.00          Li1+  
ATOM   1833 Li14 MOL   117      14.549   9.335  19.553  1.00  0.00          Li1+  
ATOM   1834 Li15 MOL   118      18.154  15.818  13.368  1.00  0.00          Li1+  
ATOM   1835 Li16 MOL   119      17.838  22.513   9.416  1.00  0.00          Li1+  
ATOM   1836 Li18 MOL   120      17.242  22.091   1.409  1.00  0.00          Li1+  
ATOM   1837 Li21 MOL   121      14.328  19.078  28.669  1.00  0.00          Li1+  
ATOM   1838 Li22 MOL   122       5.853  14.626  18.062  1.00  0.00          Li1+  
ATOM   1839 Li23 MOL   123      25.604  20.753  26.135  1.00  0.00          Li1+  
ATOM   1840 Li24 MOL   124       8.878  11.126  20.915  1.00  0.00          Li1+  
ATOM   1841 Li26 MOL   125      15.091  21.396  13.809  1.00  0.00          Li1+  
ATOM   1842 Li29 MOL   126       8.710   7.621  24.655  1.00  0.00          Li1+  
ATOM   1843 Li30 MOL   127      21.871  15.575   8.548  1.00  0.00          Li1+  
ATOM   1844 Li32 MOL   128      15.155  10.633  13.432  1.00  0.00          Li1+  
ATOM   1845 Li33 MOL   129      13.520  21.717   5.216  1.00  0.00          Li1+  
ATOM   1846 Li34 MOL   130      22.366  19.309  14.202  1.00  0.00          Li1+  
ATOM   1847 Li36 MOL   131      10.283  14.708  30.410  1.00  0.00          Li1+  
ATOM   1848 Li38 MOL   132       5.333  23.978  13.866  1.00  0.00          Li1+  
ATOM   1849 Li40 MOL   133      13.938   5.430  23.510  1.00  0.00          Li1+  
ATOM   1850  F41 MOL   134      14.022  20.005   1.844  1.00  0.00           F    
ATOM   1851  S42 MOL   134      14.306  21.518   2.141  1.00  0.00           S    
ATOM   1852  N43 MOL   134      12.886  22.031   1.664  1.00  0.00           N1-  
ATOM   1853  S44 MOL   134      11.642  21.519   2.472  1.00  0.00           S    
ATOM   1854  F45 MOL   134      10.834  22.824   2.228  1.00  0.00           F    
ATOM   1855  O46 MOL   134      14.591  21.734   3.546  1.00  0.00           O    
ATOM   1856  O47 MOL   134      15.378  21.768   1.184  1.00  0.00           O    
ATOM   1857  O48 MOL   134      10.936  20.489   1.737  1.00  0.00           O    
ATOM   1858  O49 MOL   134      11.914  21.367   3.901  1.00  0.00           O    
ATOM   1859  F50 MOL   135      26.967  16.593  26.538  1.00  0.00           F    
ATOM   1860  S51 MOL   135      27.201  17.934  25.754  1.00  0.00           S    
ATOM   1861  N52 MOL   135      28.223  18.387  26.925  1.00  0.00           N1-  
ATOM   1862  S53 MOL   135      29.641  17.625  26.835  1.00  0.00           S    
ATOM   1863  F54 MOL   135      29.206  16.264  26.169  1.00  0.00           F    
ATOM   1864  O55 MOL   135      27.851  17.755  24.463  1.00  0.00           O    
ATOM   1865  O56 MOL   135      26.011  18.808  25.908  1.00  0.00           O    
ATOM   1866  O57 MOL   135      30.409  18.319  25.850  1.00  0.00           O    
ATOM   1867  O58 MOL   135      30.108  17.294  28.181  1.00  0.00           O    
ATOM   1868  F68 MOL   136       8.803  12.690  16.780  1.00  0.00           F    
ATOM   1869  S69 MOL   136       8.083  12.377  18.205  1.00  0.00           S    
ATOM   1870  N70 MOL   136       7.095  11.156  17.910  1.00  0.00           N1-  
ATOM   1871  S71 MOL   136       6.390  10.948  16.501  1.00  0.00           S    
ATOM   1872  F72 MOL   136       7.664  10.758  15.541  1.00  0.00           F    
ATOM   1873  O73 MOL   136       9.070  11.811  19.114  1.00  0.00           O    
ATOM   1874  O74 MOL   136       7.284  13.559  18.492  1.00  0.00           O    
ATOM   1875  O75 MOL   136       5.739   9.652  16.563  1.00  0.00           O    
ATOM   1876  O76 MOL   136       5.589  12.084  16.151  1.00  0.00           O    
ATOM   1877  F77 MOL   137       5.459  11.895  20.258  1.00  0.00           F    
ATOM   1878  S78 MOL   137       4.600  13.163  20.535  1.00  0.00           S    
ATOM   1879  N79 MOL   137       5.670  13.749  21.507  1.00  0.00           N1-  
ATOM   1880  S80 MOL   137       6.475  12.818  22.531  1.00  0.00           S    
ATOM   1881  F81 MOL   137       5.362  11.797  22.863  1.00  0.00           F    
ATOM   1882  O82 MOL   137       4.609  13.849  19.255  1.00  0.00           O    
ATOM   1883  O83 MOL   137       3.381  12.948  21.315  1.00  0.00           O    
ATOM   1884  O84 MOL   137       7.604  12.187  21.804  1.00  0.00           O    
ATOM   1885  O85 MOL   137       6.792  13.632  23.707  1.00  0.00           O    
ATOM   1886  F86 MOL   138       0.903  24.796  17.257  1.00  0.00           F    
ATOM   1887  S87 MOL   138       1.777  26.108  17.482  1.00  0.00           S    
ATOM   1888  N88 MOL   138       3.026  25.509  16.645  1.00  0.00           N1-  
ATOM   1889  S89 MOL   138       3.795  24.148  16.944  1.00  0.00           S    
ATOM   1890  F90 MOL   138       4.628  24.688  18.120  1.00  0.00           F    
ATOM   1891  O91 MOL   138       1.151  27.157  16.730  1.00  0.00           O    
ATOM   1892  O92 MOL   138       2.249  26.250  18.851  1.00  0.00           O    
ATOM   1893  O93 MOL   138       2.917  23.044  17.346  1.00  0.00           O    
ATOM   1894  O94 MOL   138       4.767  23.966  15.887  1.00  0.00           O    
ATOM   1895  F95 MOL   139      -0.500  24.119  19.399  1.00  0.00           F    
ATOM   1896  S96 MOL   139      -0.424  22.530  19.614  1.00  0.00           S    
ATOM   1897  N97 MOL   139       0.590  22.576  20.884  1.00  0.00           N1-  
ATOM   1898  S98 MOL   139       1.074  23.701  21.866  1.00  0.00           S    
ATOM   1899  F99 MOL   139      -0.316  24.399  21.938  1.00  0.00           F    
ATOM   1900  O10 MOL   139      -1.623  21.919  20.110  1.00  0.00           O    
ATOM   1901  O10 MOL   139       0.231  22.039  18.373  1.00  0.00           O    
ATOM   1902  O10 MOL   139       1.073  23.168  23.216  1.00  0.00           O    
ATOM   1903  O10 MOL   139       2.125  24.565  21.293  1.00  0.00           O    
ATOM   1904  F10 MOL   140      17.247  20.512   7.013  1.00  0.00           F    
ATOM   1905  S10 MOL   140      16.365  21.813   6.628  1.00  0.00           S    
ATOM   1906  N10 MOL   140      17.133  22.503   5.412  1.00  0.00           N1-  
ATOM   1907  S10 MOL   140      17.861  21.374   4.526  1.00  0.00           S    
ATOM   1908  F10 MOL   140      16.794  20.167   4.654  1.00  0.00           F    
ATOM   1909  O10 MOL   140      15.001  21.586   6.204  1.00  0.00           O    
ATOM   1910  O11 MOL   140      16.615  22.656   7.779  1.00  0.00           O    
ATOM   1911  O11 MOL   140      17.840  21.767   3.097  1.00  0.00           O    
ATOM   1912  O11 MOL   140      19.052  20.947   5.181  1.00  0.00           O    
ATOM   1913  F11 MOL   141       9.414  15.384   8.429  1.00  0.00           F    
ATOM   1914  S11 MOL   141      10.211  16.215   9.605  1.00  0.00           S    
ATOM   1915  N11 MOL   141       9.087  17.303   9.983  1.00  0.00           N1-  
ATOM   1916  S11 MOL   141       7.527  16.906  10.033  1.00  0.00           S    
ATOM   1917  F11 MOL   141       7.676  15.504  10.838  1.00  0.00           F    
ATOM   1918  O11 MOL   141      10.357  15.317  10.763  1.00  0.00           O    
ATOM   1919  O11 MOL   141      11.281  17.016   9.020  1.00  0.00           O    
ATOM   1920  O12 MOL   141       6.911  17.706  11.039  1.00  0.00           O    
ATOM   1921  O12 MOL   141       7.062  16.779   8.645  1.00  0.00           O    
ATOM   1922  F13 MOL   142      25.427  18.826  22.462  1.00  0.00           F    
ATOM   1923  S13 MOL   142      25.643  20.342  22.568  1.00  0.00           S    
ATOM   1924  N13 MOL   142      27.148  20.515  22.087  1.00  0.00           N1-  
ATOM   1925  S13 MOL   142      27.909  19.533  21.052  1.00  0.00           S    
ATOM   1926  F13 MOL   142      26.595  19.075  20.223  1.00  0.00           F    
ATOM   1927  O13 MOL   142      24.719  20.908  21.561  1.00  0.00           O    
ATOM   1928  O13 MOL   142      25.440  20.627  23.982  1.00  0.00           O    
ATOM   1929  O13 MOL   142      28.875  20.310  20.310  1.00  0.00           O    
ATOM   1930  O13 MOL   142      28.459  18.471  21.897  1.00  0.00           O    
ATOM   1931  F14 MOL   143      27.917  22.550  23.887  1.00  0.00           F    
ATOM   1932  S14 MOL   143      28.506  21.344  24.855  1.00  0.00           S    
ATOM   1933  N14 MOL   143      29.834  22.024  25.318  1.00  0.00           N1-  
ATOM   1934  S14 MOL   143      30.699  22.940  24.311  1.00  0.00           S    
ATOM   1935  F14 MOL   143      29.858  24.227  24.674  1.00  0.00           F    
ATOM   1936  O14 MOL   143      27.562  21.198  25.936  1.00  0.00           O    
ATOM   1937  O14 MOL   143      28.995  20.220  24.065  1.00  0.00           O    
ATOM   1938  O14 MOL   143      32.001  23.142  24.881  1.00  0.00           O    
ATOM   1939  O14 MOL   143      30.446  22.599  22.905  1.00  0.00           O    
ATOM   1940  F14 MOL   144       9.710  23.295  24.785  1.00  0.00           F    
ATOM   1941  S15 MOL   144       8.310  22.964  24.236  1.00  0.00           S    
ATOM   1942  N15 MOL   144       7.994  21.645  25.012  1.00  0.00           N1-  
ATOM   1943  S15 MOL   144       7.635  21.765  26.537  1.00  0.00           S    
ATOM   1944  F15 MOL   144       9.072  22.376  26.897  1.00  0.00           F    
ATOM   1945  O15 MOL   144       7.379  23.986  24.687  1.00  0.00           O    
ATOM   1946  O15 MOL   144       8.413  22.504  22.874  1.00  0.00           O    
ATOM   1947  O15 MOL   144       6.541  22.595  26.833  1.00  0.00           O    
ATOM   1948  O15 MOL   144       7.726  20.416  27.151  1.00  0.00           O    
ATOM   1949  F16 MOL   145       7.110  24.048  10.284  1.00  0.00           F    
ATOM   1950  S16 MOL   145       5.927  25.015  10.774  1.00  0.00           S    
ATOM   1951  N16 MOL   145       6.945  26.068  11.392  1.00  0.00           N1-  
ATOM   1952  S17 MOL   145       7.871  25.732  12.648  1.00  0.00           S    
ATOM   1953  F17 MOL   145       8.938  24.797  11.925  1.00  0.00           F    
ATOM   1954  O17 MOL   145       5.361  25.658   9.608  1.00  0.00           O    
ATOM   1955  O17 MOL   145       5.148  24.336  11.827  1.00  0.00           O    
ATOM   1956  O17 MOL   145       8.618  26.925  12.989  1.00  0.00           O    
ATOM   1957  O17 MOL   145       7.071  25.031  13.608  1.00  0.00           O    
ATOM   1958  F17 MOL   146       6.828  15.937  30.966  1.00  0.00           F    
ATOM   1959  S17 MOL   146       7.896  16.848  30.276  1.00  0.00           S    
ATOM   1960  N17 MOL   146       8.444  17.699  31.554  1.00  0.00           N1-  
ATOM   1961  S17 MOL   146       9.023  16.896  32.778  1.00  0.00           S    
ATOM   1962  F18 MOL   146       7.592  16.469  33.332  1.00  0.00           F    
ATOM   1963  O18 MOL   146       8.992  16.089  29.742  1.00  0.00           O    
ATOM   1964  O18 MOL   146       7.220  17.812  29.446  1.00  0.00           O    
ATOM   1965  O18 MOL   146       9.804  15.796  32.253  1.00  0.00           O    
ATOM   1966  O18 MOL   146       9.577  17.956  33.595  1.00  0.00           O    
ATOM   1967  F18 MOL   147       9.730  17.301  15.627  1.00  0.00           F    
ATOM   1968  S18 MOL   147       9.306  16.614  14.361  1.00  0.00           S    
ATOM   1969  N18 MOL   147       8.276  15.698  15.143  1.00  0.00           N1-  
ATOM   1970  S18 MOL   147       6.833  16.329  15.488  1.00  0.00           S    
ATOM   1971  F18 MOL   147       7.273  17.686  16.099  1.00  0.00           F    
ATOM   1972  O19 MOL   147       8.554  17.562  13.526  1.00  0.00           O    
ATOM   1973  O19 MOL   147      10.254  15.750  13.708  1.00  0.00           O    
ATOM   1974  O19 MOL   147       6.044  16.460  14.302  1.00  0.00           O    
ATOM   1975  O19 MOL   147       6.302  15.498  16.504  1.00  0.00           O    
ATOM   1976  F19 MOL   148       5.890  13.015  27.291  1.00  0.00           F    
ATOM   1977  S19 MOL   148       5.266  12.758  28.671  1.00  0.00           S    
ATOM   1978  N19 MOL   148       6.488  13.385  29.573  1.00  0.00           N1-  
ATOM   1979  S19 MOL   148       7.908  12.595  29.779  1.00  0.00           S    
ATOM   1980  F19 MOL   148       8.490  12.684  28.318  1.00  0.00           F    
ATOM   1981  O19 MOL   148       4.156  13.628  28.828  1.00  0.00           O    
ATOM   1982  O20 MOL   148       5.165  11.337  28.928  1.00  0.00           O    
ATOM   1983  O20 MOL   148       8.837  13.333  30.580  1.00  0.00           O    
ATOM   1984  O20 MOL   148       7.566  11.222  30.045  1.00  0.00           O    
ATOM   1985  F20 MOL   149      16.945  18.666  11.375  1.00  0.00           F    
ATOM   1986  S20 MOL   149      17.141  20.259  11.603  1.00  0.00           S    
ATOM   1987  N20 MOL   149      18.326  20.031  12.638  1.00  0.00           N1-  
ATOM   1988  S20 MOL   149      19.336  18.690  12.776  1.00  0.00           S    
ATOM   1989  F20 MOL   149      19.400  18.490  11.257  1.00  0.00           F    
ATOM   1990  O20 MOL   149      17.648  21.054  10.486  1.00  0.00           O    
ATOM   1991  O20 MOL   149      16.095  20.794  12.415  1.00  0.00           O    
ATOM   1992  O21 MOL   149      20.615  19.171  13.325  1.00  0.00           O    
ATOM   1993  O21 MOL   149      18.592  17.657  13.457  1.00  0.00           O    
ATOM   1994  F23 MOL   150      24.679   9.642  26.236  1.00  0.00           F    
ATOM   1995  S23 MOL   150      25.282  11.062  25.598  1.00  0.00           S    
ATOM   1996  N23 MOL   150      24.842  11.968  26.881  1.00  0.00           N1-  
ATOM   1997  S23 MOL   150      23.230  12.254  27.139  1.00  0.00           S    
ATOM   1998  F23 MOL   150      22.907  10.804  27.272  1.00  0.00           F    
ATOM   1999  O23 MOL   150      26.697  10.951  25.491  1.00  0.00           O    
ATOM   2000  O23 MOL   150      24.482  11.313  24.441  1.00  0.00           O    
ATOM   2001  O23 MOL   150      23.019  13.040  28.328  1.00  0.00           O    
ATOM   2002  O23 MOL   150      22.838  12.778  25.838  1.00  0.00           O    
ATOM   2003  F23 MOL   151       9.551   8.879  28.145  1.00  0.00           F    
ATOM   2004  S24 MOL   151       8.142   8.330  27.737  1.00  0.00           S    
ATOM   2005  N24 MOL   151       8.253   6.773  28.146  1.00  0.00           N1-  
ATOM   2006  S24 MOL   151       9.598   6.050  27.736  1.00  0.00           S    
ATOM   2007  F24 MOL   151      10.361   6.661  28.935  1.00  0.00           F    
ATOM   2008  O24 MOL   151       7.189   8.953  28.664  1.00  0.00           O    
ATOM   2009  O24 MOL   151       8.041   8.429  26.316  1.00  0.00           O    
ATOM   2010  O24 MOL   151       9.383   4.602  27.837  1.00  0.00           O    
ATOM   2011  O24 MOL   151      10.109   6.527  26.484  1.00  0.00           O    
ATOM   2012  F24 MOL   152      20.801  14.546  16.362  1.00  0.00           F    
ATOM   2013  S24 MOL   152      21.010  14.834  14.847  1.00  0.00           S    
ATOM   2014  N25 MOL   152      21.664  16.334  14.946  1.00  0.00           N1-  
ATOM   2015  S25 MOL   152      21.492  17.335  16.167  1.00  0.00           S    
ATOM   2016  F25 MOL   152      19.916  17.131  16.333  1.00  0.00           F    
ATOM   2017  O25 MOL   152      22.047  13.946  14.350  1.00  0.00           O    
ATOM   2018  O25 MOL   152      19.686  14.940  14.190  1.00  0.00           O    
ATOM   2019  O25 MOL   152      22.082  16.735  17.316  1.00  0.00           O    
ATOM   2020  O25 MOL   152      21.753  18.727  15.847  1.00  0.00           O    
ATOM   2021  F26 MOL   153       3.150  27.488  24.735  1.00  0.00           F    
ATOM   2022  S26 MOL   153       3.989  26.269  24.111  1.00  0.00           S    
ATOM   2023  N26 MOL   153       3.008  24.989  24.383  1.00  0.00           N1-  
ATOM   2024  S26 MOL   153       2.823  24.436  25.844  1.00  0.00           S    
ATOM   2025  F27 MOL   153       2.948  25.811  26.704  1.00  0.00           F    
ATOM   2026  O27 MOL   153       4.086  26.494  22.683  1.00  0.00           O    
ATOM   2027  O27 MOL   153       5.182  25.959  24.861  1.00  0.00           O    
ATOM   2028  O27 MOL   153       1.483  23.890  25.988  1.00  0.00           O    
ATOM   2029  O27 MOL   153       4.056  23.673  26.176  1.00  0.00           O    
ATOM   2030  F27 MOL   154      16.347  13.374  10.967  1.00  0.00           F    
ATOM   2031  S27 MOL   154      16.084  13.420  12.488  1.00  0.00           S    
ATOM   2032  N27 MOL   154      14.637  13.972  12.444  1.00  0.00           N1-  
ATOM   2033  S27 MOL   154      13.428  12.931  12.150  1.00  0.00           S    
ATOM   2034  F27 MOL   154      13.794  12.846  10.716  1.00  0.00           F    
ATOM   2035  O28 MOL   154      16.148  12.035  12.993  1.00  0.00           O    
ATOM   2036  O28 MOL   154      16.921  14.455  13.037  1.00  0.00           O    
ATOM   2037  O28 MOL   154      13.694  11.635  12.724  1.00  0.00           O    
ATOM   2038  O28 MOL   154      12.162  13.584  12.312  1.00  0.00           O    
ATOM   2039  F28 MOL   155      17.836   8.591  15.718  1.00  0.00           F    
ATOM   2040  S28 MOL   155      16.610   8.382  14.764  1.00  0.00           S    
ATOM   2041  N28 MOL   155      15.564   8.608  15.895  1.00  0.00           N1-  
ATOM   2042  S28 MOL   155      15.325  10.086  16.420  1.00  0.00           S    
ATOM   2043  F28 MOL   155      16.888  10.504  16.577  1.00  0.00           F    
ATOM   2044  O28 MOL   155      16.473   9.480  13.827  1.00  0.00           O    
ATOM   2045  O29 MOL   155      16.608   7.031  14.215  1.00  0.00           O    
ATOM   2046  O29 MOL   155      14.603  10.741  15.335  1.00  0.00           O    
ATOM   2047  O29 MOL   155      14.707   9.931  17.759  1.00  0.00           O    
ATOM   2048  F29 MOL   156      18.442  28.306  10.887  1.00  0.00           F    
ATOM   2049  S29 MOL   156      18.470  28.852  12.380  1.00  0.00           S    
ATOM   2050  N29 MOL   156      20.070  29.261  12.509  1.00  0.00           N1-  
ATOM   2051  S29 MOL   156      21.154  28.026  12.595  1.00  0.00           S    
ATOM   2052  F29 MOL   156      21.132  27.583  11.080  1.00  0.00           F    
ATOM   2053  O29 MOL   156      17.679  30.030  12.205  1.00  0.00           O    
ATOM   2054  O29 MOL   156      18.188  27.747  13.339  1.00  0.00           O    
ATOM   2055  O30 MOL   156      22.438  28.713  12.764  1.00  0.00           O    
ATOM   2056  O30 MOL   156      20.696  26.945  13.521  1.00  0.00           O    
ATOM   2057  F31 MOL   157      10.736   8.029  20.494  1.00  0.00           F    
ATOM   2058  S31 MOL   157      11.560   9.350  20.946  1.00  0.00           S    
ATOM   2059  N31 MOL   157      12.230   8.889  22.304  1.00  0.00           N1-  
ATOM   2060  S31 MOL   157      11.756   7.517  23.092  1.00  0.00           S    
ATOM   2061  F31 MOL   157      11.658   6.594  21.875  1.00  0.00           F    
ATOM   2062  O31 MOL   157      12.605   9.462  19.948  1.00  0.00           O    
ATOM   2063  O31 MOL   157      10.698  10.516  21.157  1.00  0.00           O    
ATOM   2064  O31 MOL   157      12.924   7.027  23.781  1.00  0.00           O    
ATOM   2065  O31 MOL   157      10.468   7.723  23.799  1.00  0.00           O    
ATOM   2066  F32 MOL   158      15.296  25.469  13.201  1.00  0.00           F    
ATOM   2067  S32 MOL   158      16.388  24.371  13.789  1.00  0.00           S    
ATOM   2068  N32 MOL   158      16.854  23.831  12.348  1.00  0.00           N1-  
ATOM   2069  S32 MOL   158      17.680  24.838  11.430  1.00  0.00           S    
ATOM   2070  F32 MOL   158      16.571  25.897  11.396  1.00  0.00           F    
ATOM   2071  O32 MOL   158      17.486  25.060  14.474  1.00  0.00           O    
ATOM   2072  O32 MOL   158      15.618  23.242  14.396  1.00  0.00           O    
ATOM   2073  O32 MOL   158      18.804  25.270  12.194  1.00  0.00           O    
ATOM   2074  O32 MOL   158      17.805  24.354  10.062  1.00  0.00           O    
ATOM   2075  F32 MOL   159       2.074  21.283  12.615  1.00  0.00           F    
ATOM   2076  S33 MOL   159       2.685  21.839  13.900  1.00  0.00           S    
ATOM   2077  N33 MOL   159       3.849  20.715  14.031  1.00  0.00           N1-  
ATOM   2078  S33 MOL   159       5.223  20.918  13.176  1.00  0.00           S    
ATOM   2079  F33 MOL   159       4.454  21.279  11.812  1.00  0.00           F    
ATOM   2080  O33 MOL   159       3.327  23.123  13.693  1.00  0.00           O    
ATOM   2081  O33 MOL   159       1.791  21.650  15.006  1.00  0.00           O    
ATOM   2082  O33 MOL   159       5.945  22.129  13.616  1.00  0.00           O    
ATOM   2083  O33 MOL   159       5.861  19.637  13.047  1.00  0.00           O    
ATOM   2084  F33 MOL   160      12.466  14.162  26.534  1.00  0.00           F    
ATOM   2085  S33 MOL   160      12.399  13.600  28.042  1.00  0.00           S    
ATOM   2086  N34 MOL   160      13.417  14.690  28.586  1.00  0.00           N1-  
ATOM   2087  S34 MOL   160      12.950  16.185  28.892  1.00  0.00           S    
ATOM   2088  F34 MOL   160      11.875  16.198  27.678  1.00  0.00           F    
ATOM   2089  O34 MOL   160      11.140  13.982  28.699  1.00  0.00           O    
ATOM   2090  O34 MOL   160      12.999  12.308  28.063  1.00  0.00           O    
ATOM   2091  O34 MOL   160      12.330  15.951  30.186  1.00  0.00           O    
ATOM   2092  O34 MOL   160      14.014  17.150  28.671  1.00  0.00           O    
ATOM   2093  F34 MOL   161      18.551  13.873  10.166  1.00  0.00           F    
ATOM   2094  S34 MOL   161      19.636  14.925  10.625  1.00  0.00           S    
ATOM   2095  N34 MOL   161      20.802  14.086  11.325  1.00  0.00           N1-  
ATOM   2096  S35 MOL   161      21.943  13.233  10.513  1.00  0.00           S    
ATOM   2097  F35 MOL   161      21.040  11.987  10.287  1.00  0.00           F    
ATOM   2098  O35 MOL   161      20.339  15.580   9.548  1.00  0.00           O    
ATOM   2099  O35 MOL   161      19.017  15.611  11.703  1.00  0.00           O    
ATOM   2100  O35 MOL   161      22.350  13.929   9.301  1.00  0.00           O    
ATOM   2101  O35 MOL   161      22.910  12.890  11.530  1.00  0.00           O    
ATOM   2102  F37 MOL   162       4.414   7.564  21.226  1.00  0.00           F    
ATOM   2103  S37 MOL   162       4.648   9.023  20.739  1.00  0.00           S    
ATOM   2104  N37 MOL   162       5.844   9.352  21.774  1.00  0.00           N1-  
ATOM   2105  S37 MOL   162       7.244   8.620  21.814  1.00  0.00           S    
ATOM   2106  F37 MOL   162       6.804   7.152  21.148  1.00  0.00           F    
ATOM   2107  O37 MOL   162       5.216   8.982  19.379  1.00  0.00           O    
ATOM   2108  O38 MOL   162       3.550   9.948  20.990  1.00  0.00           O    
ATOM   2109  O38 MOL   162       8.066   9.246  20.785  1.00  0.00           O    
ATOM   2110  O38 MOL   162       7.715   8.397  23.143  1.00  0.00           O    
ATOM   2111  F38 MOL   163      17.600   5.383  22.434  1.00  0.00           F    
ATOM   2112  S38 MOL   163      16.850   6.386  23.341  1.00  0.00           S    
ATOM   2113  N38 MOL   163      16.035   7.275  22.358  1.00  0.00           N1-  
ATOM   2114  S38 MOL   163      15.283   6.564  20.985  1.00  0.00           S    
ATOM   2115  F38 MOL   163      16.590   5.962  20.410  1.00  0.00           F    
ATOM   2116  O38 MOL   163      15.767   5.711  24.064  1.00  0.00           O    
ATOM   2117  O38 MOL   163      17.812   7.251  24.079  1.00  0.00           O    
ATOM   2118  O39 MOL   163      14.337   5.555  21.536  1.00  0.00           O    
ATOM   2119  O39 MOL   163      14.811   7.619  20.127  1.00  0.00           O    
ATOM   2120  F39 MOL   164      22.173  17.094  11.163  1.00  0.00           F    
ATOM   2121  S39 MOL   164      23.442  16.931  12.129  1.00  0.00           S    
ATOM   2122  N39 MOL   164      24.702  17.319  11.171  1.00  0.00           N1-  
ATOM   2123  S39 MOL   164      24.825  16.687   9.627  1.00  0.00           S    
ATOM   2124  F39 MOL   164      25.330  15.278  10.100  1.00  0.00           F    
ATOM   2125  O39 MOL   164      23.324  17.861  13.201  1.00  0.00           O    
ATOM   2126  O39 MOL   164      23.689  15.552  12.404  1.00  0.00           O    
ATOM   2127  O39 MOL   164      23.483  16.462   9.037  1.00  0.00           O    
ATOM   2128  O40 MOL   164      25.924  17.195   8.876  1.00  0.00           O    
ATOM   2129  P45 MOL   165      28.539  24.728  21.043  1.00  0.00           P    
ATOM   2130  O45 MOL   165      27.063  25.044  20.382  1.00  0.00           O    
ATOM   2131  C45 MOL   165      26.494  24.135  19.471  1.00  0.00           C    
ATOM   2132  C45 MOL   165      26.983  24.215  18.114  1.00  0.00           C    
ATOM   2133  O45 MOL   165      28.935  23.388  20.652  1.00  0.00           O    
ATOM   2134  O45 MOL   165      28.472  25.056  22.569  1.00  0.00           O    
ATOM   2135  C45 MOL   165      27.650  26.017  23.186  1.00  0.00           C    
ATOM   2136  C46 MOL   165      28.693  26.900  23.833  1.00  0.00           C    
ATOM   2137  O46 MOL   165      29.670  25.657  20.486  1.00  0.00           O    
ATOM   2138  C46 MOL   165      29.948  25.659  19.138  1.00  0.00           C    
ATOM   2139  C46 MOL   165      30.712  26.866  18.756  1.00  0.00           C    
ATOM   2140 4H46 MOL   165      25.429  24.393  19.458  1.00  0.00           H    
ATOM   2141 5H46 MOL   165      26.507  23.017  19.761  1.00  0.00           H    
ATOM   2142 6H46 MOL   165      28.030  23.822  17.966  1.00  0.00           H    
ATOM   2143 7H46 MOL   165      26.935  25.246  17.828  1.00  0.00           H    
ATOM   2144 8H46 MOL   165      26.258  23.688  17.553  1.00  0.00           H    
ATOM   2145 9H46 MOL   165      27.114  25.533  23.961  1.00  0.00           H    
ATOM   2146 0H47 MOL   165      27.015  26.538  22.452  1.00  0.00           H    
ATOM   2147 1H47 MOL   165      29.068  26.311  24.738  1.00  0.00           H    
ATOM   2148 2H47 MOL   165      28.304  27.893  24.182  1.00  0.00           H    
ATOM   2149 3H47 MOL   165      29.505  27.127  23.157  1.00  0.00           H    
ATOM   2150 4H47 MOL   165      29.025  25.790  18.565  1.00  0.00           H    
ATOM   2151 5H47 MOL   165      30.494  24.819  18.805  1.00  0.00           H    
ATOM   2152 6H47 MOL   165      31.585  26.956  19.394  1.00  0.00           H    
ATOM   2153 7H47 MOL   165      30.068  27.679  18.887  1.00  0.00           H    
ATOM   2154 8H47 MOL   165      31.109  26.865  17.745  1.00  0.00           H    
ATOM   2155  P58 MOL   166      18.856  26.856  17.241  1.00  0.00           P    
ATOM   2156  O58 MOL   166      19.918  27.784  17.988  1.00  0.00           O    
ATOM   2157  C58 MOL   166      20.042  29.129  17.601  1.00  0.00           C    
ATOM   2158  C58 MOL   166      20.908  29.703  18.638  1.00  0.00           C    
ATOM   2159  O58 MOL   166      19.247  26.570  15.870  1.00  0.00           O    
ATOM   2160  O58 MOL   166      17.463  27.648  17.263  1.00  0.00           O    
ATOM   2161  C58 MOL   166      16.177  27.033  16.992  1.00  0.00           C    
ATOM   2162  C59 MOL   166      15.139  28.035  17.251  1.00  0.00           C    
ATOM   2163  O59 MOL   166      18.525  25.475  17.986  1.00  0.00           O    
ATOM   2164  C59 MOL   166      18.502  25.636  19.380  1.00  0.00           C    
ATOM   2165  C59 MOL   166      18.445  24.359  19.976  1.00  0.00           C    
ATOM   2166 4H59 MOL   166      19.062  29.590  17.531  1.00  0.00           H    
ATOM   2167 5H59 MOL   166      20.463  29.305  16.580  1.00  0.00           H    
ATOM   2168 6H59 MOL   166      21.240  30.641  18.456  1.00  0.00           H    
ATOM   2169 7H59 MOL   166      21.779  29.053  18.634  1.00  0.00           H    
ATOM   2170 8H59 MOL   166      20.356  29.718  19.654  1.00  0.00           H    
ATOM   2171 9H59 MOL   166      15.939  26.152  17.587  1.00  0.00           H    
ATOM   2172 0H60 MOL   166      16.242  26.644  16.037  1.00  0.00           H    
ATOM   2173 1H60 MOL   166      14.242  27.627  16.735  1.00  0.00           H    
ATOM   2174 2H60 MOL   166      15.436  29.010  16.722  1.00  0.00           H    
ATOM   2175 3H60 MOL   166      15.002  28.263  18.324  1.00  0.00           H    
ATOM   2176 4H60 MOL   166      17.645  26.248  19.669  1.00  0.00           H    
ATOM   2177 5H60 MOL   166      19.437  26.257  19.721  1.00  0.00           H    
ATOM   2178 6H60 MOL   166      18.621  24.560  21.026  1.00  0.00           H    
ATOM   2179 7H60 MOL   166      19.285  23.654  19.647  1.00  0.00           H    
ATOM   2180 8H60 MOL   166      17.518  23.820  19.849  1.00  0.00           H    
ATOM   2181  P60 MOL   167      22.914  22.761  25.585  1.00  0.00           P    
ATOM   2182  O61 MOL   167      21.951  23.317  26.768  1.00  0.00           O    
ATOM   2183  C61 MOL   167      22.222  23.165  28.174  1.00  0.00           C    
ATOM   2184  C61 MOL   167      20.967  22.785  28.723  1.00  0.00           C    
ATOM   2185  O61 MOL   167      24.002  21.868  26.083  1.00  0.00           O    
ATOM   2186  O61 MOL   167      23.555  24.044  24.964  1.00  0.00           O    
ATOM   2187  C61 MOL   167      24.520  23.998  23.907  1.00  0.00           C    
ATOM   2188  C61 MOL   167      24.033  24.519  22.672  1.00  0.00           C    
ATOM   2189  O61 MOL   167      21.906  22.078  24.545  1.00  0.00           O    
ATOM   2190  C61 MOL   167      20.944  22.831  23.729  1.00  0.00           C    
ATOM   2191  C61 MOL   167      20.555  21.900  22.750  1.00  0.00           C    
ATOM   2192 0H62 MOL   167      22.625  24.112  28.488  1.00  0.00           H    
ATOM   2193 1H62 MOL   167      23.025  22.383  28.351  1.00  0.00           H    
ATOM   2194 2H62 MOL   167      20.217  23.462  28.247  1.00  0.00           H    
ATOM   2195 3H62 MOL   167      20.793  22.699  29.828  1.00  0.00           H    
ATOM   2196 4H62 MOL   167      20.783  21.758  28.377  1.00  0.00           H    
ATOM   2197 5H62 MOL   167      24.853  22.955  23.799  1.00  0.00           H    
ATOM   2198 6H62 MOL   167      25.381  24.580  24.203  1.00  0.00           H    
ATOM   2199 7H62 MOL   167      23.232  23.831  22.266  1.00  0.00           H    
ATOM   2200 8H62 MOL   167      24.874  24.548  21.971  1.00  0.00           H    
ATOM   2201 9H62 MOL   167      23.617  25.540  22.795  1.00  0.00           H    
ATOM   2202 0H63 MOL   167      21.423  23.700  23.329  1.00  0.00           H    
ATOM   2203 1H63 MOL   167      20.106  23.064  24.407  1.00  0.00           H    
ATOM   2204 2H63 MOL   167      20.237  20.945  23.248  1.00  0.00           H    
ATOM   2205 3H63 MOL   167      21.338  21.727  22.031  1.00  0.00           H    
ATOM   2206 4H63 MOL   167      19.666  22.240  22.126  1.00  0.00           H    
ATOM   2207  P63 MOL   168       3.268   6.176  17.110  1.00  0.00           P    
ATOM   2208  O63 MOL   168       3.126   5.744  15.573  1.00  0.00           O    
ATOM   2209  C63 MOL   168       2.520   4.633  14.972  1.00  0.00           C    
ATOM   2210  C63 MOL   168       3.040   4.653  13.636  1.00  0.00           C    
ATOM   2211  O63 MOL   168       4.608   6.741  17.306  1.00  0.00           O    
ATOM   2212  O64 MOL   168       2.916   4.798  17.907  1.00  0.00           O    
ATOM   2213  C64 MOL   168       3.927   4.041  18.527  1.00  0.00           C    
ATOM   2214  C64 MOL   168       3.249   3.062  19.444  1.00  0.00           C    
ATOM   2215  O64 MOL   168       2.100   7.253  17.384  1.00  0.00           O    
ATOM   2216  C64 MOL   168       0.663   7.114  17.149  1.00  0.00           C    
ATOM   2217  C64 MOL   168       0.044   6.507  18.273  1.00  0.00           C    
ATOM   2218 6H64 MOL   168       1.438   4.644  15.062  1.00  0.00           H    
ATOM   2219 7H64 MOL   168       2.865   3.748  15.509  1.00  0.00           H    
ATOM   2220 8H64 MOL   168       2.757   3.725  13.145  1.00  0.00           H    
ATOM   2221 9H64 MOL   168       4.119   4.845  13.682  1.00  0.00           H    
ATOM   2222 0H65 MOL   168       2.526   5.462  13.055  1.00  0.00           H    
ATOM   2223 1H65 MOL   168       4.426   4.749  19.128  1.00  0.00           H    
ATOM   2224 2H65 MOL   168       4.613   3.469  17.893  1.00  0.00           H    
ATOM   2225 3H65 MOL   168       2.773   3.574  20.206  1.00  0.00           H    
ATOM   2226 4H65 MOL   168       3.952   2.286  19.811  1.00  0.00           H    
ATOM   2227 5H65 MOL   168       2.475   2.621  18.855  1.00  0.00           H    
ATOM   2228 6H65 MOL   168       0.482   6.652  16.192  1.00  0.00           H    
ATOM   2229 7H65 MOL   168       0.193   8.117  17.104  1.00  0.00           H    
ATOM   2230 8H65 MOL   168       0.639   5.625  18.596  1.00  0.00           H    
ATOM   2231 9H65 MOL   168      -0.996   6.141  18.074  1.00  0.00           H    
ATOM   2232 0H66 MOL   168      -0.054   7.191  19.129  1.00  0.00           H    
ATOM   2233  P68 MOL   169      21.663  15.887   5.242  1.00  0.00           P    
ATOM   2234  O68 MOL   169      20.284  15.478   4.565  1.00  0.00           O    
ATOM   2235  C68 MOL   169      19.307  16.338   4.010  1.00  0.00           C    
ATOM   2236  C69 MOL   169      18.709  17.233   4.982  1.00  0.00           C    
ATOM   2237  O69 MOL   169      21.673  15.959   6.725  1.00  0.00           O    
ATOM   2238  O69 MOL   169      22.126  17.250   4.504  1.00  0.00           O    
ATOM   2239  C69 MOL   169      23.421  17.843   4.583  1.00  0.00           C    
ATOM   2240  C69 MOL   169      23.774  18.245   5.949  1.00  0.00           C    
ATOM   2241  O69 MOL   169      22.797  14.782   4.884  1.00  0.00           O    
ATOM   2242  C69 MOL   169      22.729  14.115   3.625  1.00  0.00           C    
ATOM   2243  C69 MOL   169      22.487  14.952   2.405  1.00  0.00           C    
ATOM   2244 8H69 MOL   169      18.489  15.763   3.605  1.00  0.00           H    
ATOM   2245 9H69 MOL   169      19.668  16.990   3.153  1.00  0.00           H    
ATOM   2246 0H70 MOL   169      19.434  18.018   5.265  1.00  0.00           H    
ATOM   2247 1H70 MOL   169      18.437  16.604   5.907  1.00  0.00           H    
ATOM   2248 2H70 MOL   169      17.924  17.863   4.565  1.00  0.00           H    
ATOM   2249 3H70 MOL   169      23.329  18.770   3.982  1.00  0.00           H    
ATOM   2250 4H70 MOL   169      24.121  17.158   4.064  1.00  0.00           H    
ATOM   2251 5H70 MOL   169      22.837  18.702   6.404  1.00  0.00           H    
ATOM   2252 6H70 MOL   169      24.650  18.888   6.070  1.00  0.00           H    
ATOM   2253 7H70 MOL   169      23.904  17.361   6.582  1.00  0.00           H    
ATOM   2254 8H70 MOL   169      21.869  13.435   3.631  1.00  0.00           H    
ATOM   2255 9H70 MOL   169      23.662  13.514   3.376  1.00  0.00           H    
ATOM   2256 0H71 MOL   169      22.459  14.228   1.533  1.00  0.00           H    
ATOM   2257 1H71 MOL   169      23.204  15.744   2.331  1.00  0.00           H    
ATOM   2258 2H71 MOL   169      21.466  15.294   2.554  1.00  0.00           H    
ATOM   2259  P73 MOL   170      20.977   0.489  32.074  1.00  0.00           P    
ATOM   2260  O74 MOL   170      21.457   1.578  31.015  1.00  0.00           O    
ATOM   2261  C74 MOL   170      22.807   2.048  30.739  1.00  0.00           C    
ATOM   2262  C74 MOL   170      23.066   2.716  29.427  1.00  0.00           C    
ATOM   2263  O74 MOL   170      19.539   0.184  32.220  1.00  0.00           O    
ATOM   2264  O74 MOL   170      21.690   0.795  33.535  1.00  0.00           O    
ATOM   2265  C74 MOL   170      22.399  -0.203  34.341  1.00  0.00           C    
ATOM   2266  C74 MOL   170      23.759  -0.240  33.903  1.00  0.00           C    
ATOM   2267  O74 MOL   170      21.616  -0.850  31.654  1.00  0.00           O    
ATOM   2268  C74 MOL   170      21.539  -1.254  30.289  1.00  0.00           C    
ATOM   2269  C74 MOL   170      22.187  -2.509  30.094  1.00  0.00           C    
ATOM   2270 0H75 MOL   170      23.428   1.215  30.944  1.00  0.00           H    
ATOM   2271 1H75 MOL   170      23.095   2.729  31.575  1.00  0.00           H    
ATOM   2272 2H75 MOL   170      22.528   3.650  29.321  1.00  0.00           H    
ATOM   2273 3H75 MOL   170      22.701   2.083  28.640  1.00  0.00           H    
ATOM   2274 4H75 MOL   170      24.132   2.922  29.330  1.00  0.00           H    
ATOM   2275 5H75 MOL   170      21.970  -1.232  34.341  1.00  0.00           H    
ATOM   2276 6H75 MOL   170      22.483   0.205  35.416  1.00  0.00           H    
ATOM   2277 7H75 MOL   170      24.198   0.681  33.446  1.00  0.00           H    
ATOM   2278 8H75 MOL   170      23.865  -0.878  33.042  1.00  0.00           H    
ATOM   2279 9H75 MOL   170      24.445  -0.437  34.702  1.00  0.00           H    
ATOM   2280 0H76 MOL   170      22.077  -0.520  29.611  1.00  0.00           H    
ATOM   2281 1H76 MOL   170      20.468  -1.434  30.026  1.00  0.00           H    
ATOM   2282 2H76 MOL   170      23.120  -2.486  30.696  1.00  0.00           H    
ATOM   2283 3H76 MOL   170      22.540  -2.730  29.070  1.00  0.00           H    
ATOM   2284 4H76 MOL   170      21.464  -3.308  30.403  1.00  0.00           H    
ATOM   2285  P84 MOL   171      24.938  19.810  29.395  1.00  0.00           P    
ATOM   2286  O84 MOL   171      25.966  19.154  30.506  1.00  0.00           O    
ATOM   2287  C84 MOL   171      27.367  19.510  30.600  1.00  0.00           C    
ATOM   2288  C84 MOL   171      27.850  19.334  31.961  1.00  0.00           C    
ATOM   2289  O84 MOL   171      25.514  20.357  28.147  1.00  0.00           O    
ATOM   2290  O84 MOL   171      24.471  21.183  30.137  1.00  0.00           O    
ATOM   2291  C84 MOL   171      23.210  21.193  30.785  1.00  0.00           C    
ATOM   2292  C85 MOL   171      23.273  20.584  32.123  1.00  0.00           C    
ATOM   2293  O85 MOL   171      23.663  18.856  29.248  1.00  0.00           O    
ATOM   2294  C85 MOL   171      22.773  19.053  28.135  1.00  0.00           C    
ATOM   2295  C85 MOL   171      21.444  18.605  28.487  1.00  0.00           C    
ATOM   2296 4H85 MOL   171      27.481  20.582  30.368  1.00  0.00           H    
ATOM   2297 5H85 MOL   171      28.013  19.026  29.743  1.00  0.00           H    
ATOM   2298 6H85 MOL   171      27.176  19.858  32.711  1.00  0.00           H    
ATOM   2299 7H85 MOL   171      28.877  19.660  32.166  1.00  0.00           H    
ATOM   2300 8H85 MOL   171      27.777  18.247  32.222  1.00  0.00           H    
ATOM   2301 9H85 MOL   171      22.397  20.814  30.164  1.00  0.00           H    
ATOM   2302 0H86 MOL   171      22.946  22.244  30.971  1.00  0.00           H    
ATOM   2303 1H86 MOL   171      23.025  19.542  32.034  1.00  0.00           H    
ATOM   2304 2H86 MOL   171      22.612  21.029  32.832  1.00  0.00           H    
ATOM   2305 3H86 MOL   171      24.257  20.671  32.671  1.00  0.00           H    
ATOM   2306 4H86 MOL   171      23.121  18.626  27.192  1.00  0.00           H    
ATOM   2307 5H86 MOL   171      22.686  20.131  27.937  1.00  0.00           H    
ATOM   2308 6H86 MOL   171      20.897  18.726  27.541  1.00  0.00           H    
ATOM   2309 7H86 MOL   171      20.946  19.181  29.309  1.00  0.00           H    
ATOM   2310 8H86 MOL   171      21.444  17.516  28.713  1.00  0.00           H    
ATOM   2311  P89 MOL   172      21.021  22.271   8.311  1.00  0.00           P    
ATOM   2312  O89 MOL   172      21.867  20.920   8.107  1.00  0.00           O    
ATOM   2313  C89 MOL   172      21.392  19.578   8.383  1.00  0.00           C    
ATOM   2314  C89 MOL   172      20.279  19.289   7.469  1.00  0.00           C    
ATOM   2315  O89 MOL   172      19.663  22.119   8.933  1.00  0.00           O    
ATOM   2316  O90 MOL   172      20.705  22.878   6.857  1.00  0.00           O    
ATOM   2317  C90 MOL   172      21.750  23.104   5.895  1.00  0.00           C    
ATOM   2318  C90 MOL   172      22.342  24.445   5.983  1.00  0.00           C    
ATOM   2319  O90 MOL   172      21.902  23.359   9.128  1.00  0.00           O    
ATOM   2320  C90 MOL   172      21.717  24.663   9.770  1.00  0.00           C    
ATOM   2321  C90 MOL   172      23.017  25.147  10.201  1.00  0.00           C    
ATOM   2322 6H90 MOL   172      20.984  19.525   9.462  1.00  0.00           H    
ATOM   2323 7H90 MOL   172      22.297  18.828   8.380  1.00  0.00           H    
ATOM   2324 8H90 MOL   172      19.565  20.075   7.667  1.00  0.00           H    
ATOM   2325 9H90 MOL   172      19.654  18.430   7.720  1.00  0.00           H    
ATOM   2326 0H91 MOL   172      20.655  19.258   6.444  1.00  0.00           H    
ATOM   2327 1H91 MOL   172      21.244  23.140   4.894  1.00  0.00           H    
ATOM   2328 2H91 MOL   172      22.548  22.294   5.921  1.00  0.00           H    
ATOM   2329 3H91 MOL   172      21.556  25.181   5.847  1.00  0.00           H    
ATOM   2330 4H91 MOL   172      23.068  24.668   5.136  1.00  0.00           H    
ATOM   2331 5H91 MOL   172      22.862  24.580   6.867  1.00  0.00           H    
ATOM   2332 6H91 MOL   172      21.008  24.482  10.586  1.00  0.00           H    
ATOM   2333 7H91 MOL   172      21.223  25.395   9.064  1.00  0.00           H    
ATOM   2334 8H91 MOL   172      23.599  24.445  10.888  1.00  0.00           H    
ATOM   2335 9H91 MOL   172      22.968  26.064  10.850  1.00  0.00           H    
ATOM   2336 0H92 MOL   172      23.626  25.271   9.311  1.00  0.00           H    
ATOM   2337  P99 MOL   173       6.485  20.368   0.609  1.00  0.00           P    
ATOM   2338  O10 MOL   173       5.990  21.474  -0.523  1.00  0.00           O    
ATOM   2339  C10 MOL   173       6.324  22.842  -0.689  1.00  0.00           C    
ATOM   2340  C10 MOL   173       5.105  23.656  -0.787  1.00  0.00           C    
ATOM   2341  O10 MOL   173       7.932  20.229   0.578  1.00  0.00           O    
ATOM   2342  O10 MOL   173       5.658  19.112   0.061  1.00  0.00           O    
ATOM   2343  C10 MOL   173       4.475  18.875   0.742  1.00  0.00           C    
ATOM   2344  C10 MOL   173       3.497  19.918   0.622  1.00  0.00           C    
ATOM   2345  O10 MOL   173       6.005  20.917   2.149  1.00  0.00           O    
ATOM   2346  C10 MOL   173       6.833  20.889   3.325  1.00  0.00           C    
ATOM   2347  C10 MOL   173       7.872  21.930   3.391  1.00  0.00           C    
ATOM   2348  H10 MOL   173       7.044  22.917  -1.548  1.00  0.00           H    
ATOM   2349  H10 MOL   173       6.982  23.152   0.065  1.00  0.00           H    
ATOM   2350  H10 MOL   173       4.872  24.202   0.137  1.00  0.00           H    
ATOM   2351  H10 MOL   173       4.272  23.121  -1.053  1.00  0.00           H    
ATOM   2352  H10 MOL   173       5.165  24.568  -1.495  1.00  0.00           H    
ATOM   2353  H10 MOL   173       4.694  18.655   1.892  1.00  0.00           H    
ATOM   2354  H10 MOL   173       4.049  17.829   0.442  1.00  0.00           H    
ATOM   2355  H10 MOL   173       3.061  19.898  -0.426  1.00  0.00           H    
ATOM   2356  H10 MOL   173       4.008  20.856   0.794  1.00  0.00           H    
ATOM   2357  H10 MOL   173       2.674  19.864   1.359  1.00  0.00           H    
ATOM   2358  H10 MOL   173       7.308  19.920   3.489  1.00  0.00           H    
ATOM   2359  H10 MOL   173       6.178  21.007   4.279  1.00  0.00           H    
ATOM   2360  H10 MOL   173       7.360  22.919   3.107  1.00  0.00           H    
ATOM   2361  H10 MOL   173       8.776  21.848   2.711  1.00  0.00           H    
ATOM   2362  H10 MOL   173       8.302  21.893   4.409  1.00  0.00           H    
ATOM   2363  P10 MOL   174      26.458  13.980  14.690  1.00  0.00           P    
ATOM   2364  O10 MOL   174      26.219  15.518  14.956  1.00  0.00           O    
ATOM   2365  C10 MOL   174      25.865  16.053  16.275  1.00  0.00           C    
ATOM   2366  C10 MOL   174      25.606  17.432  16.121  1.00  0.00           C    
ATOM   2367  O10 MOL   174      25.242  13.429  14.031  1.00  0.00           O    
ATOM   2368  O10 MOL   174      26.835  13.200  16.044  1.00  0.00           O    
ATOM   2369  C10 MOL   174      27.924  12.274  16.219  1.00  0.00           C    
ATOM   2370  C10 MOL   174      27.917  11.500  17.489  1.00  0.00           C    
ATOM   2371  O10 MOL   174      27.574  13.841  13.591  1.00  0.00           O    
ATOM   2372  C10 MOL   174      28.388  14.912  13.049  1.00  0.00           C    
ATOM   2373  C10 MOL   174      29.386  15.387  14.037  1.00  0.00           C    
ATOM   2374  H10 MOL   174      26.666  15.799  16.960  1.00  0.00           H    
ATOM   2375  H10 MOL   174      24.993  15.559  16.722  1.00  0.00           H    
ATOM   2376  H10 MOL   174      25.984  17.860  15.192  1.00  0.00           H    
ATOM   2377  H10 MOL   174      26.055  18.053  16.930  1.00  0.00           H    
ATOM   2378  H10 MOL   174      24.504  17.597  16.254  1.00  0.00           H    
ATOM   2379  H10 MOL   174      28.898  12.808  16.154  1.00  0.00           H    
ATOM   2380  H10 MOL   174      27.817  11.574  15.393  1.00  0.00           H    
ATOM   2381  H10 MOL   174      28.125  12.182  18.329  1.00  0.00           H    
ATOM   2382  H10 MOL   174      28.732  10.679  17.511  1.00  0.00           H    
ATOM   2383  H10 MOL   174      26.900  11.079  17.644  1.00  0.00           H    
ATOM   2384  H10 MOL   174      27.819  15.772  12.829  1.00  0.00           H    
ATOM   2385  H10 MOL   174      28.893  14.631  12.149  1.00  0.00           H    
ATOM   2386  H10 MOL   174      29.865  14.527  14.542  1.00  0.00           H    
ATOM   2387  H10 MOL   174      28.895  16.034  14.757  1.00  0.00           H    
ATOM   2388  H10 MOL   174      30.206  15.889  13.543  1.00  0.00           H    
ATOM   2389  P11 MOL   175       5.398  28.284  19.817  1.00  0.00           P    
ATOM   2390  O11 MOL   175       4.703  29.535  19.138  1.00  0.00           O    
ATOM   2391  C11 MOL   175       5.258  30.836  19.279  1.00  0.00           C    
ATOM   2392  C11 MOL   175       6.624  31.041  18.764  1.00  0.00           C    
ATOM   2393  O11 MOL   175       4.320  27.320  19.999  1.00  0.00           O    
ATOM   2394  O11 MOL   175       6.191  28.725  21.141  1.00  0.00           O    
ATOM   2395  C11 MOL   175       7.477  28.190  21.519  1.00  0.00           C    
ATOM   2396  C11 MOL   175       7.363  27.082  22.425  1.00  0.00           C    
ATOM   2397  O11 MOL   175       6.502  27.716  18.776  1.00  0.00           O    
ATOM   2398  C11 MOL   175       6.296  27.674  17.342  1.00  0.00           C    
ATOM   2399  C11 MOL   175       7.465  27.071  16.671  1.00  0.00           C    
ATOM   2400  H11 MOL   175       5.309  31.116  20.333  1.00  0.00           H    
ATOM   2401  H11 MOL   175       4.605  31.649  18.816  1.00  0.00           H    
ATOM   2402  H11 MOL   175       7.034  32.062  19.050  1.00  0.00           H    
ATOM   2403  H11 MOL   175       6.659  30.851  17.625  1.00  0.00           H    
ATOM   2404  H11 MOL   175       7.281  30.271  19.141  1.00  0.00           H    
ATOM   2405  H11 MOL   175       8.184  29.011  21.917  1.00  0.00           H    
ATOM   2406  H11 MOL   175       7.938  27.825  20.597  1.00  0.00           H    
ATOM   2407  H11 MOL   175       6.898  27.427  23.394  1.00  0.00           H    
ATOM   2408  H11 MOL   175       8.384  26.826  22.768  1.00  0.00           H    
ATOM   2409  H11 MOL   175       6.786  26.254  21.985  1.00  0.00           H    
ATOM   2410  H11 MOL   175       6.054  28.693  16.942  1.00  0.00           H    
ATOM   2411  H11 MOL   175       5.412  27.012  17.143  1.00  0.00           H    
ATOM   2412  H11 MOL   175       8.359  27.709  16.451  1.00  0.00           H    
ATOM   2413  H11 MOL   175       7.077  26.897  15.620  1.00  0.00           H    
ATOM   2414  H11 MOL   175       7.778  26.146  17.115  1.00  0.00           H    
ATOM   2415  P11 MOL   176      15.030  21.562  26.518  1.00  0.00           P    
ATOM   2416  O11 MOL   176      16.143  21.275  25.429  1.00  0.00           O    
ATOM   2417  C11 MOL   176      17.281  20.501  25.713  1.00  0.00           C    
ATOM   2418  C11 MOL   176      17.848  20.050  24.408  1.00  0.00           C    
ATOM   2419  O11 MOL   176      14.650  20.467  27.426  1.00  0.00           O    
ATOM   2420  O11 MOL   176      13.846  22.156  25.669  1.00  0.00           O    
ATOM   2421  C11 MOL   176      12.935  23.120  26.181  1.00  0.00           C    
ATOM   2422  C11 MOL   176      12.254  22.817  27.425  1.00  0.00           C    
ATOM   2423  O11 MOL   176      15.589  22.522  27.558  1.00  0.00           O    
ATOM   2424  C11 MOL   176      16.792  23.307  27.646  1.00  0.00           C    
ATOM   2425  C11 MOL   176      17.174  24.100  26.519  1.00  0.00           C    
ATOM   2426  H11 MOL   176      17.110  19.636  26.392  1.00  0.00           H    
ATOM   2427  H11 MOL   176      18.022  21.132  26.254  1.00  0.00           H    
ATOM   2428  H11 MOL   176      18.109  20.949  23.834  1.00  0.00           H    
ATOM   2429  H11 MOL   176      17.021  19.610  23.846  1.00  0.00           H    
ATOM   2430  H11 MOL   176      18.664  19.284  24.440  1.00  0.00           H    
ATOM   2431  H11 MOL   176      12.236  23.412  25.307  1.00  0.00           H    
ATOM   2432  H11 MOL   176      13.446  24.050  26.401  1.00  0.00           H    
ATOM   2433  H11 MOL   176      11.686  23.692  27.736  1.00  0.00           H    
ATOM   2434  H12 MOL   176      13.078  22.637  28.195  1.00  0.00           H    
ATOM   2435  H12 MOL   176      11.689  21.844  27.369  1.00  0.00           H    
ATOM   2436  H12 MOL   176      17.552  22.516  27.765  1.00  0.00           H    
ATOM   2437  H12 MOL   176      16.703  23.828  28.646  1.00  0.00           H    
ATOM   2438  H12 MOL   176      17.236  23.440  25.606  1.00  0.00           H    
ATOM   2439  H12 MOL   176      18.154  24.463  26.561  1.00  0.00           H    
ATOM   2440  H12 MOL   176      16.541  24.956  26.239  1.00  0.00           H    
ATOM   2441  P12 MOL   177       1.640  25.840   8.429  1.00  0.00           P    
ATOM   2442  O12 MOL   177       2.137  25.194   9.753  1.00  0.00           O    
ATOM   2443  C12 MOL   177       2.430  23.760   9.888  1.00  0.00           C    
ATOM   2444  C12 MOL   177       1.301  22.912   9.509  1.00  0.00           C    
ATOM   2445  O12 MOL   177       2.736  26.523   7.889  1.00  0.00           O    
ATOM   2446  O12 MOL   177       0.573  26.936   8.700  1.00  0.00           O    
ATOM   2447  C12 MOL   177       0.343  27.698   9.839  1.00  0.00           C    
ATOM   2448  C12 MOL   177      -0.065  26.825  10.994  1.00  0.00           C    
ATOM   2449  O12 MOL   177       0.957  24.690   7.404  1.00  0.00           O    
ATOM   2450  C12 MOL   177       0.404  25.028   6.077  1.00  0.00           C    
ATOM   2451  C12 MOL   177      -0.457  23.905   5.643  1.00  0.00           C    
ATOM   2452  H12 MOL   177       2.668  23.667  11.004  1.00  0.00           H    
ATOM   2453  H12 MOL   177       3.369  23.599   9.332  1.00  0.00           H    
ATOM   2454  H12 MOL   177       1.425  22.491   8.521  1.00  0.00           H    
ATOM   2455  H12 MOL   177       0.358  23.540   9.527  1.00  0.00           H    
ATOM   2456  H12 MOL   177       1.106  22.102  10.178  1.00  0.00           H    
ATOM   2457  H12 MOL   177      -0.489  28.402   9.700  1.00  0.00           H    
ATOM   2458  H12 MOL   177       1.220  28.338  10.021  1.00  0.00           H    
ATOM   2459  H12 MOL   177       0.776  26.329  11.458  1.00  0.00           H    
ATOM   2460  H12 MOL   177      -0.907  26.138  10.665  1.00  0.00           H    
ATOM   2461  H12 MOL   177      -0.377  27.455  11.829  1.00  0.00           H    
ATOM   2462  H12 MOL   177       1.221  25.049   5.293  1.00  0.00           H    
ATOM   2463  H12 MOL   177      -0.148  25.973   6.276  1.00  0.00           H    
ATOM   2464  H12 MOL   177      -1.194  23.611   6.380  1.00  0.00           H    
ATOM   2465  H12 MOL   177       0.118  23.037   5.238  1.00  0.00           H    
ATOM   2466  H12 MOL   177      -1.039  24.274   4.790  1.00  0.00           H    
ATOM   2467  P12 MOL   178      24.199  13.145  20.853  1.00  0.00           P    
ATOM   2468  O12 MOL   178      24.039  14.705  20.747  1.00  0.00           O    
ATOM   2469  C12 MOL   178      24.918  15.655  20.266  1.00  0.00           C    
ATOM   2470  C12 MOL   178      24.276  16.916  19.925  1.00  0.00           C    
ATOM   2471  O12 MOL   178      23.872  12.592  22.170  1.00  0.00           O    
ATOM   2472  O12 MOL   178      25.730  12.812  20.390  1.00  0.00           O    
ATOM   2473  C12 MOL   178      26.215  11.492  20.730  1.00  0.00           C    
ATOM   2474  C12 MOL   178      25.531  10.366  20.111  1.00  0.00           C    
ATOM   2475  O12 MOL   178      23.224  12.614  19.761  1.00  0.00           O    
ATOM   2476  C12 MOL   178      23.067  13.106  18.433  1.00  0.00           C    
ATOM   2477  C12 MOL   178      24.266  13.005  17.611  1.00  0.00           C    
ATOM   2478  H12 MOL   178      25.388  15.250  19.390  1.00  0.00           H    
ATOM   2479  H12 MOL   178      25.744  15.791  21.068  1.00  0.00           H    
ATOM   2480  H12 MOL   178      23.468  16.616  19.266  1.00  0.00           H    
ATOM   2481  H12 MOL   178      24.933  17.573  19.326  1.00  0.00           H    
ATOM   2482  H12 MOL   178      23.931  17.586  20.705  1.00  0.00           H    
ATOM   2483  H12 MOL   178      26.019  11.376  21.855  1.00  0.00           H    
ATOM   2484  H12 MOL   178      27.278  11.498  20.494  1.00  0.00           H    
ATOM   2485  H12 MOL   178      26.344   9.666  19.766  1.00  0.00           H    
ATOM   2486  H12 MOL   178      24.913  10.718  19.269  1.00  0.00           H    
ATOM   2487  H12 MOL   178      24.859   9.878  20.855  1.00  0.00           H    
ATOM   2488  H12 MOL   178      22.771  14.225  18.640  1.00  0.00           H    
ATOM   2489  H12 MOL   178      22.213  12.512  18.015  1.00  0.00           H    
ATOM   2490  H12 MOL   178      24.646  11.997  17.485  1.00  0.00           H    
ATOM   2491  H12 MOL   178      25.088  13.647  17.945  1.00  0.00           H    
ATOM   2492  H12 MOL   178      23.862  13.318  16.644  1.00  0.00           H    
ATOM   2493  P12 MOL   179       5.802  17.943  19.220  1.00  0.00           P    
ATOM   2494  O12 MOL   179       4.324  17.986  19.836  1.00  0.00           O    
ATOM   2495  C12 MOL   179       3.782  16.870  20.517  1.00  0.00           C    
ATOM   2496  C12 MOL   179       2.487  17.178  21.077  1.00  0.00           C    
ATOM   2497  O12 MOL   179       6.043  16.535  18.859  1.00  0.00           O    
ATOM   2498  O12 MOL   179       6.851  18.696  20.211  1.00  0.00           O    
ATOM   2499  C12 MOL   179       6.592  19.167  21.572  1.00  0.00           C    
ATOM   2500  C12 MOL   179       6.870  18.076  22.537  1.00  0.00           C    
ATOM   2501  O12 MOL   179       5.920  18.868  17.883  1.00  0.00           O    
ATOM   2502  C12 MOL   179       5.334  20.152  17.926  1.00  0.00           C    
ATOM   2503  C12 MOL   179       5.900  21.057  16.958  1.00  0.00           C    
ATOM   2504  H12 MOL   179       4.482  16.508  21.241  1.00  0.00           H    
ATOM   2505  H12 MOL   179       3.560  16.089  19.733  1.00  0.00           H    
ATOM   2506  H12 MOL   179       2.104  18.026  20.496  1.00  0.00           H    
ATOM   2507  H12 MOL   179       2.677  17.506  22.124  1.00  0.00           H    
ATOM   2508  H12 MOL   179       1.825  16.347  20.929  1.00  0.00           H    
ATOM   2509  H12 MOL   179       5.592  19.552  21.655  1.00  0.00           H    
ATOM   2510  H12 MOL   179       7.223  20.033  21.871  1.00  0.00           H    
ATOM   2511  H12 MOL   179       7.884  17.695  22.402  1.00  0.00           H    
ATOM   2512  H12 MOL   179       6.050  17.345  22.284  1.00  0.00           H    
ATOM   2513  H12 MOL   179       6.768  18.556  23.562  1.00  0.00           H    
ATOM   2514  H12 MOL   179       5.411  20.719  18.859  1.00  0.00           H    
ATOM   2515  H12 MOL   179       4.248  19.923  17.719  1.00  0.00           H    
ATOM   2516  H12 MOL   179       6.898  20.872  17.101  1.00  0.00           H    
ATOM   2517  H12 MOL   179       5.591  22.116  17.124  1.00  0.00           H    
ATOM   2518  H12 MOL   179       5.494  20.766  15.983  1.00  0.00           H    
ATOM   2519  P12 MOL   180      22.830  30.675   9.394  1.00  0.00           P    
ATOM   2520  O12 MOL   180      23.813  31.743   8.763  1.00  0.00           O    
ATOM   2521  C12 MOL   180      24.778  32.358   9.538  1.00  0.00           C    
ATOM   2522  C12 MOL   180      25.979  31.454   9.700  1.00  0.00           C    
ATOM   2523  O12 MOL   180      22.774  30.837  10.856  1.00  0.00           O    
ATOM   2524  O12 MOL   180      23.457  29.176   9.083  1.00  0.00           O    
ATOM   2525  C12 MOL   180      23.874  28.775   7.754  1.00  0.00           C    
ATOM   2526  C12 MOL   180      22.744  28.109   7.034  1.00  0.00           C    
ATOM   2527  O12 MOL   180      21.411  30.693   8.701  1.00  0.00           O    
ATOM   2528  C12 MOL   180      20.352  29.899   9.251  1.00  0.00           C    
ATOM   2529  C12 MOL   180      19.252  29.884   8.317  1.00  0.00           C    
ATOM   2530  H12 MOL   180      24.370  32.802  10.511  1.00  0.00           H    
ATOM   2531  H12 MOL   180      25.256  33.196   8.982  1.00  0.00           H    
ATOM   2532  H12 MOL   180      25.758  30.542  10.229  1.00  0.00           H    
ATOM   2533  H12 MOL   180      26.729  32.035  10.309  1.00  0.00           H    
ATOM   2534  H13 MOL   180      26.348  31.284   8.746  1.00  0.00           H    
ATOM   2535  H13 MOL   180      24.750  28.011   7.913  1.00  0.00           H    
ATOM   2536  H13 MOL   180      24.281  29.711   7.316  1.00  0.00           H    
ATOM   2537  H13 MOL   180      23.065  27.718   6.052  1.00  0.00           H    
ATOM   2538  H13 MOL   180      21.954  28.846   6.888  1.00  0.00           H    
ATOM   2539  H13 MOL   180      22.398  27.298   7.706  1.00  0.00           H    
ATOM   2540  H13 MOL   180      20.044  30.362  10.176  1.00  0.00           H    
ATOM   2541  H13 MOL   180      20.581  28.837   9.513  1.00  0.00           H    
ATOM   2542  H13 MOL   180      19.349  29.260   7.442  1.00  0.00           H    
ATOM   2543  H13 MOL   180      19.043  30.886   7.918  1.00  0.00           H    
ATOM   2544  H13 MOL   180      18.345  29.541   8.823  1.00  0.00           H    
ATOM   2545  P13 MOL   181      17.003  25.401   0.769  1.00  0.00           P    
ATOM   2546  O13 MOL   181      15.566  25.871   1.264  1.00  0.00           O    
ATOM   2547  C13 MOL   181      14.622  24.915   1.845  1.00  0.00           C    
ATOM   2548  C13 MOL   181      13.253  25.417   2.168  1.00  0.00           C    
ATOM   2549  O13 MOL   181      17.181  24.025   1.262  1.00  0.00           O    
ATOM   2550  O13 MOL   181      18.149  26.319   1.435  1.00  0.00           O    
ATOM   2551  C13 MOL   181      18.551  26.086   2.825  1.00  0.00           C    
ATOM   2552  C13 MOL   181      19.732  26.872   3.195  1.00  0.00           C    
ATOM   2553  O13 MOL   181      17.073  25.451  -0.815  1.00  0.00           O    
ATOM   2554  C13 MOL   181      18.283  25.418  -1.474  1.00  0.00           C    
ATOM   2555  C13 MOL   181      18.312  25.609  -2.935  1.00  0.00           C    
ATOM   2556  H13 MOL   181      15.063  24.395   2.716  1.00  0.00           H    
ATOM   2557  H13 MOL   181      14.473  24.113   1.078  1.00  0.00           H    
ATOM   2558  H13 MOL   181      12.485  24.600   2.235  1.00  0.00           H    
ATOM   2559  H13 MOL   181      12.901  25.968   1.304  1.00  0.00           H    
ATOM   2560  H13 MOL   181      13.281  26.197   2.939  1.00  0.00           H    
ATOM   2561  H13 MOL   181      18.780  25.109   3.014  1.00  0.00           H    
ATOM   2562  H13 MOL   181      17.715  26.372   3.526  1.00  0.00           H    
ATOM   2563  H13 MOL   181      20.164  26.462   4.142  1.00  0.00           H    
ATOM   2564  H13 MOL   181      19.426  27.911   3.276  1.00  0.00           H    
ATOM   2565  H13 MOL   181      20.516  26.867   2.471  1.00  0.00           H    
ATOM   2566  H13 MOL   181      18.925  24.519  -1.146  1.00  0.00           H    
ATOM   2567  H13 MOL   181      18.862  26.305  -1.028  1.00  0.00           H    
ATOM   2568  H13 MOL   181      17.529  24.982  -3.332  1.00  0.00           H    
ATOM   2569  H13 MOL   181      19.285  25.350  -3.355  1.00  0.00           H    
ATOM   2570  H13 MOL   181      17.997  26.683  -3.111  1.00  0.00           H    
ATOM   2571  P14 MOL   182       2.862  20.395  26.514  1.00  0.00           P    
ATOM   2572  O14 MOL   182       2.568  18.962  25.995  1.00  0.00           O    
ATOM   2573  C14 MOL   182       1.658  18.080  26.629  1.00  0.00           C    
ATOM   2574  C14 MOL   182       0.387  18.544  27.156  1.00  0.00           C    
ATOM   2575  O14 MOL   182       1.726  21.098  25.895  1.00  0.00           O    
ATOM   2576  O14 MOL   182       4.261  20.866  25.894  1.00  0.00           O    
ATOM   2577  C14 MOL   182       4.840  20.691  24.605  1.00  0.00           C    
ATOM   2578  C14 MOL   182       3.711  20.660  23.662  1.00  0.00           C    
ATOM   2579  O14 MOL   182       2.768  20.289  28.047  1.00  0.00           O    
ATOM   2580  C14 MOL   182       3.918  20.610  28.854  1.00  0.00           C    
ATOM   2581  C14 MOL   182       3.579  21.858  29.447  1.00  0.00           C    
ATOM   2582  H14 MOL   182       2.233  17.532  27.393  1.00  0.00           H    
ATOM   2583  H14 MOL   182       1.520  17.226  25.938  1.00  0.00           H    
ATOM   2584  H14 MOL   182       0.559  19.242  27.960  1.00  0.00           H    
ATOM   2585  H14 MOL   182      -0.092  17.670  27.684  1.00  0.00           H    
ATOM   2586  H14 MOL   182      -0.380  18.904  26.473  1.00  0.00           H    
ATOM   2587  H14 MOL   182       5.267  19.654  24.535  1.00  0.00           H    
ATOM   2588  H14 MOL   182       5.502  21.526  24.484  1.00  0.00           H    
ATOM   2589  H14 MOL   182       3.164  21.666  23.627  1.00  0.00           H    
ATOM   2590  H14 MOL   182       2.965  19.909  24.088  1.00  0.00           H    
ATOM   2591  H14 MOL   182       3.836  20.396  22.599  1.00  0.00           H    
ATOM   2592  H14 MOL   182       4.819  20.656  28.246  1.00  0.00           H    
ATOM   2593  H14 MOL   182       4.148  19.835  29.562  1.00  0.00           H    
ATOM   2594  H14 MOL   182       3.115  22.640  28.765  1.00  0.00           H    
ATOM   2595  H14 MOL   182       4.419  22.367  29.933  1.00  0.00           H    
ATOM   2596  H14 MOL   182       2.787  21.631  30.233  1.00  0.00           H    
ATOM   2597  P15 MOL   183      11.943  22.164  13.090  1.00  0.00           P    
ATOM   2598  O15 MOL   183      11.952  22.326  11.521  1.00  0.00           O    
ATOM   2599  C15 MOL   183      11.921  23.545  10.791  1.00  0.00           C    
ATOM   2600  C15 MOL   183      13.191  23.851  10.193  1.00  0.00           C    
ATOM   2601  O15 MOL   183      13.251  21.873  13.696  1.00  0.00           O    
ATOM   2602  O15 MOL   183      10.830  21.108  13.500  1.00  0.00           O    
ATOM   2603  C15 MOL   183       9.526  21.181  12.971  1.00  0.00           C    
ATOM   2604  C15 MOL   183       9.312  20.766  11.602  1.00  0.00           C    
ATOM   2605  O15 MOL   183      11.486  23.566  13.675  1.00  0.00           O    
ATOM   2606  C15 MOL   183      10.946  23.881  14.907  1.00  0.00           C    
ATOM   2607  C15 MOL   183      10.238  25.150  15.181  1.00  0.00           C    
ATOM   2608  H15 MOL   183      11.707  24.413  11.376  1.00  0.00           H    
ATOM   2609  H15 MOL   183      11.188  23.477  10.010  1.00  0.00           H    
ATOM   2610  H15 MOL   183      13.894  24.272  10.901  1.00  0.00           H    
ATOM   2611  H15 MOL   183      13.104  24.632   9.460  1.00  0.00           H    
ATOM   2612  H15 MOL   183      13.735  23.009   9.801  1.00  0.00           H    
ATOM   2613  H15 MOL   183       9.136  22.203  13.136  1.00  0.00           H    
ATOM   2614  H15 MOL   183       8.918  20.510  13.658  1.00  0.00           H    
ATOM   2615  H15 MOL   183       9.916  19.907  11.294  1.00  0.00           H    
ATOM   2616  H15 MOL   183       9.603  21.638  10.879  1.00  0.00           H    
ATOM   2617  H15 MOL   183       8.238  20.510  11.354  1.00  0.00           H    
ATOM   2618  H15 MOL   183      11.768  23.717  15.637  1.00  0.00           H    
ATOM   2619  H15 MOL   183      10.278  23.022  15.258  1.00  0.00           H    
ATOM   2620  H15 MOL   183      10.036  25.299  16.303  1.00  0.00           H    
ATOM   2621  H15 MOL   183       9.298  25.177  14.672  1.00  0.00           H    
ATOM   2622  H15 MOL   183      10.843  25.993  14.939  1.00  0.00           H    
ATOM   2623  P15 MOL   184       2.547   9.149  24.682  1.00  0.00           P    
ATOM   2624  O15 MOL   184       1.753   7.857  24.174  1.00  0.00           O    
ATOM   2625  C15 MOL   184       1.084   7.952  22.861  1.00  0.00           C    
ATOM   2626  C15 MOL   184       1.208   6.753  22.019  1.00  0.00           C    
ATOM   2627  O15 MOL   184       2.433  10.324  23.776  1.00  0.00           O    
ATOM   2628  O15 MOL   184       4.112   8.934  24.611  1.00  0.00           O    
ATOM   2629  C15 MOL   184       4.905   9.315  25.712  1.00  0.00           C    
ATOM   2630  C15 MOL   184       5.715  10.494  25.464  1.00  0.00           C    
ATOM   2631  O15 MOL   184       2.087   9.619  26.153  1.00  0.00           O    
ATOM   2632  C15 MOL   184       1.932  10.977  26.604  1.00  0.00           C    
ATOM   2633  C15 MOL   184       1.267  10.995  27.922  1.00  0.00           C    
ATOM   2634  H15 MOL   184       1.540   8.800  22.316  1.00  0.00           H    
ATOM   2635  H15 MOL   184       0.041   8.102  23.030  1.00  0.00           H    
ATOM   2636  H15 MOL   184       2.170   6.324  22.325  1.00  0.00           H    
ATOM   2637  H15 MOL   184       1.265   6.957  20.952  1.00  0.00           H    
ATOM   2638  H15 MOL   184       0.313   6.156  22.122  1.00  0.00           H    
ATOM   2639  H15 MOL   184       5.517   8.408  25.960  1.00  0.00           H    
ATOM   2640  H15 MOL   184       4.235   9.504  26.618  1.00  0.00           H    
ATOM   2641  H15 MOL   184       6.272  10.435  24.558  1.00  0.00           H    
ATOM   2642  H15 MOL   184       6.310  10.851  26.388  1.00  0.00           H    
ATOM   2643  H15 MOL   184       4.956  11.309  25.352  1.00  0.00           H    
ATOM   2644  H15 MOL   184       1.295  11.408  25.851  1.00  0.00           H    
ATOM   2645  H15 MOL   184       2.855  11.601  26.691  1.00  0.00           H    
ATOM   2646  H15 MOL   184       1.842  11.466  28.757  1.00  0.00           H    
ATOM   2647  H15 MOL   184       0.995   9.938  28.113  1.00  0.00           H    
ATOM   2648  H15 MOL   184       0.316  11.560  28.010  1.00  0.00           H    
ATOM   2649  P16 MOL   185      15.412  20.751  16.896  1.00  0.00           P    
ATOM   2650  O16 MOL   185      16.943  20.964  17.152  1.00  0.00           O    
ATOM   2651  C16 MOL   185      17.972  21.404  16.209  1.00  0.00           C    
ATOM   2652  C16 MOL   185      19.274  21.084  16.725  1.00  0.00           C    
ATOM   2653  O16 MOL   185      15.352  20.612  15.447  1.00  0.00           O    
ATOM   2654  O16 MOL   185      14.531  22.043  17.277  1.00  0.00           O    
ATOM   2655  C16 MOL   185      14.909  23.302  17.859  1.00  0.00           C    
ATOM   2656  C16 MOL   185      13.735  24.184  17.945  1.00  0.00           C    
ATOM   2657  O16 MOL   185      14.973  19.540  17.897  1.00  0.00           O    
ATOM   2658  C16 MOL   185      15.724  18.287  18.025  1.00  0.00           C    
ATOM   2659  C16 MOL   185      15.303  17.426  19.105  1.00  0.00           C    
ATOM   2660  H16 MOL   185      17.884  22.491  16.036  1.00  0.00           H    
ATOM   2661  H16 MOL   185      17.817  20.828  15.233  1.00  0.00           H    
ATOM   2662  H16 MOL   185      19.451  21.614  17.629  1.00  0.00           H    
ATOM   2663  H16 MOL   185      20.206  21.133  16.092  1.00  0.00           H    
ATOM   2664  H16 MOL   185      19.142  20.016  17.137  1.00  0.00           H    
ATOM   2665  H16 MOL   185      15.592  23.837  17.146  1.00  0.00           H    
ATOM   2666  H16 MOL   185      15.374  23.106  18.837  1.00  0.00           H    
ATOM   2667  H16 MOL   185      13.345  24.413  16.925  1.00  0.00           H    
ATOM   2668  H16 MOL   185      13.763  25.135  18.503  1.00  0.00           H    
ATOM   2669  H16 MOL   185      12.912  23.576  18.323  1.00  0.00           H    
ATOM   2670  H16 MOL   185      16.742  18.509  17.965  1.00  0.00           H    
ATOM   2671  H16 MOL   185      15.540  17.777  16.998  1.00  0.00           H    
ATOM   2672  H16 MOL   185      16.010  16.569  19.170  1.00  0.00           H    
ATOM   2673  H16 MOL   185      14.226  17.041  18.962  1.00  0.00           H    
ATOM   2674  H16 MOL   185      15.470  17.927  20.051  1.00  0.00           H    
ATOM   2675  P17 MOL   186       7.960  12.358  11.431  1.00  0.00           P    
ATOM   2676  O17 MOL   186       7.951  13.077   9.991  1.00  0.00           O    
ATOM   2677  C17 MOL   186       6.830  13.283   9.167  1.00  0.00           C    
ATOM   2678  C17 MOL   186       6.800  12.158   8.199  1.00  0.00           C    
ATOM   2679  O17 MOL   186       9.018  12.986  12.266  1.00  0.00           O    
ATOM   2680  O17 MOL   186       8.182  10.852  11.064  1.00  0.00           O    
ATOM   2681  C17 MOL   186       9.324  10.063  10.596  1.00  0.00           C    
ATOM   2682  C17 MOL   186      10.023  10.548   9.453  1.00  0.00           C    
ATOM   2683  O17 MOL   186       6.495  12.557  11.973  1.00  0.00           O    
ATOM   2684  C17 MOL   186       6.136  13.730  12.710  1.00  0.00           C    
ATOM   2685  C17 MOL   186       4.802  13.539  13.246  1.00  0.00           C    
ATOM   2686  H17 MOL   186       7.173  14.084   8.576  1.00  0.00           H    
ATOM   2687  H17 MOL   186       5.933  13.578   9.756  1.00  0.00           H    
ATOM   2688  H17 MOL   186       6.055  12.460   7.450  1.00  0.00           H    
ATOM   2689  H17 MOL   186       6.325  11.247   8.653  1.00  0.00           H    
ATOM   2690  H17 MOL   186       7.816  11.909   7.818  1.00  0.00           H    
ATOM   2691  H17 MOL   186       8.979   9.018  10.535  1.00  0.00           H    
ATOM   2692  H17 MOL   186       9.975  10.073  11.449  1.00  0.00           H    
ATOM   2693  H17 MOL   186      10.423  11.589   9.730  1.00  0.00           H    
ATOM   2694  H17 MOL   186       9.378  10.744   8.541  1.00  0.00           H    
ATOM   2695  H17 MOL   186      10.877   9.901   9.190  1.00  0.00           H    
ATOM   2696  H17 MOL   186       6.128  14.601  12.058  1.00  0.00           H    
ATOM   2697  H17 MOL   186       6.887  13.865  13.601  1.00  0.00           H    
ATOM   2698  H17 MOL   186       4.559  14.311  13.964  1.00  0.00           H    
ATOM   2699  H17 MOL   186       4.751  12.625  13.860  1.00  0.00           H    
ATOM   2700  H17 MOL   186       4.036  13.443  12.420  1.00  0.00           H    
ATOM   2701  P18 MOL   187      21.296  15.365  23.555  1.00  0.00           P    
ATOM   2702  O18 MOL   187      20.450  15.877  22.309  1.00  0.00           O    
ATOM   2703  C18 MOL   187      20.890  15.824  20.968  1.00  0.00           C    
ATOM   2704  C18 MOL   187      19.811  16.249  20.062  1.00  0.00           C    
ATOM   2705  O18 MOL   187      21.858  14.037  23.403  1.00  0.00           O    
ATOM   2706  O18 MOL   187      20.322  15.583  24.845  1.00  0.00           O    
ATOM   2707  C18 MOL   187      20.712  15.293  26.218  1.00  0.00           C    
ATOM   2708  C18 MOL   187      19.608  15.656  27.063  1.00  0.00           C    
ATOM   2709  O18 MOL   187      22.565  16.269  23.806  1.00  0.00           O    
ATOM   2710  C18 MOL   187      22.821  17.511  24.507  1.00  0.00           C    
ATOM   2711  C18 MOL   187      22.194  18.647  23.844  1.00  0.00           C    
ATOM   2712  H18 MOL   187      21.213  14.748  20.636  1.00  0.00           H    
ATOM   2713  H18 MOL   187      21.753  16.497  20.800  1.00  0.00           H    
ATOM   2714  H18 MOL   187      19.611  17.246  20.423  1.00  0.00           H    
ATOM   2715  H18 MOL   187      18.935  15.632  20.361  1.00  0.00           H    
ATOM   2716  H18 MOL   187      20.155  16.141  19.037  1.00  0.00           H    
ATOM   2717  H18 MOL   187      21.625  15.814  26.424  1.00  0.00           H    
ATOM   2718  H18 MOL   187      20.819  14.235  26.212  1.00  0.00           H    
ATOM   2719  H18 MOL   187      19.299  16.691  26.769  1.00  0.00           H    
ATOM   2720  H18 MOL   187      19.721  15.617  28.124  1.00  0.00           H    
ATOM   2721  H18 MOL   187      18.815  14.998  26.776  1.00  0.00           H    
ATOM   2722  H18 MOL   187      23.919  17.591  24.638  1.00  0.00           H    
ATOM   2723  H18 MOL   187      22.406  17.396  25.471  1.00  0.00           H    
ATOM   2724  H18 MOL   187      22.426  19.682  24.334  1.00  0.00           H    
ATOM   2725  H18 MOL   187      21.132  18.536  23.839  1.00  0.00           H    
ATOM   2726  H18 MOL   187      22.599  18.664  22.856  1.00  0.00           H    
ATOM   2727  P18 MOL   188      16.065   3.575  26.708  1.00  0.00           P    
ATOM   2728  O18 MOL   188      17.122   3.264  25.562  1.00  0.00           O    
ATOM   2729  C18 MOL   188      16.763   2.640  24.369  1.00  0.00           C    
ATOM   2730  C18 MOL   188      17.229   1.252  24.439  1.00  0.00           C    
ATOM   2731  O18 MOL   188      15.772   2.288  27.399  1.00  0.00           O    
ATOM   2732  O18 MOL   188      14.639   4.152  26.238  1.00  0.00           O    
ATOM   2733  C18 MOL   188      13.791   4.819  27.213  1.00  0.00           C    
ATOM   2734  C18 MOL   188      13.073   3.985  28.174  1.00  0.00           C    
ATOM   2735  O18 MOL   188      16.707   4.636  27.655  1.00  0.00           O    
ATOM   2736  C18 MOL   188      16.948   6.035  27.230  1.00  0.00           C    
ATOM   2737  C18 MOL   188      18.152   6.564  27.915  1.00  0.00           C    
ATOM   2738  H18 MOL   188      17.258   3.167  23.526  1.00  0.00           H    
ATOM   2739  H18 MOL   188      15.638   2.469  24.180  1.00  0.00           H    
ATOM   2740  H18 MOL   188      18.278   1.237  24.706  1.00  0.00           H    
ATOM   2741  H18 MOL   188      17.165   0.677  23.513  1.00  0.00           H    
ATOM   2742  H18 MOL   188      16.609   0.699  25.173  1.00  0.00           H    
ATOM   2743  H18 MOL   188      13.100   5.400  26.597  1.00  0.00           H    
ATOM   2744  H18 MOL   188      14.435   5.425  27.852  1.00  0.00           H    
ATOM   2745  H18 MOL   188      12.315   4.557  28.611  1.00  0.00           H    
ATOM   2746  H18 MOL   188      13.686   3.484  28.905  1.00  0.00           H    
ATOM   2747  H18 MOL   188      12.608   3.093  27.728  1.00  0.00           H    
ATOM   2748  H18 MOL   188      16.122   6.697  27.359  1.00  0.00           H    
ATOM   2749  H18 MOL   188      17.127   5.996  26.146  1.00  0.00           H    
ATOM   2750  H18 MOL   188      18.856   5.734  27.977  1.00  0.00           H    
ATOM   2751  H18 MOL   188      17.762   6.735  28.996  1.00  0.00           H    
ATOM   2752  H18 MOL   188      18.638   7.486  27.561  1.00  0.00           H    
ATOM   2753 Cl21 MOL   189       6.679  25.892  27.714  1.00  0.00          Cl    
ATOM   2754  C21 MOL   189       8.322  26.539  27.512  1.00  0.00           C    
ATOM   2755  C21 MOL   189       8.728  26.888  26.040  1.00  0.00           C    
ATOM   2756  C21 MOL   189      10.188  27.439  25.996  1.00  0.00           C    
ATOM   2757  C21 MOL   189      10.605  28.069  24.647  1.00  0.00           C    
ATOM   2758 Cl21 MOL   189      12.376  28.307  24.687  1.00  0.00          Cl    
ATOM   2759  H21 MOL   189       9.036  25.670  27.702  1.00  0.00           H    
ATOM   2760  H21 MOL   189       8.623  27.333  28.192  1.00  0.00           H    
ATOM   2761  H21 MOL   189       8.111  27.664  25.535  1.00  0.00           H    
ATOM   2762  H21 MOL   189       8.704  26.038  25.400  1.00  0.00           H    
ATOM   2763  H21 MOL   189      10.922  26.507  26.234  1.00  0.00           H    
ATOM   2764  H21 MOL   189      10.413  28.197  26.743  1.00  0.00           H    
ATOM   2765  H21 MOL   189      10.089  29.051  24.585  1.00  0.00           H    
ATOM   2766  H21 MOL   189      10.348  27.521  23.747  1.00  0.00           H    
ATOM   2767 Cl22 MOL   190      13.132  23.977   5.077  1.00  0.00          Cl    
ATOM   2768  C22 MOL   190      13.850  24.843   6.408  1.00  0.00           C    
ATOM   2769  C22 MOL   190      15.002  25.766   6.031  1.00  0.00           C    
ATOM   2770  C22 MOL   190      15.554  26.433   7.316  1.00  0.00           C    
ATOM   2771  C22 MOL   190      16.812  27.300   7.213  1.00  0.00           C    
ATOM   2772 Cl22 MOL   190      18.292  26.481   6.563  1.00  0.00          Cl    
ATOM   2773  H22 MOL   190      14.137  24.051   7.104  1.00  0.00           H    
ATOM   2774  H22 MOL   190      13.048  25.419   6.826  1.00  0.00           H    
ATOM   2775  H22 MOL   190      14.654  26.549   5.328  1.00  0.00           H    
ATOM   2776  H22 MOL   190      15.796  25.153   5.707  1.00  0.00           H    
ATOM   2777  H22 MOL   190      15.788  25.585   8.013  1.00  0.00           H    
ATOM   2778  H22 MOL   190      14.745  26.982   7.777  1.00  0.00           H    
ATOM   2779  H22 MOL   190      17.089  27.661   8.265  1.00  0.00           H    
ATOM   2780  H22 MOL   190      16.582  28.097   6.561  1.00  0.00           H    
ATOM   2781 Cl24 MOL   191      23.390   8.062  18.121  1.00  0.00          Cl    
ATOM   2782  C24 MOL   191      21.970   8.934  18.708  1.00  0.00           C    
ATOM   2783  C24 MOL   191      20.812   8.019  18.969  1.00  0.00           C    
ATOM   2784  C24 MOL   191      19.572   9.028  19.216  1.00  0.00           C    
ATOM   2785  C24 MOL   191      18.166   8.471  19.142  1.00  0.00           C    
ATOM   2786 Cl24 MOL   191      16.927   9.635  19.597  1.00  0.00          Cl    
ATOM   2787  H24 MOL   191      21.707   9.718  17.891  1.00  0.00           H    
ATOM   2788  H25 MOL   191      22.213   9.470  19.630  1.00  0.00           H    
ATOM   2789  H25 MOL   191      21.205   7.330  19.807  1.00  0.00           H    
ATOM   2790  H25 MOL   191      20.667   7.383  18.086  1.00  0.00           H    
ATOM   2791  H25 MOL   191      19.700   9.715  18.394  1.00  0.00           H    
ATOM   2792  H25 MOL   191      19.722   9.578  20.139  1.00  0.00           H    
ATOM   2793  H25 MOL   191      18.057   7.529  19.840  1.00  0.00           H    
ATOM   2794  H25 MOL   191      17.876   8.068  18.150  1.00  0.00           H    
ATOM   2795 Cl25 MOL   192       2.365  13.131  24.074  1.00  0.00          Cl    
ATOM   2796  C25 MOL   192       3.214  14.661  24.122  1.00  0.00           C    
ATOM   2797  C25 MOL   192       3.780  14.879  25.524  1.00  0.00           C    
ATOM   2798  C25 MOL   192       4.639  16.207  25.624  1.00  0.00           C    
ATOM   2799  C25 MOL   192       5.184  16.447  27.048  1.00  0.00           C    
ATOM   2800 Cl25 MOL   192       5.654  18.174  27.131  1.00  0.00          Cl    
ATOM   2801  H25 MOL   192       2.504  15.417  23.824  1.00  0.00           H    
ATOM   2802  H25 MOL   192       3.911  14.626  23.276  1.00  0.00           H    
ATOM   2803  H25 MOL   192       4.398  14.062  25.871  1.00  0.00           H    
ATOM   2804  H25 MOL   192       2.933  14.931  26.268  1.00  0.00           H    
ATOM   2805  H25 MOL   192       3.839  16.962  25.396  1.00  0.00           H    
ATOM   2806  H25 MOL   192       5.437  16.075  24.955  1.00  0.00           H    
ATOM   2807  H25 MOL   192       6.087  15.846  27.209  1.00  0.00           H    
ATOM   2808  H25 MOL   192       4.428  16.275  27.838  1.00  0.00           H    
ATOM   2809 Li20 MOL   193       9.891  19.772   0.423  1.00  0.00          Li1+  
ATOM   2810  P79 MOL   194       7.090  27.241   1.148  1.00  0.00           P    
ATOM   2811  O79 MOL   194       5.699  26.835   0.436  1.00  0.00           O    
ATOM   2812  C79 MOL   194       4.508  27.508   0.262  1.00  0.00           C    
ATOM   2813  C79 MOL   194       4.914  28.709  -0.466  1.00  0.00           C    
ATOM   2814  O79 MOL   194       6.925  28.363   2.041  1.00  0.00           O    
ATOM   2815  O79 MOL   194       8.260  27.739   0.210  1.00  0.00           O    
ATOM   2816  C79 MOL   194       9.023  26.833  -0.614  1.00  0.00           C    
ATOM   2817  C79 MOL   194       8.181  25.987  -1.510  1.00  0.00           C    
ATOM   2818  O79 MOL   194       7.604  25.817   1.826  1.00  0.00           O    
ATOM   2819  C80 MOL   194       8.531  25.844   2.907  1.00  0.00           C    
ATOM   2820  C80 MOL   194       9.799  26.484   2.677  1.00  0.00           C    
ATOM   2821 2H80 MOL   194       4.105  27.746   1.232  1.00  0.00           H    
ATOM   2822 3H80 MOL   194       3.766  26.954  -0.358  1.00  0.00           H    
ATOM   2823 4H80 MOL   194       5.301  29.511   0.222  1.00  0.00           H    
ATOM   2824 5H80 MOL   194       4.143  29.227  -1.056  1.00  0.00           H    
ATOM   2825 6H80 MOL   194       5.817  28.402  -1.053  1.00  0.00           H    
ATOM   2826 7H80 MOL   194       9.707  26.238   0.016  1.00  0.00           H    
ATOM   2827 8H80 MOL   194       9.656  27.473  -1.190  1.00  0.00           H    
ATOM   2828 9H80 MOL   194       7.544  25.138  -1.234  1.00  0.00           H    
ATOM   2829 0H81 MOL   194       8.688  25.755  -2.488  1.00  0.00           H    
ATOM   2830 1H81 MOL   194       7.431  26.701  -1.813  1.00  0.00           H    
ATOM   2831 2H81 MOL   194       8.695  24.788   3.168  1.00  0.00           H    
ATOM   2832 3H81 MOL   194       8.126  26.445   3.793  1.00  0.00           H    
ATOM   2833 4H81 MOL   194       9.731  27.468   2.261  1.00  0.00           H    
ATOM   2834 5H81 MOL   194      10.462  25.969   1.895  1.00  0.00           H    
ATOM   2835 6H81 MOL   194      10.258  26.556   3.663  1.00  0.00           H    
ATOM   2836  P15 MOL   195       8.844  32.238   2.352  1.00  0.00           P    
ATOM   2837  O15 MOL   195      10.316  32.284   1.630  1.00  0.00           O    
ATOM   2838  C15 MOL   195      10.844  31.270   0.814  1.00  0.00           C    
ATOM   2839  C15 MOL   195      12.228  31.596   0.423  1.00  0.00           C    
ATOM   2840  O15 MOL   195       8.640  31.048   3.195  1.00  0.00           O    
ATOM   2841  O15 MOL   195       7.591  32.064   1.352  1.00  0.00           O    
ATOM   2842  C15 MOL   195       7.689  32.550  -0.019  1.00  0.00           C    
ATOM   2843  C15 MOL   195       6.356  32.455  -0.575  1.00  0.00           C    
ATOM   2844  O15 MOL   195       8.604  33.583   3.148  1.00  0.00           O    
ATOM   2845  C15 MOL   195       9.663  34.510   3.247  1.00  0.00           C    
ATOM   2846  C15 MOL   195       9.877  35.314   2.071  1.00  0.00           C    
ATOM   2847  H15 MOL   195      10.210  31.099  -0.121  1.00  0.00           H    
ATOM   2848  H15 MOL   195      10.688  30.231   1.295  1.00  0.00           H    
ATOM   2849  H15 MOL   195      12.101  32.431  -0.226  1.00  0.00           H    
ATOM   2850  H15 MOL   195      12.634  30.814  -0.227  1.00  0.00           H    
ATOM   2851  H15 MOL   195      12.858  31.834   1.317  1.00  0.00           H    
ATOM   2852  H15 MOL   195       8.414  31.928  -0.582  1.00  0.00           H    
ATOM   2853  H15 MOL   195       7.981  33.562   0.068  1.00  0.00           H    
ATOM   2854  H15 MOL   195       6.440  32.629  -1.639  1.00  0.00           H    
ATOM   2855  H15 MOL   195       5.760  33.334  -0.291  1.00  0.00           H    
ATOM   2856  H15 MOL   195       5.922  31.473  -0.281  1.00  0.00           H    
ATOM   2857  H15 MOL   195      10.568  33.877   3.452  1.00  0.00           H    
ATOM   2858  H15 MOL   195       9.360  35.102   4.090  1.00  0.00           H    
ATOM   2859  H15 MOL   195      10.608  36.190   2.136  1.00  0.00           H    
ATOM   2860  H15 MOL   195       8.904  35.866   1.794  1.00  0.00           H    
ATOM   2861  H15 MOL   195      10.268  34.741   1.253  1.00  0.00           H    
ATOM   2862 Li19 MOL   196      17.446   0.300  32.588  1.00  0.00          Li1+  
ATOM   2863 Li28 MOL   197       9.608   2.986  26.612  1.00  0.00          Li1+  
ATOM   2864  F12 MOL   198       8.475   3.821  22.585  1.00  0.00           F    
ATOM   2865  S12 MOL   198       8.772   4.492  24.053  1.00  0.00           S    
ATOM   2866  N12 MOL   198      10.286   4.832  23.785  1.00  0.00           N1-  
ATOM   2867  S12 MOL   198      11.374   3.635  24.152  1.00  0.00           S    
ATOM   2868  F12 MOL   198      10.758   2.609  23.101  1.00  0.00           F    
ATOM   2869  O12 MOL   198       8.127   5.791  24.182  1.00  0.00           O    
ATOM   2870  O12 MOL   198       8.588   3.453  25.098  1.00  0.00           O    
ATOM   2871  O12 MOL   198      12.680   4.152  23.690  1.00  0.00           O    
ATOM   2872  O13 MOL   198      11.123   3.299  25.537  1.00  0.00           O    
ATOM   2873  P47 MOL   199      18.106   3.327  31.153  1.00  0.00           P    
ATOM   2874  O48 MOL   199      18.378   3.292  29.652  1.00  0.00           O    
ATOM   2875  C48 MOL   199      18.790   2.157  28.861  1.00  0.00           C    
ATOM   2876  C48 MOL   199      19.588   2.387  27.691  1.00  0.00           C    
ATOM   2877  O48 MOL   199      17.674   2.036  31.576  1.00  0.00           O    
ATOM   2878  O48 MOL   199      16.861   4.274  31.363  1.00  0.00           O    
ATOM   2879  C48 MOL   199      15.573   4.153  30.713  1.00  0.00           C    
ATOM   2880  C48 MOL   199      14.881   5.473  30.655  1.00  0.00           C    
ATOM   2881  O48 MOL   199      19.397   3.823  31.924  1.00  0.00           O    
ATOM   2882  C48 MOL   199      20.363   4.828  31.696  1.00  0.00           C    
ATOM   2883  C48 MOL   199      19.788   5.971  31.004  1.00  0.00           C    
ATOM   2884 0H49 MOL   199      17.827   1.648  28.636  1.00  0.00           H    
ATOM   2885 1H49 MOL   199      19.283   1.393  29.506  1.00  0.00           H    
ATOM   2886 2H49 MOL   199      20.547   2.845  27.890  1.00  0.00           H    
ATOM   2887 3H49 MOL   199      19.202   3.088  26.944  1.00  0.00           H    
ATOM   2888 4H49 MOL   199      19.787   1.424  27.159  1.00  0.00           H    
ATOM   2889 5H49 MOL   199      15.077   3.265  31.222  1.00  0.00           H    
ATOM   2890 6H49 MOL   199      15.814   3.837  29.704  1.00  0.00           H    
ATOM   2891 7H49 MOL   199      14.383   5.768  31.608  1.00  0.00           H    
ATOM   2892 8H49 MOL   199      14.091   5.488  29.890  1.00  0.00           H    
ATOM   2893 9H49 MOL   199      15.619   6.213  30.247  1.00  0.00           H    
ATOM   2894 0H50 MOL   199      21.214   4.372  31.118  1.00  0.00           H    
ATOM   2895 1H50 MOL   199      20.737   5.114  32.696  1.00  0.00           H    
ATOM   2896 2H50 MOL   199      20.493   6.833  30.895  1.00  0.00           H    
ATOM   2897 3H50 MOL   199      18.995   6.431  31.592  1.00  0.00           H    
ATOM   2898 4H50 MOL   199      19.399   5.628  30.015  1.00  0.00           H    
ATOM   2899  P66 MOL   200      15.007   7.838  11.059  1.00  0.00           P    
ATOM   2900  O66 MOL   200      16.552   7.843  10.517  1.00  0.00           O    
ATOM   2901  C66 MOL   200      17.604   8.788  10.977  1.00  0.00           C    
ATOM   2902  C66 MOL   200      18.672   8.803  10.048  1.00  0.00           C    
ATOM   2903  O66 MOL   200      14.734   9.116  11.757  1.00  0.00           O    
ATOM   2904  O66 MOL   200      14.852   6.555  12.060  1.00  0.00           O    
ATOM   2905  C66 MOL   200      14.911   5.198  11.532  1.00  0.00           C    
ATOM   2906  C66 MOL   200      16.114   4.909  10.780  1.00  0.00           C    
ATOM   2907  O66 MOL   200      14.165   7.489   9.766  1.00  0.00           O    
ATOM   2908  C67 MOL   200      14.096   8.624   8.848  1.00  0.00           C    
ATOM   2909  C67 MOL   200      13.171   8.424   7.737  1.00  0.00           C    
ATOM   2910 2H67 MOL   200      18.109   8.309  11.793  1.00  0.00           H    
ATOM   2911 3H67 MOL   200      17.196   9.723  11.298  1.00  0.00           H    
ATOM   2912 4H67 MOL   200      19.054   7.729   9.996  1.00  0.00           H    
ATOM   2913 5H67 MOL   200      19.457   9.491  10.363  1.00  0.00           H    
ATOM   2914 6H67 MOL   200      18.339   9.111   9.008  1.00  0.00           H    
ATOM   2915 7H67 MOL   200      14.054   5.034  10.889  1.00  0.00           H    
ATOM   2916 8H67 MOL   200      14.700   4.538  12.374  1.00  0.00           H    
ATOM   2917 9H67 MOL   200      15.945   3.945  10.235  1.00  0.00           H    
ATOM   2918 0H68 MOL   200      17.089   4.956  11.369  1.00  0.00           H    
ATOM   2919 1H68 MOL   200      16.102   5.574   9.905  1.00  0.00           H    
ATOM   2920 2H68 MOL   200      15.100   8.704   8.351  1.00  0.00           H    
ATOM   2921 3H68 MOL   200      13.856   9.520   9.420  1.00  0.00           H    
ATOM   2922 4H68 MOL   200      12.343   7.873   8.073  1.00  0.00           H    
ATOM   2923 5H68 MOL   200      13.708   7.775   6.957  1.00  0.00           H    
ATOM   2924 6H68 MOL   200      12.956   9.351   7.150  1.00  0.00           H    
ATOM   2925 Li8  MOL   201       2.488  11.397  22.290  1.00  0.00          Li1+  
ATOM   2926 Li9  MOL   202       6.589  17.954  12.890  1.00  0.00          Li1+  
ATOM   2927 Li17 MOL   203       2.763  26.165  20.699  1.00  0.00          Li1+  
ATOM   2928 Li27 MOL   204       1.670  21.610  17.153  1.00  0.00          Li1+  
ATOM   2929 Li31 MOL   205       4.750  26.745   8.158  1.00  0.00          Li1+  
ATOM   2930 Li37 MOL   206       6.957  29.788   3.350  1.00  0.00          Li1+  
ATOM   2931  F21 MOL   207       6.409  32.052   5.996  1.00  0.00           F    
ATOM   2932  S21 MOL   207       5.226  31.342   5.201  1.00  0.00           S    
ATOM   2933  N21 MOL   207       5.166  30.040   6.268  1.00  0.00           N1-  
ATOM   2934  S21 MOL   207       5.778  28.609   5.977  1.00  0.00           S    
ATOM   2935  F21 MOL   207       4.406  28.274   5.252  1.00  0.00           F    
ATOM   2936  O21 MOL   207       4.009  32.084   5.212  1.00  0.00           O    
ATOM   2937  O21 MOL   207       5.799  30.898   3.926  1.00  0.00           O    
ATOM   2938  O21 MOL   207       6.850  28.661   5.001  1.00  0.00           O    
ATOM   2939  O22 MOL   207       5.855  27.927   7.248  1.00  0.00           O    
ATOM   2940  P40 MOL   208       5.641  24.270   6.015  1.00  0.00           P    
ATOM   2941  O40 MOL   208       5.519  25.267   4.767  1.00  0.00           O    
ATOM   2942  C40 MOL   208       4.367  25.280   3.969  1.00  0.00           C    
ATOM   2943  C40 MOL   208       4.220  24.298   2.882  1.00  0.00           C    
ATOM   2944  O40 MOL   208       5.107  25.134   7.038  1.00  0.00           O    
ATOM   2945  O40 MOL   208       7.211  23.922   6.437  1.00  0.00           O    
ATOM   2946  C40 MOL   208       8.214  24.828   6.876  1.00  0.00           C    
ATOM   2947  C40 MOL   208       9.438  24.177   7.267  1.00  0.00           C    
ATOM   2948  O40 MOL   208       4.831  22.862   5.738  1.00  0.00           O    
ATOM   2949  C41 MOL   208       3.642  22.416   6.392  1.00  0.00           C    
ATOM   2950  C41 MOL   208       3.112  21.191   5.824  1.00  0.00           C    
ATOM   2951 2H41 MOL   208       4.242  26.288   3.491  1.00  0.00           H    
ATOM   2952 3H41 MOL   208       3.396  25.225   4.608  1.00  0.00           H    
ATOM   2953 4H41 MOL   208       5.077  24.457   2.179  1.00  0.00           H    
ATOM   2954 5H41 MOL   208       3.208  24.586   2.481  1.00  0.00           H    
ATOM   2955 6H41 MOL   208       4.000  23.237   3.104  1.00  0.00           H    
ATOM   2956 7H41 MOL   208       7.725  25.414   7.645  1.00  0.00           H    
ATOM   2957 8H41 MOL   208       8.419  25.592   6.062  1.00  0.00           H    
ATOM   2958 9H41 MOL   208      10.145  24.903   7.622  1.00  0.00           H    
ATOM   2959 0H42 MOL   208       9.874  23.638   6.424  1.00  0.00           H    
ATOM   2960 1H42 MOL   208       9.291  23.441   8.038  1.00  0.00           H    
ATOM   2961 2H42 MOL   208       2.867  23.181   6.405  1.00  0.00           H    
ATOM   2962 3H42 MOL   208       3.979  22.212   7.431  1.00  0.00           H    
ATOM   2963 4H42 MOL   208       3.828  20.383   5.796  1.00  0.00           H    
ATOM   2964 5H42 MOL   208       2.857  21.527   4.749  1.00  0.00           H    
ATOM   2965 6H42 MOL   208       2.146  20.903   6.352  1.00  0.00           H    
ATOM   2966 Li25 MOL   209      29.920  21.682  21.094  1.00  0.00          Li1+  
ATOM   2967 Li35 MOL   210      29.545  18.405  23.742  1.00  0.00          Li1+  
ATOM   2968  F22 MOL   211      32.353  17.391  21.368  1.00  0.00           F    
ATOM   2969  S22 MOL   211      32.074  16.992  22.947  1.00  0.00           S    
ATOM   2970  N22 MOL   211      32.694  18.356  23.662  1.00  0.00           N1-  
ATOM   2971  S22 MOL   211      32.517  19.813  22.924  1.00  0.00           S    
ATOM   2972  F22 MOL   211      33.680  19.737  21.852  1.00  0.00           F    
ATOM   2973  O22 MOL   211      30.621  16.962  23.304  1.00  0.00           O    
ATOM   2974  O22 MOL   211      32.941  15.842  23.333  1.00  0.00           O    
ATOM   2975  O22 MOL   211      31.245  19.814  22.206  1.00  0.00           O    
ATOM   2976  O22 MOL   211      32.829  20.883  23.864  1.00  0.00           O    
ATOM   2977  F35 MOL   212      25.305  32.949  14.401  1.00  0.00           F    
ATOM   2978  S35 MOL   212      25.855  31.490  13.973  1.00  0.00           S    
ATOM   2979  N35 MOL   212      25.652  30.657  15.362  1.00  0.00           N1-  
ATOM   2980  S35 MOL   212      24.310  30.968  16.122  1.00  0.00           S    
ATOM   2981  F36 MOL   212      24.713  32.447  16.660  1.00  0.00           F    
ATOM   2982  O36 MOL   212      24.943  30.878  13.002  1.00  0.00           O    
ATOM   2983  O36 MOL   212      27.292  31.517  13.797  1.00  0.00           O    
ATOM   2984  O36 MOL   212      23.218  30.897  15.158  1.00  0.00           O    
ATOM   2985  O36 MOL   212      24.268  30.297  17.414  1.00  0.00           O    
ATOM   2986  P11 MOL   213       4.392  29.055  10.792  1.00  0.00           P    
ATOM   2987  O11 MOL   213       3.022  29.880  10.930  1.00  0.00           O    
ATOM   2988  C11 MOL   213       2.822  30.857  11.945  1.00  0.00           C    
ATOM   2989  C11 MOL   213       1.560  31.528  11.845  1.00  0.00           C    
ATOM   2990  O11 MOL   213       4.333  28.139   9.599  1.00  0.00           O    
ATOM   2991  O11 MOL   213       4.484  28.138  12.112  1.00  0.00           O    
ATOM   2992  C11 MOL   213       3.430  27.189  12.411  1.00  0.00           C    
ATOM   2993  C11 MOL   213       3.586  26.636  13.744  1.00  0.00           C    
ATOM   2994  O11 MOL   213       5.731  29.976  11.028  1.00  0.00           O    
ATOM   2995  C11 MOL   213       7.040  29.584  10.634  1.00  0.00           C    
ATOM   2996  C11 MOL   213       8.145  30.261  11.372  1.00  0.00           C    
ATOM   2997  H11 MOL   213       3.608  31.633  11.918  1.00  0.00           H    
ATOM   2998  H11 MOL   213       2.820  30.394  12.966  1.00  0.00           H    
ATOM   2999  H11 MOL   213       1.670  32.652  12.024  1.00  0.00           H    
ATOM   3000  H11 MOL   213       0.784  31.118  12.426  1.00  0.00           H    
ATOM   3001  H11 MOL   213       1.258  31.460  10.783  1.00  0.00           H    
ATOM   3002  H11 MOL   213       3.282  26.533  11.562  1.00  0.00           H    
ATOM   3003  H11 MOL   213       2.511  27.814  12.490  1.00  0.00           H    
ATOM   3004  H11 MOL   213       4.076  25.613  13.770  1.00  0.00           H    
ATOM   3005  H11 MOL   213       2.594  26.403  14.162  1.00  0.00           H    
ATOM   3006  H11 MOL   213       4.241  27.306  14.255  1.00  0.00           H    
ATOM   3007  H11 MOL   213       7.182  29.748   9.569  1.00  0.00           H    
ATOM   3008  H11 MOL   213       7.050  28.467  10.786  1.00  0.00           H    
ATOM   3009  H11 MOL   213       8.307  29.706  12.336  1.00  0.00           H    
ATOM   3010  H11 MOL   213       7.862  31.300  11.488  1.00  0.00           H    
ATOM   3011  H11 MOL   213       9.031  30.215  10.785  1.00  0.00           H    
ATOM   3012 Cl21 MOL   214       7.029  21.468   7.358  1.00  0.00          Cl    
ATOM   3013  C21 MOL   214       8.150  20.178   7.731  1.00  0.00           C    
ATOM   3014  C21 MOL   214       9.080  20.056   6.504  1.00  0.00           C    
ATOM   3015  C21 MOL   214      10.445  19.395   6.661  1.00  0.00           C    
ATOM   3016  C21 MOL   214      11.297  20.175   7.691  1.00  0.00           C    
ATOM   3017 Cl21 MOL   214      11.792  21.777   7.005  1.00  0.00          Cl    
ATOM   3018  H21 MOL   214       7.430  19.255   7.914  1.00  0.00           H    
ATOM   3019  H21 MOL   214       8.569  20.424   8.742  1.00  0.00           H    
ATOM   3020  H21 MOL   214       9.288  21.122   6.228  1.00  0.00           H    
ATOM   3021  H21 MOL   214       8.598  19.668   5.669  1.00  0.00           H    
ATOM   3022  H21 MOL   214      11.060  19.357   5.697  1.00  0.00           H    
ATOM   3023  H21 MOL   214      10.279  18.307   7.058  1.00  0.00           H    
ATOM   3024  H21 MOL   214      12.234  19.623   7.909  1.00  0.00           H    
ATOM   3025  H21 MOL   214      10.659  20.376   8.556  1.00  0.00           H    
ATOM   3026 Li3  MOL   215      30.188  16.621  30.070  1.00  0.00          Li1+  
ATOM   3027 Li39 MOL   216       6.028   9.939  29.797  1.00  0.00          Li1+  
ATOM   3028  F59 MOL   217      10.724  18.845  30.898  1.00  0.00           F    
ATOM   3029  S60 MOL   217      11.029  19.412  29.439  1.00  0.00           S    
ATOM   3030  N61 MOL   217      10.662  20.929  29.799  1.00  0.00           N1-  
ATOM   3031  S62 MOL   217       9.409  21.396  30.728  1.00  0.00           S    
ATOM   3032  F63 MOL   217       8.375  20.351  30.151  1.00  0.00           F    
ATOM   3033  O64 MOL   217      12.454  19.326  29.214  1.00  0.00           O    
ATOM   3034  O65 MOL   217      10.070  18.724  28.556  1.00  0.00           O    
ATOM   3035  O66 MOL   217       9.738  20.996  32.092  1.00  0.00           O    
ATOM   3036  O67 MOL   217       8.958  22.705  30.288  1.00  0.00           O    
ATOM   3037  F25 MOL   218      18.381  20.343  28.986  1.00  0.00           F    
ATOM   3038  S25 MOL   218      17.644  19.163  29.625  1.00  0.00           S    
ATOM   3039  N25 MOL   218      17.750  19.503  31.263  1.00  0.00           N1-  
ATOM   3040  S26 MOL   218      18.164  21.011  31.698  1.00  0.00           S    
ATOM   3041  F26 MOL   218      19.618  20.887  31.155  1.00  0.00           F    
ATOM   3042  O26 MOL   218      16.247  19.276  29.284  1.00  0.00           O    
ATOM   3043  O26 MOL   218      18.354  17.976  29.334  1.00  0.00           O    
ATOM   3044  O26 MOL   218      17.381  22.008  30.986  1.00  0.00           O    
ATOM   3045  O26 MOL   218      18.132  21.030  33.150  1.00  0.00           O    
ATOM   3046  F36 MOL   219       2.389   8.096  30.235  1.00  0.00           F    
ATOM   3047  S36 MOL   219       3.874   7.523  30.117  1.00  0.00           S    
ATOM   3048  N36 MOL   219       4.203   7.626  31.708  1.00  0.00           N1-  
ATOM   3049  S36 MOL   219       4.523   9.028  32.409  1.00  0.00           S    
ATOM   3050  F36 MOL   219       3.088   9.726  32.148  1.00  0.00           F    
ATOM   3051  O37 MOL   219       3.730   6.149  29.766  1.00  0.00           O    
ATOM   3052  O37 MOL   219       4.706   8.490  29.370  1.00  0.00           O    
ATOM   3053  O37 MOL   219       4.648   8.840  33.802  1.00  0.00           O    
ATOM   3054  O37 MOL   219       5.645   9.607  31.668  1.00  0.00           O    
ATOM   3055  P14 MOL   220      27.390  14.932  30.683  1.00  0.00           P    
ATOM   3056  O14 MOL   220      26.290  15.807  29.851  1.00  0.00           O    
ATOM   3057  C14 MOL   220      24.927  15.494  29.891  1.00  0.00           C    
ATOM   3058  C14 MOL   220      24.504  15.893  28.525  1.00  0.00           C    
ATOM   3059  O14 MOL   220      28.552  15.845  30.754  1.00  0.00           O    
ATOM   3060  O14 MOL   220      27.710  13.664  29.814  1.00  0.00           O    
ATOM   3061  C14 MOL   220      28.079  13.718  28.434  1.00  0.00           C    
ATOM   3062  C14 MOL   220      28.361  12.434  27.912  1.00  0.00           C    
ATOM   3063  O14 MOL   220      26.840  14.514  32.133  1.00  0.00           O    
ATOM   3064  C14 MOL   220      25.912  15.304  32.897  1.00  0.00           C    
ATOM   3065  C14 MOL   220      26.124  15.375  34.309  1.00  0.00           C    
ATOM   3066  H14 MOL   220      24.378  16.161  30.564  1.00  0.00           H    
ATOM   3067  H14 MOL   220      24.639  14.444  30.279  1.00  0.00           H    
ATOM   3068  H14 MOL   220      23.445  16.062  28.328  1.00  0.00           H    
ATOM   3069  H14 MOL   220      24.835  15.108  27.777  1.00  0.00           H    
ATOM   3070  H14 MOL   220      25.071  16.816  28.289  1.00  0.00           H    
ATOM   3071  H14 MOL   220      28.940  14.348  28.212  1.00  0.00           H    
ATOM   3072  H14 MOL   220      27.228  14.212  27.917  1.00  0.00           H    
ATOM   3073  H14 MOL   220      29.337  12.104  28.305  1.00  0.00           H    
ATOM   3074  H14 MOL   220      28.393  12.476  26.850  1.00  0.00           H    
ATOM   3075  H14 MOL   220      27.539  11.676  28.119  1.00  0.00           H    
ATOM   3076  H14 MOL   220      24.956  14.925  32.641  1.00  0.00           H    
ATOM   3077  H14 MOL   220      26.059  16.298  32.375  1.00  0.00           H    
ATOM   3078  H14 MOL   220      27.214  15.576  34.654  1.00  0.00           H    
ATOM   3079  H14 MOL   220      25.846  14.394  34.743  1.00  0.00           H    
ATOM   3080  H14 MOL   220      25.477  16.163  34.732  1.00  0.00           H    
TER    3081 
CONECT    1    2
CONECT    2    1    3    6    7
CONECT    3    2    4
CONECT    4    3    5    8    9
CONECT    5    4
CONECT    6    2
CONECT    7    2
CONECT    8    4
CONECT    9    4
CONECT   10   11
CONECT   11   10   12   15   16
CONECT   12   11   13
CONECT   13   12   14   17   18
CONECT   14   13
CONECT   15   11
CONECT   16   11
CONECT   17   13
CONECT   18   13
CONECT   19   20   23   24   27
CONECT   20   19   21
CONECT   21   20   22   30   31
CONECT   22   21   32   33   34
CONECT   23   19
CONECT   24   19   25
CONECT   25   24   26   35   36
CONECT   26   25   37   38   39
CONECT   27   19   28
CONECT   28   27   29   40   41
CONECT   29   28   42   43   44
CONECT   30   21
CONECT   31   21
CONECT   32   22
CONECT   33   22
CONECT   34   22
CONECT   35   25
CONECT   36   25
CONECT   37   26
CONECT   38   26
CONECT   39   26
CONECT   40   28
CONECT   41   28
CONECT   42   29
CONECT   43   29
CONECT   44   29
CONECT   45   46   49   50   53
CONECT   46   45   47
CONECT   47   46   48   56   57
CONECT   48   47   58   59   60
CONECT   49   45
CONECT   50   45   51
CONECT   51   50   52   61   62
CONECT   52   51   63   64   65
CONECT   53   45   54
CONECT   54   53   55   66   67
CONECT   55   54   68   69   70
CONECT   56   47
CONECT   57   47
CONECT   58   48
CONECT   59   48
CONECT   60   48
CONECT   61   51
CONECT   62   51
CONECT   63   52
CONECT   64   52
CONECT   65   52
CONECT   66   54
CONECT   67   54
CONECT   68   55
CONECT   69   55
CONECT   70   55
CONECT   71   72   75   76   79
CONECT   72   71   73
CONECT   73   72   74   82   83
CONECT   74   73   84   85   86
CONECT   75   71
CONECT   76   71   77
CONECT   77   76   78   87   88
CONECT   78   77   89   90   91
CONECT   79   71   80
CONECT   80   79   81   92   93
CONECT   81   80   94   95   96
CONECT   82   73
CONECT   83   73
CONECT   84   74
CONECT   85   74
CONECT   86   74
CONECT   87   77
CONECT   88   77
CONECT   89   78
CONECT   90   78
CONECT   91   78
CONECT   92   80
CONECT   93   80
CONECT   94   81
CONECT   95   81
CONECT   96   81
CONECT   97   98  101  102  105
CONECT   98   97   99
CONECT   99   98  100  108  109
CONECT  100   99  110  111  112
CONECT  101   97
CONECT  102   97  103
CONECT  103  102  104  113  114
CONECT  104  103  115  116  117
CONECT  105   97  106
CONECT  106  105  107  118  119
CONECT  107  106  120  121  122
CONECT  108   99
CONECT  109   99
CONECT  110  100
CONECT  111  100
CONECT  112  100
CONECT  113  103
CONECT  114  103
CONECT  115  104
CONECT  116  104
CONECT  117  104
CONECT  118  106
CONECT  119  106
CONECT  120  107
CONECT  121  107
CONECT  122  107
CONECT  123  124  127  128  131
CONECT  124  123  125
CONECT  125  124  126  134  135
CONECT  126  125  136  137  138
CONECT  127  123
CONECT  128  123  129
CONECT  129  128  130  139  140
CONECT  130  129  141  142  143
CONECT  131  123  132
CONECT  132  131  133  144  145
CONECT  133  132  146  147  148
CONECT  134  125
CONECT  135  125
CONECT  136  126
CONECT  137  126
CONECT  138  126
CONECT  139  129
CONECT  140  129
CONECT  141  130
CONECT  142  130
CONECT  143  130
CONECT  144  132
CONECT  145  132
CONECT  146  133
CONECT  147  133
CONECT  148  133
CONECT  149  150  153  154  157
CONECT  150  149  151
CONECT  151  150  152  160  161
CONECT  152  151  162  163  164
CONECT  153  149
CONECT  154  149  155
CONECT  155  154  156  165  166
CONECT  156  155  167  168  169
CONECT  157  149  158
CONECT  158  157  159  170  171
CONECT  159  158  172  173  174
CONECT  160  151
CONECT  161  151
CONECT  162  152
CONECT  163  152
CONECT  164  152
CONECT  165  155
CONECT  166  155
CONECT  167  156
CONECT  168  156
CONECT  169  156
CONECT  170  158
CONECT  171  158
CONECT  172  159
CONECT  173  159
CONECT  174  159
CONECT  175  176  179  180  183
CONECT  176  175  177
CONECT  177  176  178  186  187
CONECT  178  177  188  189  190
CONECT  179  175
CONECT  180  175  181
CONECT  181  180  182  191  192
CONECT  182  181  193  194  195
CONECT  183  175  184
CONECT  184  183  185  196  197
CONECT  185  184  198  199  200
CONECT  186  177
CONECT  187  177
CONECT  188  178
CONECT  189  178
CONECT  190  178
CONECT  191  181
CONECT  192  181
CONECT  193  182
CONECT  194  182
CONECT  195  182
CONECT  196  184
CONECT  197  184
CONECT  198  185
CONECT  199  185
CONECT  200  185
CONECT  201  202  205  206  209
CONECT  202  201  203
CONECT  203  202  204  212  213
CONECT  204  203  214  215  216
CONECT  205  201
CONECT  206  201  207
CONECT  207  206  208  217  218
CONECT  208  207  219  220  221
CONECT  209  201  210
CONECT  210  209  211  222  223
CONECT  211  210  224  225  226
CONECT  212  203
CONECT  213  203
CONECT  214  204
CONECT  215  204
CONECT  216  204
CONECT  217  207
CONECT  218  207
CONECT  219  208
CONECT  220  208
CONECT  221  208
CONECT  222  210
CONECT  223  210
CONECT  224  211
CONECT  225  211
CONECT  226  211
CONECT  227  228  231  232  235
CONECT  228  227  229
CONECT  229  228  230  238  239
CONECT  230  229  240  241  242
CONECT  231  227
CONECT  232  227  233
CONECT  233  232  234  243  244
CONECT  234  233  245  246  247
CONECT  235  227  236
CONECT  236  235  237  248  249
CONECT  237  236  250  251  252
CONECT  238  229
CONECT  239  229
CONECT  240  230
CONECT  241  230
CONECT  242  230
CONECT  243  233
CONECT  244  233
CONECT  245  234
CONECT  246  234
CONECT  247  234
CONECT  248  236
CONECT  249  236
CONECT  250  237
CONECT  251  237
CONECT  252  237
CONECT  253  254  257  258  261
CONECT  254  253  255
CONECT  255  254  256  264  265
CONECT  256  255  266  267  268
CONECT  257  253
CONECT  258  253  259
CONECT  259  258  260  269  270
CONECT  260  259  271  272  273
CONECT  261  253  262
CONECT  262  261  263  274  275
CONECT  263  262  276  277  278
CONECT  264  255
CONECT  265  255
CONECT  266  256
CONECT  267  256
CONECT  268  256
CONECT  269  259
CONECT  270  259
CONECT  271  260
CONECT  272  260
CONECT  273  260
CONECT  274  262
CONECT  275  262
CONECT  276  263
CONECT  277  263
CONECT  278  263
CONECT  279  280  283  284  287
CONECT  280  279  281
CONECT  281  280  282  290  291
CONECT  282  281  292  293  294
CONECT  283  279
CONECT  284  279  285
CONECT  285  284  286  295  296
CONECT  286  285  297  298  299
CONECT  287  279  288
CONECT  288  287  289  300  301
CONECT  289  288  302  303  304
CONECT  290  281
CONECT  291  281
CONECT  292  282
CONECT  293  282
CONECT  294  282
CONECT  295  285
CONECT  296  285
CONECT  297  286
CONECT  298  286
CONECT  299  286
CONECT  300  288
CONECT  301  288
CONECT  302  289
CONECT  303  289
CONECT  304  289
CONECT  305  306  309  310  313
CONECT  306  305  307
CONECT  307  306  308  316  317
CONECT  308  307  318  319  320
CONECT  309  305
CONECT  310  305  311
CONECT  311  310  312  321  322
CONECT  312  311  323  324  325
CONECT  313  305  314
CONECT  314  313  315  326  327
CONECT  315  314  328  329  330
CONECT  316  307
CONECT  317  307
CONECT  318  308
CONECT  319  308
CONECT  320  308
CONECT  321  311
CONECT  322  311
CONECT  323  312
CONECT  324  312
CONECT  325  312
CONECT  326  314
CONECT  327  314
CONECT  328  315
CONECT  329  315
CONECT  330  315
CONECT  331  332  335  336  339
CONECT  332  331  333
CONECT  333  332  334  342  343
CONECT  334  333  344  345  346
CONECT  335  331
CONECT  336  331  337
CONECT  337  336  338  347  348
CONECT  338  337  349  350  351
CONECT  339  331  340
CONECT  340  339  341  352  353
CONECT  341  340  354  355  356
CONECT  342  333
CONECT  343  333
CONECT  344  334
CONECT  345  334
CONECT  346  334
CONECT  347  337
CONECT  348  337
CONECT  349  338
CONECT  350  338
CONECT  351  338
CONECT  352  340
CONECT  353  340
CONECT  354  341
CONECT  355  341
CONECT  356  341
CONECT  357  358  361  362  365
CONECT  358  357  359
CONECT  359  358  360  368  369
CONECT  360  359  370  371  372
CONECT  361  357
CONECT  362  357  363
CONECT  363  362  364  373  374
CONECT  364  363  375  376  377
CONECT  365  357  366
CONECT  366  365  367  378  379
CONECT  367  366  380  381  382
CONECT  368  359
CONECT  369  359
CONECT  370  360
CONECT  371  360
CONECT  372  360
CONECT  373  363
CONECT  374  363
CONECT  375  364
CONECT  376  364
CONECT  377  364
CONECT  378  366
CONECT  379  366
CONECT  380  367
CONECT  381  367
CONECT  382  367
CONECT  383  384  387  388  391
CONECT  384  383  385
CONECT  385  384  386  394  395
CONECT  386  385  396  397  398
CONECT  387  383
CONECT  388  383  389
CONECT  389  388  390  399  400
CONECT  390  389  401  402  403
CONECT  391  383  392
CONECT  392  391  393  404  405
CONECT  393  392  406  407  408
CONECT  394  385
CONECT  395  385
CONECT  396  386
CONECT  397  386
CONECT  398  386
CONECT  399  389
CONECT  400  389
CONECT  401  390
CONECT  402  390
CONECT  403  390
CONECT  404  392
CONECT  405  392
CONECT  406  393
CONECT  407  393
CONECT  408  393
CONECT  409  410  413  414  417
CONECT  410  409  411
CONECT  411  410  412  420  421
CONECT  412  411  422  423  424
CONECT  413  409
CONECT  414  409  415
CONECT  415  414  416  425  426
CONECT  416  415  427  428  429
CONECT  417  409  418
CONECT  418  417  419  430  431
CONECT  419  418  432  433  434
CONECT  420  411
CONECT  421  411
CONECT  422  412
CONECT  423  412
CONECT  424  412
CONECT  425  415
CONECT  426  415
CONECT  427  416
CONECT  428  416
CONECT  429  416
CONECT  430  418
CONECT  431  418
CONECT  432  419
CONECT  433  419
CONECT  434  419
CONECT  435  436  439  440  443
CONECT  436  435  437
CONECT  437  436  438  446  447
CONECT  438  437  448  449  450
CONECT  439  435
CONECT  440  435  441
CONECT  441  440  442  451  452
CONECT  442  441  453  454  455
CONECT  443  435  444
CONECT  444  443  445  456  457
CONECT  445  444  458  459  460
CONECT  446  437
CONECT  447  437
CONECT  448  438
CONECT  449  438
CONECT  450  438
CONECT  451  441
CONECT  452  441
CONECT  453  442
CONECT  454  442
CONECT  455  442
CONECT  456  444
CONECT  457  444
CONECT  458  445
CONECT  459  445
CONECT  460  445
CONECT  461  462  465  466  469
CONECT  462  461  463
CONECT  463  462  464  472  473
CONECT  464  463  474  475  476
CONECT  465  461
CONECT  466  461  467
CONECT  467  466  468  477  478
CONECT  468  467  479  480  481
CONECT  469  461  470
CONECT  470  469  471  482  483
CONECT  471  470  484  485  486
CONECT  472  463
CONECT  473  463
CONECT  474  464
CONECT  475  464
CONECT  476  464
CONECT  477  467
CONECT  478  467
CONECT  479  468
CONECT  480  468
CONECT  481  468
CONECT  482  470
CONECT  483  470
CONECT  484  471
CONECT  485  471
CONECT  486  471
CONECT  487  488  491  492  495
CONECT  488  487  489
CONECT  489  488  490  498  499
CONECT  490  489  500  501  502
CONECT  491  487
CONECT  492  487  493
CONECT  493  492  494  503  504
CONECT  494  493  505  506  507
CONECT  495  487  496
CONECT  496  495  497  508  509
CONECT  497  496  510  511  512
CONECT  498  489
CONECT  499  489
CONECT  500  490
CONECT  501  490
CONECT  502  490
CONECT  503  493
CONECT  504  493
CONECT  505  494
CONECT  506  494
CONECT  507  494
CONECT  508  496
CONECT  509  496
CONECT  510  497
CONECT  511  497
CONECT  512  497
CONECT  513  514  517  518  521
CONECT  514  513  515
CONECT  515  514  516  524  525
CONECT  516  515  526  527  528
CONECT  517  513
CONECT  518  513  519
CONECT  519  518  520  529  530
CONECT  520  519  531  532  533
CONECT  521  513  522
CONECT  522  521  523  534  535
CONECT  523  522  536  537  538
CONECT  524  515
CONECT  525  515
CONECT  526  516
CONECT  527  516
CONECT  528  516
CONECT  529  519
CONECT  530  519
CONECT  531  520
CONECT  532  520
CONECT  533  520
CONECT  534  522
CONECT  535  522
CONECT  536  523
CONECT  537  523
CONECT  538  523
CONECT  539  540  543  544  547
CONECT  540  539  541
CONECT  541  540  542  550  551
CONECT  542  541  552  553  554
CONECT  543  539
CONECT  544  539  545
CONECT  545  544  546  555  556
CONECT  546  545  557  558  559
CONECT  547  539  548
CONECT  548  547  549  560  561
CONECT  549  548  562  563  564
CONECT  550  541
CONECT  551  541
CONECT  552  542
CONECT  553  542
CONECT  554  542
CONECT  555  545
CONECT  556  545
CONECT  557  546
CONECT  558  546
CONECT  559  546
CONECT  560  548
CONECT  561  548
CONECT  562  549
CONECT  563  549
CONECT  564  549
CONECT  565  566  569  570  573
CONECT  566  565  567
CONECT  567  566  568  576  577
CONECT  568  567  578  579  580
CONECT  569  565
CONECT  570  565  571
CONECT  571  570  572  581  582
CONECT  572  571  583  584  585
CONECT  573  565  574
CONECT  574  573  575  586  587
CONECT  575  574  588  589  590
CONECT  576  567
CONECT  577  567
CONECT  578  568
CONECT  579  568
CONECT  580  568
CONECT  581  571
CONECT  582  571
CONECT  583  572
CONECT  584  572
CONECT  585  572
CONECT  586  574
CONECT  587  574
CONECT  588  575
CONECT  589  575
CONECT  590  575
CONECT  591  592  595  596  599
CONECT  592  591  593
CONECT  593  592  594  602  603
CONECT  594  593  604  605  606
CONECT  595  591
CONECT  596  591  597
CONECT  597  596  598  607  608
CONECT  598  597  609  610  611
CONECT  599  591  600
CONECT  600  599  601  612  613
CONECT  601  600  614  615  616
CONECT  602  593
CONECT  603  593
CONECT  604  594
CONECT  605  594
CONECT  606  594
CONECT  607  597
CONECT  608  597
CONECT  609  598
CONECT  610  598
CONECT  611  598
CONECT  612  600
CONECT  613  600
CONECT  614  601
CONECT  615  601
CONECT  616  601
CONECT  617  618  621  622  625
CONECT  618  617  619
CONECT  619  618  620  628  629
CONECT  620  619  630  631  632
CONECT  621  617
CONECT  622  617  623
CONECT  623  622  624  633  634
CONECT  624  623  635  636  637
CONECT  625  617  626
CONECT  626  625  627  638  639
CONECT  627  626  640  641  642
CONECT  628  619
CONECT  629  619
CONECT  630  620
CONECT  631  620
CONECT  632  620
CONECT  633  623
CONECT  634  623
CONECT  635  624
CONECT  636  624
CONECT  637  624
CONECT  638  626
CONECT  639  626
CONECT  640  627
CONECT  641  627
CONECT  642  627
CONECT  643  644  647  648  651
CONECT  644  643  645
CONECT  645  644  646  654  655
CONECT  646  645  656  657  658
CONECT  647  643
CONECT  648  643  649
CONECT  649  648  650  659  660
CONECT  650  649  661  662  663
CONECT  651  643  652
CONECT  652  651  653  664  665
CONECT  653  652  666  667  668
CONECT  654  645
CONECT  655  645
CONECT  656  646
CONECT  657  646
CONECT  658  646
CONECT  659  649
CONECT  660  649
CONECT  661  650
CONECT  662  650
CONECT  663  650
CONECT  664  652
CONECT  665  652
CONECT  666  653
CONECT  667  653
CONECT  668  653
CONECT  669  670  673  674  677
CONECT  670  669  671
CONECT  671  670  672  680  681
CONECT  672  671  682  683  684
CONECT  673  669
CONECT  674  669  675
CONECT  675  674  676  685  686
CONECT  676  675  687  688  689
CONECT  677  669  678
CONECT  678  677  679  690  691
CONECT  679  678  692  693  694
CONECT  680  671
CONECT  681  671
CONECT  682  672
CONECT  683  672
CONECT  684  672
CONECT  685  675
CONECT  686  675
CONECT  687  676
CONECT  688  676
CONECT  689  676
CONECT  690  678
CONECT  691  678
CONECT  692  679
CONECT  693  679
CONECT  694  679
CONECT  695  696  699  700  703
CONECT  696  695  697
CONECT  697  696  698  706  707
CONECT  698  697  708  709  710
CONECT  699  695
CONECT  700  695  701
CONECT  701  700  702  711  712
CONECT  702  701  713  714  715
CONECT  703  695  704
CONECT  704  703  705  716  717
CONECT  705  704  718  719  720
CONECT  706  697
CONECT  707  697
CONECT  708  698
CONECT  709  698
CONECT  710  698
CONECT  711  701
CONECT  712  701
CONECT  713  702
CONECT  714  702
CONECT  715  702
CONECT  716  704
CONECT  717  704
CONECT  718  705
CONECT  719  705
CONECT  720  705
CONECT  721  722  725  726  729
CONECT  722  721  723
CONECT  723  722  724  732  733
CONECT  724  723  734  735  736
CONECT  725  721
CONECT  726  721  727
CONECT  727  726  728  737  738
CONECT  728  727  739  740  741
CONECT  729  721  730
CONECT  730  729  731  742  743
CONECT  731  730  744  745  746
CONECT  732  723
CONECT  733  723
CONECT  734  724
CONECT  735  724
CONECT  736  724
CONECT  737  727
CONECT  738  727
CONECT  739  728
CONECT  740  728
CONECT  741  728
CONECT  742  730
CONECT  743  730
CONECT  744  731
CONECT  745  731
CONECT  746  731
CONECT  747  748  751  752  755
CONECT  748  747  749
CONECT  749  748  750  758  759
CONECT  750  749  760  761  762
CONECT  751  747
CONECT  752  747  753
CONECT  753  752  754  763  764
CONECT  754  753  765  766  767
CONECT  755  747  756
CONECT  756  755  757  768  769
CONECT  757  756  770  771  772
CONECT  758  749
CONECT  759  749
CONECT  760  750
CONECT  761  750
CONECT  762  750
CONECT  763  753
CONECT  764  753
CONECT  765  754
CONECT  766  754
CONECT  767  754
CONECT  768  756
CONECT  769  756
CONECT  770  757
CONECT  771  757
CONECT  772  757
CONECT  773  774
CONECT  774  773  775  779  780
CONECT  775  774  776  781  782
CONECT  776  775  777  783  784
CONECT  777  776  778  785  786
CONECT  778  777
CONECT  779  774
CONECT  780  774
CONECT  781  775
CONECT  782  775
CONECT  783  776
CONECT  784  776
CONECT  785  777
CONECT  786  777
CONECT  787  788
CONECT  788  787  789  793  794
CONECT  789  788  790  795  796
CONECT  790  789  791  797  798
CONECT  791  790  792  799  800
CONECT  792  791
CONECT  793  788
CONECT  794  788
CONECT  795  789
CONECT  796  789
CONECT  797  790
CONECT  798  790
CONECT  799  791
CONECT  800  791
CONECT  801  802
CONECT  802  801  803  807  808
CONECT  803  802  804  809  810
CONECT  804  803  805  811  812
CONECT  805  804  806  813  814
CONECT  806  805
CONECT  807  802
CONECT  808  802
CONECT  809  803
CONECT  810  803
CONECT  811  804
CONECT  812  804
CONECT  813  805
CONECT  814  805
CONECT  815  816
CONECT  816  815  817  821  822
CONECT  817  816  818  823  824
CONECT  818  817  819  825  826
CONECT  819  818  820  827  828
CONECT  820  819
CONECT  821  816
CONECT  822  816
CONECT  823  817
CONECT  824  817
CONECT  825  818
CONECT  826  818
CONECT  827  819
CONECT  828  819
CONECT  829  830
CONECT  830  829  831  835  836
CONECT  831  830  832  837  838
CONECT  832  831  833  839  840
CONECT  833  832  834  841  842
CONECT  834  833
CONECT  835  830
CONECT  836  830
CONECT  837  831
CONECT  838  831
CONECT  839  832
CONECT  840  832
CONECT  841  833
CONECT  842  833
CONECT  843  844
CONECT  844  843  845  849  850
CONECT  845  844  846  851  852
CONECT  846  845  847  853  854
CONECT  847  846  848  855  856
CONECT  848  847
CONECT  849  844
CONECT  850  844
CONECT  851  845
CONECT  852  845
CONECT  853  846
CONECT  854  846
CONECT  855  847
CONECT  856  847
CONECT  857  858
CONECT  858  857  859  863  864
CONECT  859  858  860  865  866
CONECT  860  859  861  867  868
CONECT  861  860  862  869  870
CONECT  862  861
CONECT  863  858
CONECT  864  858
CONECT  865  859
CONECT  866  859
CONECT  867  860
CONECT  868  860
CONECT  869  861
CONECT  870  861
CONECT  871  872
CONECT  872  871  873  877  878
CONECT  873  872  874  879  880
CONECT  874  873  875  881  882
CONECT  875  874  876  883  884
CONECT  876  875
CONECT  877  872
CONECT  878  872
CONECT  879  873
CONECT  880  873
CONECT  881  874
CONECT  882  874
CONECT  883  875
CONECT  884  875
CONECT  885  886
CONECT  886  885  887  891  892
CONECT  887  886  888  893  894
CONECT  888  887  889  895  896
CONECT  889  888  890  897  898
CONECT  890  889
CONECT  891  886
CONECT  892  886
CONECT  893  887
CONECT  894  887
CONECT  895  888
CONECT  896  888
CONECT  897  889
CONECT  898  889
CONECT  899  900
CONECT  900  899  901  905  906
CONECT  901  900  902  907  908
CONECT  902  901  903  909  910
CONECT  903  902  904  911  912
CONECT  904  903
CONECT  905  900
CONECT  906  900
CONECT  907  901
CONECT  908  901
CONECT  909  902
CONECT  910  902
CONECT  911  903
CONECT  912  903
CONECT  913  914
CONECT  914  913  915  919  920
CONECT  915  914  916  921  922
CONECT  916  915  917  923  924
CONECT  917  916  918  925  926
CONECT  918  917
CONECT  919  914
CONECT  920  914
CONECT  921  915
CONECT  922  915
CONECT  923  916
CONECT  924  916
CONECT  925  917
CONECT  926  917
CONECT  927  928
CONECT  928  927  929  933  934
CONECT  929  928  930  935  936
CONECT  930  929  931  937  938
CONECT  931  930  932  939  940
CONECT  932  931
CONECT  933  928
CONECT  934  928
CONECT  935  929
CONECT  936  929
CONECT  937  930
CONECT  938  930
CONECT  939  931
CONECT  940  931
CONECT  941  942
CONECT  942  941  943  947  948
CONECT  943  942  944  949  950
CONECT  944  943  945  951  952
CONECT  945  944  946  953  954
CONECT  946  945
CONECT  947  942
CONECT  948  942
CONECT  949  943
CONECT  950  943
CONECT  951  944
CONECT  952  944
CONECT  953  945
CONECT  954  945
CONECT  955  956
CONECT  956  955  957  961  962
CONECT  957  956  958  963  964
CONECT  958  957  959  965  966
CONECT  959  958  960  967  968
CONECT  960  959
CONECT  961  956
CONECT  962  956
CONECT  963  957
CONECT  964  957
CONECT  965  958
CONECT  966  958
CONECT  967  959
CONECT  968  959
CONECT  969  970
CONECT  970  969  971  975  976
CONECT  971  970  972  977  978
CONECT  972  971  973  979  980
CONECT  973  972  974  981  982
CONECT  974  973
CONECT  975  970
CONECT  976  970
CONECT  977  971
CONECT  978  971
CONECT  979  972
CONECT  980  972
CONECT  981  973
CONECT  982  973
CONECT  983  984
CONECT  984  983  985  989  990
CONECT  985  984  986  991  992
CONECT  986  985  987  993  994
CONECT  987  986  988  995  996
CONECT  988  987
CONECT  989  984
CONECT  990  984
CONECT  991  985
CONECT  992  985
CONECT  993  986
CONECT  994  986
CONECT  995  987
CONECT  996  987
CONECT  997  998
CONECT  998  997  999 1003 1004
CONECT  999  998 1000 1005 1006
CONECT 1000  999 1001 1007 1008
CONECT 1001 1000 1002 1009 1010
CONECT 1002 1001
CONECT 1003  998
CONECT 1004  998
CONECT 1005  999
CONECT 1006  999
CONECT 1007 1000
CONECT 1008 1000
CONECT 1009 1001
CONECT 1010 1001
CONECT 1011 1012
CONECT 1012 1011 1013 1017 1018
CONECT 1013 1012 1014 1019 1020
CONECT 1014 1013 1015 1021 1022
CONECT 1015 1014 1016 1023 1024
CONECT 1016 1015
CONECT 1017 1012
CONECT 1018 1012
CONECT 1019 1013
CONECT 1020 1013
CONECT 1021 1014
CONECT 1022 1014
CONECT 1023 1015
CONECT 1024 1015
CONECT 1025 1026
CONECT 1026 1025 1027 1031 1032
CONECT 1027 1026 1028 1033 1034
CONECT 1028 1027 1029 1035 1036
CONECT 1029 1028 1030 1037 1038
CONECT 1030 1029
CONECT 1031 1026
CONECT 1032 1026
CONECT 1033 1027
CONECT 1034 1027
CONECT 1035 1028
CONECT 1036 1028
CONECT 1037 1029
CONECT 1038 1029
CONECT 1039 1040
CONECT 1040 1039 1041 1045 1046
CONECT 1041 1040 1042 1047 1048
CONECT 1042 1041 1043 1049 1050
CONECT 1043 1042 1044 1051 1052
CONECT 1044 1043
CONECT 1045 1040
CONECT 1046 1040
CONECT 1047 1041
CONECT 1048 1041
CONECT 1049 1042
CONECT 1050 1042
CONECT 1051 1043
CONECT 1052 1043
CONECT 1053 1054
CONECT 1054 1053 1055 1059 1060
CONECT 1055 1054 1056 1061 1062
CONECT 1056 1055 1057 1063 1064
CONECT 1057 1056 1058 1065 1066
CONECT 1058 1057
CONECT 1059 1054
CONECT 1060 1054
CONECT 1061 1055
CONECT 1062 1055
CONECT 1063 1056
CONECT 1064 1056
CONECT 1065 1057
CONECT 1066 1057
CONECT 1067 1068
CONECT 1068 1067 1069 1073 1074
CONECT 1069 1068 1070 1075 1076
CONECT 1070 1069 1071 1077 1078
CONECT 1071 1070 1072 1079 1080
CONECT 1072 1071
CONECT 1073 1068
CONECT 1074 1068
CONECT 1075 1069
CONECT 1076 1069
CONECT 1077 1070
CONECT 1078 1070
CONECT 1079 1071
CONECT 1080 1071
CONECT 1081 1082
CONECT 1082 1081 1083 1087 1088
CONECT 1083 1082 1084 1089 1090
CONECT 1084 1083 1085 1091 1092
CONECT 1085 1084 1086 1093 1094
CONECT 1086 1085
CONECT 1087 1082
CONECT 1088 1082
CONECT 1089 1083
CONECT 1090 1083
CONECT 1091 1084
CONECT 1092 1084
CONECT 1093 1085
CONECT 1094 1085
CONECT 1095 1096
CONECT 1096 1095 1097 1101 1102
CONECT 1097 1096 1098 1103 1104
CONECT 1098 1097 1099 1105 1106
CONECT 1099 1098 1100 1107 1108
CONECT 1100 1099
CONECT 1101 1096
CONECT 1102 1096
CONECT 1103 1097
CONECT 1104 1097
CONECT 1105 1098
CONECT 1106 1098
CONECT 1107 1099
CONECT 1108 1099
CONECT 1109 1110
CONECT 1110 1109 1111 1115 1116
CONECT 1111 1110 1112 1117 1118
CONECT 1112 1111 1113 1119 1120
CONECT 1113 1112 1114 1121 1122
CONECT 1114 1113
CONECT 1115 1110
CONECT 1116 1110
CONECT 1117 1111
CONECT 1118 1111
CONECT 1119 1112
CONECT 1120 1112
CONECT 1121 1113
CONECT 1122 1113
CONECT 1123 1124
CONECT 1124 1123 1125 1129 1130
CONECT 1125 1124 1126 1131 1132
CONECT 1126 1125 1127 1133 1134
CONECT 1127 1126 1128 1135 1136
CONECT 1128 1127
CONECT 1129 1124
CONECT 1130 1124
CONECT 1131 1125
CONECT 1132 1125
CONECT 1133 1126
CONECT 1134 1126
CONECT 1135 1127
CONECT 1136 1127
CONECT 1137 1138
CONECT 1138 1137 1139 1143 1144
CONECT 1139 1138 1140 1145 1146
CONECT 1140 1139 1141 1147 1148
CONECT 1141 1140 1142 1149 1150
CONECT 1142 1141
CONECT 1143 1138
CONECT 1144 1138
CONECT 1145 1139
CONECT 1146 1139
CONECT 1147 1140
CONECT 1148 1140
CONECT 1149 1141
CONECT 1150 1141
CONECT 1151 1152
CONECT 1152 1151 1153 1157 1158
CONECT 1153 1152 1154 1159 1160
CONECT 1154 1153 1155 1161 1162
CONECT 1155 1154 1156 1163 1164
CONECT 1156 1155
CONECT 1157 1152
CONECT 1158 1152
CONECT 1159 1153
CONECT 1160 1153
CONECT 1161 1154
CONECT 1162 1154
CONECT 1163 1155
CONECT 1164 1155
CONECT 1165 1166
CONECT 1166 1165 1167 1171 1172
CONECT 1167 1166 1168 1173 1174
CONECT 1168 1167 1169 1175 1176
CONECT 1169 1168 1170 1177 1178
CONECT 1170 1169
CONECT 1171 1166
CONECT 1172 1166
CONECT 1173 1167
CONECT 1174 1167
CONECT 1175 1168
CONECT 1176 1168
CONECT 1177 1169
CONECT 1178 1169
CONECT 1179 1180
CONECT 1180 1179 1181 1185 1186
CONECT 1181 1180 1182 1187 1188
CONECT 1182 1181 1183 1189 1190
CONECT 1183 1182 1184 1191 1192
CONECT 1184 1183
CONECT 1185 1180
CONECT 1186 1180
CONECT 1187 1181
CONECT 1188 1181
CONECT 1189 1182
CONECT 1190 1182
CONECT 1191 1183
CONECT 1192 1183
CONECT 1193 1194
CONECT 1194 1193 1195 1199 1200
CONECT 1195 1194 1196 1201 1202
CONECT 1196 1195 1197 1203 1204
CONECT 1197 1196 1198 1205 1206
CONECT 1198 1197
CONECT 1199 1194
CONECT 1200 1194
CONECT 1201 1195
CONECT 1202 1195
CONECT 1203 1196
CONECT 1204 1196
CONECT 1205 1197
CONECT 1206 1197
CONECT 1207 1208
CONECT 1208 1207 1209 1213 1214
CONECT 1209 1208 1210 1215 1216
CONECT 1210 1209 1211 1217 1218
CONECT 1211 1210 1212 1219 1220
CONECT 1212 1211
CONECT 1213 1208
CONECT 1214 1208
CONECT 1215 1209
CONECT 1216 1209
CONECT 1217 1210
CONECT 1218 1210
CONECT 1219 1211
CONECT 1220 1211
CONECT 1221 1222
CONECT 1222 1221 1223 1227 1228
CONECT 1223 1222 1224 1229 1230
CONECT 1224 1223 1225 1231 1232
CONECT 1225 1224 1226 1233 1234
CONECT 1226 1225
CONECT 1227 1222
CONECT 1228 1222
CONECT 1229 1223
CONECT 1230 1223
CONECT 1231 1224
CONECT 1232 1224
CONECT 1233 1225
CONECT 1234 1225
CONECT 1235 1236
CONECT 1236 1235 1237 1241 1242
CONECT 1237 1236 1238 1243 1244
CONECT 1238 1237 1239 1245 1246
CONECT 1239 1238 1240 1247 1248
CONECT 1240 1239
CONECT 1241 1236
CONECT 1242 1236
CONECT 1243 1237
CONECT 1244 1237
CONECT 1245 1238
CONECT 1246 1238
CONECT 1247 1239
CONECT 1248 1239
CONECT 1249 1250
CONECT 1250 1249 1251 1255 1256
CONECT 1251 1250 1252 1257 1258
CONECT 1252 1251 1253 1259 1260
CONECT 1253 1252 1254 1261 1262
CONECT 1254 1253
CONECT 1255 1250
CONECT 1256 1250
CONECT 1257 1251
CONECT 1258 1251
CONECT 1259 1252
CONECT 1260 1252
CONECT 1261 1253
CONECT 1262 1253
CONECT 1263 1264
CONECT 1264 1263 1265 1269 1270
CONECT 1265 1264 1266 1271 1272
CONECT 1266 1265 1267 1273 1274
CONECT 1267 1266 1268 1275 1276
CONECT 1268 1267
CONECT 1269 1264
CONECT 1270 1264
CONECT 1271 1265
CONECT 1272 1265
CONECT 1273 1266
CONECT 1274 1266
CONECT 1275 1267
CONECT 1276 1267
CONECT 1277 1278
CONECT 1278 1277 1279 1283 1284
CONECT 1279 1278 1280 1285 1286
CONECT 1280 1279 1281 1287 1288
CONECT 1281 1280 1282 1289 1290
CONECT 1282 1281
CONECT 1283 1278
CONECT 1284 1278
CONECT 1285 1279
CONECT 1286 1279
CONECT 1287 1280
CONECT 1288 1280
CONECT 1289 1281
CONECT 1290 1281
CONECT 1291 1292
CONECT 1292 1291 1293 1297 1298
CONECT 1293 1292 1294 1299 1300
CONECT 1294 1293 1295 1301 1302
CONECT 1295 1294 1296 1303 1304
CONECT 1296 1295
CONECT 1297 1292
CONECT 1298 1292
CONECT 1299 1293
CONECT 1300 1293
CONECT 1301 1294
CONECT 1302 1294
CONECT 1303 1295
CONECT 1304 1295
CONECT 1305 1306
CONECT 1306 1305 1307 1311 1312
CONECT 1307 1306 1308 1313 1314
CONECT 1308 1307 1309 1315 1316
CONECT 1309 1308 1310 1317 1318
CONECT 1310 1309
CONECT 1311 1306
CONECT 1312 1306
CONECT 1313 1307
CONECT 1314 1307
CONECT 1315 1308
CONECT 1316 1308
CONECT 1317 1309
CONECT 1318 1309
CONECT 1319 1320
CONECT 1320 1319 1321 1325 1326
CONECT 1321 1320 1322 1327 1328
CONECT 1322 1321 1323 1329 1330
CONECT 1323 1322 1324 1331 1332
CONECT 1324 1323
CONECT 1325 1320
CONECT 1326 1320
CONECT 1327 1321
CONECT 1328 1321
CONECT 1329 1322
CONECT 1330 1322
CONECT 1331 1323
CONECT 1332 1323
CONECT 1333 1334
CONECT 1334 1333 1335 1339 1340
CONECT 1335 1334 1336 1341 1342
CONECT 1336 1335 1337 1343 1344
CONECT 1337 1336 1338 1345 1346
CONECT 1338 1337
CONECT 1339 1334
CONECT 1340 1334
CONECT 1341 1335
CONECT 1342 1335
CONECT 1343 1336
CONECT 1344 1336
CONECT 1345 1337
CONECT 1346 1337
CONECT 1347 1348
CONECT 1348 1347 1349 1353 1354
CONECT 1349 1348 1350 1355 1356
CONECT 1350 1349 1351 1357 1358
CONECT 1351 1350 1352 1359 1360
CONECT 1352 1351
CONECT 1353 1348
CONECT 1354 1348
CONECT 1355 1349
CONECT 1356 1349
CONECT 1357 1350
CONECT 1358 1350
CONECT 1359 1351
CONECT 1360 1351
CONECT 1361 1362
CONECT 1362 1361 1363 1367 1368
CONECT 1363 1362 1364 1369 1370
CONECT 1364 1363 1365 1371 1372
CONECT 1365 1364 1366 1373 1374
CONECT 1366 1365
CONECT 1367 1362
CONECT 1368 1362
CONECT 1369 1363
CONECT 1370 1363
CONECT 1371 1364
CONECT 1372 1364
CONECT 1373 1365
CONECT 1374 1365
CONECT 1375 1376
CONECT 1376 1375 1377 1381 1382
CONECT 1377 1376 1378 1383 1384
CONECT 1378 1377 1379 1385 1386
CONECT 1379 1378 1380 1387 1388
CONECT 1380 1379
CONECT 1381 1376
CONECT 1382 1376
CONECT 1383 1377
CONECT 1384 1377
CONECT 1385 1378
CONECT 1386 1378
CONECT 1387 1379
CONECT 1388 1379
CONECT 1389 1390
CONECT 1390 1389 1391 1395 1396
CONECT 1391 1390 1392 1397 1398
CONECT 1392 1391 1393 1399 1400
CONECT 1393 1392 1394 1401 1402
CONECT 1394 1393
CONECT 1395 1390
CONECT 1396 1390
CONECT 1397 1391
CONECT 1398 1391
CONECT 1399 1392
CONECT 1400 1392
CONECT 1401 1393
CONECT 1402 1393
CONECT 1403 1404
CONECT 1404 1403 1405 1409 1410
CONECT 1405 1404 1406 1411 1412
CONECT 1406 1405 1407 1413 1414
CONECT 1407 1406 1408 1415 1416
CONECT 1408 1407
CONECT 1409 1404
CONECT 1410 1404
CONECT 1411 1405
CONECT 1412 1405
CONECT 1413 1406
CONECT 1414 1406
CONECT 1415 1407
CONECT 1416 1407
CONECT 1417 1418
CONECT 1418 1417 1419 1423 1424
CONECT 1419 1418 1420 1425 1426
CONECT 1420 1419 1421 1427 1428
CONECT 1421 1420 1422 1429 1430
CONECT 1422 1421
CONECT 1423 1418
CONECT 1424 1418
CONECT 1425 1419
CONECT 1426 1419
CONECT 1427 1420
CONECT 1428 1420
CONECT 1429 1421
CONECT 1430 1421
CONECT 1431 1432
CONECT 1432 1431 1433 1437 1438
CONECT 1433 1432 1434 1439 1440
CONECT 1434 1433 1435 1441 1442
CONECT 1435 1434 1436 1443 1444
CONECT 1436 1435
CONECT 1437 1432
CONECT 1438 1432
CONECT 1439 1433
CONECT 1440 1433
CONECT 1441 1434
CONECT 1442 1434
CONECT 1443 1435
CONECT 1444 1435
CONECT 1445 1446
CONECT 1446 1445 1447 1451 1452
CONECT 1447 1446 1448 1453 1454
CONECT 1448 1447 1449 1455 1456
CONECT 1449 1448 1450 1457 1458
CONECT 1450 1449
CONECT 1451 1446
CONECT 1452 1446
CONECT 1453 1447
CONECT 1454 1447
CONECT 1455 1448
CONECT 1456 1448
CONECT 1457 1449
CONECT 1458 1449
CONECT 1459 1460
CONECT 1460 1459 1461 1465 1466
CONECT 1461 1460 1462 1467 1468
CONECT 1462 1461 1463 1469 1470
CONECT 1463 1462 1464 1471 1472
CONECT 1464 1463
CONECT 1465 1460
CONECT 1466 1460
CONECT 1467 1461
CONECT 1468 1461
CONECT 1469 1462
CONECT 1470 1462
CONECT 1471 1463
CONECT 1472 1463
CONECT 1473 1474
CONECT 1474 1473 1475 1479 1480
CONECT 1475 1474 1476 1481 1482
CONECT 1476 1475 1477 1483 1484
CONECT 1477 1476 1478 1485 1486
CONECT 1478 1477
CONECT 1479 1474
CONECT 1480 1474
CONECT 1481 1475
CONECT 1482 1475
CONECT 1483 1476
CONECT 1484 1476
CONECT 1485 1477
CONECT 1486 1477
CONECT 1487 1488
CONECT 1488 1487 1489 1493 1494
CONECT 1489 1488 1490 1495 1496
CONECT 1490 1489 1491 1497 1498
CONECT 1491 1490 1492 1499 1500
CONECT 1492 1491
CONECT 1493 1488
CONECT 1494 1488
CONECT 1495 1489
CONECT 1496 1489
CONECT 1497 1490
CONECT 1498 1490
CONECT 1499 1491
CONECT 1500 1491
CONECT 1501 1502
CONECT 1502 1501 1503 1507 1508
CONECT 1503 1502 1504 1509 1510
CONECT 1504 1503 1505 1511 1512
CONECT 1505 1504 1506 1513 1514
CONECT 1506 1505
CONECT 1507 1502
CONECT 1508 1502
CONECT 1509 1503
CONECT 1510 1503
CONECT 1511 1504
CONECT 1512 1504
CONECT 1513 1505
CONECT 1514 1505
CONECT 1515 1516
CONECT 1516 1515 1517 1521 1522
CONECT 1517 1516 1518 1523 1524
CONECT 1518 1517 1519 1525 1526
CONECT 1519 1518 1520 1527 1528
CONECT 1520 1519
CONECT 1521 1516
CONECT 1522 1516
CONECT 1523 1517
CONECT 1524 1517
CONECT 1525 1518
CONECT 1526 1518
CONECT 1527 1519
CONECT 1528 1519
CONECT 1529 1530
CONECT 1530 1529 1531 1535 1536
CONECT 1531 1530 1532 1537 1538
CONECT 1532 1531 1533 1539 1540
CONECT 1533 1532 1534 1541 1542
CONECT 1534 1533
CONECT 1535 1530
CONECT 1536 1530
CONECT 1537 1531
CONECT 1538 1531
CONECT 1539 1532
CONECT 1540 1532
CONECT 1541 1533
CONECT 1542 1533
CONECT 1543 1544
CONECT 1544 1543 1545 1549 1550
CONECT 1545 1544 1546 1551 1552
CONECT 1546 1545 1547 1553 1554
CONECT 1547 1546 1548 1555 1556
CONECT 1548 1547
CONECT 1549 1544
CONECT 1550 1544
CONECT 1551 1545
CONECT 1552 1545
CONECT 1553 1546
CONECT 1554 1546
CONECT 1555 1547
CONECT 1556 1547
CONECT 1557 1558
CONECT 1558 1557 1559 1563 1564
CONECT 1559 1558 1560 1565 1566
CONECT 1560 1559 1561 1567 1568
CONECT 1561 1560 1562 1569 1570
CONECT 1562 1561
CONECT 1563 1558
CONECT 1564 1558
CONECT 1565 1559
CONECT 1566 1559
CONECT 1567 1560
CONECT 1568 1560
CONECT 1569 1561
CONECT 1570 1561
CONECT 1571 1572
CONECT 1572 1571 1573 1577 1578
CONECT 1573 1572 1574 1579 1580
CONECT 1574 1573 1575 1581 1582
CONECT 1575 1574 1576 1583 1584
CONECT 1576 1575
CONECT 1577 1572
CONECT 1578 1572
CONECT 1579 1573
CONECT 1580 1573
CONECT 1581 1574
CONECT 1582 1574
CONECT 1583 1575
CONECT 1584 1575
CONECT 1585 1586
CONECT 1586 1585 1587 1591 1592
CONECT 1587 1586 1588 1593 1594
CONECT 1588 1587 1589 1595 1596
CONECT 1589 1588 1590 1597 1598
CONECT 1590 1589
CONECT 1591 1586
CONECT 1592 1586
CONECT 1593 1587
CONECT 1594 1587
CONECT 1595 1588
CONECT 1596 1588
CONECT 1597 1589
CONECT 1598 1589
CONECT 1599 1600
CONECT 1600 1599 1601 1605 1606
CONECT 1601 1600 1602 1607 1608
CONECT 1602 1601 1603 1609 1610
CONECT 1603 1602 1604 1611 1612
CONECT 1604 1603
CONECT 1605 1600
CONECT 1606 1600
CONECT 1607 1601
CONECT 1608 1601
CONECT 1609 1602
CONECT 1610 1602
CONECT 1611 1603
CONECT 1612 1603
CONECT 1613 1614
CONECT 1614 1613 1615 1619 1620
CONECT 1615 1614 1616 1621 1622
CONECT 1616 1615 1617 1623 1624
CONECT 1617 1616 1618 1625 1626
CONECT 1618 1617
CONECT 1619 1614
CONECT 1620 1614
CONECT 1621 1615
CONECT 1622 1615
CONECT 1623 1616
CONECT 1624 1616
CONECT 1625 1617
CONECT 1626 1617
CONECT 1627 1628
CONECT 1628 1627 1629 1633 1634
CONECT 1629 1628 1630 1635 1636
CONECT 1630 1629 1631 1637 1638
CONECT 1631 1630 1632 1639 1640
CONECT 1632 1631
CONECT 1633 1628
CONECT 1634 1628
CONECT 1635 1629
CONECT 1636 1629
CONECT 1637 1630
CONECT 1638 1630
CONECT 1639 1631
CONECT 1640 1631
CONECT 1641 1642
CONECT 1642 1641 1643 1647 1648
CONECT 1643 1642 1644 1649 1650
CONECT 1644 1643 1645 1651 1652
CONECT 1645 1644 1646 1653 1654
CONECT 1646 1645
CONECT 1647 1642
CONECT 1648 1642
CONECT 1649 1643
CONECT 1650 1643
CONECT 1651 1644
CONECT 1652 1644
CONECT 1653 1645
CONECT 1654 1645
CONECT 1655 1656
CONECT 1656 1655 1657 1661 1662
CONECT 1657 1656 1658 1663 1664
CONECT 1658 1657 1659 1665 1666
CONECT 1659 1658 1660 1667 1668
CONECT 1660 1659
CONECT 1661 1656
CONECT 1662 1656
CONECT 1663 1657
CONECT 1664 1657
CONECT 1665 1658
CONECT 1666 1658
CONECT 1667 1659
CONECT 1668 1659
CONECT 1669 1670
CONECT 1670 1669 1671 1675 1676
CONECT 1671 1670 1672 1677 1678
CONECT 1672 1671 1673 1679 1680
CONECT 1673 1672 1674 1681 1682
CONECT 1674 1673
CONECT 1675 1670
CONECT 1676 1670
CONECT 1677 1671
CONECT 1678 1671
CONECT 1679 1672
CONECT 1680 1672
CONECT 1681 1673
CONECT 1682 1673
CONECT 1683 1684
CONECT 1684 1683 1685 1689 1690
CONECT 1685 1684 1686 1691 1692
CONECT 1686 1685 1687 1693 1694
CONECT 1687 1686 1688 1695 1696
CONECT 1688 1687
CONECT 1689 1684
CONECT 1690 1684
CONECT 1691 1685
CONECT 1692 1685
CONECT 1693 1686
CONECT 1694 1686
CONECT 1695 1687
CONECT 1696 1687
CONECT 1697 1698
CONECT 1698 1697 1699 1703 1704
CONECT 1699 1698 1700 1705 1706
CONECT 1700 1699 1701 1707 1708
CONECT 1701 1700 1702 1709 1710
CONECT 1702 1701
CONECT 1703 1698
CONECT 1704 1698
CONECT 1705 1699
CONECT 1706 1699
CONECT 1707 1700
CONECT 1708 1700
CONECT 1709 1701
CONECT 1710 1701
CONECT 1711 1712
CONECT 1712 1711 1713 1717 1718
CONECT 1713 1712 1714 1719 1720
CONECT 1714 1713 1715 1721 1722
CONECT 1715 1714 1716 1723 1724
CONECT 1716 1715
CONECT 1717 1712
CONECT 1718 1712
CONECT 1719 1713
CONECT 1720 1713
CONECT 1721 1714
CONECT 1722 1714
CONECT 1723 1715
CONECT 1724 1715
CONECT 1725 1726
CONECT 1726 1725 1727 1731 1732
CONECT 1727 1726 1728 1733 1734
CONECT 1728 1727 1729 1735 1736
CONECT 1729 1728 1730 1737 1738
CONECT 1730 1729
CONECT 1731 1726
CONECT 1732 1726
CONECT 1733 1727
CONECT 1734 1727
CONECT 1735 1728
CONECT 1736 1728
CONECT 1737 1729
CONECT 1738 1729
CONECT 1739 1740
CONECT 1740 1739 1741 1745 1746
CONECT 1741 1740 1742 1747 1748
CONECT 1742 1741 1743 1749 1750
CONECT 1743 1742 1744 1751 1752
CONECT 1744 1743
CONECT 1745 1740
CONECT 1746 1740
CONECT 1747 1741
CONECT 1748 1741
CONECT 1749 1742
CONECT 1750 1742
CONECT 1751 1743
CONECT 1752 1743
CONECT 1753 1754
CONECT 1754 1753 1755 1759 1760
CONECT 1755 1754 1756 1761 1762
CONECT 1756 1755 1757 1763 1764
CONECT 1757 1756 1758 1765 1766
CONECT 1758 1757
CONECT 1759 1754
CONECT 1760 1754
CONECT 1761 1755
CONECT 1762 1755
CONECT 1763 1756
CONECT 1764 1756
CONECT 1765 1757
CONECT 1766 1757
CONECT 1767 1768
CONECT 1768 1767 1769 1773 1774
CONECT 1769 1768 1770 1775 1776
CONECT 1770 1769 1771 1777 1778
CONECT 1771 1770 1772 1779 1780
CONECT 1772 1771
CONECT 1773 1768
CONECT 1774 1768
CONECT 1775 1769
CONECT 1776 1769
CONECT 1777 1770
CONECT 1778 1770
CONECT 1779 1771
CONECT 1780 1771
CONECT 1781 1782
CONECT 1782 1781 1783 1787 1788
CONECT 1783 1782 1784 1789 1790
CONECT 1784 1783 1785 1791 1792
CONECT 1785 1784 1786 1793 1794
CONECT 1786 1785
CONECT 1787 1782
CONECT 1788 1782
CONECT 1789 1783
CONECT 1790 1783
CONECT 1791 1784
CONECT 1792 1784
CONECT 1793 1785
CONECT 1794 1785
CONECT 1795 1796
CONECT 1796 1795 1797 1801 1802
CONECT 1797 1796 1798 1803 1804
CONECT 1798 1797 1799 1805 1806
CONECT 1799 1798 1800 1807 1808
CONECT 1800 1799
CONECT 1801 1796
CONECT 1802 1796
CONECT 1803 1797
CONECT 1804 1797
CONECT 1805 1798
CONECT 1806 1798
CONECT 1807 1799
CONECT 1808 1799
CONECT 1809 1810
CONECT 1810 1809 1811 1815 1816
CONECT 1811 1810 1812 1817 1818
CONECT 1812 1811 1813 1819 1820
CONECT 1813 1812 1814 1821 1822
CONECT 1814 1813
CONECT 1815 1810
CONECT 1816 1810
CONECT 1817 1811
CONECT 1818 1811
CONECT 1819 1812
CONECT 1820 1812
CONECT 1821 1813
CONECT 1822 1813
CONECT 1850 1851
CONECT 1851 1850 1852 1855 1856
CONECT 1852 1851 1853
CONECT 1853 1852 1854 1857 1858
CONECT 1854 1853
CONECT 1855 1851
CONECT 1856 1851
CONECT 1857 1853
CONECT 1858 1853
CONECT 1859 1860
CONECT 1860 1859 1861 1864 1865
CONECT 1861 1860 1862
CONECT 1862 1861 1863 1866 1867
CONECT 1863 1862
CONECT 1864 1860
CONECT 1865 1860
CONECT 1866 1862
CONECT 1867 1862
CONECT 1868 1869
CONECT 1869 1868 1870 1873 1874
CONECT 1870 1869 1871
CONECT 1871 1870 1872 1875 1876
CONECT 1872 1871
CONECT 1873 1869
CONECT 1874 1869
CONECT 1875 1871
CONECT 1876 1871
CONECT 1877 1878
CONECT 1878 1877 1879 1882 1883
CONECT 1879 1878 1880
CONECT 1880 1879 1881 1884 1885
CONECT 1881 1880
CONECT 1882 1878
CONECT 1883 1878
CONECT 1884 1880
CONECT 1885 1880
CONECT 1886 1887
CONECT 1887 1886 1888 1891 1892
CONECT 1888 1887 1889
CONECT 1889 1888 1890 1893 1894
CONECT 1890 1889
CONECT 1891 1887
CONECT 1892 1887
CONECT 1893 1889
CONECT 1894 1889
CONECT 1895 1896
CONECT 1896 1895 1897 1900 1901
CONECT 1897 1896 1898
CONECT 1898 1897 1899 1902 1903
CONECT 1899 1898
CONECT 1900 1896
CONECT 1901 1896
CONECT 1902 1898
CONECT 1903 1898
CONECT 1904 1905
CONECT 1905 1904 1906 1909 1910
CONECT 1906 1905 1907
CONECT 1907 1906 1908 1911 1912
CONECT 1908 1907
CONECT 1909 1905
CONECT 1910 1905
CONECT 1911 1907
CONECT 1912 1907
CONECT 1913 1914
CONECT 1914 1913 1915 1918 1919
CONECT 1915 1914 1916
CONECT 1916 1915 1917 1920 1921
CONECT 1917 1916
CONECT 1918 1914
CONECT 1919 1914
CONECT 1920 1916
CONECT 1921 1916
CONECT 1922 1923
CONECT 1923 1922 1924 1927 1928
CONECT 1924 1923 1925
CONECT 1925 1924 1926 1929 1930
CONECT 1926 1925
CONECT 1927 1923
CONECT 1928 1923
CONECT 1929 1925
CONECT 1930 1925
CONECT 1931 1932
CONECT 1932 1931 1933 1936 1937
CONECT 1933 1932 1934
CONECT 1934 1933 1935 1938 1939
CONECT 1935 1934
CONECT 1936 1932
CONECT 1937 1932
CONECT 1938 1934
CONECT 1939 1934
CONECT 1940 1941
CONECT 1941 1940 1942 1945 1946
CONECT 1942 1941 1943
CONECT 1943 1942 1944 1947 1948
CONECT 1944 1943
CONECT 1945 1941
CONECT 1946 1941
CONECT 1947 1943
CONECT 1948 1943
CONECT 1949 1950
CONECT 1950 1949 1951 1954 1955
CONECT 1951 1950 1952
CONECT 1952 1951 1953 1956 1957
CONECT 1953 1952
CONECT 1954 1950
CONECT 1955 1950
CONECT 1956 1952
CONECT 1957 1952
CONECT 1958 1959
CONECT 1959 1958 1960 1963 1964
CONECT 1960 1959 1961
CONECT 1961 1960 1962 1965 1966
CONECT 1962 1961
CONECT 1963 1959
CONECT 1964 1959
CONECT 1965 1961
CONECT 1966 1961
CONECT 1967 1968
CONECT 1968 1967 1969 1972 1973
CONECT 1969 1968 1970
CONECT 1970 1969 1971 1974 1975
CONECT 1971 1970
CONECT 1972 1968
CONECT 1973 1968
CONECT 1974 1970
CONECT 1975 1970
CONECT 1976 1977
CONECT 1977 1976 1978 1981 1982
CONECT 1978 1977 1979
CONECT 1979 1978 1980 1983 1984
CONECT 1980 1979
CONECT 1981 1977
CONECT 1982 1977
CONECT 1983 1979
CONECT 1984 1979
CONECT 1985 1986
CONECT 1986 1985 1987 1990 1991
CONECT 1987 1986 1988
CONECT 1988 1987 1989 1992 1993
CONECT 1989 1988
CONECT 1990 1986
CONECT 1991 1986
CONECT 1992 1988
CONECT 1993 1988
CONECT 1994 1995
CONECT 1995 1994 1996 1999 2000
CONECT 1996 1995 1997
CONECT 1997 1996 1998 2001 2002
CONECT 1998 1997
CONECT 1999 1995
CONECT 2000 1995
CONECT 2001 1997
CONECT 2002 1997
CONECT 2003 2004
CONECT 2004 2003 2005 2008 2009
CONECT 2005 2004 2006
CONECT 2006 2005 2007 2010 2011
CONECT 2007 2006
CONECT 2008 2004
CONECT 2009 2004
CONECT 2010 2006
CONECT 2011 2006
CONECT 2012 2013
CONECT 2013 2012 2014 2017 2018
CONECT 2014 2013 2015
CONECT 2015 2014 2016 2019 2020
CONECT 2016 2015
CONECT 2017 2013
CONECT 2018 2013
CONECT 2019 2015
CONECT 2020 2015
CONECT 2021 2022
CONECT 2022 2021 2023 2026 2027
CONECT 2023 2022 2024
CONECT 2024 2023 2025 2028 2029
CONECT 2025 2024
CONECT 2026 2022
CONECT 2027 2022
CONECT 2028 2024
CONECT 2029 2024
CONECT 2030 2031
CONECT 2031 2030 2032 2035 2036
CONECT 2032 2031 2033
CONECT 2033 2032 2034 2037 2038
CONECT 2034 2033
CONECT 2035 2031
CONECT 2036 2031
CONECT 2037 2033
CONECT 2038 2033
CONECT 2039 2040
CONECT 2040 2039 2041 2044 2045
CONECT 2041 2040 2042
CONECT 2042 2041 2043 2046 2047
CONECT 2043 2042
CONECT 2044 2040
CONECT 2045 2040
CONECT 2046 2042
CONECT 2047 2042
CONECT 2048 2049
CONECT 2049 2048 2050 2053 2054
CONECT 2050 2049 2051
CONECT 2051 2050 2052 2055 2056
CONECT 2052 2051
CONECT 2053 2049
CONECT 2054 2049
CONECT 2055 2051
CONECT 2056 2051
CONECT 2057 2058
CONECT 2058 2057 2059 2062 2063
CONECT 2059 2058 2060
CONECT 2060 2059 2061 2064 2065
CONECT 2061 2060
CONECT 2062 2058
CONECT 2063 2058
CONECT 2064 2060
CONECT 2065 2060
CONECT 2066 2067
CONECT 2067 2066 2068 2071 2072
CONECT 2068 2067 2069
CONECT 2069 2068 2070 2073 2074
CONECT 2070 2069
CONECT 2071 2067
CONECT 2072 2067
CONECT 2073 2069
CONECT 2074 2069
CONECT 2075 2076
CONECT 2076 2075 2077 2080 2081
CONECT 2077 2076 2078
CONECT 2078 2077 2079 2082 2083
CONECT 2079 2078
CONECT 2080 2076
CONECT 2081 2076
CONECT 2082 2078
CONECT 2083 2078
CONECT 2084 2085
CONECT 2085 2084 2086 2089 2090
CONECT 2086 2085 2087
CONECT 2087 2086 2088 2091 2092
CONECT 2088 2087
CONECT 2089 2085
CONECT 2090 2085
CONECT 2091 2087
CONECT 2092 2087
CONECT 2093 2094
CONECT 2094 2093 2095 2098 2099
CONECT 2095 2094 2096
CONECT 2096 2095 2097 2100 2101
CONECT 2097 2096
CONECT 2098 2094
CONECT 2099 2094
CONECT 2100 2096
CONECT 2101 2096
CONECT 2102 2103
CONECT 2103 2102 2104 2107 2108
CONECT 2104 2103 2105
CONECT 2105 2104 2106 2109 2110
CONECT 2106 2105
CONECT 2107 2103
CONECT 2108 2103
CONECT 2109 2105
CONECT 2110 2105
CONECT 2111 2112
CONECT 2112 2111 2113 2116 2117
CONECT 2113 2112 2114
CONECT 2114 2113 2115 2118 2119
CONECT 2115 2114
CONECT 2116 2112
CONECT 2117 2112
CONECT 2118 2114
CONECT 2119 2114
CONECT 2120 2121
CONECT 2121 2120 2122 2125 2126
CONECT 2122 2121 2123
CONECT 2123 2122 2124 2127 2128
CONECT 2124 2123
CONECT 2125 2121
CONECT 2126 2121
CONECT 2127 2123
CONECT 2128 2123
CONECT 2129 2130 2133 2134 2137
CONECT 2130 2129 2131
CONECT 2131 2130 2132 2140 2141
CONECT 2132 2131 2142 2143 2144
CONECT 2133 2129
CONECT 2134 2129 2135
CONECT 2135 2134 2136 2145 2146
CONECT 2136 2135 2147 2148 2149
CONECT 2137 2129 2138
CONECT 2138 2137 2139 2150 2151
CONECT 2139 2138 2152 2153 2154
CONECT 2140 2131
CONECT 2141 2131
CONECT 2142 2132
CONECT 2143 2132
CONECT 2144 2132
CONECT 2145 2135
CONECT 2146 2135
CONECT 2147 2136
CONECT 2148 2136
CONECT 2149 2136
CONECT 2150 2138
CONECT 2151 2138
CONECT 2152 2139
CONECT 2153 2139
CONECT 2154 2139
CONECT 2155 2156 2159 2160 2163
CONECT 2156 2155 2157
CONECT 2157 2156 2158 2166 2167
CONECT 2158 2157 2168 2169 2170
CONECT 2159 2155
CONECT 2160 2155 2161
CONECT 2161 2160 2162 2171 2172
CONECT 2162 2161 2173 2174 2175
CONECT 2163 2155 2164
CONECT 2164 2163 2165 2176 2177
CONECT 2165 2164 2178 2179 2180
CONECT 2166 2157
CONECT 2167 2157
CONECT 2168 2158
CONECT 2169 2158
CONECT 2170 2158
CONECT 2171 2161
CONECT 2172 2161
CONECT 2173 2162
CONECT 2174 2162
CONECT 2175 2162
CONECT 2176 2164
CONECT 2177 2164
CONECT 2178 2165
CONECT 2179 2165
CONECT 2180 2165
CONECT 2181 2182 2185 2186 2189
CONECT 2182 2181 2183
CONECT 2183 2182 2184 2192 2193
CONECT 2184 2183 2194 2195 2196
CONECT 2185 2181
CONECT 2186 2181 2187
CONECT 2187 2186 2188 2197 2198
CONECT 2188 2187 2199 2200 2201
CONECT 2189 2181 2190
CONECT 2190 2189 2191 2202 2203
CONECT 2191 2190 2204 2205 2206
CONECT 2192 2183
CONECT 2193 2183
CONECT 2194 2184
CONECT 2195 2184
CONECT 2196 2184
CONECT 2197 2187
CONECT 2198 2187
CONECT 2199 2188
CONECT 2200 2188
CONECT 2201 2188
CONECT 2202 2190
CONECT 2203 2190
CONECT 2204 2191
CONECT 2205 2191
CONECT 2206 2191
CONECT 2207 2208 2211 2212 2215
CONECT 2208 2207 2209
CONECT 2209 2208 2210 2218 2219
CONECT 2210 2209 2220 2221 2222
CONECT 2211 2207
CONECT 2212 2207 2213
CONECT 2213 2212 2214 2223 2224
CONECT 2214 2213 2225 2226 2227
CONECT 2215 2207 2216
CONECT 2216 2215 2217 2228 2229
CONECT 2217 2216 2230 2231 2232
CONECT 2218 2209
CONECT 2219 2209
CONECT 2220 2210
CONECT 2221 2210
CONECT 2222 2210
CONECT 2223 2213
CONECT 2224 2213
CONECT 2225 2214
CONECT 2226 2214
CONECT 2227 2214
CONECT 2228 2216
CONECT 2229 2216
CONECT 2230 2217
CONECT 2231 2217
CONECT 2232 2217
CONECT 2233 2234 2237 2238 2241
CONECT 2234 2233 2235
CONECT 2235 2234 2236 2244 2245
CONECT 2236 2235 2246 2247 2248
CONECT 2237 2233
CONECT 2238 2233 2239
CONECT 2239 2238 2240 2249 2250
CONECT 2240 2239 2251 2252 2253
CONECT 2241 2233 2242
CONECT 2242 2241 2243 2254 2255
CONECT 2243 2242 2256 2257 2258
CONECT 2244 2235
CONECT 2245 2235
CONECT 2246 2236
CONECT 2247 2236
CONECT 2248 2236
CONECT 2249 2239
CONECT 2250 2239
CONECT 2251 2240
CONECT 2252 2240
CONECT 2253 2240
CONECT 2254 2242
CONECT 2255 2242
CONECT 2256 2243
CONECT 2257 2243
CONECT 2258 2243
CONECT 2259 2260 2263 2264 2267
CONECT 2260 2259 2261
CONECT 2261 2260 2262 2270 2271
CONECT 2262 2261 2272 2273 2274
CONECT 2263 2259
CONECT 2264 2259 2265
CONECT 2265 2264 2266 2275 2276
CONECT 2266 2265 2277 2278 2279
CONECT 2267 2259 2268
CONECT 2268 2267 2269 2280 2281
CONECT 2269 2268 2282 2283 2284
CONECT 2270 2261
CONECT 2271 2261
CONECT 2272 2262
CONECT 2273 2262
CONECT 2274 2262
CONECT 2275 2265
CONECT 2276 2265
CONECT 2277 2266
CONECT 2278 2266
CONECT 2279 2266
CONECT 2280 2268
CONECT 2281 2268
CONECT 2282 2269
CONECT 2283 2269
CONECT 2284 2269
CONECT 2285 2286 2289 2290 2293
CONECT 2286 2285 2287
CONECT 2287 2286 2288 2296 2297
CONECT 2288 2287 2298 2299 2300
CONECT 2289 2285
CONECT 2290 2285 2291
CONECT 2291 2290 2292 2301 2302
CONECT 2292 2291 2303 2304 2305
CONECT 2293 2285 2294
CONECT 2294 2293 2295 2306 2307
CONECT 2295 2294 2308 2309 2310
CONECT 2296 2287
CONECT 2297 2287
CONECT 2298 2288
CONECT 2299 2288
CONECT 2300 2288
CONECT 2301 2291
CONECT 2302 2291
CONECT 2303 2292
CONECT 2304 2292
CONECT 2305 2292
CONECT 2306 2294
CONECT 2307 2294
CONECT 2308 2295
CONECT 2309 2295
CONECT 2310 2295
CONECT 2311 2312 2315 2316 2319
CONECT 2312 2311 2313
CONECT 2313 2312 2314 2322 2323
CONECT 2314 2313 2324 2325 2326
CONECT 2315 2311
CONECT 2316 2311 2317
CONECT 2317 2316 2318 2327 2328
CONECT 2318 2317 2329 2330 2331
CONECT 2319 2311 2320
CONECT 2320 2319 2321 2332 2333
CONECT 2321 2320 2334 2335 2336
CONECT 2322 2313
CONECT 2323 2313
CONECT 2324 2314
CONECT 2325 2314
CONECT 2326 2314
CONECT 2327 2317
CONECT 2328 2317
CONECT 2329 2318
CONECT 2330 2318
CONECT 2331 2318
CONECT 2332 2320
CONECT 2333 2320
CONECT 2334 2321
CONECT 2335 2321
CONECT 2336 2321
CONECT 2337 2338 2341 2342 2345
CONECT 2338 2337 2339
CONECT 2339 2338 2340 2348 2349
CONECT 2340 2339 2350 2351 2352
CONECT 2341 2337
CONECT 2342 2337 2343
CONECT 2343 2342 2344 2353 2354
CONECT 2344 2343 2355 2356 2357
CONECT 2345 2337 2346
CONECT 2346 2345 2347 2358 2359
CONECT 2347 2346 2360 2361 2362
CONECT 2348 2339
CONECT 2349 2339
CONECT 2350 2340
CONECT 2351 2340
CONECT 2352 2340
CONECT 2353 2343
CONECT 2354 2343
CONECT 2355 2344
CONECT 2356 2344
CONECT 2357 2344
CONECT 2358 2346
CONECT 2359 2346
CONECT 2360 2347
CONECT 2361 2347
CONECT 2362 2347
CONECT 2363 2364 2367 2368 2371
CONECT 2364 2363 2365
CONECT 2365 2364 2366 2374 2375
CONECT 2366 2365 2376 2377 2378
CONECT 2367 2363
CONECT 2368 2363 2369
CONECT 2369 2368 2370 2379 2380
CONECT 2370 2369 2381 2382 2383
CONECT 2371 2363 2372
CONECT 2372 2371 2373 2384 2385
CONECT 2373 2372 2386 2387 2388
CONECT 2374 2365
CONECT 2375 2365
CONECT 2376 2366
CONECT 2377 2366
CONECT 2378 2366
CONECT 2379 2369
CONECT 2380 2369
CONECT 2381 2370
CONECT 2382 2370
CONECT 2383 2370
CONECT 2384 2372
CONECT 2385 2372
CONECT 2386 2373
CONECT 2387 2373
CONECT 2388 2373
CONECT 2389 2390 2393 2394 2397
CONECT 2390 2389 2391
CONECT 2391 2390 2392 2400 2401
CONECT 2392 2391 2402 2403 2404
CONECT 2393 2389
CONECT 2394 2389 2395
CONECT 2395 2394 2396 2405 2406
CONECT 2396 2395 2407 2408 2409
CONECT 2397 2389 2398
CONECT 2398 2397 2399 2410 2411
CONECT 2399 2398 2412 2413 2414
CONECT 2400 2391
CONECT 2401 2391
CONECT 2402 2392
CONECT 2403 2392
CONECT 2404 2392
CONECT 2405 2395
CONECT 2406 2395
CONECT 2407 2396
CONECT 2408 2396
CONECT 2409 2396
CONECT 2410 2398
CONECT 2411 2398
CONECT 2412 2399
CONECT 2413 2399
CONECT 2414 2399
CONECT 2415 2416 2419 2420 2423
CONECT 2416 2415 2417
CONECT 2417 2416 2418 2426 2427
CONECT 2418 2417 2428 2429 2430
CONECT 2419 2415
CONECT 2420 2415 2421
CONECT 2421 2420 2422 2431 2432
CONECT 2422 2421 2433 2434 2435
CONECT 2423 2415 2424
CONECT 2424 2423 2425 2436 2437
CONECT 2425 2424 2438 2439 2440
CONECT 2426 2417
CONECT 2427 2417
CONECT 2428 2418
CONECT 2429 2418
CONECT 2430 2418
CONECT 2431 2421
CONECT 2432 2421
CONECT 2433 2422
CONECT 2434 2422
CONECT 2435 2422
CONECT 2436 2424
CONECT 2437 2424
CONECT 2438 2425
CONECT 2439 2425
CONECT 2440 2425
CONECT 2441 2442 2445 2446 2449
CONECT 2442 2441 2443
CONECT 2443 2442 2444 2452 2453
CONECT 2444 2443 2454 2455 2456
CONECT 2445 2441
CONECT 2446 2441 2447
CONECT 2447 2446 2448 2457 2458
CONECT 2448 2447 2459 2460 2461
CONECT 2449 2441 2450
CONECT 2450 2449 2451 2462 2463
CONECT 2451 2450 2464 2465 2466
CONECT 2452 2443
CONECT 2453 2443
CONECT 2454 2444
CONECT 2455 2444
CONECT 2456 2444
CONECT 2457 2447
CONECT 2458 2447
CONECT 2459 2448
CONECT 2460 2448
CONECT 2461 2448
CONECT 2462 2450
CONECT 2463 2450
CONECT 2464 2451
CONECT 2465 2451
CONECT 2466 2451
CONECT 2467 2468 2471 2472 2475
CONECT 2468 2467 2469
CONECT 2469 2468 2470 2478 2479
CONECT 2470 2469 2480 2481 2482
CONECT 2471 2467
CONECT 2472 2467 2473
CONECT 2473 2472 2474 2483 2484
CONECT 2474 2473 2485 2486 2487
CONECT 2475 2467 2476
CONECT 2476 2475 2477 2488 2489
CONECT 2477 2476 2490 2491 2492
CONECT 2478 2469
CONECT 2479 2469
CONECT 2480 2470
CONECT 2481 2470
CONECT 2482 2470
CONECT 2483 2473
CONECT 2484 2473
CONECT 2485 2474
CONECT 2486 2474
CONECT 2487 2474
CONECT 2488 2476
CONECT 2489 2476
CONECT 2490 2477
CONECT 2491 2477
CONECT 2492 2477
CONECT 2493 2494 2497 2498 2501
CONECT 2494 2493 2495
CONECT 2495 2494 2496 2504 2505
CONECT 2496 2495 2506 2507 2508
CONECT 2497 2493
CONECT 2498 2493 2499
CONECT 2499 2498 2500 2509 2510
CONECT 2500 2499 2511 2512 2513
CONECT 2501 2493 2502
CONECT 2502 2501 2503 2514 2515
CONECT 2503 2502 2516 2517 2518
CONECT 2504 2495
CONECT 2505 2495
CONECT 2506 2496
CONECT 2507 2496
CONECT 2508 2496
CONECT 2509 2499
CONECT 2510 2499
CONECT 2511 2500
CONECT 2512 2500
CONECT 2513 2500
CONECT 2514 2502
CONECT 2515 2502
CONECT 2516 2503
CONECT 2517 2503
CONECT 2518 2503
CONECT 2519 2520 2523 2524 2527
CONECT 2520 2519 2521
CONECT 2521 2520 2522 2530 2531
CONECT 2522 2521 2532 2533 2534
CONECT 2523 2519
CONECT 2524 2519 2525
CONECT 2525 2524 2526 2535 2536
CONECT 2526 2525 2537 2538 2539
CONECT 2527 2519 2528
CONECT 2528 2527 2529 2540 2541
CONECT 2529 2528 2542 2543 2544
CONECT 2530 2521
CONECT 2531 2521
CONECT 2532 2522
CONECT 2533 2522
CONECT 2534 2522
CONECT 2535 2525
CONECT 2536 2525
CONECT 2537 2526
CONECT 2538 2526
CONECT 2539 2526
CONECT 2540 2528
CONECT 2541 2528
CONECT 2542 2529
CONECT 2543 2529
CONECT 2544 2529
CONECT 2545 2546 2549 2550 2553
CONECT 2546 2545 2547
CONECT 2547 2546 2548 2556 2557
CONECT 2548 2547 2558 2559 2560
CONECT 2549 2545
CONECT 2550 2545 2551
CONECT 2551 2550 2552 2561 2562
CONECT 2552 2551 2563 2564 2565
CONECT 2553 2545 2554
CONECT 2554 2553 2555 2566 2567
CONECT 2555 2554 2568 2569 2570
CONECT 2556 2547
CONECT 2557 2547
CONECT 2558 2548
CONECT 2559 2548
CONECT 2560 2548
CONECT 2561 2551
CONECT 2562 2551
CONECT 2563 2552
CONECT 2564 2552
CONECT 2565 2552
CONECT 2566 2554
CONECT 2567 2554
CONECT 2568 2555
CONECT 2569 2555
CONECT 2570 2555
CONECT 2571 2572 2575 2576 2579
CONECT 2572 2571 2573
CONECT 2573 2572 2574 2582 2583
CONECT 2574 2573 2584 2585 2586
CONECT 2575 2571
CONECT 2576 2571 2577
CONECT 2577 2576 2578 2587 2588
CONECT 2578 2577 2589 2590 2591
CONECT 2579 2571 2580
CONECT 2580 2579 2581 2592 2593
CONECT 2581 2580 2594 2595 2596
CONECT 2582 2573
CONECT 2583 2573
CONECT 2584 2574
CONECT 2585 2574
CONECT 2586 2574
CONECT 2587 2577
CONECT 2588 2577
CONECT 2589 2578
CONECT 2590 2578
CONECT 2591 2578
CONECT 2592 2580
CONECT 2593 2580
CONECT 2594 2581
CONECT 2595 2581
CONECT 2596 2581
CONECT 2597 2598 2601 2602 2605
CONECT 2598 2597 2599
CONECT 2599 2598 2600 2608 2609
CONECT 2600 2599 2610 2611 2612
CONECT 2601 2597
CONECT 2602 2597 2603
CONECT 2603 2602 2604 2613 2614
CONECT 2604 2603 2615 2616 2617
CONECT 2605 2597 2606
CONECT 2606 2605 2607 2618 2619
CONECT 2607 2606 2620 2621 2622
CONECT 2608 2599
CONECT 2609 2599
CONECT 2610 2600
CONECT 2611 2600
CONECT 2612 2600
CONECT 2613 2603
CONECT 2614 2603
CONECT 2615 2604
CONECT 2616 2604
CONECT 2617 2604
CONECT 2618 2606
CONECT 2619 2606
CONECT 2620 2607
CONECT 2621 2607
CONECT 2622 2607
CONECT 2623 2624 2627 2628 2631
CONECT 2624 2623 2625
CONECT 2625 2624 2626 2634 2635
CONECT 2626 2625 2636 2637 2638
CONECT 2627 2623
CONECT 2628 2623 2629
CONECT 2629 2628 2630 2639 2640
CONECT 2630 2629 2641 2642 2643
CONECT 2631 2623 2632
CONECT 2632 2631 2633 2644 2645
CONECT 2633 2632 2646 2647 2648
CONECT 2634 2625
CONECT 2635 2625
CONECT 2636 2626
CONECT 2637 2626
CONECT 2638 2626
CONECT 2639 2629
CONECT 2640 2629
CONECT 2641 2630
CONECT 2642 2630
CONECT 2643 2630
CONECT 2644 2632
CONECT 2645 2632
CONECT 2646 2633
CONECT 2647 2633
CONECT 2648 2633
CONECT 2649 2650 2653 2654 2657
CONECT 2650 2649 2651
CONECT 2651 2650 2652 2660 2661
CONECT 2652 2651 2662 2663 2664
CONECT 2653 2649
CONECT 2654 2649 2655
CONECT 2655 2654 2656 2665 2666
CONECT 2656 2655 2667 2668 2669
CONECT 2657 2649 2658
CONECT 2658 2657 2659 2670 2671
CONECT 2659 2658 2672 2673 2674
CONECT 2660 2651
CONECT 2661 2651
CONECT 2662 2652
CONECT 2663 2652
CONECT 2664 2652
CONECT 2665 2655
CONECT 2666 2655
CONECT 2667 2656
CONECT 2668 2656
CONECT 2669 2656
CONECT 2670 2658
CONECT 2671 2658
CONECT 2672 2659
CONECT 2673 2659
CONECT 2674 2659
CONECT 2675 2676 2679 2680 2683
CONECT 2676 2675 2677
CONECT 2677 2676 2678 2686 2687
CONECT 2678 2677 2688 2689 2690
CONECT 2679 2675
CONECT 2680 2675 2681
CONECT 2681 2680 2682 2691 2692
CONECT 2682 2681 2693 2694 2695
CONECT 2683 2675 2684
CONECT 2684 2683 2685 2696 2697
CONECT 2685 2684 2698 2699 2700
CONECT 2686 2677
CONECT 2687 2677
CONECT 2688 2678
CONECT 2689 2678
CONECT 2690 2678
CONECT 2691 2681
CONECT 2692 2681
CONECT 2693 2682
CONECT 2694 2682
CONECT 2695 2682
CONECT 2696 2684
CONECT 2697 2684
CONECT 2698 2685
CONECT 2699 2685
CONECT 2700 2685
CONECT 2701 2702 2705 2706 2709
CONECT 2702 2701 2703
CONECT 2703 2702 2704 2712 2713
CONECT 2704 2703 2714 2715 2716
CONECT 2705 2701
CONECT 2706 2701 2707
CONECT 2707 2706 2708 2717 2718
CONECT 2708 2707 2719 2720 2721
CONECT 2709 2701 2710
CONECT 2710 2709 2711 2722 2723
CONECT 2711 2710 2724 2725 2726
CONECT 2712 2703
CONECT 2713 2703
CONECT 2714 2704
CONECT 2715 2704
CONECT 2716 2704
CONECT 2717 2707
CONECT 2718 2707
CONECT 2719 2708
CONECT 2720 2708
CONECT 2721 2708
CONECT 2722 2710
CONECT 2723 2710
CONECT 2724 2711
CONECT 2725 2711
CONECT 2726 2711
CONECT 2727 2728 2731 2732 2735
CONECT 2728 2727 2729
CONECT 2729 2728 2730 2738 2739
CONECT 2730 2729 2740 2741 2742
CONECT 2731 2727
CONECT 2732 2727 2733
CONECT 2733 2732 2734 2743 2744
CONECT 2734 2733 2745 2746 2747
CONECT 2735 2727 2736
CONECT 2736 2735 2737 2748 2749
CONECT 2737 2736 2750 2751 2752
CONECT 2738 2729
CONECT 2739 2729
CONECT 2740 2730
CONECT 2741 2730
CONECT 2742 2730
CONECT 2743 2733
CONECT 2744 2733
CONECT 2745 2734
CONECT 2746 2734
CONECT 2747 2734
CONECT 2748 2736
CONECT 2749 2736
CONECT 2750 2737
CONECT 2751 2737
CONECT 2752 2737
CONECT 2753 2754
CONECT 2754 2753 2755 2759 2760
CONECT 2755 2754 2756 2761 2762
CONECT 2756 2755 2757 2763 2764
CONECT 2757 2756 2758 2765 2766
CONECT 2758 2757
CONECT 2759 2754
CONECT 2760 2754
CONECT 2761 2755
CONECT 2762 2755
CONECT 2763 2756
CONECT 2764 2756
CONECT 2765 2757
CONECT 2766 2757
CONECT 2767 2768
CONECT 2768 2767 2769 2773 2774
CONECT 2769 2768 2770 2775 2776
CONECT 2770 2769 2771 2777 2778
CONECT 2771 2770 2772 2779 2780
CONECT 2772 2771
CONECT 2773 2768
CONECT 2774 2768
CONECT 2775 2769
CONECT 2776 2769
CONECT 2777 2770
CONECT 2778 2770
CONECT 2779 2771
CONECT 2780 2771
CONECT 2781 2782
CONECT 2782 2781 2783 2787 2788
CONECT 2783 2782 2784 2789 2790
CONECT 2784 2783 2785 2791 2792
CONECT 2785 2784 2786 2793 2794
CONECT 2786 2785
CONECT 2787 2782
CONECT 2788 2782
CONECT 2789 2783
CONECT 2790 2783
CONECT 2791 2784
CONECT 2792 2784
CONECT 2793 2785
CONECT 2794 2785
CONECT 2795 2796
CONECT 2796 2795 2797 2801 2802
CONECT 2797 2796 2798 2803 2804
CONECT 2798 2797 2799 2805 2806
CONECT 2799 2798 2800 2807 2808
CONECT 2800 2799
CONECT 2801 2796
CONECT 2802 2796
CONECT 2803 2797
CONECT 2804 2797
CONECT 2805 2798
CONECT 2806 2798
CONECT 2807 2799
CONECT 2808 2799
CONECT 2810 2811 2814 2815 2818
CONECT 2811 2810 2812
CONECT 2812 2811 2813 2821 2822
CONECT 2813 2812 2823 2824 2825
CONECT 2814 2810
CONECT 2815 2810 2816
CONECT 2816 2815 2817 2826 2827
CONECT 2817 2816 2828 2829 2830
CONECT 2818 2810 2819
CONECT 2819 2818 2820 2831 2832
CONECT 2820 2819 2833 2834 2835
CONECT 2821 2812
CONECT 2822 2812
CONECT 2823 2813
CONECT 2824 2813
CONECT 2825 2813
CONECT 2826 2816
CONECT 2827 2816
CONECT 2828 2817
CONECT 2829 2817
CONECT 2830 2817
CONECT 2831 2819
CONECT 2832 2819
CONECT 2833 2820
CONECT 2834 2820
CONECT 2835 2820
CONECT 2836 2837 2840 2841 2844
CONECT 2837 2836 2838
CONECT 2838 2837 2839 2847 2848
CONECT 2839 2838 2849 2850 2851
CONECT 2840 2836
CONECT 2841 2836 2842
CONECT 2842 2841 2843 2852 2853
CONECT 2843 2842 2854 2855 2856
CONECT 2844 2836 2845
CONECT 2845 2844 2846 2857 2858
CONECT 2846 2845 2859 2860 2861
CONECT 2847 2838
CONECT 2848 2838
CONECT 2849 2839
CONECT 2850 2839
CONECT 2851 2839
CONECT 2852 2842
CONECT 2853 2842
CONECT 2854 2843
CONECT 2855 2843
CONECT 2856 2843
CONECT 2857 2845
CONECT 2858 2845
CONECT 2859 2846
CONECT 2860 2846
CONECT 2861 2846
CONECT 2864 2865
CONECT 2865 2864 2866 2869 2870
CONECT 2866 2865 2867
CONECT 2867 2866 2868 2871 2872
CONECT 2868 2867
CONECT 2869 2865
CONECT 2870 2865
CONECT 2871 2867
CONECT 2872 2867
CONECT 2873 2874 2877 2878 2881
CONECT 2874 2873 2875
CONECT 2875 2874 2876 2884 2885
CONECT 2876 2875 2886 2887 2888
CONECT 2877 2873
CONECT 2878 2873 2879
CONECT 2879 2878 2880 2889 2890
CONECT 2880 2879 2891 2892 2893
CONECT 2881 2873 2882
CONECT 2882 2881 2883 2894 2895
CONECT 2883 2882 2896 2897 2898
CONECT 2884 2875
CONECT 2885 2875
CONECT 2886 2876
CONECT 2887 2876
CONECT 2888 2876
CONECT 2889 2879
CONECT 2890 2879
CONECT 2891 2880
CONECT 2892 2880
CONECT 2893 2880
CONECT 2894 2882
CONECT 2895 2882
CONECT 2896 2883
CONECT 2897 2883
CONECT 2898 2883
CONECT 2899 2900 2903 2904 2907
CONECT 2900 2899 2901
CONECT 2901 2900 2902 2910 2911
CONECT 2902 2901 2912 2913 2914
CONECT 2903 2899
CONECT 2904 2899 2905
CONECT 2905 2904 2906 2915 2916
CONECT 2906 2905 2917 2918 2919
CONECT 2907 2899 2908
CONECT 2908 2907 2909 2920 2921
CONECT 2909 2908 2922 2923 2924
CONECT 2910 2901
CONECT 2911 2901
CONECT 2912 2902
CONECT 2913 2902
CONECT 2914 2902
CONECT 2915 2905
CONECT 2916 2905
CONECT 2917 2906
CONECT 2918 2906
CONECT 2919 2906
CONECT 2920 2908
CONECT 2921 2908
CONECT 2922 2909
CONECT 2923 2909
CONECT 2924 2909
CONECT 2931 2932
CONECT 2932 2931 2933 2936 2937
CONECT 2933 2932 2934
CONECT 2934 2933 2935 2938 2939
CONECT 2935 2934
CONECT 2936 2932
CONECT 2937 2932
CONECT 2938 2934
CONECT 2939 2934
CONECT 2940 2941 2944 2945 2948
CONECT 2941 2940 2942
CONECT 2942 2941 2943 2951 2952
CONECT 2943 2942 2953 2954 2955
CONECT 2944 2940
CONECT 2945 2940 2946
CONECT 2946 2945 2947 2956 2957
CONECT 2947 2946 2958 2959 2960
CONECT 2948 2940 2949
CONECT 2949 2948 2950 2961 2962
CONECT 2950 2949 2963 2964 2965
CONECT 2951 2942
CONECT 2952 2942
CONECT 2953 2943
CONECT 2954 2943
CONECT 2955 2943
CONECT 2956 2946
CONECT 2957 2946
CONECT 2958 2947
CONECT 2959 2947
CONECT 2960 2947
CONECT 2961 2949
CONECT 2962 2949
CONECT 2963 2950
CONECT 2964 2950
CONECT 2965 2950
CONECT 2968 2969
CONECT 2969 2968 2970 2973 2974
CONECT 2970 2969 2971
CONECT 2971 2970 2972 2975 2976
CONECT 2972 2971
CONECT 2973 2969
CONECT 2974 2969
CONECT 2975 2971
CONECT 2976 2971
CONECT 2977 2978
CONECT 2978 2977 2979 2982 2983
CONECT 2979 2978 2980
CONECT 2980 2979 2981 2984 2985
CONECT 2981 2980
CONECT 2982 2978
CONECT 2983 2978
CONECT 2984 2980
CONECT 2985 2980
CONECT 2986 2987 2990 2991 2994
CONECT 2987 2986 2988
CONECT 2988 2987 2989 2997 2998
CONECT 2989 2988 2999 3000 3001
CONECT 2990 2986
CONECT 2991 2986 2992
CONECT 2992 2991 2993 3002 3003
CONECT 2993 2992 3004 3005 3006
CONECT 2994 2986 2995
CONECT 2995 2994 2996 3007 3008
CONECT 2996 2995 3009 3010 3011
CONECT 2997 2988
CONECT 2998 2988
CONECT 2999 2989
CONECT 3000 2989
CONECT 3001 2989
CONECT 3002 2992
CONECT 3003 2992
CONECT 3004 2993
CONECT 3005 2993
CONECT 3006 2993
CONECT 3007 2995
CONECT 3008 2995
CONECT 3009 2996
CONECT 3010 2996
CONECT 3011 2996
CONECT 3012 3013
CONECT 3013 3012 3014 3018 3019
CONECT 3014 3013 3015 3020 3021
CONECT 3015 3014 3016 3022 3023
CONECT 3016 3015 3017 3024 3025
CONECT 3017 3016
CONECT 3018 3013
CONECT 3019 3013
CONECT 3020 3014
CONECT 3021 3014
CONECT 3022 3015
CONECT 3023 3015
CONECT 3024 3016
CONECT 3025 3016
CONECT 3028 3029
CONECT 3029 3028 3030 3033 3034
CONECT 3030 3029 3031
CONECT 3031 3030 3032 3035 3036
CONECT 3032 3031
CONECT 3033 3029
CONECT 3034 3029
CONECT 3035 3031
CONECT 3036 3031
CONECT 3037 3038
CONECT 3038 3037 3039 3042 3043
CONECT 3039 3038 3040
CONECT 3040 3039 3041 3044 3045
CONECT 3041 3040
CONECT 3042 3038
CONECT 3043 3038
CONECT 3044 3040
CONECT 3045 3040
CONECT 3046 3047
CONECT 3047 3046 3048 3051 3052
CONECT 3048 3047 3049
CONECT 3049 3048 3050 3053 3054
CONECT 3050 3049
CONECT 3051 3047
CONECT 3052 3047
CONECT 3053 3049
CONECT 3054 3049
CONECT 3055 3056 3059 3060 3063
CONECT 3056 3055 3057
CONECT 3057 3056 3058 3066 3067
CONECT 3058 3057 3068 3069 3070
CONECT 3059 3055
CONECT 3060 3055 3061
CONECT 3061 3060 3062 3071 3072
CONECT 3062 3061 3073 3074 3075
CONECT 3063 3055 3064
CONECT 3064 3063 3065 3076 3077
CONECT 3065 3064 3078 3079 3080
CONECT 3066 3057
CONECT 3067 3057
CONECT 3068 3058
CONECT 3069 3058
CONECT 3070 3058
CONECT 3071 3061
CONECT 3072 3061
CONECT 3073 3062
CONECT 3074 3062
CONECT 3075 3062
CONECT 3076 3064
CONECT 3077 3064
CONECT 3078 3065
CONECT 3079 3065
CONECT 3080 3065
END
