# Supplementary material for: Flame-retardant electrolytes with electrochemically-inert and weakly coordinating dichloroalkane diluents for practical lithium metal batteries
Source: Nat Commun. 2025 Nov 19;16:10188. doi: 10.1038/s41467-025-65138-8 (PMC12630897; doi:10.1038/s41467-025-65138-8)
Supplement: Supplementary file 3 — Supplementary Data 1 [file 41467_2025_65138_MOESM3_ESM.zip › Supplementary Data 1/MD simulation structures/LiFSI-TEP-C5-2Cl.pdb]

REMARK   Materials Studio PDB file
REMARK   Created:  Thu Sep 25 12:39:34 +0800 2025
CRYST1   33.870   33.870   33.870  90.00  90.00  90.00 P1
ORIGX1      1.000000  0.000000  0.000000        0.00000
ORIGX2      0.000000  1.000000  0.000000        0.00000
ORIGX3      0.000000  0.000000  1.000000        0.00000
SCALE1      0.029524  0.000000  0.000000        0.00000   
SCALE2      0.000000  0.029524  0.000000        0.00000   
SCALE3      0.000000  0.000000  0.029524        0.00000   
ATOM      1  P47 MOL     1      10.447  20.611   1.231  1.00  0.00           P    
ATOM      2  O48 MOL     1      10.521  20.336   2.847  1.00  0.00           O    
ATOM      3  C48 MOL     1      11.387  21.072   3.721  1.00  0.00           C    
ATOM      4  C48 MOL     1      11.029  21.015   5.174  1.00  0.00           C    
ATOM      5  O48 MOL     1       9.284  19.904   0.789  1.00  0.00           O    
ATOM      6  O48 MOL     1      11.824  20.062   0.586  1.00  0.00           O    
ATOM      7  C48 MOL     1      11.901  18.909  -0.273  1.00  0.00           C    
ATOM      8  C48 MOL     1      11.725  19.273  -1.651  1.00  0.00           C    
ATOM      9  O48 MOL     1      10.386  22.229   0.949  1.00  0.00           O    
ATOM     10  C48 MOL     1       9.272  22.798   1.525  1.00  0.00           C    
ATOM     11  C48 MOL     1       8.840  23.843   0.622  1.00  0.00           C    
ATOM     12 0H49 MOL     1      11.513  22.102   3.423  1.00  0.00           H    
ATOM     13 1H49 MOL     1      12.356  20.565   3.690  1.00  0.00           H    
ATOM     14 2H49 MOL     1      11.049  19.997   5.671  1.00  0.00           H    
ATOM     15 3H49 MOL     1      10.072  21.525   5.361  1.00  0.00           H    
ATOM     16 4H49 MOL     1      11.700  21.625   5.755  1.00  0.00           H    
ATOM     17 5H49 MOL     1      11.142  18.126   0.052  1.00  0.00           H    
ATOM     18 6H49 MOL     1      12.897  18.512  -0.097  1.00  0.00           H    
ATOM     19 7H49 MOL     1      10.838  19.890  -1.715  1.00  0.00           H    
ATOM     20 8H49 MOL     1      11.601  18.376  -2.294  1.00  0.00           H    
ATOM     21 9H49 MOL     1      12.591  19.817  -2.013  1.00  0.00           H    
ATOM     22 0H50 MOL     1       9.522  23.141   2.533  1.00  0.00           H    
ATOM     23 1H50 MOL     1       8.478  22.075   1.553  1.00  0.00           H    
ATOM     24 2H50 MOL     1       8.472  23.430  -0.328  1.00  0.00           H    
ATOM     25 3H50 MOL     1       9.702  24.502   0.358  1.00  0.00           H    
ATOM     26 4H50 MOL     1       8.122  24.441   1.170  1.00  0.00           H    
ATOM     27  P50 MOL     2      31.736   3.286  37.227  1.00  0.00           P    
ATOM     28  O50 MOL     2      30.981   4.497  37.986  1.00  0.00           O    
ATOM     29  C50 MOL     2      31.613   5.382  38.949  1.00  0.00           C    
ATOM     30  C50 MOL     2      30.731   5.602  40.112  1.00  0.00           C    
ATOM     31  O50 MOL     2      32.897   3.924  36.576  1.00  0.00           O    
ATOM     32  O51 MOL     2      30.761   2.655  36.182  1.00  0.00           O    
ATOM     33  C51 MOL     2      30.448   3.234  34.888  1.00  0.00           C    
ATOM     34  C51 MOL     2      29.622   2.343  34.126  1.00  0.00           C    
ATOM     35  O51 MOL     2      32.117   2.117  38.273  1.00  0.00           O    
ATOM     36  C51 MOL     2      31.816   2.279  39.643  1.00  0.00           C    
ATOM     37  C51 MOL     2      32.069   0.986  40.224  1.00  0.00           C    
ATOM     38 6H51 MOL     2      31.611   6.398  38.523  1.00  0.00           H    
ATOM     39 7H51 MOL     2      32.642   5.015  39.140  1.00  0.00           H    
ATOM     40 8H51 MOL     2      29.834   5.986  39.727  1.00  0.00           H    
ATOM     41 9H51 MOL     2      31.178   6.305  40.857  1.00  0.00           H    
ATOM     42 0H52 MOL     2      30.567   4.793  40.740  1.00  0.00           H    
ATOM     43 1H52 MOL     2      31.403   3.615  34.432  1.00  0.00           H    
ATOM     44 2H52 MOL     2      29.848   4.133  35.083  1.00  0.00           H    
ATOM     45 3H52 MOL     2      29.169   2.839  33.280  1.00  0.00           H    
ATOM     46 4H52 MOL     2      28.810   2.082  34.756  1.00  0.00           H    
ATOM     47 5H52 MOL     2      30.187   1.441  33.654  1.00  0.00           H    
ATOM     48 6H52 MOL     2      30.772   2.687  39.897  1.00  0.00           H    
ATOM     49 7H52 MOL     2      32.520   2.943  40.052  1.00  0.00           H    
ATOM     50 8H52 MOL     2      32.352   0.919  41.291  1.00  0.00           H    
ATOM     51 9H52 MOL     2      32.771   0.517  39.571  1.00  0.00           H    
ATOM     52 0H53 MOL     2      31.126   0.399  40.080  1.00  0.00           H    
ATOM     53  P53 MOL     3      24.515   0.591  28.145  1.00  0.00           P    
ATOM     54  O53 MOL     3      25.798   1.422  27.732  1.00  0.00           O    
ATOM     55  C53 MOL     3      26.778   0.781  26.953  1.00  0.00           C    
ATOM     56  C53 MOL     3      26.433   0.618  25.511  1.00  0.00           C    
ATOM     57  O53 MOL     3      23.374   0.977  27.295  1.00  0.00           O    
ATOM     58  O53 MOL     3      24.265   0.756  29.694  1.00  0.00           O    
ATOM     59  C53 MOL     3      24.960   0.463  30.839  1.00  0.00           C    
ATOM     60  C53 MOL     3      26.007   1.463  30.967  1.00  0.00           C    
ATOM     61  O53 MOL     3      24.950  -0.963  27.845  1.00  0.00           O    
ATOM     62  C54 MOL     3      23.983  -1.944  27.501  1.00  0.00           C    
ATOM     63  C54 MOL     3      24.546  -3.241  27.289  1.00  0.00           C    
ATOM     64 2H54 MOL     3      27.057  -0.236  27.412  1.00  0.00           H    
ATOM     65 3H54 MOL     3      27.618   1.454  26.985  1.00  0.00           H    
ATOM     66 4H54 MOL     3      25.851   1.499  25.097  1.00  0.00           H    
ATOM     67 5H54 MOL     3      25.804  -0.366  25.299  1.00  0.00           H    
ATOM     68 6H54 MOL     3      27.384   0.406  24.891  1.00  0.00           H    
ATOM     69 7H54 MOL     3      25.422  -0.543  30.632  1.00  0.00           H    
ATOM     70 8H54 MOL     3      24.283   0.414  31.750  1.00  0.00           H    
ATOM     71 9H54 MOL     3      26.442   1.639  30.033  1.00  0.00           H    
ATOM     72 0H55 MOL     3      26.716   1.345  31.803  1.00  0.00           H    
ATOM     73 1H55 MOL     3      25.432   2.485  31.007  1.00  0.00           H    
ATOM     74 2H55 MOL     3      23.448  -1.646  26.632  1.00  0.00           H    
ATOM     75 3H55 MOL     3      23.262  -2.012  28.324  1.00  0.00           H    
ATOM     76 4H55 MOL     3      23.754  -4.026  27.106  1.00  0.00           H    
ATOM     77 5H55 MOL     3      25.044  -3.534  28.278  1.00  0.00           H    
ATOM     78 6H55 MOL     3      25.361  -3.165  26.584  1.00  0.00           H    
ATOM     79  P58 MOL     4       0.761   2.991  21.165  1.00  0.00           P    
ATOM     80  O58 MOL     4       1.481   2.804  19.707  1.00  0.00           O    
ATOM     81  C58 MOL     4       0.825   2.582  18.420  1.00  0.00           C    
ATOM     82  C58 MOL     4       1.684   2.095  17.323  1.00  0.00           C    
ATOM     83  O58 MOL     4      -0.628   2.412  21.205  1.00  0.00           O    
ATOM     84  O58 MOL     4       0.673   4.583  21.395  1.00  0.00           O    
ATOM     85  C58 MOL     4       1.833   5.410  21.553  1.00  0.00           C    
ATOM     86  C59 MOL     4       1.514   6.819  21.683  1.00  0.00           C    
ATOM     87  O59 MOL     4       1.627   2.255  22.290  1.00  0.00           O    
ATOM     88  C59 MOL     4       2.999   1.891  22.251  1.00  0.00           C    
ATOM     89  C59 MOL     4       3.417   1.200  23.451  1.00  0.00           C    
ATOM     90 4H59 MOL     4       0.239   3.465  18.130  1.00  0.00           H    
ATOM     91 5H59 MOL     4       0.104   1.799  18.670  1.00  0.00           H    
ATOM     92 6H59 MOL     4       2.073   1.102  17.534  1.00  0.00           H    
ATOM     93 7H59 MOL     4       2.594   2.727  17.308  1.00  0.00           H    
ATOM     94 8H59 MOL     4       1.256   2.087  16.286  1.00  0.00           H    
ATOM     95 9H59 MOL     4       2.565   5.296  20.786  1.00  0.00           H    
ATOM     96 0H60 MOL     4       2.329   5.079  22.535  1.00  0.00           H    
ATOM     97 1H60 MOL     4       2.438   7.415  21.870  1.00  0.00           H    
ATOM     98 2H60 MOL     4       0.718   7.124  22.478  1.00  0.00           H    
ATOM     99 3H60 MOL     4       1.249   7.172  20.613  1.00  0.00           H    
ATOM    100 4H60 MOL     4       3.655   2.787  22.211  1.00  0.00           H    
ATOM    101 5H60 MOL     4       3.119   1.236  21.339  1.00  0.00           H    
ATOM    102 6H60 MOL     4       4.475   0.977  23.308  1.00  0.00           H    
ATOM    103 7H60 MOL     4       2.790   0.244  23.637  1.00  0.00           H    
ATOM    104 8H60 MOL     4       3.317   1.883  24.339  1.00  0.00           H    
ATOM    105  P60 MOL     5      11.629  32.388  18.218  1.00  0.00           P    
ATOM    106  O61 MOL     5      12.694  33.465  18.807  1.00  0.00           O    
ATOM    107  C61 MOL     5      12.349  34.786  19.133  1.00  0.00           C    
ATOM    108  C61 MOL     5      11.815  34.911  20.472  1.00  0.00           C    
ATOM    109  O61 MOL     5      10.941  32.862  17.007  1.00  0.00           O    
ATOM    110  O61 MOL     5      10.373  32.341  19.167  1.00  0.00           O    
ATOM    111  C61 MOL     5      10.189  31.148  19.992  1.00  0.00           C    
ATOM    112  C61 MOL     5       8.806  31.031  20.344  1.00  0.00           C    
ATOM    113  O61 MOL     5      12.282  30.866  18.029  1.00  0.00           O    
ATOM    114  C61 MOL     5      13.463  30.532  18.737  1.00  0.00           C    
ATOM    115  C61 MOL     5      13.759  29.126  18.968  1.00  0.00           C    
ATOM    116 0H62 MOL     5      11.846  35.259  18.290  1.00  0.00           H    
ATOM    117 1H62 MOL     5      13.262  35.448  19.088  1.00  0.00           H    
ATOM    118 2H62 MOL     5      12.634  34.748  21.083  1.00  0.00           H    
ATOM    119 3H62 MOL     5      11.049  34.102  20.769  1.00  0.00           H    
ATOM    120 4H62 MOL     5      11.464  35.880  20.706  1.00  0.00           H    
ATOM    121 5H62 MOL     5      10.886  31.318  20.837  1.00  0.00           H    
ATOM    122 6H62 MOL     5      10.545  30.186  19.531  1.00  0.00           H    
ATOM    123 7H62 MOL     5       8.133  30.381  19.717  1.00  0.00           H    
ATOM    124 8H62 MOL     5       8.339  31.996  20.308  1.00  0.00           H    
ATOM    125 9H62 MOL     5       8.644  30.669  21.390  1.00  0.00           H    
ATOM    126 0H63 MOL     5      13.427  30.950  19.733  1.00  0.00           H    
ATOM    127 1H63 MOL     5      14.363  30.929  18.219  1.00  0.00           H    
ATOM    128 2H63 MOL     5      12.917  28.511  19.458  1.00  0.00           H    
ATOM    129 3H63 MOL     5      14.683  28.979  19.498  1.00  0.00           H    
ATOM    130 4H63 MOL     5      13.995  28.635  18.033  1.00  0.00           H    
ATOM    131  P63 MOL     6      34.356  30.855  -5.169  1.00  0.00           P    
ATOM    132  O63 MOL     6      33.391  30.956  -3.864  1.00  0.00           O    
ATOM    133  C63 MOL     6      32.025  30.528  -3.895  1.00  0.00           C    
ATOM    134  C63 MOL     6      31.333  30.576  -2.607  1.00  0.00           C    
ATOM    135  O63 MOL     6      33.674  31.151  -6.436  1.00  0.00           O    
ATOM    136  O64 MOL     6      34.910  29.353  -5.246  1.00  0.00           O    
ATOM    137  C64 MOL     6      34.872  28.496  -4.131  1.00  0.00           C    
ATOM    138  C64 MOL     6      35.169  27.179  -4.570  1.00  0.00           C    
ATOM    139  O64 MOL     6      35.610  31.803  -4.835  1.00  0.00           O    
ATOM    140  C64 MOL     6      36.738  31.523  -3.966  1.00  0.00           C    
ATOM    141  C64 MOL     6      37.723  30.734  -4.669  1.00  0.00           C    
ATOM    142 6H64 MOL     6      32.019  29.459  -4.285  1.00  0.00           H    
ATOM    143 7H64 MOL     6      31.502  31.138  -4.599  1.00  0.00           H    
ATOM    144 8H64 MOL     6      31.439  31.633  -2.247  1.00  0.00           H    
ATOM    145 9H64 MOL     6      31.809  29.898  -1.885  1.00  0.00           H    
ATOM    146 0H65 MOL     6      30.289  30.350  -2.762  1.00  0.00           H    
ATOM    147 1H65 MOL     6      33.850  28.395  -3.768  1.00  0.00           H    
ATOM    148 2H65 MOL     6      35.423  28.942  -3.331  1.00  0.00           H    
ATOM    149 3H65 MOL     6      34.861  26.372  -3.836  1.00  0.00           H    
ATOM    150 4H65 MOL     6      36.221  27.104  -4.902  1.00  0.00           H    
ATOM    151 5H65 MOL     6      34.526  27.024  -5.439  1.00  0.00           H    
ATOM    152 6H65 MOL     6      36.422  31.026  -3.008  1.00  0.00           H    
ATOM    153 7H65 MOL     6      37.145  32.497  -3.684  1.00  0.00           H    
ATOM    154 8H65 MOL     6      38.590  30.531  -3.989  1.00  0.00           H    
ATOM    155 9H65 MOL     6      38.121  31.299  -5.543  1.00  0.00           H    
ATOM    156 0H66 MOL     6      37.405  29.780  -5.053  1.00  0.00           H    
ATOM    157  P66 MOL     7       1.635  20.101  28.882  1.00  0.00           P    
ATOM    158  O66 MOL     7       1.051  20.816  27.557  1.00  0.00           O    
ATOM    159  C66 MOL     7      -0.281  21.166  27.308  1.00  0.00           C    
ATOM    160  C66 MOL     7      -0.556  22.411  28.063  1.00  0.00           C    
ATOM    161  O66 MOL     7       0.573  19.691  29.783  1.00  0.00           O    
ATOM    162  O66 MOL     7       2.641  21.154  29.541  1.00  0.00           O    
ATOM    163  C66 MOL     7       3.851  21.568  28.903  1.00  0.00           C    
ATOM    164  C66 MOL     7       5.021  20.930  29.515  1.00  0.00           C    
ATOM    165  O66 MOL     7       2.393  18.866  28.313  1.00  0.00           O    
ATOM    166  C67 MOL     7       2.692  18.666  26.936  1.00  0.00           C    
ATOM    167  C67 MOL     7       2.502  17.266  26.463  1.00  0.00           C    
ATOM    168 2H67 MOL     7      -0.913  20.335  27.613  1.00  0.00           H    
ATOM    169 3H67 MOL     7      -0.465  21.408  26.251  1.00  0.00           H    
ATOM    170 4H67 MOL     7      -0.155  23.291  27.571  1.00  0.00           H    
ATOM    171 5H67 MOL     7      -0.107  22.375  29.099  1.00  0.00           H    
ATOM    172 6H67 MOL     7      -1.674  22.498  28.179  1.00  0.00           H    
ATOM    173 7H67 MOL     7       3.935  22.579  28.826  1.00  0.00           H    
ATOM    174 8H67 MOL     7       3.943  21.150  27.820  1.00  0.00           H    
ATOM    175 9H67 MOL     7       4.669  19.963  29.959  1.00  0.00           H    
ATOM    176 0H68 MOL     7       5.362  21.455  30.414  1.00  0.00           H    
ATOM    177 1H68 MOL     7       5.797  20.755  28.799  1.00  0.00           H    
ATOM    178 2H68 MOL     7       3.772  18.981  26.875  1.00  0.00           H    
ATOM    179 3H68 MOL     7       2.132  19.281  26.260  1.00  0.00           H    
ATOM    180 4H68 MOL     7       2.593  17.283  25.382  1.00  0.00           H    
ATOM    181 5H68 MOL     7       1.484  16.867  26.725  1.00  0.00           H    
ATOM    182 6H68 MOL     7       3.234  16.525  26.879  1.00  0.00           H    
ATOM    183  P68 MOL     8      21.514  -1.625  33.939  1.00  0.00           P    
ATOM    184  O68 MOL     8      21.603  -2.807  32.901  1.00  0.00           O    
ATOM    185  C68 MOL     8      22.098  -2.615  31.569  1.00  0.00           C    
ATOM    186  C69 MOL     8      21.767  -3.748  30.635  1.00  0.00           C    
ATOM    187  O69 MOL     8      21.009  -2.121  35.202  1.00  0.00           O    
ATOM    188  O69 MOL     8      20.482  -0.529  33.322  1.00  0.00           O    
ATOM    189  C69 MOL     8      19.093  -0.916  33.238  1.00  0.00           C    
ATOM    190  C69 MOL     8      18.458   0.064  32.384  1.00  0.00           C    
ATOM    191  O69 MOL     8      22.896  -0.933  33.960  1.00  0.00           O    
ATOM    192  C69 MOL     8      23.130   0.333  34.491  1.00  0.00           C    
ATOM    193  C69 MOL     8      24.511   0.682  34.400  1.00  0.00           C    
ATOM    194 8H69 MOL     8      23.199  -2.490  31.666  1.00  0.00           H    
ATOM    195 9H69 MOL     8      21.738  -1.604  31.188  1.00  0.00           H    
ATOM    196 0H70 MOL     8      22.322  -4.646  30.999  1.00  0.00           H    
ATOM    197 1H70 MOL     8      22.133  -3.645  29.643  1.00  0.00           H    
ATOM    198 2H70 MOL     8      20.628  -3.792  30.576  1.00  0.00           H    
ATOM    199 3H70 MOL     8      18.559  -0.898  34.276  1.00  0.00           H    
ATOM    200 4H70 MOL     8      19.010  -1.837  32.696  1.00  0.00           H    
ATOM    201 5H70 MOL     8      18.488   1.022  32.763  1.00  0.00           H    
ATOM    202 6H70 MOL     8      17.481  -0.128  32.113  1.00  0.00           H    
ATOM    203 7H70 MOL     8      19.019   0.019  31.412  1.00  0.00           H    
ATOM    204 8H70 MOL     8      22.781   0.476  35.531  1.00  0.00           H    
ATOM    205 9H70 MOL     8      22.565   1.000  33.889  1.00  0.00           H    
ATOM    206 0H71 MOL     8      25.100   0.533  35.386  1.00  0.00           H    
ATOM    207 1H71 MOL     8      24.611   1.709  34.114  1.00  0.00           H    
ATOM    208 2H71 MOL     8      25.019   0.082  33.661  1.00  0.00           H    
ATOM    209  P71 MOL     9       3.618  19.659  34.335  1.00  0.00           P    
ATOM    210  O71 MOL     9       3.951  20.840  33.340  1.00  0.00           O    
ATOM    211  C71 MOL     9       4.547  22.100  33.730  1.00  0.00           C    
ATOM    212  C71 MOL     9       5.825  21.853  34.277  1.00  0.00           C    
ATOM    213  O71 MOL     9       3.127  20.219  35.563  1.00  0.00           O    
ATOM    214  O71 MOL     9       4.961  18.884  34.501  1.00  0.00           O    
ATOM    215  C71 MOL     9       5.311  17.810  35.297  1.00  0.00           C    
ATOM    216  C72 MOL     9       5.401  18.277  36.666  1.00  0.00           C    
ATOM    217  O72 MOL     9       2.435  18.792  33.717  1.00  0.00           O    
ATOM    218  C72 MOL     9       2.519  18.006  32.537  1.00  0.00           C    
ATOM    219  C72 MOL     9       2.976  16.676  32.825  1.00  0.00           C    
ATOM    220 4H72 MOL     9       3.839  22.584  34.450  1.00  0.00           H    
ATOM    221 5H72 MOL     9       4.755  22.739  32.874  1.00  0.00           H    
ATOM    222 6H72 MOL     9       6.454  22.764  34.488  1.00  0.00           H    
ATOM    223 7H72 MOL     9       6.377  21.225  33.617  1.00  0.00           H    
ATOM    224 8H72 MOL     9       5.837  21.360  35.162  1.00  0.00           H    
ATOM    225 9H72 MOL     9       6.258  17.340  34.964  1.00  0.00           H    
ATOM    226 0H73 MOL     9       4.576  16.985  35.192  1.00  0.00           H    
ATOM    227 1H73 MOL     9       4.462  18.534  37.101  1.00  0.00           H    
ATOM    228 2H73 MOL     9       6.024  19.124  36.787  1.00  0.00           H    
ATOM    229 3H73 MOL     9       5.803  17.532  37.331  1.00  0.00           H    
ATOM    230 4H73 MOL     9       3.136  18.606  31.788  1.00  0.00           H    
ATOM    231 5H73 MOL     9       1.482  17.899  32.067  1.00  0.00           H    
ATOM    232 6H73 MOL     9       2.422  16.335  33.690  1.00  0.00           H    
ATOM    233 7H73 MOL     9       4.051  16.542  33.040  1.00  0.00           H    
ATOM    234 8H73 MOL     9       2.788  16.050  31.893  1.00  0.00           H    
ATOM    235  P73 MOL    10      31.668  29.360  16.580  1.00  0.00           P    
ATOM    236  O74 MOL    10      30.132  29.707  16.777  1.00  0.00           O    
ATOM    237  C74 MOL    10      29.202  30.166  15.798  1.00  0.00           C    
ATOM    238  C74 MOL    10      27.894  30.256  16.404  1.00  0.00           C    
ATOM    239  O74 MOL    10      31.674  28.986  15.140  1.00  0.00           O    
ATOM    240  O74 MOL    10      32.107  28.293  17.716  1.00  0.00           O    
ATOM    241  C74 MOL    10      33.137  28.447  18.650  1.00  0.00           C    
ATOM    242  C74 MOL    10      34.482  28.620  18.111  1.00  0.00           C    
ATOM    243  O74 MOL    10      32.630  30.647  16.715  1.00  0.00           O    
ATOM    244  C74 MOL    10      32.519  31.889  15.985  1.00  0.00           C    
ATOM    245  C74 MOL    10      33.870  32.488  15.862  1.00  0.00           C    
ATOM    246 0H75 MOL    10      29.167  29.440  14.972  1.00  0.00           H    
ATOM    247 1H75 MOL    10      29.545  31.136  15.371  1.00  0.00           H    
ATOM    248 2H75 MOL    10      27.669  29.324  16.957  1.00  0.00           H    
ATOM    249 3H75 MOL    10      27.182  30.451  15.672  1.00  0.00           H    
ATOM    250 4H75 MOL    10      27.833  30.996  17.173  1.00  0.00           H    
ATOM    251 5H75 MOL    10      33.005  27.615  19.322  1.00  0.00           H    
ATOM    252 6H75 MOL    10      32.903  29.373  19.284  1.00  0.00           H    
ATOM    253 7H75 MOL    10      35.290  28.511  18.900  1.00  0.00           H    
ATOM    254 8H75 MOL    10      34.585  29.653  17.722  1.00  0.00           H    
ATOM    255 9H75 MOL    10      34.784  27.811  17.340  1.00  0.00           H    
ATOM    256 0H76 MOL    10      31.842  32.562  16.502  1.00  0.00           H    
ATOM    257 1H76 MOL    10      32.094  31.591  14.994  1.00  0.00           H    
ATOM    258 2H76 MOL    10      34.435  32.440  16.774  1.00  0.00           H    
ATOM    259 3H76 MOL    10      33.838  33.505  15.540  1.00  0.00           H    
ATOM    260 4H76 MOL    10      34.568  31.918  15.157  1.00  0.00           H    
ATOM    261  P84 MOL    11       2.944  25.769   3.149  1.00  0.00           P    
ATOM    262  O84 MOL    11       3.965  26.237   1.922  1.00  0.00           O    
ATOM    263  C84 MOL    11       3.912  25.814   0.556  1.00  0.00           C    
ATOM    264  C84 MOL    11       5.021  26.208  -0.273  1.00  0.00           C    
ATOM    265  O84 MOL    11       1.625  26.357   2.812  1.00  0.00           O    
ATOM    266  O84 MOL    11       3.402  26.225   4.635  1.00  0.00           O    
ATOM    267  C84 MOL    11       4.675  26.785   4.872  1.00  0.00           C    
ATOM    268  C85 MOL    11       4.766  28.171   4.380  1.00  0.00           C    
ATOM    269  O85 MOL    11       2.771  24.188   3.111  1.00  0.00           O    
ATOM    270  C85 MOL    11       1.931  23.586   4.106  1.00  0.00           C    
ATOM    271  C85 MOL    11       1.418  22.442   3.288  1.00  0.00           C    
ATOM    272 4H85 MOL    11       3.002  26.228   0.072  1.00  0.00           H    
ATOM    273 5H85 MOL    11       3.638  24.735   0.600  1.00  0.00           H    
ATOM    274 6H85 MOL    11       5.991  25.783   0.035  1.00  0.00           H    
ATOM    275 7H85 MOL    11       5.152  27.294  -0.288  1.00  0.00           H    
ATOM    276 8H85 MOL    11       4.799  25.854  -1.325  1.00  0.00           H    
ATOM    277 9H85 MOL    11       5.474  26.189   4.373  1.00  0.00           H    
ATOM    278 0H86 MOL    11       4.875  26.719   6.001  1.00  0.00           H    
ATOM    279 1H86 MOL    11       5.899  28.415   4.410  1.00  0.00           H    
ATOM    280 2H86 MOL    11       4.267  28.914   4.977  1.00  0.00           H    
ATOM    281 3H86 MOL    11       4.548  28.327   3.368  1.00  0.00           H    
ATOM    282 4H86 MOL    11       1.119  24.230   4.325  1.00  0.00           H    
ATOM    283 5H86 MOL    11       2.453  23.379   5.049  1.00  0.00           H    
ATOM    284 6H86 MOL    11       0.437  22.093   3.597  1.00  0.00           H    
ATOM    285 7H86 MOL    11       2.111  21.654   3.212  1.00  0.00           H    
ATOM    286 8H86 MOL    11       1.297  22.922   2.264  1.00  0.00           H    
ATOM    287  P86 MOL    12      14.195  24.334   4.391  1.00  0.00           P    
ATOM    288  O87 MOL    12      15.704  24.127   3.898  1.00  0.00           O    
ATOM    289  C87 MOL    12      16.835  23.931   4.739  1.00  0.00           C    
ATOM    290  C87 MOL    12      17.933  23.387   4.002  1.00  0.00           C    
ATOM    291  O87 MOL    12      13.758  23.059   4.969  1.00  0.00           O    
ATOM    292  O87 MOL    12      13.340  24.903   3.189  1.00  0.00           O    
ATOM    293  C87 MOL    12      13.965  24.977   1.929  1.00  0.00           C    
ATOM    294  C87 MOL    12      13.815  23.734   1.152  1.00  0.00           C    
ATOM    295  O87 MOL    12      14.213  25.358   5.614  1.00  0.00           O    
ATOM    296  C87 MOL    12      14.092  26.809   5.410  1.00  0.00           C    
ATOM    297  C87 MOL    12      14.294  27.603   6.623  1.00  0.00           C    
ATOM    298 0H88 MOL    12      16.513  23.291   5.604  1.00  0.00           H    
ATOM    299 1H88 MOL    12      17.119  24.884   5.187  1.00  0.00           H    
ATOM    300 2H88 MOL    12      17.671  22.426   3.593  1.00  0.00           H    
ATOM    301 3H88 MOL    12      18.880  23.367   4.513  1.00  0.00           H    
ATOM    302 4H88 MOL    12      18.066  24.065   3.140  1.00  0.00           H    
ATOM    303 5H88 MOL    12      15.022  25.315   2.025  1.00  0.00           H    
ATOM    304 6H88 MOL    12      13.679  25.841   1.257  1.00  0.00           H    
ATOM    305 7H88 MOL    12      14.389  22.965   1.653  1.00  0.00           H    
ATOM    306 8H88 MOL    12      14.005  23.897   0.058  1.00  0.00           H    
ATOM    307 9H88 MOL    12      12.758  23.476   1.301  1.00  0.00           H    
ATOM    308 0H89 MOL    12      13.106  27.170   5.003  1.00  0.00           H    
ATOM    309 1H89 MOL    12      14.883  27.050   4.697  1.00  0.00           H    
ATOM    310 2H89 MOL    12      13.416  27.402   7.357  1.00  0.00           H    
ATOM    311 3H89 MOL    12      14.271  28.670   6.354  1.00  0.00           H    
ATOM    312 4H89 MOL    12      15.168  27.261   7.106  1.00  0.00           H    
ATOM    313  P89 MOL    13      26.356  31.367   2.588  1.00  0.00           P    
ATOM    314  O89 MOL    13      27.577  31.726   3.510  1.00  0.00           O    
ATOM    315  C89 MOL    13      28.127  33.047   3.621  1.00  0.00           C    
ATOM    316  C89 MOL    13      27.157  34.002   3.997  1.00  0.00           C    
ATOM    317  O89 MOL    13      25.019  31.766   3.163  1.00  0.00           O    
ATOM    318  O90 MOL    13      26.397  29.866   2.181  1.00  0.00           O    
ATOM    319  C90 MOL    13      25.178  29.298   1.591  1.00  0.00           C    
ATOM    320  C90 MOL    13      24.750  29.973   0.397  1.00  0.00           C    
ATOM    321  O90 MOL    13      26.497  32.341   1.279  1.00  0.00           O    
ATOM    322  C90 MOL    13      27.531  32.531   0.328  1.00  0.00           C    
ATOM    323  C90 MOL    13      28.398  31.368   0.283  1.00  0.00           C    
ATOM    324 6H90 MOL    13      28.660  33.421   2.661  1.00  0.00           H    
ATOM    325 7H90 MOL    13      29.008  33.019   4.256  1.00  0.00           H    
ATOM    326 8H90 MOL    13      26.594  33.614   4.851  1.00  0.00           H    
ATOM    327 9H90 MOL    13      26.411  34.153   3.213  1.00  0.00           H    
ATOM    328 0H91 MOL    13      27.642  34.945   4.270  1.00  0.00           H    
ATOM    329 1H91 MOL    13      24.436  29.189   2.388  1.00  0.00           H    
ATOM    330 2H91 MOL    13      25.405  28.263   1.360  1.00  0.00           H    
ATOM    331 3H91 MOL    13      24.527  31.023   0.578  1.00  0.00           H    
ATOM    332 4H91 MOL    13      23.782  29.488   0.074  1.00  0.00           H    
ATOM    333 5H91 MOL    13      25.500  29.973  -0.391  1.00  0.00           H    
ATOM    334 6H91 MOL    13      28.118  33.405   0.586  1.00  0.00           H    
ATOM    335 7H91 MOL    13      26.944  32.685  -0.661  1.00  0.00           H    
ATOM    336 8H91 MOL    13      27.914  30.409   0.117  1.00  0.00           H    
ATOM    337 9H91 MOL    13      28.885  31.275   1.225  1.00  0.00           H    
ATOM    338 0H92 MOL    13      29.230  31.522  -0.378  1.00  0.00           H    
ATOM    339  P99 MOL    14       5.029  31.818  16.429  1.00  0.00           P    
ATOM    340  O10 MOL    14       4.795  30.628  15.376  1.00  0.00           O    
ATOM    341  C10 MOL    14       5.491  30.385  14.145  1.00  0.00           C    
ATOM    342  C10 MOL    14       5.238  28.982  13.768  1.00  0.00           C    
ATOM    343  O10 MOL    14       3.979  31.711  17.400  1.00  0.00           O    
ATOM    344  O10 MOL    14       5.029  33.234  15.581  1.00  0.00           O    
ATOM    345  C10 MOL    14       3.840  33.840  15.133  1.00  0.00           C    
ATOM    346  C10 MOL    14       3.748  33.846  13.716  1.00  0.00           C    
ATOM    347  O10 MOL    14       6.456  31.726  17.106  1.00  0.00           O    
ATOM    348  C10 MOL    14       7.731  31.478  16.483  1.00  0.00           C    
ATOM    349  C10 MOL    14       8.101  30.015  16.631  1.00  0.00           C    
ATOM    350  H10 MOL    14       6.553  30.440  14.191  1.00  0.00           H    
ATOM    351  H10 MOL    14       5.173  31.117  13.325  1.00  0.00           H    
ATOM    352  H10 MOL    14       5.876  28.741  12.800  1.00  0.00           H    
ATOM    353  H10 MOL    14       4.199  28.712  13.538  1.00  0.00           H    
ATOM    354  H10 MOL    14       5.514  28.198  14.507  1.00  0.00           H    
ATOM    355  H10 MOL    14       3.754  34.901  15.424  1.00  0.00           H    
ATOM    356  H10 MOL    14       2.991  33.210  15.585  1.00  0.00           H    
ATOM    357  H10 MOL    14       4.704  33.639  13.265  1.00  0.00           H    
ATOM    358  H10 MOL    14       3.356  34.792  13.329  1.00  0.00           H    
ATOM    359  H10 MOL    14       3.097  32.998  13.368  1.00  0.00           H    
ATOM    360  H10 MOL    14       8.534  32.060  16.982  1.00  0.00           H    
ATOM    361  H10 MOL    14       7.667  31.836  15.419  1.00  0.00           H    
ATOM    362  H10 MOL    14       8.385  29.939  17.716  1.00  0.00           H    
ATOM    363  H10 MOL    14       9.086  29.876  15.996  1.00  0.00           H    
ATOM    364  H10 MOL    14       7.266  29.332  16.407  1.00  0.00           H    
ATOM    365  P10 MOL    15      24.905   9.224  35.853  1.00  0.00           P    
ATOM    366  O10 MOL    15      25.948   8.287  36.664  1.00  0.00           O    
ATOM    367  C10 MOL    15      27.099   7.747  36.130  1.00  0.00           C    
ATOM    368  C10 MOL    15      27.828   7.039  37.159  1.00  0.00           C    
ATOM    369  O10 MOL    15      24.850   8.947  34.430  1.00  0.00           O    
ATOM    370  O10 MOL    15      25.541  10.632  35.962  1.00  0.00           O    
ATOM    371  C10 MOL    15      26.248  11.422  34.996  1.00  0.00           C    
ATOM    372  C10 MOL    15      25.341  12.043  34.028  1.00  0.00           C    
ATOM    373  O10 MOL    15      23.476   9.123  36.535  1.00  0.00           O    
ATOM    374  C10 MOL    15      23.453   8.919  37.940  1.00  0.00           C    
ATOM    375  C10 MOL    15      22.100   8.620  38.428  1.00  0.00           C    
ATOM    376  H10 MOL    15      27.802   8.530  35.639  1.00  0.00           H    
ATOM    377  H10 MOL    15      26.846   6.952  35.337  1.00  0.00           H    
ATOM    378  H10 MOL    15      27.142   6.741  37.975  1.00  0.00           H    
ATOM    379  H10 MOL    15      28.634   7.721  37.618  1.00  0.00           H    
ATOM    380  H10 MOL    15      28.308   6.168  36.836  1.00  0.00           H    
ATOM    381  H10 MOL    15      26.959  10.764  34.448  1.00  0.00           H    
ATOM    382  H10 MOL    15      26.811  12.240  35.494  1.00  0.00           H    
ATOM    383  H10 MOL    15      25.825  12.935  33.569  1.00  0.00           H    
ATOM    384  H10 MOL    15      24.422  12.424  34.494  1.00  0.00           H    
ATOM    385  H10 MOL    15      25.037  11.376  33.205  1.00  0.00           H    
ATOM    386  H10 MOL    15      23.747   9.880  38.401  1.00  0.00           H    
ATOM    387  H10 MOL    15      24.104   8.166  38.336  1.00  0.00           H    
ATOM    388  H10 MOL    15      21.869   7.594  38.210  1.00  0.00           H    
ATOM    389  H10 MOL    15      21.306   9.243  37.922  1.00  0.00           H    
ATOM    390  H10 MOL    15      22.005   8.800  39.509  1.00  0.00           H    
ATOM    391  P10 MOL    16       9.064  27.156  22.720  1.00  0.00           P    
ATOM    392  O10 MOL    16      10.558  26.857  23.048  1.00  0.00           O    
ATOM    393  C10 MOL    16      11.303  25.694  22.756  1.00  0.00           C    
ATOM    394  C10 MOL    16      12.707  25.793  23.005  1.00  0.00           C    
ATOM    395  O10 MOL    16       8.428  25.935  23.006  1.00  0.00           O    
ATOM    396  O10 MOL    16       8.927  27.584  21.227  1.00  0.00           O    
ATOM    397  C10 MOL    16       8.912  26.644  20.166  1.00  0.00           C    
ATOM    398  C10 MOL    16       9.638  27.189  19.041  1.00  0.00           C    
ATOM    399  O10 MOL    16       8.531  28.209  23.807  1.00  0.00           O    
ATOM    400  C10 MOL    16       8.922  28.082  25.196  1.00  0.00           C    
ATOM    401  C10 MOL    16      10.279  28.485  25.458  1.00  0.00           C    
ATOM    402  H10 MOL    16      11.162  25.313  21.725  1.00  0.00           H    
ATOM    403  H10 MOL    16      10.965  24.956  23.492  1.00  0.00           H    
ATOM    404  H10 MOL    16      13.168  24.752  22.946  1.00  0.00           H    
ATOM    405  H10 MOL    16      12.887  26.206  24.020  1.00  0.00           H    
ATOM    406  H10 MOL    16      13.294  26.350  22.194  1.00  0.00           H    
ATOM    407  H10 MOL    16       7.918  26.359  19.958  1.00  0.00           H    
ATOM    408  H10 MOL    16       9.403  25.696  20.583  1.00  0.00           H    
ATOM    409  H10 MOL    16       9.143  28.093  18.708  1.00  0.00           H    
ATOM    410  H10 MOL    16       9.703  26.520  18.159  1.00  0.00           H    
ATOM    411  H10 MOL    16      10.667  27.398  19.369  1.00  0.00           H    
ATOM    412  H10 MOL    16       8.782  27.117  25.611  1.00  0.00           H    
ATOM    413  H10 MOL    16       8.177  28.711  25.749  1.00  0.00           H    
ATOM    414  H11 MOL    16      10.502  28.611  26.551  1.00  0.00           H    
ATOM    415  H11 MOL    16      10.539  29.450  24.947  1.00  0.00           H    
ATOM    416  H11 MOL    16      10.892  27.719  25.054  1.00  0.00           H    
ATOM    417  P11 MOL    17       0.399  10.411  26.889  1.00  0.00           P    
ATOM    418  O11 MOL    17       1.818  10.246  27.533  1.00  0.00           O    
ATOM    419  C11 MOL    17       2.313   9.154  28.241  1.00  0.00           C    
ATOM    420  C11 MOL    17       3.698   9.347  28.643  1.00  0.00           C    
ATOM    421  O11 MOL    17       0.285  11.154  25.643  1.00  0.00           O    
ATOM    422  O11 MOL    17      -0.660  11.020  27.987  1.00  0.00           O    
ATOM    423  C11 MOL    17      -2.105  11.139  28.023  1.00  0.00           C    
ATOM    424  C11 MOL    17      -2.572  12.481  27.681  1.00  0.00           C    
ATOM    425  O11 MOL    17      -0.219   8.965  26.644  1.00  0.00           O    
ATOM    426  C11 MOL    17      -0.719   8.530  25.412  1.00  0.00           C    
ATOM    427  C11 MOL    17      -1.066   7.082  25.385  1.00  0.00           C    
ATOM    428  H11 MOL    17       2.210   8.241  27.585  1.00  0.00           H    
ATOM    429  H11 MOL    17       1.760   8.951  29.183  1.00  0.00           H    
ATOM    430  H11 MOL    17       4.269   9.853  27.742  1.00  0.00           H    
ATOM    431  H11 MOL    17       4.324   8.425  28.884  1.00  0.00           H    
ATOM    432  H11 MOL    17       3.828   9.928  29.541  1.00  0.00           H    
ATOM    433  H11 MOL    17      -2.576  10.846  29.031  1.00  0.00           H    
ATOM    434  H11 MOL    17      -2.499  10.420  27.315  1.00  0.00           H    
ATOM    435  H11 MOL    17      -3.525  12.683  28.108  1.00  0.00           H    
ATOM    436  H11 MOL    17      -2.629  12.717  26.608  1.00  0.00           H    
ATOM    437  H11 MOL    17      -2.024  13.269  28.169  1.00  0.00           H    
ATOM    438  H11 MOL    17      -0.080   8.801  24.491  1.00  0.00           H    
ATOM    439  H11 MOL    17      -1.642   9.089  25.288  1.00  0.00           H    
ATOM    440  H11 MOL    17      -1.069   6.668  24.395  1.00  0.00           H    
ATOM    441  H11 MOL    17      -2.100   7.099  25.704  1.00  0.00           H    
ATOM    442  H11 MOL    17      -0.481   6.512  26.035  1.00  0.00           H    
ATOM    443  P12 MOL    18       7.472   4.846  14.615  1.00  0.00           P    
ATOM    444  O12 MOL    18       7.201   3.740  15.854  1.00  0.00           O    
ATOM    445  C12 MOL    18       6.920   2.355  15.563  1.00  0.00           C    
ATOM    446  C12 MOL    18       7.101   1.476  16.757  1.00  0.00           C    
ATOM    447  O12 MOL    18       8.646   5.753  14.875  1.00  0.00           O    
ATOM    448  O12 MOL    18       6.263   5.872  14.480  1.00  0.00           O    
ATOM    449  C12 MOL    18       4.913   5.527  14.836  1.00  0.00           C    
ATOM    450  C12 MOL    18       3.917   6.368  14.179  1.00  0.00           C    
ATOM    451  O12 MOL    18       7.645   4.070  13.193  1.00  0.00           O    
ATOM    452  C12 MOL    18       8.776   3.541  12.578  1.00  0.00           C    
ATOM    453  C12 MOL    18       8.469   2.253  11.957  1.00  0.00           C    
ATOM    454  H12 MOL    18       7.638   2.073  14.790  1.00  0.00           H    
ATOM    455  H12 MOL    18       5.880   2.313  15.218  1.00  0.00           H    
ATOM    456  H12 MOL    18       6.372   1.687  17.571  1.00  0.00           H    
ATOM    457  H12 MOL    18       8.160   1.574  17.146  1.00  0.00           H    
ATOM    458  H12 MOL    18       6.905   0.456  16.465  1.00  0.00           H    
ATOM    459  H12 MOL    18       4.765   5.413  15.917  1.00  0.00           H    
ATOM    460  H12 MOL    18       4.717   4.518  14.421  1.00  0.00           H    
ATOM    461  H12 MOL    18       2.952   5.928  14.255  1.00  0.00           H    
ATOM    462  H12 MOL    18       4.251   6.566  13.186  1.00  0.00           H    
ATOM    463  H12 MOL    18       3.814   7.324  14.713  1.00  0.00           H    
ATOM    464  H12 MOL    18       9.462   3.382  13.420  1.00  0.00           H    
ATOM    465  H12 MOL    18       9.040   4.287  11.775  1.00  0.00           H    
ATOM    466  H12 MOL    18       8.052   1.455  12.664  1.00  0.00           H    
ATOM    467  H12 MOL    18       9.338   1.867  11.451  1.00  0.00           H    
ATOM    468  H12 MOL    18       7.715   2.334  11.126  1.00  0.00           H    
ATOM    469  P13 MOL    19      32.650   1.445  11.243  1.00  0.00           P    
ATOM    470  O13 MOL    19      32.614   3.027  10.630  1.00  0.00           O    
ATOM    471  C13 MOL    19      31.602   3.481   9.835  1.00  0.00           C    
ATOM    472  C13 MOL    19      30.233   3.478  10.445  1.00  0.00           C    
ATOM    473  O13 MOL    19      31.630   0.539  10.645  1.00  0.00           O    
ATOM    474  O13 MOL    19      32.392   1.615  12.796  1.00  0.00           O    
ATOM    475  C13 MOL    19      32.977   2.722  13.467  1.00  0.00           C    
ATOM    476  C13 MOL    19      33.032   2.651  14.912  1.00  0.00           C    
ATOM    477  O13 MOL    19      34.140   0.775  11.087  1.00  0.00           O    
ATOM    478  C13 MOL    19      34.447  -0.599  11.119  1.00  0.00           C    
ATOM    479  C13 MOL    19      33.574  -1.356  12.070  1.00  0.00           C    
ATOM    480  H14 MOL    19      31.616   2.754   8.955  1.00  0.00           H    
ATOM    481  H14 MOL    19      31.805   4.489   9.338  1.00  0.00           H    
ATOM    482  H14 MOL    19      29.589   3.562   9.517  1.00  0.00           H    
ATOM    483  H14 MOL    19      30.232   4.309  11.110  1.00  0.00           H    
ATOM    484  H14 MOL    19      29.889   2.554  10.841  1.00  0.00           H    
ATOM    485  H14 MOL    19      32.566   3.653  12.969  1.00  0.00           H    
ATOM    486  H14 MOL    19      34.013   2.635  13.096  1.00  0.00           H    
ATOM    487  H14 MOL    19      32.086   2.663  15.475  1.00  0.00           H    
ATOM    488  H14 MOL    19      33.697   3.442  15.197  1.00  0.00           H    
ATOM    489  H14 MOL    19      33.480   1.659  15.210  1.00  0.00           H    
ATOM    490  H14 MOL    19      35.471  -0.661  11.480  1.00  0.00           H    
ATOM    491  H14 MOL    19      34.416  -1.031  10.116  1.00  0.00           H    
ATOM    492  H14 MOL    19      33.985  -2.343  12.425  1.00  0.00           H    
ATOM    493  H14 MOL    19      32.707  -1.783  11.505  1.00  0.00           H    
ATOM    494  H14 MOL    19      33.247  -0.734  12.901  1.00  0.00           H    
ATOM    495  P14 MOL    20      34.412  21.566  13.065  1.00  0.00           P    
ATOM    496  O14 MOL    20      34.796  22.760  14.143  1.00  0.00           O    
ATOM    497  C14 MOL    20      33.786  23.421  14.877  1.00  0.00           C    
ATOM    498  C14 MOL    20      34.312  24.427  15.804  1.00  0.00           C    
ATOM    499  O14 MOL    20      35.111  21.619  11.776  1.00  0.00           O    
ATOM    500  O14 MOL    20      32.824  21.663  12.898  1.00  0.00           O    
ATOM    501  C14 MOL    20      31.988  20.967  11.979  1.00  0.00           C    
ATOM    502  C14 MOL    20      30.648  20.952  12.498  1.00  0.00           C    
ATOM    503  O14 MOL    20      34.598  20.221  13.866  1.00  0.00           O    
ATOM    504  C14 MOL    20      35.510  19.209  13.474  1.00  0.00           C    
ATOM    505  C14 MOL    20      34.754  18.256  12.633  1.00  0.00           C    
ATOM    506  H14 MOL    20      33.053  22.738  15.313  1.00  0.00           H    
ATOM    507  H14 MOL    20      33.097  23.914  14.136  1.00  0.00           H    
ATOM    508  H14 MOL    20      34.560  23.875  16.706  1.00  0.00           H    
ATOM    509  H14 MOL    20      33.422  25.045  16.014  1.00  0.00           H    
ATOM    510  H14 MOL    20      35.170  24.949  15.352  1.00  0.00           H    
ATOM    511  H14 MOL    20      32.303  19.943  11.994  1.00  0.00           H    
ATOM    512  H14 MOL    20      32.022  21.341  11.020  1.00  0.00           H    
ATOM    513  H14 MOL    20      30.281  21.967  12.556  1.00  0.00           H    
ATOM    514  H14 MOL    20      30.640  20.444  13.507  1.00  0.00           H    
ATOM    515  H14 MOL    20      29.933  20.398  11.833  1.00  0.00           H    
ATOM    516  H14 MOL    20      35.811  18.619  14.299  1.00  0.00           H    
ATOM    517  H14 MOL    20      36.410  19.515  12.888  1.00  0.00           H    
ATOM    518  H14 MOL    20      35.213  17.440  12.105  1.00  0.00           H    
ATOM    519  H14 MOL    20      34.076  18.774  11.878  1.00  0.00           H    
ATOM    520  H14 MOL    20      34.171  17.712  13.422  1.00  0.00           H    
ATOM    521  P14 MOL    21      23.195  21.392   2.829  1.00  0.00           P    
ATOM    522  O14 MOL    21      24.275  21.063   4.022  1.00  0.00           O    
ATOM    523  C14 MOL    21      24.265  21.468   5.388  1.00  0.00           C    
ATOM    524  C14 MOL    21      25.334  20.710   5.977  1.00  0.00           C    
ATOM    525  O14 MOL    21      23.867  21.048   1.557  1.00  0.00           O    
ATOM    526  O14 MOL    21      22.720  22.876   3.123  1.00  0.00           O    
ATOM    527  C14 MOL    21      23.132  24.039   2.406  1.00  0.00           C    
ATOM    528  C14 MOL    21      24.505  24.619   2.770  1.00  0.00           C    
ATOM    529  O14 MOL    21      21.907  20.472   3.000  1.00  0.00           O    
ATOM    530  C14 MOL    21      20.659  21.085   3.476  1.00  0.00           C    
ATOM    531  C14 MOL    21      19.786  20.028   3.996  1.00  0.00           C    
ATOM    532  H14 MOL    21      23.298  21.093   5.835  1.00  0.00           H    
ATOM    533  H14 MOL    21      24.420  22.581   5.411  1.00  0.00           H    
ATOM    534  H14 MOL    21      26.282  21.269   5.669  1.00  0.00           H    
ATOM    535  H14 MOL    21      25.373  19.728   5.496  1.00  0.00           H    
ATOM    536  H14 MOL    21      25.206  20.666   7.077  1.00  0.00           H    
ATOM    537  H14 MOL    21      22.486  24.897   2.640  1.00  0.00           H    
ATOM    538  H14 MOL    21      23.105  23.772   1.305  1.00  0.00           H    
ATOM    539  H14 MOL    21      24.682  25.527   2.234  1.00  0.00           H    
ATOM    540  H14 MOL    21      25.301  23.937   2.427  1.00  0.00           H    
ATOM    541  H14 MOL    21      24.599  24.697   3.858  1.00  0.00           H    
ATOM    542  H14 MOL    21      20.204  21.644   2.676  1.00  0.00           H    
ATOM    543  H14 MOL    21      20.939  21.827   4.247  1.00  0.00           H    
ATOM    544  H14 MOL    21      19.534  19.290   3.213  1.00  0.00           H    
ATOM    545  H14 MOL    21      18.884  20.309   4.547  1.00  0.00           H    
ATOM    546  H14 MOL    21      20.425  19.506   4.714  1.00  0.00           H    
ATOM    547  P14 MOL    22      19.214   2.779  -4.812  1.00  0.00           P    
ATOM    548  O14 MOL    22      19.918   3.808  -5.841  1.00  0.00           O    
ATOM    549  C14 MOL    22      19.195   4.754  -6.556  1.00  0.00           C    
ATOM    550  C14 MOL    22      19.471   6.063  -6.016  1.00  0.00           C    
ATOM    551  O14 MOL    22      19.695   1.395  -5.013  1.00  0.00           O    
ATOM    552  O14 MOL    22      17.623   2.955  -4.984  1.00  0.00           O    
ATOM    553  C14 MOL    22      16.615   2.292  -4.185  1.00  0.00           C    
ATOM    554  C15 MOL    22      16.111   3.120  -3.118  1.00  0.00           C    
ATOM    555  O15 MOL    22      19.612   3.185  -3.334  1.00  0.00           O    
ATOM    556  C15 MOL    22      20.924   3.236  -2.841  1.00  0.00           C    
ATOM    557  C15 MOL    22      21.510   1.946  -2.644  1.00  0.00           C    
ATOM    558  H15 MOL    22      18.128   4.612  -6.493  1.00  0.00           H    
ATOM    559  H15 MOL    22      19.507   4.811  -7.577  1.00  0.00           H    
ATOM    560  H15 MOL    22      19.001   6.915  -6.554  1.00  0.00           H    
ATOM    561  H15 MOL    22      20.602   6.350  -6.072  1.00  0.00           H    
ATOM    562  H15 MOL    22      19.293   6.116  -4.900  1.00  0.00           H    
ATOM    563  H15 MOL    22      17.086   1.423  -3.734  1.00  0.00           H    
ATOM    564  H15 MOL    22      15.855   2.051  -4.927  1.00  0.00           H    
ATOM    565  H15 MOL    22      16.891   3.572  -2.563  1.00  0.00           H    
ATOM    566  H15 MOL    22      15.456   2.412  -2.560  1.00  0.00           H    
ATOM    567  H15 MOL    22      15.436   3.928  -3.582  1.00  0.00           H    
ATOM    568  H15 MOL    22      20.844   3.767  -1.888  1.00  0.00           H    
ATOM    569  H15 MOL    22      21.579   3.868  -3.532  1.00  0.00           H    
ATOM    570  H15 MOL    22      21.645   1.484  -3.621  1.00  0.00           H    
ATOM    571  H15 MOL    22      20.853   1.389  -2.009  1.00  0.00           H    
ATOM    572  H15 MOL    22      22.463   1.941  -2.112  1.00  0.00           H    
ATOM    573  P15 MOL    23      29.424   7.237  30.529  1.00  0.00           P    
ATOM    574  O15 MOL    23      27.928   6.645  31.008  1.00  0.00           O    
ATOM    575  C15 MOL    23      27.773   5.704  32.153  1.00  0.00           C    
ATOM    576  C15 MOL    23      26.534   4.913  32.271  1.00  0.00           C    
ATOM    577  O15 MOL    23      30.192   7.693  31.689  1.00  0.00           O    
ATOM    578  O15 MOL    23      29.239   8.330  29.395  1.00  0.00           O    
ATOM    579  C15 MOL    23      28.458   8.099  28.185  1.00  0.00           C    
ATOM    580  C15 MOL    23      27.059   8.451  28.222  1.00  0.00           C    
ATOM    581  O15 MOL    23      30.212   6.054  29.919  1.00  0.00           O    
ATOM    582  C15 MOL    23      31.700   5.890  29.972  1.00  0.00           C    
ATOM    583  C15 MOL    23      32.306   7.014  29.333  1.00  0.00           C    
ATOM    584  H15 MOL    23      28.208   6.228  33.071  1.00  0.00           H    
ATOM    585  H15 MOL    23      28.612   5.101  31.903  1.00  0.00           H    
ATOM    586  H15 MOL    23      26.677   3.944  32.806  1.00  0.00           H    
ATOM    587  H15 MOL    23      26.265   4.690  31.199  1.00  0.00           H    
ATOM    588  H15 MOL    23      25.681   5.490  32.721  1.00  0.00           H    
ATOM    589  H15 MOL    23      28.451   7.022  27.932  1.00  0.00           H    
ATOM    590  H15 MOL    23      29.053   8.492  27.304  1.00  0.00           H    
ATOM    591  H15 MOL    23      26.470   7.840  28.938  1.00  0.00           H    
ATOM    592  H15 MOL    23      26.486   8.077  27.293  1.00  0.00           H    
ATOM    593  H15 MOL    23      26.848   9.489  28.242  1.00  0.00           H    
ATOM    594  H15 MOL    23      31.889   4.951  29.398  1.00  0.00           H    
ATOM    595  H15 MOL    23      31.920   5.882  30.974  1.00  0.00           H    
ATOM    596  H15 MOL    23      32.495   7.827  30.003  1.00  0.00           H    
ATOM    597  H15 MOL    23      31.594   7.452  28.597  1.00  0.00           H    
ATOM    598  H15 MOL    23      33.262   6.771  28.919  1.00  0.00           H    
ATOM    599  P15 MOL    24      32.893  13.034  32.564  1.00  0.00           P    
ATOM    600  O15 MOL    24      32.338  14.579  32.473  1.00  0.00           O    
ATOM    601  C15 MOL    24      33.151  15.711  32.667  1.00  0.00           C    
ATOM    602  C16 MOL    24      32.402  16.918  32.987  1.00  0.00           C    
ATOM    603  O16 MOL    24      33.968  13.072  33.532  1.00  0.00           O    
ATOM    604  O16 MOL    24      33.343  12.641  31.092  1.00  0.00           O    
ATOM    605  C16 MOL    24      34.093  13.469  30.218  1.00  0.00           C    
ATOM    606  C16 MOL    24      35.524  13.404  30.363  1.00  0.00           C    
ATOM    607  O16 MOL    24      31.726  11.985  32.862  1.00  0.00           O    
ATOM    608  C16 MOL    24      30.383  11.890  32.331  1.00  0.00           C    
ATOM    609  C16 MOL    24      29.496  12.857  32.982  1.00  0.00           C    
ATOM    610  H16 MOL    24      33.659  15.986  31.761  1.00  0.00           H    
ATOM    611  H16 MOL    24      33.913  15.516  33.444  1.00  0.00           H    
ATOM    612  H16 MOL    24      31.540  17.068  32.247  1.00  0.00           H    
ATOM    613  H16 MOL    24      33.172  17.695  32.914  1.00  0.00           H    
ATOM    614  H16 MOL    24      31.883  16.881  33.931  1.00  0.00           H    
ATOM    615  H16 MOL    24      33.814  14.557  30.248  1.00  0.00           H    
ATOM    616  H16 MOL    24      33.818  13.183  29.131  1.00  0.00           H    
ATOM    617  H16 MOL    24      36.056  14.085  29.632  1.00  0.00           H    
ATOM    618  H16 MOL    24      35.884  12.396  29.992  1.00  0.00           H    
ATOM    619  H16 MOL    24      35.904  13.552  31.401  1.00  0.00           H    
ATOM    620  H16 MOL    24      29.970  10.855  32.389  1.00  0.00           H    
ATOM    621  H16 MOL    24      30.431  12.062  31.215  1.00  0.00           H    
ATOM    622  H16 MOL    24      28.921  12.447  33.804  1.00  0.00           H    
ATOM    623  H16 MOL    24      28.862  13.380  32.185  1.00  0.00           H    
ATOM    624  H16 MOL    24      30.098  13.635  33.337  1.00  0.00           H    
ATOM    625  P17 MOL    25      13.451   7.565  33.950  1.00  0.00           P    
ATOM    626  O17 MOL    25      14.058   8.564  35.060  1.00  0.00           O    
ATOM    627  C17 MOL    25      14.440   9.928  34.816  1.00  0.00           C    
ATOM    628  C17 MOL    25      15.710  10.250  35.437  1.00  0.00           C    
ATOM    629  O17 MOL    25      12.754   6.355  34.513  1.00  0.00           O    
ATOM    630  O17 MOL    25      14.627   7.123  32.981  1.00  0.00           O    
ATOM    631  C17 MOL    25      15.453   8.043  32.251  1.00  0.00           C    
ATOM    632  C17 MOL    25      16.025   7.237  31.145  1.00  0.00           C    
ATOM    633  O17 MOL    25      12.469   8.464  33.166  1.00  0.00           O    
ATOM    634  C17 MOL    25      11.108   8.368  33.513  1.00  0.00           C    
ATOM    635  C17 MOL    25      10.459   9.535  32.993  1.00  0.00           C    
ATOM    636  H17 MOL    25      13.554  10.598  34.958  1.00  0.00           H    
ATOM    637  H17 MOL    25      14.523   9.985  33.746  1.00  0.00           H    
ATOM    638  H17 MOL    25      16.565   9.769  34.988  1.00  0.00           H    
ATOM    639  H17 MOL    25      15.633   9.916  36.475  1.00  0.00           H    
ATOM    640  H17 MOL    25      15.971  11.328  35.399  1.00  0.00           H    
ATOM    641  H17 MOL    25      16.244   8.464  32.904  1.00  0.00           H    
ATOM    642  H17 MOL    25      14.870   8.941  31.867  1.00  0.00           H    
ATOM    643  H17 MOL    25      15.217   6.587  30.781  1.00  0.00           H    
ATOM    644  H17 MOL    25      16.760   6.594  31.658  1.00  0.00           H    
ATOM    645  H17 MOL    25      16.412   7.809  30.287  1.00  0.00           H    
ATOM    646  H17 MOL    25      10.935   8.272  34.550  1.00  0.00           H    
ATOM    647  H17 MOL    25      10.708   7.425  33.035  1.00  0.00           H    
ATOM    648  H17 MOL    25      10.610   9.540  31.890  1.00  0.00           H    
ATOM    649  H17 MOL    25      10.908  10.546  33.349  1.00  0.00           H    
ATOM    650  H17 MOL    25       9.391   9.602  33.138  1.00  0.00           H    
ATOM    651  P17 MOL    26      16.240  21.777  26.063  1.00  0.00           P    
ATOM    652  O17 MOL    26      15.869  23.265  26.446  1.00  0.00           O    
ATOM    653  C17 MOL    26      14.634  23.703  25.958  1.00  0.00           C    
ATOM    654  C17 MOL    26      14.356  25.062  26.399  1.00  0.00           C    
ATOM    655  O17 MOL    26      15.813  21.413  24.703  1.00  0.00           O    
ATOM    656  O17 MOL    26      15.324  20.950  27.008  1.00  0.00           O    
ATOM    657  C17 MOL    26      15.120  19.566  26.873  1.00  0.00           C    
ATOM    658  C17 MOL    26      14.126  19.058  27.786  1.00  0.00           C    
ATOM    659  O17 MOL    26      17.795  21.408  26.517  1.00  0.00           O    
ATOM    660  C17 MOL    26      18.564  22.148  27.439  1.00  0.00           C    
ATOM    661  C17 MOL    26      17.792  22.071  28.688  1.00  0.00           C    
ATOM    662  H17 MOL    26      13.906  23.068  26.482  1.00  0.00           H    
ATOM    663  H17 MOL    26      14.544  23.630  24.843  1.00  0.00           H    
ATOM    664  H17 MOL    26      14.305  25.099  27.511  1.00  0.00           H    
ATOM    665  H17 MOL    26      13.320  25.370  26.011  1.00  0.00           H    
ATOM    666  H17 MOL    26      15.112  25.764  26.146  1.00  0.00           H    
ATOM    667  H17 MOL    26      16.035  19.058  27.109  1.00  0.00           H    
ATOM    668  H17 MOL    26      14.775  19.297  25.865  1.00  0.00           H    
ATOM    669  H17 MOL    26      14.408  19.149  28.832  1.00  0.00           H    
ATOM    670  H17 MOL    26      13.870  17.978  27.601  1.00  0.00           H    
ATOM    671  H17 MOL    26      13.197  19.650  27.748  1.00  0.00           H    
ATOM    672  H18 MOL    26      18.633  23.120  27.034  1.00  0.00           H    
ATOM    673  H18 MOL    26      19.568  21.752  27.415  1.00  0.00           H    
ATOM    674  H18 MOL    26      18.215  22.590  29.536  1.00  0.00           H    
ATOM    675  H18 MOL    26      17.873  21.108  29.146  1.00  0.00           H    
ATOM    676  H18 MOL    26      16.769  22.262  28.558  1.00  0.00           H    
ATOM    677  P18 MOL    27      15.852  14.778  33.453  1.00  0.00           P    
ATOM    678  O18 MOL    27      17.183  13.867  33.416  1.00  0.00           O    
ATOM    679  C18 MOL    27      17.738  12.952  32.438  1.00  0.00           C    
ATOM    680  C18 MOL    27      17.076  11.643  32.457  1.00  0.00           C    
ATOM    681  O18 MOL    27      16.101  15.896  34.384  1.00  0.00           O    
ATOM    682  O18 MOL    27      14.596  13.864  33.973  1.00  0.00           O    
ATOM    683  C18 MOL    27      13.329  14.382  34.209  1.00  0.00           C    
ATOM    684  C18 MOL    27      12.248  13.403  34.242  1.00  0.00           C    
ATOM    685  O18 MOL    27      15.561  15.395  31.946  1.00  0.00           O    
ATOM    686  C18 MOL    27      15.344  16.805  31.835  1.00  0.00           C    
ATOM    687  C18 MOL    27      14.395  17.042  30.753  1.00  0.00           C    
ATOM    688  H18 MOL    27      18.814  12.889  32.619  1.00  0.00           H    
ATOM    689  H18 MOL    27      17.639  13.431  31.492  1.00  0.00           H    
ATOM    690  H18 MOL    27      17.104  11.151  33.451  1.00  0.00           H    
ATOM    691  H18 MOL    27      17.593  11.069  31.629  1.00  0.00           H    
ATOM    692  H18 MOL    27      16.044  11.764  32.094  1.00  0.00           H    
ATOM    693  H18 MOL    27      13.212  15.314  33.660  1.00  0.00           H    
ATOM    694  H18 MOL    27      13.351  14.842  35.245  1.00  0.00           H    
ATOM    695  H18 MOL    27      11.752  13.207  33.322  1.00  0.00           H    
ATOM    696  H18 MOL    27      11.489  13.657  34.975  1.00  0.00           H    
ATOM    697  H18 MOL    27      12.588  12.375  34.534  1.00  0.00           H    
ATOM    698  H18 MOL    27      16.270  17.308  31.761  1.00  0.00           H    
ATOM    699  H18 MOL    27      14.931  17.221  32.768  1.00  0.00           H    
ATOM    700  H18 MOL    27      14.843  17.193  29.765  1.00  0.00           H    
ATOM    701  H18 MOL    27      13.833  17.963  30.986  1.00  0.00           H    
ATOM    702  H18 MOL    27      13.755  16.078  30.707  1.00  0.00           H    
ATOM    703  P19 MOL    28      29.344  29.606  26.944  1.00  0.00           P    
ATOM    704  O19 MOL    28      28.729  30.213  25.514  1.00  0.00           O    
ATOM    705  C19 MOL    28      28.454  31.585  25.327  1.00  0.00           C    
ATOM    706  C19 MOL    28      29.656  32.329  24.877  1.00  0.00           C    
ATOM    707  O19 MOL    28      28.711  28.329  27.167  1.00  0.00           O    
ATOM    708  O19 MOL    28      29.033  30.623  28.163  1.00  0.00           O    
ATOM    709  C19 MOL    28      27.840  30.583  28.890  1.00  0.00           C    
ATOM    710  C19 MOL    28      27.700  31.586  29.934  1.00  0.00           C    
ATOM    711  O19 MOL    28      30.886  29.452  26.714  1.00  0.00           O    
ATOM    712  C19 MOL    28      31.625  28.781  25.633  1.00  0.00           C    
ATOM    713  C19 MOL    28      31.923  29.762  24.630  1.00  0.00           C    
ATOM    714  H19 MOL    28      27.999  31.976  26.255  1.00  0.00           H    
ATOM    715  H19 MOL    28      27.766  31.519  24.486  1.00  0.00           H    
ATOM    716  H19 MOL    28      29.970  31.938  23.835  1.00  0.00           H    
ATOM    717  H19 MOL    28      30.462  32.197  25.603  1.00  0.00           H    
ATOM    718  H19 MOL    28      29.550  33.442  24.766  1.00  0.00           H    
ATOM    719  H19 MOL    28      27.731  29.550  29.314  1.00  0.00           H    
ATOM    720  H19 MOL    28      26.982  30.744  28.235  1.00  0.00           H    
ATOM    721  H19 MOL    28      27.870  32.604  29.608  1.00  0.00           H    
ATOM    722  H19 MOL    28      28.287  31.525  30.883  1.00  0.00           H    
ATOM    723  H19 MOL    28      26.690  31.476  30.261  1.00  0.00           H    
ATOM    724  H19 MOL    28      31.004  27.917  25.221  1.00  0.00           H    
ATOM    725  H19 MOL    28      32.592  28.368  26.133  1.00  0.00           H    
ATOM    726  H19 MOL    28      32.441  29.438  23.715  1.00  0.00           H    
ATOM    727  H19 MOL    28      32.462  30.544  25.221  1.00  0.00           H    
ATOM    728  H19 MOL    28      30.943  30.149  24.237  1.00  0.00           H    
ATOM    729  P19 MOL    29      34.455  19.987  19.502  1.00  0.00           P    
ATOM    730  O19 MOL    29      34.979  19.089  18.292  1.00  0.00           O    
ATOM    731  C19 MOL    29      35.290  19.598  16.993  1.00  0.00           C    
ATOM    732  C19 MOL    29      36.205  20.773  16.991  1.00  0.00           C    
ATOM    733  O19 MOL    29      35.531  20.845  19.966  1.00  0.00           O    
ATOM    734  O19 MOL    29      33.772  18.937  20.503  1.00  0.00           O    
ATOM    735  C19 MOL    29      33.205  17.708  20.138  1.00  0.00           C    
ATOM    736  C19 MOL    29      32.483  17.074  21.252  1.00  0.00           C    
ATOM    737  O19 MOL    29      33.362  20.929  18.849  1.00  0.00           O    
ATOM    738  C19 MOL    29      32.019  20.503  18.556  1.00  0.00           C    
ATOM    739  C19 MOL    29      31.205  21.526  17.845  1.00  0.00           C    
ATOM    740  H19 MOL    29      34.313  19.899  16.545  1.00  0.00           H    
ATOM    741  H19 MOL    29      35.675  18.789  16.338  1.00  0.00           H    
ATOM    742  H19 MOL    29      35.706  21.646  17.468  1.00  0.00           H    
ATOM    743  H19 MOL    29      36.495  21.104  16.003  1.00  0.00           H    
ATOM    744  H19 MOL    29      37.179  20.595  17.557  1.00  0.00           H    
ATOM    745  H19 MOL    29      34.065  17.074  19.729  1.00  0.00           H    
ATOM    746  H19 MOL    29      32.490  17.826  19.299  1.00  0.00           H    
ATOM    747  H19 MOL    29      31.753  17.671  21.782  1.00  0.00           H    
ATOM    748  H19 MOL    29      33.337  16.866  21.913  1.00  0.00           H    
ATOM    749  H19 MOL    29      32.065  16.067  20.955  1.00  0.00           H    
ATOM    750  H19 MOL    29      31.646  20.266  19.578  1.00  0.00           H    
ATOM    751  H19 MOL    29      32.102  19.506  17.950  1.00  0.00           H    
ATOM    752  H19 MOL    29      30.267  20.975  17.512  1.00  0.00           H    
ATOM    753  H19 MOL    29      31.629  21.986  16.950  1.00  0.00           H    
ATOM    754  H19 MOL    29      30.826  22.302  18.555  1.00  0.00           H    
ATOM    755 Cl19 MOL    30      30.659   5.489  22.285  1.00  0.00          Cl    
ATOM    756  C19 MOL    30      31.202   6.925  21.346  1.00  0.00           C    
ATOM    757  C19 MOL    30      30.990   8.325  22.020  1.00  0.00           C    
ATOM    758  C19 MOL    30      31.638   9.474  21.226  1.00  0.00           C    
ATOM    759  C19 MOL    30      33.156   9.522  21.433  1.00  0.00           C    
ATOM    760  C19 MOL    30      34.083  10.719  20.916  1.00  0.00           C    
ATOM    761 Cl19 MOL    30      35.758  10.555  21.647  1.00  0.00          Cl    
ATOM    762  H19 MOL    30      30.811   6.971  20.331  1.00  0.00           H    
ATOM    763  H19 MOL    30      32.275   6.682  21.234  1.00  0.00           H    
ATOM    764  H19 MOL    30      31.397   8.276  23.012  1.00  0.00           H    
ATOM    765  H19 MOL    30      29.979   8.499  22.106  1.00  0.00           H    
ATOM    766  H19 MOL    30      31.272  10.450  21.632  1.00  0.00           H    
ATOM    767  H19 MOL    30      31.204   9.416  20.236  1.00  0.00           H    
ATOM    768  H19 MOL    30      33.671   8.656  20.864  1.00  0.00           H    
ATOM    769  H19 MOL    30      33.345   9.556  22.491  1.00  0.00           H    
ATOM    770  H19 MOL    30      33.764  11.719  21.240  1.00  0.00           H    
ATOM    771  H19 MOL    30      34.153  10.525  19.836  1.00  0.00           H    
ATOM    772 Cl19 MOL    31      12.494  43.513  15.013  1.00  0.00          Cl    
ATOM    773  C19 MOL    31      11.492  42.299  14.051  1.00  0.00           C    
ATOM    774  C19 MOL    31      11.987  40.874  14.191  1.00  0.00           C    
ATOM    775  C19 MOL    31      11.588  39.902  13.104  1.00  0.00           C    
ATOM    776  C19 MOL    31      12.371  38.606  13.150  1.00  0.00           C    
ATOM    777  C19 MOL    31      12.393  37.816  11.765  1.00  0.00           C    
ATOM    778 Cl19 MOL    31      13.216  38.824  10.571  1.00  0.00          Cl    
ATOM    779  H19 MOL    31      11.539  42.671  13.057  1.00  0.00           H    
ATOM    780  H19 MOL    31      10.482  42.394  14.442  1.00  0.00           H    
ATOM    781  H19 MOL    31      11.785  40.366  15.125  1.00  0.00           H    
ATOM    782  H19 MOL    31      13.041  41.050  14.069  1.00  0.00           H    
ATOM    783  H19 MOL    31      11.959  40.363  12.142  1.00  0.00           H    
ATOM    784  H19 MOL    31      10.533  39.699  12.957  1.00  0.00           H    
ATOM    785  H19 MOL    31      11.979  37.985  13.928  1.00  0.00           H    
ATOM    786  H19 MOL    31      13.415  38.850  13.480  1.00  0.00           H    
ATOM    787  H19 MOL    31      11.314  37.512  11.486  1.00  0.00           H    
ATOM    788  H19 MOL    31      12.913  36.782  11.879  1.00  0.00           H    
ATOM    789 Cl19 MOL    32      16.162   8.692  27.222  1.00  0.00          Cl    
ATOM    790  C19 MOL    32      17.721   9.510  27.618  1.00  0.00           C    
ATOM    791  C19 MOL    32      17.336  11.016  27.676  1.00  0.00           C    
ATOM    792  C19 MOL    32      16.446  11.460  28.803  1.00  0.00           C    
ATOM    793  C19 MOL    32      15.984  13.033  28.861  1.00  0.00           C    
ATOM    794  C20 MOL    32      15.086  13.273  27.596  1.00  0.00           C    
ATOM    795 Cl20 MOL    32      14.768  15.063  27.367  1.00  0.00          Cl    
ATOM    796  H20 MOL    32      18.462   9.306  26.842  1.00  0.00           H    
ATOM    797  H20 MOL    32      18.193   9.130  28.541  1.00  0.00           H    
ATOM    798  H20 MOL    32      16.975  11.246  26.688  1.00  0.00           H    
ATOM    799  H20 MOL    32      18.202  11.648  27.826  1.00  0.00           H    
ATOM    800  H20 MOL    32      16.943  11.197  29.758  1.00  0.00           H    
ATOM    801  H20 MOL    32      15.482  10.894  28.928  1.00  0.00           H    
ATOM    802  H20 MOL    32      16.919  13.705  28.877  1.00  0.00           H    
ATOM    803  H20 MOL    32      15.366  13.304  29.791  1.00  0.00           H    
ATOM    804  H20 MOL    32      14.059  12.741  27.605  1.00  0.00           H    
ATOM    805  H20 MOL    32      15.512  13.023  26.601  1.00  0.00           H    
ATOM    806 Cl20 MOL    33       8.211  22.985  30.691  1.00  0.00          Cl    
ATOM    807  C20 MOL    33       9.779  22.332  31.160  1.00  0.00           C    
ATOM    808  C20 MOL    33      10.916  23.388  31.092  1.00  0.00           C    
ATOM    809  C20 MOL    33      12.309  22.799  31.349  1.00  0.00           C    
ATOM    810  C20 MOL    33      13.419  23.826  31.070  1.00  0.00           C    
ATOM    811  C20 MOL    33      14.854  23.354  31.096  1.00  0.00           C    
ATOM    812 Cl20 MOL    33      16.015  24.595  30.823  1.00  0.00          Cl    
ATOM    813  H20 MOL    33       9.921  21.485  30.492  1.00  0.00           H    
ATOM    814  H20 MOL    33       9.769  21.993  32.239  1.00  0.00           H    
ATOM    815  H20 MOL    33      10.814  24.185  31.856  1.00  0.00           H    
ATOM    816  H20 MOL    33      10.878  23.930  30.147  1.00  0.00           H    
ATOM    817  H20 MOL    33      12.342  21.873  30.778  1.00  0.00           H    
ATOM    818  H20 MOL    33      12.338  22.431  32.412  1.00  0.00           H    
ATOM    819  H20 MOL    33      13.283  24.534  31.935  1.00  0.00           H    
ATOM    820  H20 MOL    33      13.157  24.234  30.066  1.00  0.00           H    
ATOM    821  H20 MOL    33      15.064  22.623  30.329  1.00  0.00           H    
ATOM    822  H20 MOL    33      15.113  22.952  32.089  1.00  0.00           H    
ATOM    823 Cl20 MOL    34       0.782   6.315  18.156  1.00  0.00          Cl    
ATOM    824  C20 MOL    34       0.224   6.561  16.509  1.00  0.00           C    
ATOM    825  C20 MOL    34       0.138   8.049  16.133  1.00  0.00           C    
ATOM    826  C20 MOL    34      -0.890   8.818  16.991  1.00  0.00           C    
ATOM    827  C20 MOL    34      -1.959   9.401  16.094  1.00  0.00           C    
ATOM    828  C20 MOL    34      -3.214   9.872  16.796  1.00  0.00           C    
ATOM    829 Cl20 MOL    34      -4.653   9.845  15.839  1.00  0.00          Cl    
ATOM    830  H20 MOL    34      -0.724   6.017  16.300  1.00  0.00           H    
ATOM    831  H20 MOL    34       0.886   6.026  15.830  1.00  0.00           H    
ATOM    832  H20 MOL    34      -0.076   8.173  14.993  1.00  0.00           H    
ATOM    833  H20 MOL    34       1.164   8.497  16.115  1.00  0.00           H    
ATOM    834  H20 MOL    34      -0.443   9.627  17.621  1.00  0.00           H    
ATOM    835  H20 MOL    34      -1.393   8.186  17.742  1.00  0.00           H    
ATOM    836  H20 MOL    34      -2.217   8.558  15.414  1.00  0.00           H    
ATOM    837  H20 MOL    34      -1.670  10.195  15.398  1.00  0.00           H    
ATOM    838  H20 MOL    34      -3.100  10.805  17.185  1.00  0.00           H    
ATOM    839  H20 MOL    34      -3.462   9.214  17.623  1.00  0.00           H    
ATOM    840 Cl20 MOL    35       5.788  19.637  10.071  1.00  0.00          Cl    
ATOM    841  C20 MOL    35       7.189  18.707   9.736  1.00  0.00           C    
ATOM    842  C20 MOL    35       7.232  18.306   8.258  1.00  0.00           C    
ATOM    843  C20 MOL    35       8.389  17.356   7.965  1.00  0.00           C    
ATOM    844  C20 MOL    35       8.385  16.556   6.645  1.00  0.00           C    
ATOM    845  C20 MOL    35       7.067  15.857   6.492  1.00  0.00           C    
ATOM    846 Cl20 MOL    35       6.830  14.904   4.998  1.00  0.00          Cl    
ATOM    847  H20 MOL    35       7.178  17.874  10.381  1.00  0.00           H    
ATOM    848  H20 MOL    35       8.076  19.262   9.952  1.00  0.00           H    
ATOM    849  H20 MOL    35       7.350  19.194   7.645  1.00  0.00           H    
ATOM    850  H20 MOL    35       6.186  17.904   8.085  1.00  0.00           H    
ATOM    851  H20 MOL    35       8.505  16.598   8.767  1.00  0.00           H    
ATOM    852  H20 MOL    35       9.310  17.904   8.137  1.00  0.00           H    
ATOM    853  H20 MOL    35       9.203  15.814   6.763  1.00  0.00           H    
ATOM    854  H20 MOL    35       8.571  17.191   5.726  1.00  0.00           H    
ATOM    855  H20 MOL    35       6.212  16.591   6.498  1.00  0.00           H    
ATOM    856  H20 MOL    35       6.910  15.188   7.361  1.00  0.00           H    
ATOM    857 Cl20 MOL    36       9.015  16.675  16.917  1.00  0.00          Cl    
ATOM    858  C20 MOL    36       8.368  18.308  16.412  1.00  0.00           C    
ATOM    859  C20 MOL    36       7.512  18.922  17.561  1.00  0.00           C    
ATOM    860  C20 MOL    36       6.320  18.010  17.886  1.00  0.00           C    
ATOM    861  C20 MOL    36       5.564  18.643  19.055  1.00  0.00           C    
ATOM    862  C20 MOL    36       4.508  17.779  19.642  1.00  0.00           C    
ATOM    863 Cl20 MOL    36       3.607  18.625  20.986  1.00  0.00          Cl    
ATOM    864  H20 MOL    36       7.812  18.060  15.479  1.00  0.00           H    
ATOM    865  H20 MOL    36       9.306  18.905  16.144  1.00  0.00           H    
ATOM    866  H20 MOL    36       7.143  19.970  17.344  1.00  0.00           H    
ATOM    867  H20 MOL    36       8.183  18.879  18.468  1.00  0.00           H    
ATOM    868  H20 MOL    36       6.714  17.045  18.225  1.00  0.00           H    
ATOM    869  H20 MOL    36       5.660  17.827  17.064  1.00  0.00           H    
ATOM    870  H20 MOL    36       5.073  19.551  18.758  1.00  0.00           H    
ATOM    871  H20 MOL    36       6.212  18.834  19.945  1.00  0.00           H    
ATOM    872  H20 MOL    36       4.834  16.859  20.178  1.00  0.00           H    
ATOM    873  H20 MOL    36       3.803  17.442  18.927  1.00  0.00           H    
ATOM    874 Cl20 MOL    37      13.836  11.566  11.729  1.00  0.00          Cl    
ATOM    875  C20 MOL    37      14.429  13.282  11.374  1.00  0.00           C    
ATOM    876  C20 MOL    37      14.104  13.728   9.878  1.00  0.00           C    
ATOM    877  C20 MOL    37      14.429  12.793   8.717  1.00  0.00           C    
ATOM    878  C20 MOL    37      13.580  11.518   8.593  1.00  0.00           C    
ATOM    879  C20 MOL    37      12.111  11.865   8.429  1.00  0.00           C    
ATOM    880 Cl20 MOL    37      11.088  10.383   8.487  1.00  0.00          Cl    
ATOM    881  H20 MOL    37      15.502  13.355  11.784  1.00  0.00           H    
ATOM    882  H20 MOL    37      13.814  13.955  12.039  1.00  0.00           H    
ATOM    883  H20 MOL    37      14.600  14.673   9.621  1.00  0.00           H    
ATOM    884  H20 MOL    37      13.012  14.044   9.946  1.00  0.00           H    
ATOM    885  H20 MOL    37      15.478  12.455   8.811  1.00  0.00           H    
ATOM    886  H20 MOL    37      14.227  13.366   7.762  1.00  0.00           H    
ATOM    887  H20 MOL    37      13.874  10.857   9.385  1.00  0.00           H    
ATOM    888  H20 MOL    37      13.929  10.971   7.732  1.00  0.00           H    
ATOM    889  H20 MOL    37      11.935  12.323   7.493  1.00  0.00           H    
ATOM    890  H20 MOL    37      11.761  12.482   9.301  1.00  0.00           H    
ATOM    891 Cl20 MOL    38      28.685  19.418   6.411  1.00  0.00          Cl    
ATOM    892  C20 MOL    38      28.000  17.843   6.774  1.00  0.00           C    
ATOM    893  C20 MOL    38      28.953  16.757   6.406  1.00  0.00           C    
ATOM    894  C21 MOL    38      29.317  16.525   4.918  1.00  0.00           C    
ATOM    895  C21 MOL    38      30.514  15.568   4.797  1.00  0.00           C    
ATOM    896  C21 MOL    38      31.167  15.608   3.444  1.00  0.00           C    
ATOM    897 Cl21 MOL    38      32.394  14.297   3.394  1.00  0.00          Cl    
ATOM    898  H21 MOL    38      27.091  17.783   6.099  1.00  0.00           H    
ATOM    899  H21 MOL    38      27.602  17.771   7.877  1.00  0.00           H    
ATOM    900  H21 MOL    38      28.516  15.849   6.816  1.00  0.00           H    
ATOM    901  H21 MOL    38      29.871  16.933   7.043  1.00  0.00           H    
ATOM    902  H21 MOL    38      29.538  17.436   4.405  1.00  0.00           H    
ATOM    903  H21 MOL    38      28.490  15.996   4.332  1.00  0.00           H    
ATOM    904  H21 MOL    38      30.169  14.524   4.990  1.00  0.00           H    
ATOM    905  H21 MOL    38      31.230  15.768   5.560  1.00  0.00           H    
ATOM    906  H21 MOL    38      31.626  16.615   3.364  1.00  0.00           H    
ATOM    907  H21 MOL    38      30.381  15.453   2.704  1.00  0.00           H    
ATOM    908 Cl21 MOL    39      -2.791  28.360  21.650  1.00  0.00          Cl    
ATOM    909  C21 MOL    39      -4.359  28.236  20.748  1.00  0.00           C    
ATOM    910  C21 MOL    39      -4.982  29.569  20.375  1.00  0.00           C    
ATOM    911  C21 MOL    39      -4.965  30.587  21.548  1.00  0.00           C    
ATOM    912  C21 MOL    39      -5.591  31.929  21.117  1.00  0.00           C    
ATOM    913  C21 MOL    39      -7.135  31.778  20.951  1.00  0.00           C    
ATOM    914 Cl21 MOL    39      -7.904  33.338  20.744  1.00  0.00          Cl    
ATOM    915  H21 MOL    39      -4.996  27.701  21.452  1.00  0.00           H    
ATOM    916  H21 MOL    39      -4.230  27.502  19.922  1.00  0.00           H    
ATOM    917  H21 MOL    39      -6.068  29.345  20.132  1.00  0.00           H    
ATOM    918  H21 MOL    39      -4.514  30.015  19.517  1.00  0.00           H    
ATOM    919  H21 MOL    39      -3.977  30.730  21.982  1.00  0.00           H    
ATOM    920  H21 MOL    39      -5.598  30.092  22.331  1.00  0.00           H    
ATOM    921  H21 MOL    39      -5.090  32.300  20.246  1.00  0.00           H    
ATOM    922  H21 MOL    39      -5.243  32.666  21.894  1.00  0.00           H    
ATOM    923  H21 MOL    39      -7.522  31.232  21.866  1.00  0.00           H    
ATOM    924  H21 MOL    39      -7.391  31.181  20.080  1.00  0.00           H    
ATOM    925 Cl21 MOL    40      30.249  24.851  19.103  1.00  0.00          Cl    
ATOM    926  C22 MOL    40      29.709  25.863  17.691  1.00  0.00           C    
ATOM    927  C22 MOL    40      30.049  25.086  16.454  1.00  0.00           C    
ATOM    928  C22 MOL    40      29.776  25.854  15.113  1.00  0.00           C    
ATOM    929  C22 MOL    40      29.425  24.941  13.904  1.00  0.00           C    
ATOM    930  C22 MOL    40      28.007  24.361  13.962  1.00  0.00           C    
ATOM    931 Cl22 MOL    40      28.092  23.317  12.610  1.00  0.00          Cl    
ATOM    932  H22 MOL    40      30.219  26.877  17.634  1.00  0.00           H    
ATOM    933  H22 MOL    40      28.628  25.977  17.762  1.00  0.00           H    
ATOM    934  H22 MOL    40      29.605  24.043  16.571  1.00  0.00           H    
ATOM    935  H22 MOL    40      31.137  24.881  16.454  1.00  0.00           H    
ATOM    936  H22 MOL    40      30.641  26.415  14.924  1.00  0.00           H    
ATOM    937  H22 MOL    40      28.943  26.564  15.228  1.00  0.00           H    
ATOM    938  H22 MOL    40      30.086  24.170  14.003  1.00  0.00           H    
ATOM    939  H22 MOL    40      29.435  25.501  12.918  1.00  0.00           H    
ATOM    940  H22 MOL    40      27.230  25.110  13.957  1.00  0.00           H    
ATOM    941  H22 MOL    40      27.838  23.815  14.928  1.00  0.00           H    
ATOM    942 Cl22 MOL    41      20.100  36.118   3.804  1.00  0.00          Cl    
ATOM    943  C22 MOL    41      21.313  37.438   3.815  1.00  0.00           C    
ATOM    944  C22 MOL    41      21.353  38.083   2.474  1.00  0.00           C    
ATOM    945  C22 MOL    41      22.564  39.044   2.277  1.00  0.00           C    
ATOM    946  C22 MOL    41      23.924  38.297   2.231  1.00  0.00           C    
ATOM    947  C22 MOL    41      25.258  38.981   1.912  1.00  0.00           C    
ATOM    948 Cl22 MOL    41      26.558  37.782   1.854  1.00  0.00          Cl    
ATOM    949  H22 MOL    41      22.292  36.973   4.028  1.00  0.00           H    
ATOM    950  H22 MOL    41      21.029  38.082   4.712  1.00  0.00           H    
ATOM    951  H22 MOL    41      20.457  38.727   2.222  1.00  0.00           H    
ATOM    952  H22 MOL    41      21.295  37.253   1.770  1.00  0.00           H    
ATOM    953  H22 MOL    41      22.493  39.843   2.975  1.00  0.00           H    
ATOM    954  H22 MOL    41      22.469  39.605   1.311  1.00  0.00           H    
ATOM    955  H22 MOL    41      23.778  37.566   1.503  1.00  0.00           H    
ATOM    956  H22 MOL    41      24.133  37.793   3.193  1.00  0.00           H    
ATOM    957  H22 MOL    41      25.420  39.669   2.695  1.00  0.00           H    
ATOM    958  H22 MOL    41      25.196  39.504   0.989  1.00  0.00           H    
ATOM    959 Cl22 MOL    42      32.619  16.749  26.964  1.00  0.00          Cl    
ATOM    960  C22 MOL    42      31.035  17.205  27.772  1.00  0.00           C    
ATOM    961  C22 MOL    42      30.194  16.012  28.183  1.00  0.00           C    
ATOM    962  C22 MOL    42      28.911  16.381  28.975  1.00  0.00           C    
ATOM    963  C22 MOL    42      28.180  15.168  29.398  1.00  0.00           C    
ATOM    964  C22 MOL    42      27.569  14.366  28.258  1.00  0.00           C    
ATOM    965 Cl22 MOL    42      27.018  12.814  28.873  1.00  0.00          Cl    
ATOM    966  H22 MOL    42      30.390  17.788  27.037  1.00  0.00           H    
ATOM    967  H22 MOL    42      31.355  17.898  28.645  1.00  0.00           H    
ATOM    968  H22 MOL    42      30.867  15.281  28.682  1.00  0.00           H    
ATOM    969  H22 MOL    42      29.898  15.375  27.359  1.00  0.00           H    
ATOM    970  H22 MOL    42      28.305  16.983  28.329  1.00  0.00           H    
ATOM    971  H22 MOL    42      29.292  17.103  29.761  1.00  0.00           H    
ATOM    972  H22 MOL    42      27.374  15.398  30.116  1.00  0.00           H    
ATOM    973  H22 MOL    42      28.976  14.504  29.856  1.00  0.00           H    
ATOM    974  H22 MOL    42      28.300  14.263  27.414  1.00  0.00           H    
ATOM    975  H23 MOL    42      26.712  14.871  27.848  1.00  0.00           H    
ATOM    976 Cl23 MOL    43      22.562  -2.073  23.435  1.00  0.00          Cl    
ATOM    977  C23 MOL    43      23.187  -0.776  22.308  1.00  0.00           C    
ATOM    978  C23 MOL    43      22.501   0.552  22.394  1.00  0.00           C    
ATOM    979  C23 MOL    43      22.678   1.206  23.705  1.00  0.00           C    
ATOM    980  C23 MOL    43      22.080   2.704  23.790  1.00  0.00           C    
ATOM    981  C23 MOL    43      22.457   3.384  25.110  1.00  0.00           C    
ATOM    982 Cl23 MOL    43      21.848   4.955  25.384  1.00  0.00          Cl    
ATOM    983  H23 MOL    43      23.179  -1.247  21.324  1.00  0.00           H    
ATOM    984  H23 MOL    43      24.167  -0.600  22.736  1.00  0.00           H    
ATOM    985  H23 MOL    43      21.451   0.364  22.095  1.00  0.00           H    
ATOM    986  H23 MOL    43      22.964   1.212  21.679  1.00  0.00           H    
ATOM    987  H23 MOL    43      23.743   1.331  23.861  1.00  0.00           H    
ATOM    988  H23 MOL    43      22.187   0.587  24.493  1.00  0.00           H    
ATOM    989  H23 MOL    43      20.963   2.558  23.809  1.00  0.00           H    
ATOM    990  H23 MOL    43      22.464   3.260  22.881  1.00  0.00           H    
ATOM    991  H23 MOL    43      23.536   3.361  25.248  1.00  0.00           H    
ATOM    992  H23 MOL    43      22.057   2.774  25.868  1.00  0.00           H    
ATOM    993 Cl23 MOL    44      18.457  25.531  34.439  1.00  0.00          Cl    
ATOM    994  C23 MOL    44      18.659  23.851  34.034  1.00  0.00           C    
ATOM    995  C23 MOL    44      20.125  23.517  34.104  1.00  0.00           C    
ATOM    996  C23 MOL    44      20.355  22.002  33.678  1.00  0.00           C    
ATOM    997  C23 MOL    44      19.970  21.834  32.188  1.00  0.00           C    
ATOM    998  C23 MOL    44      20.380  20.447  31.717  1.00  0.00           C    
ATOM    999 Cl23 MOL    44      22.154  20.036  31.806  1.00  0.00          Cl    
ATOM   1000  H23 MOL    44      18.263  23.830  32.972  1.00  0.00           H    
ATOM   1001  H23 MOL    44      17.884  23.282  34.610  1.00  0.00           H    
ATOM   1002  H23 MOL    44      20.546  23.652  35.091  1.00  0.00           H    
ATOM   1003  H23 MOL    44      20.716  24.253  33.510  1.00  0.00           H    
ATOM   1004  H23 MOL    44      19.811  21.288  34.319  1.00  0.00           H    
ATOM   1005  H23 MOL    44      21.407  21.724  33.600  1.00  0.00           H    
ATOM   1006  H23 MOL    44      20.599  22.490  31.572  1.00  0.00           H    
ATOM   1007  H23 MOL    44      18.966  22.115  31.812  1.00  0.00           H    
ATOM   1008  H23 MOL    44      20.176  20.331  30.645  1.00  0.00           H    
ATOM   1009  H23 MOL    44      19.948  19.681  32.328  1.00  0.00           H    
ATOM   1010 Cl23 MOL    45      -0.438  35.737  32.443  1.00  0.00          Cl    
ATOM   1011  C23 MOL    45      -0.264  34.840  30.914  1.00  0.00           C    
ATOM   1012  C23 MOL    45       0.462  35.741  29.913  1.00  0.00           C    
ATOM   1013  C23 MOL    45       0.474  35.131  28.488  1.00  0.00           C    
ATOM   1014  C23 MOL    45       0.917  36.119  27.365  1.00  0.00           C    
ATOM   1015  C23 MOL    45       1.072  35.440  26.015  1.00  0.00           C    
ATOM   1016 Cl23 MOL    45       2.085  34.014  26.074  1.00  0.00          Cl    
ATOM   1017  H23 MOL    45      -1.301  34.416  30.712  1.00  0.00           H    
ATOM   1018  H23 MOL    45       0.399  34.025  31.100  1.00  0.00           H    
ATOM   1019  H23 MOL    45       1.511  35.831  30.185  1.00  0.00           H    
ATOM   1020  H23 MOL    45      -0.046  36.712  29.784  1.00  0.00           H    
ATOM   1021  H23 MOL    45      -0.581  34.753  28.318  1.00  0.00           H    
ATOM   1022  H23 MOL    45       1.045  34.155  28.568  1.00  0.00           H    
ATOM   1023  H23 MOL    45       1.923  36.589  27.795  1.00  0.00           H    
ATOM   1024  H23 MOL    45       0.198  36.964  27.287  1.00  0.00           H    
ATOM   1025  H23 MOL    45       1.403  36.098  25.204  1.00  0.00           H    
ATOM   1026  H23 MOL    45       0.079  35.162  25.725  1.00  0.00           H    
ATOM   1027 Cl23 MOL    46       5.617  -2.016   4.035  1.00  0.00          Cl    
ATOM   1028  C23 MOL    46       7.164  -1.498   4.590  1.00  0.00           C    
ATOM   1029  C23 MOL    46       8.230  -1.935   3.635  1.00  0.00           C    
ATOM   1030  C23 MOL    46       9.681  -1.506   3.982  1.00  0.00           C    
ATOM   1031  C23 MOL    46      10.251  -1.819   5.339  1.00  0.00           C    
ATOM   1032  C23 MOL    46      10.493  -3.348   5.378  1.00  0.00           C    
ATOM   1033 Cl23 MOL    46      11.482  -3.717   6.808  1.00  0.00          Cl    
ATOM   1034  H23 MOL    46       7.355  -1.960   5.651  1.00  0.00           H    
ATOM   1035  H23 MOL    46       7.005  -0.374   4.843  1.00  0.00           H    
ATOM   1036  H23 MOL    46       7.949  -1.532   2.654  1.00  0.00           H    
ATOM   1037  H23 MOL    46       8.241  -3.064   3.552  1.00  0.00           H    
ATOM   1038  H23 MOL    46       9.666  -0.477   3.636  1.00  0.00           H    
ATOM   1039  H23 MOL    46      10.391  -1.933   3.303  1.00  0.00           H    
ATOM   1040  H23 MOL    46       9.697  -1.528   6.260  1.00  0.00           H    
ATOM   1041  H23 MOL    46      11.252  -1.291   5.386  1.00  0.00           H    
ATOM   1042  H23 MOL    46      10.933  -3.841   4.500  1.00  0.00           H    
ATOM   1043  H23 MOL    46       9.556  -3.799   5.496  1.00  0.00           H    
ATOM   1044 Cl23 MOL    47      -0.770  24.527   8.441  1.00  0.00          Cl    
ATOM   1045  C23 MOL    47       0.154  24.859   9.943  1.00  0.00           C    
ATOM   1046  C23 MOL    47      -0.483  25.927  10.958  1.00  0.00           C    
ATOM   1047  C23 MOL    47       0.629  26.565  11.833  1.00  0.00           C    
ATOM   1048  C23 MOL    47       0.005  27.741  12.601  1.00  0.00           C    
ATOM   1049  C23 MOL    47       1.018  28.553  13.490  1.00  0.00           C    
ATOM   1050 Cl23 MOL    47       1.767  27.570  14.832  1.00  0.00          Cl    
ATOM   1051  H23 MOL    47       1.107  25.240   9.486  1.00  0.00           H    
ATOM   1052  H23 MOL    47       0.373  23.875  10.366  1.00  0.00           H    
ATOM   1053  H23 MOL    47      -1.270  25.447  11.560  1.00  0.00           H    
ATOM   1054  H23 MOL    47      -0.979  26.710  10.446  1.00  0.00           H    
ATOM   1055  H23 MOL    47       1.478  26.858  11.291  1.00  0.00           H    
ATOM   1056  H23 MOL    47       1.145  25.801  12.491  1.00  0.00           H    
ATOM   1057  H23 MOL    47      -0.836  27.435  13.252  1.00  0.00           H    
ATOM   1058  H23 MOL    47      -0.437  28.489  11.864  1.00  0.00           H    
ATOM   1059  H23 MOL    47       0.556  29.425  14.016  1.00  0.00           H    
ATOM   1060  H23 MOL    47       1.889  28.856  12.964  1.00  0.00           H    
ATOM   1061 Cl23 MOL    48      14.834  30.949  29.877  1.00  0.00          Cl    
ATOM   1062  C23 MOL    48      14.237  29.762  28.640  1.00  0.00           C    
ATOM   1063  C23 MOL    48      14.805  30.125  27.236  1.00  0.00           C    
ATOM   1064  C23 MOL    48      14.081  29.356  26.052  1.00  0.00           C    
ATOM   1065  C23 MOL    48      14.446  30.035  24.672  1.00  0.00           C    
ATOM   1066  C23 MOL    48      14.097  29.181  23.453  1.00  0.00           C    
ATOM   1067 Cl23 MOL    48      12.384  28.989  23.092  1.00  0.00          Cl    
ATOM   1068  H23 MOL    48      13.132  29.874  28.709  1.00  0.00           H    
ATOM   1069  H23 MOL    48      14.510  28.713  28.915  1.00  0.00           H    
ATOM   1070  H23 MOL    48      15.903  29.889  27.202  1.00  0.00           H    
ATOM   1071  H23 MOL    48      14.757  31.188  27.092  1.00  0.00           H    
ATOM   1072  H23 MOL    48      12.980  29.354  26.309  1.00  0.00           H    
ATOM   1073  H23 MOL    48      14.485  28.260  25.980  1.00  0.00           H    
ATOM   1074  H23 MOL    48      15.563  30.142  24.632  1.00  0.00           H    
ATOM   1075  H24 MOL    48      13.996  31.094  24.621  1.00  0.00           H    
ATOM   1076  H24 MOL    48      14.425  28.124  23.672  1.00  0.00           H    
ATOM   1077  H24 MOL    48      14.578  29.586  22.529  1.00  0.00           H    
ATOM   1078 Cl24 MOL    49      17.302   1.618  24.908  1.00  0.00          Cl    
ATOM   1079  C24 MOL    49      16.606  -0.028  24.585  1.00  0.00           C    
ATOM   1080  C24 MOL    49      16.381  -0.887  25.780  1.00  0.00           C    
ATOM   1081  C24 MOL    49      17.636  -1.001  26.731  1.00  0.00           C    
ATOM   1082  C24 MOL    49      18.919  -1.303  25.929  1.00  0.00           C    
ATOM   1083  C24 MOL    49      20.200  -1.701  26.681  1.00  0.00           C    
ATOM   1084 Cl24 MOL    49      20.071  -3.116  27.692  1.00  0.00          Cl    
ATOM   1085  H24 MOL    49      17.326  -0.562  23.963  1.00  0.00           H    
ATOM   1086  H24 MOL    49      15.691   0.130  24.000  1.00  0.00           H    
ATOM   1087  H24 MOL    49      16.050  -1.846  25.392  1.00  0.00           H    
ATOM   1088  H24 MOL    49      15.592  -0.437  26.392  1.00  0.00           H    
ATOM   1089  H24 MOL    49      17.512  -1.887  27.344  1.00  0.00           H    
ATOM   1090  H24 MOL    49      17.697  -0.115  27.356  1.00  0.00           H    
ATOM   1091  H24 MOL    49      19.048  -0.429  25.296  1.00  0.00           H    
ATOM   1092  H24 MOL    49      18.727  -2.174  25.197  1.00  0.00           H    
ATOM   1093  H24 MOL    49      20.440  -0.817  27.288  1.00  0.00           H    
ATOM   1094  H24 MOL    49      21.079  -1.938  25.980  1.00  0.00           H    
ATOM   1095 Cl24 MOL    50       9.083   7.108  19.866  1.00  0.00          Cl    
ATOM   1096  C24 MOL    50       8.245   7.966  21.264  1.00  0.00           C    
ATOM   1097  C24 MOL    50       7.087   7.209  21.845  1.00  0.00           C    
ATOM   1098  C24 MOL    50       6.227   7.951  22.876  1.00  0.00           C    
ATOM   1099  C24 MOL    50       4.967   7.161  23.283  1.00  0.00           C    
ATOM   1100  C24 MOL    50       4.007   7.826  24.181  1.00  0.00           C    
ATOM   1101 Cl24 MOL    50       2.744   6.709  24.884  1.00  0.00          Cl    
ATOM   1102  H24 MOL    50       7.982   8.969  20.879  1.00  0.00           H    
ATOM   1103  H24 MOL    50       9.070   8.117  21.985  1.00  0.00           H    
ATOM   1104  H24 MOL    50       7.360   6.234  22.253  1.00  0.00           H    
ATOM   1105  H24 MOL    50       6.377   6.990  20.992  1.00  0.00           H    
ATOM   1106  H24 MOL    50       5.895   8.933  22.520  1.00  0.00           H    
ATOM   1107  H24 MOL    50       6.821   8.156  23.770  1.00  0.00           H    
ATOM   1108  H24 MOL    50       5.294   6.160  23.700  1.00  0.00           H    
ATOM   1109  H24 MOL    50       4.388   6.901  22.339  1.00  0.00           H    
ATOM   1110  H24 MOL    50       3.381   8.551  23.683  1.00  0.00           H    
ATOM   1111  H24 MOL    50       4.479   8.288  25.113  1.00  0.00           H    
ATOM   1112 Cl24 MOL    51      34.227  30.423   0.239  1.00  0.00          Cl    
ATOM   1113  C24 MOL    51      34.841  29.294   1.502  1.00  0.00           C    
ATOM   1114  C24 MOL    51      36.238  29.843   1.868  1.00  0.00           C    
ATOM   1115  C24 MOL    51      37.232  29.927   0.636  1.00  0.00           C    
ATOM   1116  C24 MOL    51      38.498  30.596   1.057  1.00  0.00           C    
ATOM   1117  C24 MOL    51      39.845  30.735   0.209  1.00  0.00           C    
ATOM   1118 Cl24 MOL    51      39.551  31.644  -1.417  1.00  0.00          Cl    
ATOM   1119  H24 MOL    51      34.852  28.308   1.091  1.00  0.00           H    
ATOM   1120  H24 MOL    51      34.165  29.218   2.352  1.00  0.00           H    
ATOM   1121  H24 MOL    51      36.673  29.180   2.698  1.00  0.00           H    
ATOM   1122  H24 MOL    51      36.202  30.851   2.315  1.00  0.00           H    
ATOM   1123  H24 MOL    51      36.758  30.377  -0.266  1.00  0.00           H    
ATOM   1124  H24 MOL    51      37.476  28.874   0.339  1.00  0.00           H    
ATOM   1125  H24 MOL    51      38.800  30.151   2.005  1.00  0.00           H    
ATOM   1126  H24 MOL    51      38.229  31.646   1.343  1.00  0.00           H    
ATOM   1127  H24 MOL    51      40.221  29.752  -0.117  1.00  0.00           H    
ATOM   1128  H24 MOL    51      40.594  31.315   0.764  1.00  0.00           H    
ATOM   1129 Cl24 MOL    52      13.602  27.934  33.321  1.00  0.00          Cl    
ATOM   1130  C24 MOL    52      15.196  27.689  32.547  1.00  0.00           C    
ATOM   1131  C24 MOL    52      16.088  28.839  32.972  1.00  0.00           C    
ATOM   1132  C24 MOL    52      16.083  29.077  34.511  1.00  0.00           C    
ATOM   1133  C24 MOL    52      16.750  28.026  35.340  1.00  0.00           C    
ATOM   1134  C24 MOL    52      16.651  28.306  36.826  1.00  0.00           C    
ATOM   1135 Cl24 MOL    52      17.595  27.177  37.881  1.00  0.00          Cl    
ATOM   1136  H24 MOL    52      15.045  27.620  31.442  1.00  0.00           H    
ATOM   1137  H24 MOL    52      15.609  26.688  32.955  1.00  0.00           H    
ATOM   1138  H24 MOL    52      15.819  29.719  32.500  1.00  0.00           H    
ATOM   1139  H24 MOL    52      17.123  28.631  32.759  1.00  0.00           H    
ATOM   1140  H24 MOL    52      15.046  29.283  34.938  1.00  0.00           H    
ATOM   1141  H24 MOL    52      16.491  30.072  34.724  1.00  0.00           H    
ATOM   1142  H24 MOL    52      17.856  27.971  35.090  1.00  0.00           H    
ATOM   1143  H24 MOL    52      16.233  27.112  35.161  1.00  0.00           H    
ATOM   1144  H24 MOL    52      15.551  28.262  37.115  1.00  0.00           H    
ATOM   1145  H24 MOL    52      16.930  29.356  37.114  1.00  0.00           H    
ATOM   1146 Cl24 MOL    53      20.592  24.337  14.093  1.00  0.00          Cl    
ATOM   1147  C24 MOL    53      19.399  25.197  15.010  1.00  0.00           C    
ATOM   1148  C24 MOL    53      19.703  26.677  14.737  1.00  0.00           C    
ATOM   1149  C24 MOL    53      18.761  27.715  15.325  1.00  0.00           C    
ATOM   1150  C24 MOL    53      17.247  27.430  15.019  1.00  0.00           C    
ATOM   1151  C24 MOL    53      16.525  28.717  15.413  1.00  0.00           C    
ATOM   1152 Cl24 MOL    53      16.916  29.269  17.131  1.00  0.00          Cl    
ATOM   1153  H24 MOL    53      19.531  24.916  16.067  1.00  0.00           H    
ATOM   1154  H24 MOL    53      18.476  24.917  14.618  1.00  0.00           H    
ATOM   1155  H24 MOL    53      19.724  26.668  13.605  1.00  0.00           H    
ATOM   1156  H24 MOL    53      20.660  27.019  15.073  1.00  0.00           H    
ATOM   1157  H24 MOL    53      19.051  28.691  14.885  1.00  0.00           H    
ATOM   1158  H24 MOL    53      19.065  27.768  16.443  1.00  0.00           H    
ATOM   1159  H24 MOL    53      16.930  26.595  15.611  1.00  0.00           H    
ATOM   1160  H24 MOL    53      17.057  27.201  13.908  1.00  0.00           H    
ATOM   1161  H24 MOL    53      15.398  28.603  15.358  1.00  0.00           H    
ATOM   1162  H24 MOL    53      16.971  29.501  14.842  1.00  0.00           H    
ATOM   1163 Cl24 MOL    54      20.275   9.506  -2.097  1.00  0.00          Cl    
ATOM   1164  C24 MOL    54      20.629   9.745  -0.376  1.00  0.00           C    
ATOM   1165  C24 MOL    54      21.324  11.129  -0.165  1.00  0.00           C    
ATOM   1166  C24 MOL    54      21.235  11.737   1.219  1.00  0.00           C    
ATOM   1167  C24 MOL    54      19.824  12.317   1.366  1.00  0.00           C    
ATOM   1168  C24 MOL    54      19.504  12.696   2.748  1.00  0.00           C    
ATOM   1169 Cl24 MOL    54      17.870  13.466   2.760  1.00  0.00          Cl    
ATOM   1170  H24 MOL    54      21.175   8.882  -0.096  1.00  0.00           H    
ATOM   1171  H24 MOL    54      19.617   9.648   0.143  1.00  0.00           H    
ATOM   1172  H24 MOL    54      20.826  11.843  -0.832  1.00  0.00           H    
ATOM   1173  H24 MOL    54      22.406  10.985  -0.546  1.00  0.00           H    
ATOM   1174  H24 MOL    54      21.895  12.518   1.470  1.00  0.00           H    
ATOM   1175  H25 MOL    54      21.504  10.933   1.927  1.00  0.00           H    
ATOM   1176  H25 MOL    54      19.072  11.533   1.067  1.00  0.00           H    
ATOM   1177  H25 MOL    54      19.838  13.126   0.646  1.00  0.00           H    
ATOM   1178  H25 MOL    54      20.152  13.522   3.098  1.00  0.00           H    
ATOM   1179  H25 MOL    54      19.558  11.858   3.470  1.00  0.00           H    
ATOM   1180 Cl25 MOL    55      10.114  31.891  -2.112  1.00  0.00          Cl    
ATOM   1181  C25 MOL    55      10.835  30.586  -1.095  1.00  0.00           C    
ATOM   1182  C25 MOL    55      11.826  31.230  -0.051  1.00  0.00           C    
ATOM   1183  C25 MOL    55      12.974  31.981  -0.624  1.00  0.00           C    
ATOM   1184  C25 MOL    55      13.736  32.641   0.523  1.00  0.00           C    
ATOM   1185  C25 MOL    55      15.002  33.288   0.040  1.00  0.00           C    
ATOM   1186 Cl25 MOL    55      14.724  34.475  -1.254  1.00  0.00          Cl    
ATOM   1187  H25 MOL    55      11.459  29.951  -1.671  1.00  0.00           H    
ATOM   1188  H25 MOL    55      10.050  29.963  -0.671  1.00  0.00           H    
ATOM   1189  H25 MOL    55      12.199  30.434   0.552  1.00  0.00           H    
ATOM   1190  H25 MOL    55      11.228  31.841   0.662  1.00  0.00           H    
ATOM   1191  H25 MOL    55      12.640  32.761  -1.437  1.00  0.00           H    
ATOM   1192  H25 MOL    55      13.556  31.283  -1.212  1.00  0.00           H    
ATOM   1193  H25 MOL    55      13.951  31.890   1.364  1.00  0.00           H    
ATOM   1194  H25 MOL    55      13.129  33.454   0.996  1.00  0.00           H    
ATOM   1195  H25 MOL    55      15.896  32.690  -0.255  1.00  0.00           H    
ATOM   1196  H25 MOL    55      15.441  33.853   0.966  1.00  0.00           H    
ATOM   1197 Cl25 MOL    56       5.556  27.835  27.872  1.00  0.00          Cl    
ATOM   1198  C25 MOL    56       5.560  26.917  29.404  1.00  0.00           C    
ATOM   1199  C25 MOL    56       6.957  26.665  29.910  1.00  0.00           C    
ATOM   1200  C25 MOL    56       7.820  27.958  30.175  1.00  0.00           C    
ATOM   1201  C25 MOL    56       9.355  27.875  30.447  1.00  0.00           C    
ATOM   1202  C25 MOL    56      10.243  27.132  29.446  1.00  0.00           C    
ATOM   1203 Cl25 MOL    56      11.917  27.199  29.903  1.00  0.00          Cl    
ATOM   1204  H25 MOL    56       5.077  25.937  29.293  1.00  0.00           H    
ATOM   1205  H25 MOL    56       5.034  27.463  30.182  1.00  0.00           H    
ATOM   1206  H25 MOL    56       7.412  26.212  28.987  1.00  0.00           H    
ATOM   1207  H25 MOL    56       6.964  25.946  30.713  1.00  0.00           H    
ATOM   1208  H25 MOL    56       7.436  28.432  31.039  1.00  0.00           H    
ATOM   1209  H25 MOL    56       7.753  28.607  29.330  1.00  0.00           H    
ATOM   1210  H25 MOL    56       9.525  27.438  31.403  1.00  0.00           H    
ATOM   1211  H25 MOL    56       9.648  28.948  30.533  1.00  0.00           H    
ATOM   1212  H25 MOL    56      10.022  27.408  28.418  1.00  0.00           H    
ATOM   1213  H25 MOL    56      10.013  26.028  29.546  1.00  0.00           H    
ATOM   1214 Cl25 MOL    57       1.105  28.240  24.066  1.00  0.00          Cl    
ATOM   1215  C25 MOL    57       1.567  29.503  25.261  1.00  0.00           C    
ATOM   1216  C25 MOL    57       3.072  29.537  25.417  1.00  0.00           C    
ATOM   1217  C25 MOL    57       3.768  29.928  24.080  1.00  0.00           C    
ATOM   1218  C25 MOL    57       5.267  29.865  24.221  1.00  0.00           C    
ATOM   1219  C25 MOL    57       6.127  30.076  22.900  1.00  0.00           C    
ATOM   1220 Cl25 MOL    57       5.950  31.549  22.076  1.00  0.00          Cl    
ATOM   1221  H25 MOL    57       1.085  29.198  26.196  1.00  0.00           H    
ATOM   1222  H25 MOL    57       1.165  30.507  24.922  1.00  0.00           H    
ATOM   1223  H25 MOL    57       3.396  28.470  25.722  1.00  0.00           H    
ATOM   1224  H25 MOL    57       3.353  30.174  26.242  1.00  0.00           H    
ATOM   1225  H25 MOL    57       3.392  30.861  23.773  1.00  0.00           H    
ATOM   1226  H25 MOL    57       3.528  29.131  23.366  1.00  0.00           H    
ATOM   1227  H25 MOL    57       5.583  28.921  24.650  1.00  0.00           H    
ATOM   1228  H25 MOL    57       5.615  30.545  24.992  1.00  0.00           H    
ATOM   1229  H25 MOL    57       5.841  29.304  22.142  1.00  0.00           H    
ATOM   1230  H25 MOL    57       7.245  30.076  23.064  1.00  0.00           H    
ATOM   1231 Cl25 MOL    58       7.286  29.359   9.049  1.00  0.00          Cl    
ATOM   1232  C25 MOL    58       7.915  30.958   8.585  1.00  0.00           C    
ATOM   1233  C25 MOL    58       8.277  31.833   9.854  1.00  0.00           C    
ATOM   1234  C25 MOL    58       9.250  31.324  10.904  1.00  0.00           C    
ATOM   1235  C25 MOL    58       9.511  32.421  11.948  1.00  0.00           C    
ATOM   1236  C25 MOL    58      10.036  31.971  13.304  1.00  0.00           C    
ATOM   1237 Cl25 MOL    58      11.751  31.422  13.145  1.00  0.00          Cl    
ATOM   1238  H25 MOL    58       7.081  31.533   8.082  1.00  0.00           H    
ATOM   1239  H25 MOL    58       8.802  30.784   7.931  1.00  0.00           H    
ATOM   1240  H25 MOL    58       7.360  32.163  10.405  1.00  0.00           H    
ATOM   1241  H25 MOL    58       8.718  32.686   9.401  1.00  0.00           H    
ATOM   1242  H25 MOL    58      10.275  31.061  10.481  1.00  0.00           H    
ATOM   1243  H25 MOL    58       8.892  30.440  11.448  1.00  0.00           H    
ATOM   1244  H25 MOL    58       8.577  32.945  12.116  1.00  0.00           H    
ATOM   1245  H25 MOL    58      10.189  33.209  11.483  1.00  0.00           H    
ATOM   1246  H25 MOL    58       9.375  31.178  13.704  1.00  0.00           H    
ATOM   1247  H25 MOL    58      10.016  32.736  14.036  1.00  0.00           H    
ATOM   1248 Cl25 MOL    59      11.224  20.352  25.756  1.00  0.00          Cl    
ATOM   1249  C25 MOL    59      12.595  20.591  24.634  1.00  0.00           C    
ATOM   1250  C25 MOL    59      12.132  21.498  23.438  1.00  0.00           C    
ATOM   1251  C25 MOL    59      10.994  21.086  22.472  1.00  0.00           C    
ATOM   1252  C25 MOL    59      10.612  22.271  21.537  1.00  0.00           C    
ATOM   1253  C25 MOL    59      10.005  21.952  20.216  1.00  0.00           C    
ATOM   1254 Cl25 MOL    59       8.278  21.438  20.399  1.00  0.00          Cl    
ATOM   1255  H25 MOL    59      12.874  19.607  24.242  1.00  0.00           H    
ATOM   1256  H25 MOL    59      13.420  21.028  25.272  1.00  0.00           H    
ATOM   1257  H25 MOL    59      12.990  21.741  22.818  1.00  0.00           H    
ATOM   1258  H26 MOL    59      11.830  22.379  23.948  1.00  0.00           H    
ATOM   1259  H26 MOL    59      10.046  20.697  22.981  1.00  0.00           H    
ATOM   1260  H26 MOL    59      11.299  20.193  21.986  1.00  0.00           H    
ATOM   1261  H26 MOL    59      11.606  22.770  21.309  1.00  0.00           H    
ATOM   1262  H26 MOL    59      10.052  23.103  22.090  1.00  0.00           H    
ATOM   1263  H26 MOL    59      10.524  21.130  19.726  1.00  0.00           H    
ATOM   1264  H26 MOL    59      10.029  22.734  19.456  1.00  0.00           H    
ATOM   1265 Cl26 MOL    60      20.436  19.492  23.205  1.00  0.00          Cl    
ATOM   1266  C26 MOL    60      19.038  19.031  24.347  1.00  0.00           C    
ATOM   1267  C26 MOL    60      19.677  18.484  25.599  1.00  0.00           C    
ATOM   1268  C26 MOL    60      18.566  17.978  26.474  1.00  0.00           C    
ATOM   1269  C26 MOL    60      19.058  17.434  27.884  1.00  0.00           C    
ATOM   1270  C26 MOL    60      17.960  16.906  28.781  1.00  0.00           C    
ATOM   1271 Cl26 MOL    60      18.656  16.656  30.404  1.00  0.00          Cl    
ATOM   1272  H26 MOL    60      18.348  18.357  23.942  1.00  0.00           H    
ATOM   1273  H26 MOL    60      18.466  19.992  24.578  1.00  0.00           H    
ATOM   1274  H26 MOL    60      20.279  19.285  26.123  1.00  0.00           H    
ATOM   1275  H26 MOL    60      20.498  17.746  25.378  1.00  0.00           H    
ATOM   1276  H26 MOL    60      18.080  17.213  25.892  1.00  0.00           H    
ATOM   1277  H26 MOL    60      17.926  18.833  26.561  1.00  0.00           H    
ATOM   1278  H26 MOL    60      19.682  18.216  28.376  1.00  0.00           H    
ATOM   1279  H26 MOL    60      19.799  16.679  27.750  1.00  0.00           H    
ATOM   1280  H26 MOL    60      17.542  15.941  28.433  1.00  0.00           H    
ATOM   1281  H26 MOL    60      17.167  17.634  28.895  1.00  0.00           H    
ATOM   1282 Cl26 MOL    61       6.676   8.214  27.192  1.00  0.00          Cl    
ATOM   1283  C26 MOL    61       7.881   8.903  28.361  1.00  0.00           C    
ATOM   1284  C26 MOL    61       7.452  10.320  28.571  1.00  0.00           C    
ATOM   1285  C26 MOL    61       8.119  11.165  29.688  1.00  0.00           C    
ATOM   1286  C26 MOL    61       7.534  12.491  30.111  1.00  0.00           C    
ATOM   1287  C26 MOL    61       6.005  12.524  30.355  1.00  0.00           C    
ATOM   1288 Cl26 MOL    61       5.616  14.157  30.954  1.00  0.00          Cl    
ATOM   1289  H26 MOL    61       8.867   8.885  27.842  1.00  0.00           H    
ATOM   1290  H26 MOL    61       7.940   8.266  29.258  1.00  0.00           H    
ATOM   1291  H26 MOL    61       6.362  10.370  28.800  1.00  0.00           H    
ATOM   1292  H26 MOL    61       7.515  10.819  27.628  1.00  0.00           H    
ATOM   1293  H26 MOL    61       9.096  11.405  29.107  1.00  0.00           H    
ATOM   1294  H26 MOL    61       8.283  10.511  30.523  1.00  0.00           H    
ATOM   1295  H26 MOL    61       7.720  13.218  29.279  1.00  0.00           H    
ATOM   1296  H26 MOL    61       8.054  12.792  31.057  1.00  0.00           H    
ATOM   1297  H26 MOL    61       5.621  11.746  31.025  1.00  0.00           H    
ATOM   1298  H26 MOL    61       5.465  12.419  29.385  1.00  0.00           H    
ATOM   1299 Cl26 MOL    62      -0.750  16.968   9.800  1.00  0.00          Cl    
ATOM   1300  C26 MOL    62      -1.912  18.241   9.101  1.00  0.00           C    
ATOM   1301  C26 MOL    62      -1.199  19.320   8.228  1.00  0.00           C    
ATOM   1302  C26 MOL    62      -2.014  20.029   7.091  1.00  0.00           C    
ATOM   1303  C26 MOL    62      -1.378  21.297   6.474  1.00  0.00           C    
ATOM   1304  C26 MOL    62      -2.198  22.068   5.401  1.00  0.00           C    
ATOM   1305 Cl26 MOL    62      -1.407  23.484   4.803  1.00  0.00          Cl    
ATOM   1306  H26 MOL    62      -2.487  18.587   9.964  1.00  0.00           H    
ATOM   1307  H26 MOL    62      -2.488  17.738   8.332  1.00  0.00           H    
ATOM   1308  H26 MOL    62      -0.435  18.784   7.623  1.00  0.00           H    
ATOM   1309  H26 MOL    62      -0.755  20.011   8.972  1.00  0.00           H    
ATOM   1310  H26 MOL    62      -3.038  20.214   7.511  1.00  0.00           H    
ATOM   1311  H26 MOL    62      -2.118  19.271   6.287  1.00  0.00           H    
ATOM   1312  H26 MOL    62      -0.361  20.976   6.157  1.00  0.00           H    
ATOM   1313  H26 MOL    62      -1.278  22.028   7.334  1.00  0.00           H    
ATOM   1314  H26 MOL    62      -3.081  22.394   5.940  1.00  0.00           H    
ATOM   1315  H26 MOL    62      -2.488  21.422   4.529  1.00  0.00           H    
ATOM   1316 Cl26 MOL    63      21.801  24.928  18.068  1.00  0.00          Cl    
ATOM   1317  C26 MOL    63      20.779  25.291  19.543  1.00  0.00           C    
ATOM   1318  C26 MOL    63      19.308  25.554  19.217  1.00  0.00           C    
ATOM   1319  C26 MOL    63      18.471  25.952  20.390  1.00  0.00           C    
ATOM   1320  C26 MOL    63      18.624  27.349  21.020  1.00  0.00           C    
ATOM   1321  C26 MOL    63      17.648  27.449  22.143  1.00  0.00           C    
ATOM   1322 Cl26 MOL    63      17.685  28.947  23.097  1.00  0.00          Cl    
ATOM   1323  H26 MOL    63      21.237  26.203  20.045  1.00  0.00           H    
ATOM   1324  H26 MOL    63      20.996  24.386  20.158  1.00  0.00           H    
ATOM   1325  H26 MOL    63      18.829  24.658  18.730  1.00  0.00           H    
ATOM   1326  H26 MOL    63      19.205  26.339  18.448  1.00  0.00           H    
ATOM   1327  H26 MOL    63      18.632  25.123  21.095  1.00  0.00           H    
ATOM   1328  H26 MOL    63      17.435  25.926  20.036  1.00  0.00           H    
ATOM   1329  H26 MOL    63      18.428  28.141  20.228  1.00  0.00           H    
ATOM   1330  H26 MOL    63      19.656  27.576  21.389  1.00  0.00           H    
ATOM   1331  H26 MOL    63      17.841  26.597  22.818  1.00  0.00           H    
ATOM   1332  H26 MOL    63      16.606  27.424  21.787  1.00  0.00           H    
ATOM   1333 Cl26 MOL    64      42.665  -6.471  34.645  1.00  0.00          Cl    
ATOM   1334  C26 MOL    64      44.229  -6.278  35.547  1.00  0.00           C    
ATOM   1335  C26 MOL    64      44.103  -6.572  37.033  1.00  0.00           C    
ATOM   1336  C26 MOL    64      43.906  -8.027  37.458  1.00  0.00           C    
ATOM   1337  C26 MOL    64      44.194  -8.123  39.002  1.00  0.00           C    
ATOM   1338  C26 MOL    64      43.803  -9.428  39.663  1.00  0.00           C    
ATOM   1339 Cl26 MOL    64      42.176 -10.005  39.271  1.00  0.00          Cl    
ATOM   1340  H26 MOL    64      44.546  -5.245  35.272  1.00  0.00           H    
ATOM   1341  H27 MOL    64      44.955  -7.010  35.037  1.00  0.00           H    
ATOM   1342  H27 MOL    64      43.441  -5.897  37.553  1.00  0.00           H    
ATOM   1343  H27 MOL    64      45.141  -6.269  37.453  1.00  0.00           H    
ATOM   1344  H27 MOL    64      44.674  -8.714  36.921  1.00  0.00           H    
ATOM   1345  H27 MOL    64      42.878  -8.348  37.225  1.00  0.00           H    
ATOM   1346  H27 MOL    64      43.721  -7.253  39.470  1.00  0.00           H    
ATOM   1347  H27 MOL    64      45.252  -7.830  39.136  1.00  0.00           H    
ATOM   1348  H27 MOL    64      43.940  -9.387  40.701  1.00  0.00           H    
ATOM   1349  H27 MOL    64      44.404 -10.294  39.368  1.00  0.00           H    
ATOM   1350 Cl27 MOL    65      14.318  11.837   4.981  1.00  0.00          Cl    
ATOM   1351  C27 MOL    65      14.435  13.468   4.180  1.00  0.00           C    
ATOM   1352  C27 MOL    65      15.286  14.327   5.092  1.00  0.00           C    
ATOM   1353  C27 MOL    65      15.648  15.715   4.497  1.00  0.00           C    
ATOM   1354  C27 MOL    65      16.454  16.478   5.502  1.00  0.00           C    
ATOM   1355  C27 MOL    65      17.810  15.881   5.763  1.00  0.00           C    
ATOM   1356 Cl27 MOL    65      18.858  17.074   6.615  1.00  0.00          Cl    
ATOM   1357  H27 MOL    65      13.362  13.765   4.030  1.00  0.00           H    
ATOM   1358  H27 MOL    65      14.920  13.270   3.209  1.00  0.00           H    
ATOM   1359  H27 MOL    65      16.281  13.822   5.195  1.00  0.00           H    
ATOM   1360  H27 MOL    65      14.774  14.447   6.036  1.00  0.00           H    
ATOM   1361  H27 MOL    65      14.796  16.317   4.344  1.00  0.00           H    
ATOM   1362  H27 MOL    65      16.101  15.616   3.489  1.00  0.00           H    
ATOM   1363  H27 MOL    65      15.815  16.481   6.369  1.00  0.00           H    
ATOM   1364  H27 MOL    65      16.552  17.496   5.087  1.00  0.00           H    
ATOM   1365  H27 MOL    65      18.265  15.677   4.788  1.00  0.00           H    
ATOM   1366  H27 MOL    65      17.715  14.989   6.387  1.00  0.00           H    
ATOM   1367 Cl27 MOL    66      26.385   4.536  28.552  1.00  0.00          Cl    
ATOM   1368  C27 MOL    66      24.716   4.653  28.151  1.00  0.00           C    
ATOM   1369  C27 MOL    66      23.856   5.034  29.336  1.00  0.00           C    
ATOM   1370  C27 MOL    66      24.008   6.447  29.829  1.00  0.00           C    
ATOM   1371  C27 MOL    66      22.834   6.990  30.711  1.00  0.00           C    
ATOM   1372  C27 MOL    66      23.052   6.672  32.159  1.00  0.00           C    
ATOM   1373 Cl27 MOL    66      22.960   5.003  32.476  1.00  0.00          Cl    
ATOM   1374  H27 MOL    66      24.415   3.652  27.784  1.00  0.00           H    
ATOM   1375  H27 MOL    66      24.644   5.317  27.299  1.00  0.00           H    
ATOM   1376  H27 MOL    66      23.912   4.166  30.027  1.00  0.00           H    
ATOM   1377  H27 MOL    66      22.802   4.812  29.012  1.00  0.00           H    
ATOM   1378  H27 MOL    66      24.028   7.015  28.865  1.00  0.00           H    
ATOM   1379  H27 MOL    66      25.011   6.681  30.317  1.00  0.00           H    
ATOM   1380  H27 MOL    66      21.909   6.610  30.307  1.00  0.00           H    
ATOM   1381  H27 MOL    66      22.706   8.093  30.770  1.00  0.00           H    
ATOM   1382  H27 MOL    66      22.341   7.160  32.862  1.00  0.00           H    
ATOM   1383  H27 MOL    66      24.071   6.875  32.523  1.00  0.00           H    
ATOM   1384 Cl28 MOL    67      36.054  24.144  31.474  1.00  0.00          Cl    
ATOM   1385  C28 MOL    67      34.942  22.948  32.013  1.00  0.00           C    
ATOM   1386  C28 MOL    67      33.491  23.335  32.055  1.00  0.00           C    
ATOM   1387  C28 MOL    67      32.499  22.257  32.475  1.00  0.00           C    
ATOM   1388  C28 MOL    67      32.495  21.820  34.045  1.00  0.00           C    
ATOM   1389  C28 MOL    67      31.797  20.498  34.234  1.00  0.00           C    
ATOM   1390 Cl28 MOL    67      31.666  20.051  35.953  1.00  0.00          Cl    
ATOM   1391  H28 MOL    67      35.299  22.686  33.018  1.00  0.00           H    
ATOM   1392  H28 MOL    67      35.022  22.040  31.389  1.00  0.00           H    
ATOM   1393  H28 MOL    67      33.129  23.638  31.028  1.00  0.00           H    
ATOM   1394  H28 MOL    67      33.257  24.116  32.754  1.00  0.00           H    
ATOM   1395  H28 MOL    67      32.713  21.438  31.716  1.00  0.00           H    
ATOM   1396  H28 MOL    67      31.444  22.588  32.128  1.00  0.00           H    
ATOM   1397  H28 MOL    67      31.994  22.606  34.620  1.00  0.00           H    
ATOM   1398  H28 MOL    67      33.466  21.702  34.437  1.00  0.00           H    
ATOM   1399  H28 MOL    67      32.416  19.692  33.728  1.00  0.00           H    
ATOM   1400  H28 MOL    67      30.841  20.433  33.741  1.00  0.00           H    
ATOM   1401 Cl28 MOL    68      11.223   5.323   6.118  1.00  0.00          Cl    
ATOM   1402  C28 MOL    68      11.245   5.900   7.850  1.00  0.00           C    
ATOM   1403  C28 MOL    68       9.916   6.264   8.430  1.00  0.00           C    
ATOM   1404  C28 MOL    68       9.806   6.772   9.860  1.00  0.00           C    
ATOM   1405  C28 MOL    68       8.387   7.094  10.357  1.00  0.00           C    
ATOM   1406  C28 MOL    68       8.205   7.543  11.842  1.00  0.00           C    
ATOM   1407 Cl28 MOL    68       6.511   7.973  12.058  1.00  0.00          Cl    
ATOM   1408  H28 MOL    68      11.975   6.721   7.903  1.00  0.00           H    
ATOM   1409  H28 MOL    68      11.554   5.025   8.422  1.00  0.00           H    
ATOM   1410  H28 MOL    68       9.237   5.384   8.401  1.00  0.00           H    
ATOM   1411  H28 MOL    68       9.338   6.998   7.796  1.00  0.00           H    
ATOM   1412  H28 MOL    68      10.492   7.666   9.924  1.00  0.00           H    
ATOM   1413  H28 MOL    68      10.266   6.021  10.478  1.00  0.00           H    
ATOM   1414  H28 MOL    68       7.786   6.181  10.323  1.00  0.00           H    
ATOM   1415  H28 MOL    68       7.833   7.882   9.767  1.00  0.00           H    
ATOM   1416  H28 MOL    68       8.917   8.378  12.096  1.00  0.00           H    
ATOM   1417  H28 MOL    68       8.580   6.687  12.543  1.00  0.00           H    
ATOM   1418 Cl28 MOL    69       1.290  -2.346   6.158  1.00  0.00          Cl    
ATOM   1419  C28 MOL    69       1.754  -0.664   5.921  1.00  0.00           C    
ATOM   1420  C28 MOL    69       1.995   0.030   7.239  1.00  0.00           C    
ATOM   1421  C28 MOL    69       2.810   1.347   6.943  1.00  0.00           C    
ATOM   1422  C28 MOL    69       3.084   2.182   8.265  1.00  0.00           C    
ATOM   1423  C28 MOL    69       3.551   1.257   9.427  1.00  0.00           C    
ATOM   1424 Cl28 MOL    69       5.141   0.481   9.041  1.00  0.00          Cl    
ATOM   1425  H28 MOL    69       1.014  -0.146   5.287  1.00  0.00           H    
ATOM   1426  H28 MOL    69       2.677  -0.695   5.332  1.00  0.00           H    
ATOM   1427  H28 MOL    69       2.554  -0.617   7.902  1.00  0.00           H    
ATOM   1428  H28 MOL    69       0.993   0.239   7.684  1.00  0.00           H    
ATOM   1429  H28 MOL    69       2.171   1.951   6.313  1.00  0.00           H    
ATOM   1430  H28 MOL    69       3.735   1.048   6.357  1.00  0.00           H    
ATOM   1431  H28 MOL    69       2.154   2.664   8.542  1.00  0.00           H    
ATOM   1432  H28 MOL    69       3.738   3.082   8.182  1.00  0.00           H    
ATOM   1433  H28 MOL    69       2.701   0.556   9.703  1.00  0.00           H    
ATOM   1434  H28 MOL    69       3.798   1.870  10.443  1.00  0.00           H    
ATOM   1435 Cl28 MOL    70      19.920  14.018  28.716  1.00  0.00          Cl    
ATOM   1436  C28 MOL    70      20.830  13.123  29.938  1.00  0.00           C    
ATOM   1437  C28 MOL    70      21.368  11.742  29.486  1.00  0.00           C    
ATOM   1438  C28 MOL    70      22.311  11.686  28.330  1.00  0.00           C    
ATOM   1439  C28 MOL    70      22.898  10.262  28.247  1.00  0.00           C    
ATOM   1440  C28 MOL    70      23.458   9.852  26.900  1.00  0.00           C    
ATOM   1441 Cl28 MOL    70      24.965  10.782  26.526  1.00  0.00          Cl    
ATOM   1442  H28 MOL    70      20.107  12.895  30.826  1.00  0.00           H    
ATOM   1443  H28 MOL    70      21.659  13.767  30.255  1.00  0.00           H    
ATOM   1444  H28 MOL    70      20.470  11.185  29.186  1.00  0.00           H    
ATOM   1445  H28 MOL    70      21.852  11.291  30.358  1.00  0.00           H    
ATOM   1446  H28 MOL    70      23.105  12.448  28.432  1.00  0.00           H    
ATOM   1447  H28 MOL    70      21.879  11.888  27.403  1.00  0.00           H    
ATOM   1448  H28 MOL    70      22.051   9.459  28.274  1.00  0.00           H    
ATOM   1449  H28 MOL    70      23.581  10.117  29.111  1.00  0.00           H    
ATOM   1450  H28 MOL    70      22.854  10.143  26.082  1.00  0.00           H    
ATOM   1451  H28 MOL    70      23.724   8.760  26.839  1.00  0.00           H    
ATOM   1452 Cl28 MOL    71      34.053   5.371  34.228  1.00  0.00          Cl    
ATOM   1453  C28 MOL    71      34.562   5.382  32.507  1.00  0.00           C    
ATOM   1454  C28 MOL    71      34.337   6.817  31.987  1.00  0.00           C    
ATOM   1455  C28 MOL    71      35.326   7.798  32.667  1.00  0.00           C    
ATOM   1456  C29 MOL    71      35.026   9.278  32.312  1.00  0.00           C    
ATOM   1457  C29 MOL    71      36.045  10.354  32.844  1.00  0.00           C    
ATOM   1458 Cl29 MOL    71      37.743   9.834  32.508  1.00  0.00          Cl    
ATOM   1459  H29 MOL    71      33.868   4.794  31.992  1.00  0.00           H    
ATOM   1460  H29 MOL    71      35.537   4.917  32.455  1.00  0.00           H    
ATOM   1461  H29 MOL    71      33.211   7.191  32.055  1.00  0.00           H    
ATOM   1462  H29 MOL    71      34.636   6.928  30.954  1.00  0.00           H    
ATOM   1463  H29 MOL    71      36.315   7.496  32.311  1.00  0.00           H    
ATOM   1464  H29 MOL    71      35.247   7.697  33.765  1.00  0.00           H    
ATOM   1465  H29 MOL    71      33.944   9.618  32.551  1.00  0.00           H    
ATOM   1466  H29 MOL    71      34.945   9.360  31.243  1.00  0.00           H    
ATOM   1467  H29 MOL    71      36.096  10.566  34.008  1.00  0.00           H    
ATOM   1468  H29 MOL    71      35.914  11.282  32.337  1.00  0.00           H    
ATOM   1469 Cl29 MOL    72      17.722  27.141  27.137  1.00  0.00          Cl    
ATOM   1470  C29 MOL    72      18.546  27.979  28.523  1.00  0.00           C    
ATOM   1471  C29 MOL    72      18.819  27.098  29.725  1.00  0.00           C    
ATOM   1472  C29 MOL    72      19.808  26.022  29.478  1.00  0.00           C    
ATOM   1473  C29 MOL    72      20.369  25.246  30.660  1.00  0.00           C    
ATOM   1474  C29 MOL    72      21.649  24.459  30.125  1.00  0.00           C    
ATOM   1475 Cl29 MOL    72      21.363  23.473  28.712  1.00  0.00          Cl    
ATOM   1476  H29 MOL    72      17.916  28.824  28.777  1.00  0.00           H    
ATOM   1477  H29 MOL    72      19.476  28.306  28.047  1.00  0.00           H    
ATOM   1478  H29 MOL    72      17.831  26.720  30.071  1.00  0.00           H    
ATOM   1479  H29 MOL    72      19.218  27.734  30.523  1.00  0.00           H    
ATOM   1480  H29 MOL    72      20.691  26.536  29.042  1.00  0.00           H    
ATOM   1481  H29 MOL    72      19.396  25.281  28.781  1.00  0.00           H    
ATOM   1482  H29 MOL    72      19.587  24.540  31.053  1.00  0.00           H    
ATOM   1483  H29 MOL    72      20.630  25.882  31.547  1.00  0.00           H    
ATOM   1484  H29 MOL    72      22.097  23.774  30.868  1.00  0.00           H    
ATOM   1485  H29 MOL    72      22.399  25.213  29.844  1.00  0.00           H    
ATOM   1486 Cl29 MOL    73      22.106  15.613  14.964  1.00  0.00          Cl    
ATOM   1487  C29 MOL    73      23.799  15.568  15.521  1.00  0.00           C    
ATOM   1488  C29 MOL    73      24.265  17.010  15.602  1.00  0.00           C    
ATOM   1489  C29 MOL    73      25.759  17.201  15.943  1.00  0.00           C    
ATOM   1490  C29 MOL    73      26.046  18.710  16.015  1.00  0.00           C    
ATOM   1491  C29 MOL    73      27.503  19.098  16.322  1.00  0.00           C    
ATOM   1492 Cl29 MOL    73      27.936  20.781  15.944  1.00  0.00          Cl    
ATOM   1493  H29 MOL    73      24.350  15.008  14.823  1.00  0.00           H    
ATOM   1494  H29 MOL    73      23.914  15.121  16.476  1.00  0.00           H    
ATOM   1495  H29 MOL    73      23.657  17.590  16.334  1.00  0.00           H    
ATOM   1496  H29 MOL    73      24.044  17.448  14.605  1.00  0.00           H    
ATOM   1497  H29 MOL    73      26.370  16.838  15.087  1.00  0.00           H    
ATOM   1498  H29 MOL    73      26.009  16.621  16.907  1.00  0.00           H    
ATOM   1499  H29 MOL    73      25.344  19.211  16.734  1.00  0.00           H    
ATOM   1500  H29 MOL    73      25.725  19.154  15.067  1.00  0.00           H    
ATOM   1501  H29 MOL    73      28.158  18.412  15.779  1.00  0.00           H    
ATOM   1502  H29 MOL    73      27.766  18.992  17.361  1.00  0.00           H    
ATOM   1503 Cl29 MOL    74      33.604  26.537   5.721  1.00  0.00          Cl    
ATOM   1504  C29 MOL    74      34.531  26.859   7.252  1.00  0.00           C    
ATOM   1505  C29 MOL    74      35.415  28.072   7.230  1.00  0.00           C    
ATOM   1506  C29 MOL    74      36.164  28.312   8.530  1.00  0.00           C    
ATOM   1507  C29 MOL    74      36.977  29.681   8.536  1.00  0.00           C    
ATOM   1508  C29 MOL    74      37.667  29.965   9.854  1.00  0.00           C    
ATOM   1509 Cl29 MOL    74      36.547  30.879  11.043  1.00  0.00          Cl    
ATOM   1510  H29 MOL    74      35.078  25.946   7.602  1.00  0.00           H    
ATOM   1511  H29 MOL    74      33.750  27.071   7.928  1.00  0.00           H    
ATOM   1512  H29 MOL    74      34.779  29.008   6.898  1.00  0.00           H    
ATOM   1513  H29 MOL    74      36.131  28.050   6.393  1.00  0.00           H    
ATOM   1514  H29 MOL    74      36.748  27.380   8.728  1.00  0.00           H    
ATOM   1515  H29 MOL    74      35.498  28.262   9.430  1.00  0.00           H    
ATOM   1516  H29 MOL    74      36.373  30.506   8.142  1.00  0.00           H    
ATOM   1517  H29 MOL    74      37.777  29.710   7.760  1.00  0.00           H    
ATOM   1518  H29 MOL    74      38.575  30.612   9.793  1.00  0.00           H    
ATOM   1519  H29 MOL    74      38.011  28.994  10.338  1.00  0.00           H    
ATOM   1520 Cl29 MOL    75      28.739  23.791  24.576  1.00  0.00          Cl    
ATOM   1521  C29 MOL    75      27.856  23.517  26.112  1.00  0.00           C    
ATOM   1522  C29 MOL    75      28.719  22.702  26.997  1.00  0.00           C    
ATOM   1523  C29 MOL    75      28.189  22.266  28.416  1.00  0.00           C    
ATOM   1524  C29 MOL    75      29.101  21.151  29.053  1.00  0.00           C    
ATOM   1525  C29 MOL    75      28.762  20.814  30.511  1.00  0.00           C    
ATOM   1526 Cl29 MOL    75      29.885  19.646  31.150  1.00  0.00          Cl    
ATOM   1527  H29 MOL    75      26.913  22.990  25.827  1.00  0.00           H    
ATOM   1528  H29 MOL    75      27.654  24.509  26.539  1.00  0.00           H    
ATOM   1529  H29 MOL    75      29.704  23.297  27.077  1.00  0.00           H    
ATOM   1530  H29 MOL    75      29.071  21.849  26.512  1.00  0.00           H    
ATOM   1531  H29 MOL    75      27.166  21.830  28.314  1.00  0.00           H    
ATOM   1532  H29 MOL    75      27.950  23.117  29.079  1.00  0.00           H    
ATOM   1533  H29 MOL    75      30.078  21.743  29.070  1.00  0.00           H    
ATOM   1534  H29 MOL    75      29.187  20.258  28.398  1.00  0.00           H    
ATOM   1535  H29 MOL    75      27.823  20.323  30.551  1.00  0.00           H    
ATOM   1536  H29 MOL    75      28.709  21.653  31.208  1.00  0.00           H    
ATOM   1537 Cl29 MOL    76      22.529  26.537  34.244  1.00  0.00          Cl    
ATOM   1538  C29 MOL    76      21.317  27.792  34.630  1.00  0.00           C    
ATOM   1539  C30 MOL    76      20.887  27.693  36.079  1.00  0.00           C    
ATOM   1540  C30 MOL    76      22.021  27.964  37.037  1.00  0.00           C    
ATOM   1541  C30 MOL    76      21.558  27.860  38.470  1.00  0.00           C    
ATOM   1542  C30 MOL    76      22.630  27.716  39.607  1.00  0.00           C    
ATOM   1543 Cl30 MOL    76      24.118  28.668  39.370  1.00  0.00          Cl    
ATOM   1544  H30 MOL    76      20.402  27.470  34.116  1.00  0.00           H    
ATOM   1545  H30 MOL    76      21.673  28.824  34.355  1.00  0.00           H    
ATOM   1546  H30 MOL    76      20.419  26.655  36.139  1.00  0.00           H    
ATOM   1547  H30 MOL    76      20.117  28.384  36.285  1.00  0.00           H    
ATOM   1548  H30 MOL    76      22.415  29.011  36.881  1.00  0.00           H    
ATOM   1549  H30 MOL    76      22.873  27.275  36.779  1.00  0.00           H    
ATOM   1550  H30 MOL    76      20.707  27.166  38.530  1.00  0.00           H    
ATOM   1551  H30 MOL    76      21.098  28.843  38.740  1.00  0.00           H    
ATOM   1552  H30 MOL    76      22.933  26.654  39.636  1.00  0.00           H    
ATOM   1553  H30 MOL    76      22.260  28.043  40.566  1.00  0.00           H    
ATOM   1554 Cl30 MOL    77       4.876  19.814  14.938  1.00  0.00          Cl    
ATOM   1555  C30 MOL    77       4.994  20.886  13.455  1.00  0.00           C    
ATOM   1556  C30 MOL    77       4.925  22.366  13.852  1.00  0.00           C    
ATOM   1557  C30 MOL    77       4.583  23.406  12.728  1.00  0.00           C    
ATOM   1558  C30 MOL    77       5.492  23.367  11.520  1.00  0.00           C    
ATOM   1559  C30 MOL    77       5.100  24.513  10.444  1.00  0.00           C    
ATOM   1560 Cl30 MOL    77       4.801  26.168  11.161  1.00  0.00          Cl    
ATOM   1561  H30 MOL    77       4.102  20.752  12.736  1.00  0.00           H    
ATOM   1562  H30 MOL    77       5.885  20.596  12.878  1.00  0.00           H    
ATOM   1563  H30 MOL    77       5.926  22.491  14.275  1.00  0.00           H    
ATOM   1564  H30 MOL    77       4.219  22.464  14.727  1.00  0.00           H    
ATOM   1565  H30 MOL    77       4.507  24.360  13.212  1.00  0.00           H    
ATOM   1566  H30 MOL    77       3.603  23.304  12.230  1.00  0.00           H    
ATOM   1567  H30 MOL    77       5.484  22.345  11.100  1.00  0.00           H    
ATOM   1568  H30 MOL    77       6.533  23.500  11.788  1.00  0.00           H    
ATOM   1569  H30 MOL    77       4.206  24.311   9.898  1.00  0.00           H    
ATOM   1570  H30 MOL    77       5.856  24.548   9.616  1.00  0.00           H    
ATOM   1571 Cl30 MOL    78      -2.346   0.626  23.428  1.00  0.00          Cl    
ATOM   1572  C30 MOL    78      -1.208  -0.592  22.873  1.00  0.00           C    
ATOM   1573  C30 MOL    78      -1.554  -1.157  21.523  1.00  0.00           C    
ATOM   1574  C30 MOL    78      -0.610  -2.258  21.034  1.00  0.00           C    
ATOM   1575  C30 MOL    78       0.893  -1.846  21.155  1.00  0.00           C    
ATOM   1576  C30 MOL    78       1.798  -2.857  20.385  1.00  0.00           C    
ATOM   1577 Cl30 MOL    78       2.062  -4.398  21.237  1.00  0.00          Cl    
ATOM   1578  H30 MOL    78      -1.044  -1.403  23.562  1.00  0.00           H    
ATOM   1579  H30 MOL    78      -0.284  -0.039  22.701  1.00  0.00           H    
ATOM   1580  H30 MOL    78      -1.674  -0.371  20.771  1.00  0.00           H    
ATOM   1581  H30 MOL    78      -2.582  -1.529  21.613  1.00  0.00           H    
ATOM   1582  H30 MOL    78      -0.807  -2.560  19.982  1.00  0.00           H    
ATOM   1583  H30 MOL    78      -0.773  -3.212  21.542  1.00  0.00           H    
ATOM   1584  H30 MOL    78       1.186  -1.660  22.233  1.00  0.00           H    
ATOM   1585  H30 MOL    78       0.997  -0.819  20.683  1.00  0.00           H    
ATOM   1586  H30 MOL    78       2.795  -2.475  20.215  1.00  0.00           H    
ATOM   1587  H30 MOL    78       1.283  -2.969  19.384  1.00  0.00           H    
ATOM   1588 Cl30 MOL    79      23.493   8.789  11.857  1.00  0.00          Cl    
ATOM   1589  C30 MOL    79      24.741   7.461  12.073  1.00  0.00           C    
ATOM   1590  C30 MOL    79      25.670   7.402  10.959  1.00  0.00           C    
ATOM   1591  C30 MOL    79      26.956   6.423  11.161  1.00  0.00           C    
ATOM   1592  C30 MOL    79      27.930   6.531   9.943  1.00  0.00           C    
ATOM   1593  C30 MOL    79      27.196   6.031   8.632  1.00  0.00           C    
ATOM   1594 Cl30 MOL    79      27.155   4.264   8.737  1.00  0.00          Cl    
ATOM   1595  H30 MOL    79      24.170   6.509  12.085  1.00  0.00           H    
ATOM   1596  H30 MOL    79      25.300   7.717  12.990  1.00  0.00           H    
ATOM   1597  H30 MOL    79      25.998   8.427  10.783  1.00  0.00           H    
ATOM   1598  H30 MOL    79      25.019   7.002  10.166  1.00  0.00           H    
ATOM   1599  H30 MOL    79      26.609   5.444  11.423  1.00  0.00           H    
ATOM   1600  H30 MOL    79      27.351   6.759  12.139  1.00  0.00           H    
ATOM   1601  H30 MOL    79      28.747   5.896  10.119  1.00  0.00           H    
ATOM   1602  H30 MOL    79      28.304   7.550   9.933  1.00  0.00           H    
ATOM   1603  H30 MOL    79      27.870   6.252   7.715  1.00  0.00           H    
ATOM   1604  H30 MOL    79      26.214   6.445   8.455  1.00  0.00           H    
ATOM   1605 Cl30 MOL    80       9.658  -0.601  25.009  1.00  0.00          Cl    
ATOM   1606  C30 MOL    80       8.604  -0.127  23.669  1.00  0.00           C    
ATOM   1607  C30 MOL    80       8.596   1.322  23.406  1.00  0.00           C    
ATOM   1608  C30 MOL    80       7.719   1.858  22.296  1.00  0.00           C    
ATOM   1609  C30 MOL    80       8.250   3.103  21.560  1.00  0.00           C    
ATOM   1610  C30 MOL    80       7.550   3.347  20.197  1.00  0.00           C    
ATOM   1611 Cl30 MOL    80       5.818   3.771  20.111  1.00  0.00          Cl    
ATOM   1612  H30 MOL    80       7.712  -0.581  24.040  1.00  0.00           H    
ATOM   1613  H30 MOL    80       8.893  -0.775  22.847  1.00  0.00           H    
ATOM   1614  H30 MOL    80       9.620   1.702  23.140  1.00  0.00           H    
ATOM   1615  H30 MOL    80       8.368   1.917  24.354  1.00  0.00           H    
ATOM   1616  H30 MOL    80       6.674   1.953  22.735  1.00  0.00           H    
ATOM   1617  H30 MOL    80       7.569   1.110  21.521  1.00  0.00           H    
ATOM   1618  H30 MOL    80       9.264   2.837  21.252  1.00  0.00           H    
ATOM   1619  H30 MOL    80       8.280   4.036  22.131  1.00  0.00           H    
ATOM   1620  H30 MOL    80       7.654   2.482  19.520  1.00  0.00           H    
ATOM   1621  H30 MOL    80       8.122   4.103  19.566  1.00  0.00           H    
ATOM   1622 Cl31 MOL    81      22.813  20.504  16.607  1.00  0.00          Cl    
ATOM   1623  C31 MOL    81      23.220  22.220  16.191  1.00  0.00           C    
ATOM   1624  C31 MOL    81      23.051  22.404  14.704  1.00  0.00           C    
ATOM   1625  C31 MOL    81      24.067  21.786  13.724  1.00  0.00           C    
ATOM   1626  C31 MOL    81      23.939  22.362  12.351  1.00  0.00           C    
ATOM   1627  C31 MOL    81      24.718  21.697  11.281  1.00  0.00           C    
ATOM   1628 Cl31 MOL    81      24.862  22.792   9.883  1.00  0.00          Cl    
ATOM   1629  H31 MOL    81      24.343  22.487  16.461  1.00  0.00           H    
ATOM   1630  H31 MOL    81      22.757  22.930  16.879  1.00  0.00           H    
ATOM   1631  H31 MOL    81      22.935  23.475  14.549  1.00  0.00           H    
ATOM   1632  H31 MOL    81      22.007  21.923  14.492  1.00  0.00           H    
ATOM   1633  H31 MOL    81      23.824  20.719  13.659  1.00  0.00           H    
ATOM   1634  H31 MOL    81      25.108  21.914  14.036  1.00  0.00           H    
ATOM   1635  H31 MOL    81      24.236  23.459  12.348  1.00  0.00           H    
ATOM   1636  H31 MOL    81      22.862  22.384  12.044  1.00  0.00           H    
ATOM   1637  H31 MOL    81      24.414  20.693  10.887  1.00  0.00           H    
ATOM   1638  H31 MOL    81      25.748  21.631  11.591  1.00  0.00           H    
ATOM   1639 Cl31 MOL    82      29.754  34.835  30.891  1.00  0.00          Cl    
ATOM   1640  C31 MOL    82      29.510  35.448  29.212  1.00  0.00           C    
ATOM   1641  C31 MOL    82      29.678  37.005  29.060  1.00  0.00           C    
ATOM   1642  C31 MOL    82      29.731  37.580  27.701  1.00  0.00           C    
ATOM   1643  C31 MOL    82      31.000  37.383  27.001  1.00  0.00           C    
ATOM   1644  C31 MOL    82      31.120  37.996  25.602  1.00  0.00           C    
ATOM   1645 Cl31 MOL    82      32.620  37.483  24.773  1.00  0.00          Cl    
ATOM   1646  H31 MOL    82      28.519  35.175  28.858  1.00  0.00           H    
ATOM   1647  H31 MOL    82      30.251  34.996  28.581  1.00  0.00           H    
ATOM   1648  H31 MOL    82      30.566  37.284  29.761  1.00  0.00           H    
ATOM   1649  H31 MOL    82      28.697  37.399  29.497  1.00  0.00           H    
ATOM   1650  H31 MOL    82      29.589  38.604  27.834  1.00  0.00           H    
ATOM   1651  H31 MOL    82      28.868  37.234  27.069  1.00  0.00           H    
ATOM   1652  H31 MOL    82      31.086  36.335  26.747  1.00  0.00           H    
ATOM   1653  H31 MOL    82      31.836  37.787  27.526  1.00  0.00           H    
ATOM   1654  H31 MOL    82      31.026  39.083  25.574  1.00  0.00           H    
ATOM   1655  H31 MOL    82      30.357  37.620  24.932  1.00  0.00           H    
ATOM   1656 Cl31 MOL    83      17.743   7.091   0.935  1.00  0.00          Cl    
ATOM   1657  C31 MOL    83      18.370   7.937   2.350  1.00  0.00           C    
ATOM   1658  C31 MOL    83      17.534   7.460   3.591  1.00  0.00           C    
ATOM   1659  C31 MOL    83      18.029   8.033   4.960  1.00  0.00           C    
ATOM   1660  C31 MOL    83      17.810   9.523   5.184  1.00  0.00           C    
ATOM   1661  C31 MOL    83      18.334   9.926   6.511  1.00  0.00           C    
ATOM   1662 Cl31 MOL    83      18.248  11.700   6.772  1.00  0.00          Cl    
ATOM   1663  H31 MOL    83      18.270   9.075   2.190  1.00  0.00           H    
ATOM   1664  H31 MOL    83      19.419   7.756   2.414  1.00  0.00           H    
ATOM   1665  H31 MOL    83      17.635   6.339   3.698  1.00  0.00           H    
ATOM   1666  H31 MOL    83      16.520   7.658   3.409  1.00  0.00           H    
ATOM   1667  H31 MOL    83      19.100   7.832   5.037  1.00  0.00           H    
ATOM   1668  H31 MOL    83      17.639   7.420   5.784  1.00  0.00           H    
ATOM   1669  H31 MOL    83      16.695   9.700   5.042  1.00  0.00           H    
ATOM   1670  H31 MOL    83      18.378  10.101   4.409  1.00  0.00           H    
ATOM   1671  H31 MOL    83      19.409   9.698   6.537  1.00  0.00           H    
ATOM   1672  H31 MOL    83      17.810   9.501   7.347  1.00  0.00           H    
ATOM   1673 Cl31 MOL    84      31.174   6.392   1.705  1.00  0.00          Cl    
ATOM   1674  C31 MOL    84      31.779   7.980   1.089  1.00  0.00           C    
ATOM   1675  C31 MOL    84      30.783   9.120   1.280  1.00  0.00           C    
ATOM   1676  C31 MOL    84      30.803   9.761   2.685  1.00  0.00           C    
ATOM   1677  C31 MOL    84      29.532  10.686   2.674  1.00  0.00           C    
ATOM   1678  C31 MOL    84      29.527  11.788   3.756  1.00  0.00           C    
ATOM   1679 Cl31 MOL    84      28.120  12.798   3.624  1.00  0.00          Cl    
ATOM   1680  H31 MOL    84      31.943   7.865   0.015  1.00  0.00           H    
ATOM   1681  H31 MOL    84      32.787   8.234   1.572  1.00  0.00           H    
ATOM   1682  H31 MOL    84      29.806   8.753   0.997  1.00  0.00           H    
ATOM   1683  H31 MOL    84      31.113   9.867   0.539  1.00  0.00           H    
ATOM   1684  H31 MOL    84      31.642  10.415   2.853  1.00  0.00           H    
ATOM   1685  H31 MOL    84      30.669   9.000   3.485  1.00  0.00           H    
ATOM   1686  H31 MOL    84      28.614  10.109   2.785  1.00  0.00           H    
ATOM   1687  H31 MOL    84      29.470  11.172   1.662  1.00  0.00           H    
ATOM   1688  H31 MOL    84      30.450  12.445   3.670  1.00  0.00           H    
ATOM   1689  H31 MOL    84      29.547  11.379   4.763  1.00  0.00           H    
ATOM   1690 Cl31 MOL    85      25.005  14.970   7.646  1.00  0.00          Cl    
ATOM   1691  C31 MOL    85      24.708  15.045   9.383  1.00  0.00           C    
ATOM   1692  C31 MOL    85      25.838  15.834   9.951  1.00  0.00           C    
ATOM   1693  C31 MOL    85      25.829  15.983  11.514  1.00  0.00           C    
ATOM   1694  C31 MOL    85      27.166  16.460  12.010  1.00  0.00           C    
ATOM   1695  C31 MOL    85      27.566  17.834  11.602  1.00  0.00           C    
ATOM   1696 Cl31 MOL    85      26.411  19.084  12.076  1.00  0.00          Cl    
ATOM   1697  H31 MOL    85      24.677  14.010   9.736  1.00  0.00           H    
ATOM   1698  H31 MOL    85      23.776  15.553   9.583  1.00  0.00           H    
ATOM   1699  H31 MOL    85      25.679  16.899   9.508  1.00  0.00           H    
ATOM   1700  H31 MOL    85      26.723  15.365   9.579  1.00  0.00           H    
ATOM   1701  H31 MOL    85      25.726  14.930  11.893  1.00  0.00           H    
ATOM   1702  H31 MOL    85      24.891  16.552  11.866  1.00  0.00           H    
ATOM   1703  H31 MOL    85      27.856  15.751  11.581  1.00  0.00           H    
ATOM   1704  H31 MOL    85      27.063  16.389  13.096  1.00  0.00           H    
ATOM   1705  H31 MOL    85      27.654  17.963  10.517  1.00  0.00           H    
ATOM   1706  H31 MOL    85      28.506  18.067  12.010  1.00  0.00           H    
ATOM   1707 Cl31 MOL    86      35.307  19.701  23.871  1.00  0.00          Cl    
ATOM   1708  C31 MOL    86      33.515  19.419  23.844  1.00  0.00           C    
ATOM   1709  C31 MOL    86      32.820  20.629  23.358  1.00  0.00           C    
ATOM   1710  C31 MOL    86      31.318  20.589  23.183  1.00  0.00           C    
ATOM   1711  C31 MOL    86      30.609  20.264  24.550  1.00  0.00           C    
ATOM   1712  C31 MOL    86      29.112  20.172  24.533  1.00  0.00           C    
ATOM   1713 Cl31 MOL    86      28.340  19.580  26.015  1.00  0.00          Cl    
ATOM   1714  H31 MOL    86      33.315  19.003  24.878  1.00  0.00           H    
ATOM   1715  H31 MOL    86      33.306  18.587  23.092  1.00  0.00           H    
ATOM   1716  H31 MOL    86      33.319  20.939  22.454  1.00  0.00           H    
ATOM   1717  H31 MOL    86      33.077  21.447  23.969  1.00  0.00           H    
ATOM   1718  H31 MOL    86      31.050  19.932  22.336  1.00  0.00           H    
ATOM   1719  H31 MOL    86      30.932  21.608  22.877  1.00  0.00           H    
ATOM   1720  H31 MOL    86      30.922  21.016  25.240  1.00  0.00           H    
ATOM   1721  H31 MOL    86      31.012  19.300  24.889  1.00  0.00           H    
ATOM   1722  H32 MOL    86      28.913  19.508  23.704  1.00  0.00           H    
ATOM   1723  H32 MOL    86      28.629  21.216  24.323  1.00  0.00           H    
ATOM   1724 Cl32 MOL    87      11.038   1.762  14.849  1.00  0.00          Cl    
ATOM   1725  C32 MOL    87      12.537   0.902  14.576  1.00  0.00           C    
ATOM   1726  C32 MOL    87      13.806   1.476  15.100  1.00  0.00           C    
ATOM   1727  C32 MOL    87      15.018   0.695  14.477  1.00  0.00           C    
ATOM   1728  C32 MOL    87      15.094  -0.882  14.498  1.00  0.00           C    
ATOM   1729  C32 MOL    87      14.837  -1.596  15.863  1.00  0.00           C    
ATOM   1730 Cl32 MOL    87      15.928  -1.005  17.118  1.00  0.00          Cl    
ATOM   1731  H32 MOL    87      12.578   0.704  13.446  1.00  0.00           H    
ATOM   1732  H32 MOL    87      12.435  -0.132  15.065  1.00  0.00           H    
ATOM   1733  H32 MOL    87      13.897   1.517  16.211  1.00  0.00           H    
ATOM   1734  H32 MOL    87      13.890   2.479  14.732  1.00  0.00           H    
ATOM   1735  H32 MOL    87      15.987   1.069  14.808  1.00  0.00           H    
ATOM   1736  H32 MOL    87      14.891   0.970  13.453  1.00  0.00           H    
ATOM   1737  H32 MOL    87      16.132  -1.189  14.283  1.00  0.00           H    
ATOM   1738  H32 MOL    87      14.475  -1.388  13.762  1.00  0.00           H    
ATOM   1739  H32 MOL    87      14.914  -2.701  15.770  1.00  0.00           H    
ATOM   1740  H32 MOL    87      13.847  -1.467  16.336  1.00  0.00           H    
ATOM   1741 Cl32 MOL    88      14.401  32.509  22.301  1.00  0.00          Cl    
ATOM   1742  C32 MOL    88      15.820  32.816  21.307  1.00  0.00           C    
ATOM   1743  C32 MOL    88      16.907  31.839  21.285  1.00  0.00           C    
ATOM   1744  C32 MOL    88      18.115  32.541  20.556  1.00  0.00           C    
ATOM   1745  C32 MOL    88      18.829  31.646  19.595  1.00  0.00           C    
ATOM   1746  C32 MOL    88      20.045  32.159  18.832  1.00  0.00           C    
ATOM   1747 Cl32 MOL    88      20.750  30.892  17.763  1.00  0.00          Cl    
ATOM   1748  H32 MOL    88      16.175  33.852  21.578  1.00  0.00           H    
ATOM   1749  H32 MOL    88      15.430  32.825  20.244  1.00  0.00           H    
ATOM   1750  H32 MOL    88      16.555  30.947  20.788  1.00  0.00           H    
ATOM   1751  H32 MOL    88      17.179  31.701  22.362  1.00  0.00           H    
ATOM   1752  H32 MOL    88      18.833  32.919  21.308  1.00  0.00           H    
ATOM   1753  H32 MOL    88      17.844  33.491  19.943  1.00  0.00           H    
ATOM   1754  H32 MOL    88      18.114  31.397  18.806  1.00  0.00           H    
ATOM   1755  H32 MOL    88      19.250  30.706  20.016  1.00  0.00           H    
ATOM   1756  H32 MOL    88      20.760  32.555  19.506  1.00  0.00           H    
ATOM   1757  H32 MOL    88      19.685  32.992  18.143  1.00  0.00           H    
ATOM   1758 Cl32 MOL    89      -2.249   6.422  12.150  1.00  0.00          Cl    
ATOM   1759  C32 MOL    89      -0.911   7.081  11.175  1.00  0.00           C    
ATOM   1760  C32 MOL    89       0.173   6.028  11.037  1.00  0.00           C    
ATOM   1761  C32 MOL    89       1.482   6.465  10.387  1.00  0.00           C    
ATOM   1762  C32 MOL    89       2.509   5.320  10.331  1.00  0.00           C    
ATOM   1763  C32 MOL    89       3.775   5.654   9.611  1.00  0.00           C    
ATOM   1764 Cl32 MOL    89       4.981   4.381   9.946  1.00  0.00          Cl    
ATOM   1765  H32 MOL    89      -0.688   8.009  11.686  1.00  0.00           H    
ATOM   1766  H32 MOL    89      -1.375   7.275  10.201  1.00  0.00           H    
ATOM   1767  H32 MOL    89      -0.303   5.251  10.408  1.00  0.00           H    
ATOM   1768  H32 MOL    89       0.232   5.520  12.015  1.00  0.00           H    
ATOM   1769  H32 MOL    89       1.942   7.324  10.933  1.00  0.00           H    
ATOM   1770  H32 MOL    89       1.270   6.852   9.425  1.00  0.00           H    
ATOM   1771  H32 MOL    89       2.089   4.361   9.948  1.00  0.00           H    
ATOM   1772  H32 MOL    89       2.665   5.106  11.401  1.00  0.00           H    
ATOM   1773  H32 MOL    89       4.212   6.610   9.954  1.00  0.00           H    
ATOM   1774  H32 MOL    89       3.628   5.754   8.514  1.00  0.00           H    
ATOM   1775 Cl32 MOL    90      31.797  26.336  29.840  1.00  0.00          Cl    
ATOM   1776  C32 MOL    90      30.108  26.818  29.944  1.00  0.00           C    
ATOM   1777  C32 MOL    90      29.644  26.359  31.324  1.00  0.00           C    
ATOM   1778  C32 MOL    90      28.269  26.961  31.708  1.00  0.00           C    
ATOM   1779  C32 MOL    90      27.049  26.638  30.906  1.00  0.00           C    
ATOM   1780  C32 MOL    90      25.768  27.191  31.575  1.00  0.00           C    
ATOM   1781 Cl32 MOL    90      25.423  28.821  30.938  1.00  0.00          Cl    
ATOM   1782  H32 MOL    90      29.528  26.217  29.237  1.00  0.00           H    
ATOM   1783  H32 MOL    90      30.081  27.891  29.730  1.00  0.00           H    
ATOM   1784  H32 MOL    90      30.345  26.538  32.154  1.00  0.00           H    
ATOM   1785  H32 MOL    90      29.621  25.275  31.392  1.00  0.00           H    
ATOM   1786  H32 MOL    90      28.372  28.036  31.629  1.00  0.00           H    
ATOM   1787  H32 MOL    90      28.004  26.644  32.735  1.00  0.00           H    
ATOM   1788  H32 MOL    90      26.989  25.545  30.835  1.00  0.00           H    
ATOM   1789  H32 MOL    90      27.114  26.927  29.817  1.00  0.00           H    
ATOM   1790  H32 MOL    90      25.895  27.096  32.602  1.00  0.00           H    
ATOM   1791  H32 MOL    90      24.836  26.585  31.409  1.00  0.00           H    
ATOM   1792 Cl32 MOL    91       7.854  14.713  33.891  1.00  0.00          Cl    
ATOM   1793  C32 MOL    91       8.499  15.077  35.534  1.00  0.00           C    
ATOM   1794  C32 MOL    91       9.763  15.928  35.370  1.00  0.00           C    
ATOM   1795  C32 MOL    91      10.451  16.727  36.576  1.00  0.00           C    
ATOM   1796  C32 MOL    91      11.094  15.894  37.773  1.00  0.00           C    
ATOM   1797  C32 MOL    91      11.631  16.821  38.844  1.00  0.00           C    
ATOM   1798 Cl32 MOL    91      12.463  15.963  40.192  1.00  0.00          Cl    
ATOM   1799  H32 MOL    91       8.596  14.124  36.147  1.00  0.00           H    
ATOM   1800  H32 MOL    91       7.654  15.621  36.013  1.00  0.00           H    
ATOM   1801  H32 MOL    91       9.412  16.691  34.666  1.00  0.00           H    
ATOM   1802  H32 MOL    91      10.612  15.504  34.790  1.00  0.00           H    
ATOM   1803  H32 MOL    91       9.787  17.515  37.029  1.00  0.00           H    
ATOM   1804  H32 MOL    91      11.278  17.279  36.099  1.00  0.00           H    
ATOM   1805  H32 MOL    91      11.946  15.347  37.342  1.00  0.00           H    
ATOM   1806  H32 MOL    91      10.389  15.207  38.148  1.00  0.00           H    
ATOM   1807  H32 MOL    91      10.976  17.482  39.379  1.00  0.00           H    
ATOM   1808  H32 MOL    91      12.360  17.511  38.352  1.00  0.00           H    
ATOM   1809 Cl32 MOL    92       6.636   8.267   6.219  1.00  0.00          Cl    
ATOM   1810  C32 MOL    92       6.151   7.087   4.964  1.00  0.00           C    
ATOM   1811  C32 MOL    92       6.870   5.658   5.164  1.00  0.00           C    
ATOM   1812  C32 MOL    92       6.448   4.904   6.459  1.00  0.00           C    
ATOM   1813  C32 MOL    92       6.741   3.476   6.539  1.00  0.00           C    
ATOM   1814  C32 MOL    92       8.235   3.068   6.394  1.00  0.00           C    
ATOM   1815 Cl32 MOL    92       8.289   1.321   6.919  1.00  0.00          Cl    
ATOM   1816  H32 MOL    92       6.562   7.564   4.082  1.00  0.00           H    
ATOM   1817  H32 MOL    92       5.065   7.186   4.901  1.00  0.00           H    
ATOM   1818  H32 MOL    92       7.866   5.963   5.209  1.00  0.00           H    
ATOM   1819  H32 MOL    92       6.668   5.100   4.286  1.00  0.00           H    
ATOM   1820  H32 MOL    92       5.368   5.065   6.675  1.00  0.00           H    
ATOM   1821  H32 MOL    92       6.893   5.314   7.357  1.00  0.00           H    
ATOM   1822  H33 MOL    92       6.367   3.131   7.552  1.00  0.00           H    
ATOM   1823  H33 MOL    92       6.115   2.938   5.812  1.00  0.00           H    
ATOM   1824  H33 MOL    92       8.911   3.658   7.051  1.00  0.00           H    
ATOM   1825  H33 MOL    92       8.437   3.175   5.326  1.00  0.00           H    
ATOM   1826 Cl33 MOL    93       9.645   6.328  23.461  1.00  0.00          Cl    
ATOM   1827  C33 MOL    93      11.077   6.781  24.438  1.00  0.00           C    
ATOM   1828  C33 MOL    93      10.830   7.865  25.443  1.00  0.00           C    
ATOM   1829  C33 MOL    93      12.124   8.296  26.097  1.00  0.00           C    
ATOM   1830  C33 MOL    93      11.919   9.404  27.083  1.00  0.00           C    
ATOM   1831  C33 MOL    93      13.145   9.812  27.826  1.00  0.00           C    
ATOM   1832 Cl33 MOL    93      12.652  10.999  29.056  1.00  0.00          Cl    
ATOM   1833  H33 MOL    93      11.802   7.118  23.717  1.00  0.00           H    
ATOM   1834  H33 MOL    93      11.400   5.941  25.010  1.00  0.00           H    
ATOM   1835  H33 MOL    93      10.134   7.467  26.194  1.00  0.00           H    
ATOM   1836  H33 MOL    93      10.416   8.802  25.041  1.00  0.00           H    
ATOM   1837  H33 MOL    93      12.861   8.640  25.323  1.00  0.00           H    
ATOM   1838  H33 MOL    93      12.661   7.509  26.672  1.00  0.00           H    
ATOM   1839  H33 MOL    93      11.206   8.950  27.829  1.00  0.00           H    
ATOM   1840  H33 MOL    93      11.255  10.216  26.629  1.00  0.00           H    
ATOM   1841  H33 MOL    93      13.863  10.363  27.263  1.00  0.00           H    
ATOM   1842  H33 MOL    93      13.589   8.971  28.335  1.00  0.00           H    
ATOM   1843 Li1  MOL    94      25.128  10.424  18.483  1.00  0.00          Li1+  
ATOM   1844 Li2  MOL    95      24.808  20.813  33.841  1.00  0.00          Li1+  
ATOM   1845 Li6  MOL    96      28.860  13.726  20.945  1.00  0.00          Li1+  
ATOM   1846 Li8  MOL    97      21.536  11.093   8.924  1.00  0.00          Li1+  
ATOM   1847 Li9  MOL    98      15.916  19.876  22.085  1.00  0.00          Li1+  
ATOM   1848 Li10 MOL    99      20.843  15.648  11.424  1.00  0.00          Li1+  
ATOM   1849 Li11 MOL   100      20.520  20.670  18.576  1.00  0.00          Li1+  
ATOM   1850 Li12 MOL   101      17.056   7.366  17.618  1.00  0.00          Li1+  
ATOM   1851 Li16 MOL   102       3.166  16.231   8.793  1.00  0.00          Li1+  
ATOM   1852 Li17 MOL   103       2.618  22.096  20.897  1.00  0.00          Li1+  
ATOM   1853 Li18 MOL   104      13.438  19.424  16.291  1.00  0.00          Li1+  
ATOM   1854 Li19 MOL   105      18.631  13.707  21.658  1.00  0.00          Li1+  
ATOM   1855 Li20 MOL   106      12.618  15.698  25.012  1.00  0.00          Li1+  
ATOM   1856 Li21 MOL   107      12.581  14.196  19.994  1.00  0.00          Li1+  
ATOM   1857 Li22 MOL   108      19.967   5.151  10.277  1.00  0.00          Li1+  
ATOM   1858 Li23 MOL   109      21.499  20.845   8.871  1.00  0.00          Li1+  
ATOM   1859 Li24 MOL   110      23.518  29.731  15.211  1.00  0.00          Li1+  
ATOM   1860 Li25 MOL   111      21.774   8.220  14.271  1.00  0.00          Li1+  
ATOM   1861 Li27 MOL   112       5.506  11.622   5.994  1.00  0.00          Li1+  
ATOM   1862 Li28 MOL   113      28.370   5.991  18.103  1.00  0.00          Li1+  
ATOM   1863 Li30 MOL   114      11.592  23.063  12.488  1.00  0.00          Li1+  
ATOM   1864 Li32 MOL   115       5.110  11.125  12.099  1.00  0.00          Li1+  
ATOM   1865 Li33 MOL   116      12.525   2.396   5.587  1.00  0.00          Li1+  
ATOM   1866 Li34 MOL   117      18.558  12.428  15.389  1.00  0.00          Li1+  
ATOM   1867 Li36 MOL   118      23.590  16.950  22.415  1.00  0.00          Li1+  
ATOM   1868 Li37 MOL   119      33.711  12.916  16.837  1.00  0.00          Li1+  
ATOM   1869 Li40 MOL   120      23.888  25.179  21.380  1.00  0.00          Li1+  
ATOM   1870  F41 MOL   121      31.896   3.866  17.531  1.00  0.00           F    
ATOM   1871  S42 MOL   121      30.687   4.147  18.576  1.00  0.00           S    
ATOM   1872  N43 MOL   121      29.597   3.020  18.128  1.00  0.00           N1-  
ATOM   1873  S44 MOL   121      29.843   1.411  18.291  1.00  0.00           S    
ATOM   1874  F45 MOL   121      31.043   1.211  17.216  1.00  0.00           F    
ATOM   1875  O46 MOL   121      31.114   3.759  19.892  1.00  0.00           O    
ATOM   1876  O47 MOL   121      30.081   5.394  18.301  1.00  0.00           O    
ATOM   1877  O48 MOL   121      30.424   1.115  19.635  1.00  0.00           O    
ATOM   1878  O49 MOL   121      28.697   0.659  17.807  1.00  0.00           O    
ATOM   1879  F50 MOL   122      22.722  12.343  14.736  1.00  0.00           F    
ATOM   1880  S51 MOL   122      21.389  11.613  14.239  1.00  0.00           S    
ATOM   1881  N52 MOL   122      21.264  12.215  12.693  1.00  0.00           N1-  
ATOM   1882  S53 MOL   122      22.396  12.846  11.855  1.00  0.00           S    
ATOM   1883  F54 MOL   122      23.694  12.477  12.675  1.00  0.00           F    
ATOM   1884  O55 MOL   122      21.440  10.188  14.086  1.00  0.00           O    
ATOM   1885  O56 MOL   122      20.271  12.258  14.945  1.00  0.00           O    
ATOM   1886  O57 MOL   122      22.374  12.077  10.580  1.00  0.00           O    
ATOM   1887  O58 MOL   122      22.122  14.328  11.931  1.00  0.00           O    
ATOM   1888  F59 MOL   123      22.480   7.675   8.828  1.00  0.00           F    
ATOM   1889  S60 MOL   123      21.013   7.918   9.276  1.00  0.00           S    
ATOM   1890  N61 MOL   123      20.291   7.504   7.904  1.00  0.00           N1-  
ATOM   1891  S62 MOL   123      20.568   6.043   7.324  1.00  0.00           S    
ATOM   1892  F63 MOL   123      22.185   6.239   7.148  1.00  0.00           F    
ATOM   1893  O64 MOL   123      20.619   6.932  10.248  1.00  0.00           O    
ATOM   1894  O65 MOL   123      20.820   9.324   9.466  1.00  0.00           O    
ATOM   1895  O66 MOL   123      20.194   5.110   8.346  1.00  0.00           O    
ATOM   1896  O67 MOL   123      20.058   6.053   6.021  1.00  0.00           O    
ATOM   1897  F86 MOL   124      13.137  19.289  20.743  1.00  0.00           F    
ATOM   1898  S87 MOL   124      14.163  19.239  19.468  1.00  0.00           S    
ATOM   1899  N88 MOL   124      14.149  17.664  19.017  1.00  0.00           N1-  
ATOM   1900  S89 MOL   124      12.766  17.085  18.441  1.00  0.00           S    
ATOM   1901  F90 MOL   124      11.812  17.753  19.442  1.00  0.00           F    
ATOM   1902  O91 MOL   124      13.779  19.950  18.288  1.00  0.00           O    
ATOM   1903  O92 MOL   124      15.393  19.554  20.184  1.00  0.00           O    
ATOM   1904  O93 MOL   124      12.615  17.793  17.192  1.00  0.00           O    
ATOM   1905  O94 MOL   124      12.732  15.599  18.595  1.00  0.00           O    
ATOM   1906  F10 MOL   125      27.008   8.037  20.573  1.00  0.00           F    
ATOM   1907  S10 MOL   125      27.677   8.679  19.318  1.00  0.00           S    
ATOM   1908  N10 MOL   125      28.497   9.817  20.061  1.00  0.00           N1-  
ATOM   1909  S10 MOL   125      27.508  10.568  21.083  1.00  0.00           S    
ATOM   1910  F10 MOL   125      27.503   9.588  22.305  1.00  0.00           F    
ATOM   1911  O10 MOL   125      28.556   7.642  18.778  1.00  0.00           O    
ATOM   1912  O11 MOL   125      26.598   9.212  18.522  1.00  0.00           O    
ATOM   1913  O11 MOL   125      28.239  11.747  21.589  1.00  0.00           O    
ATOM   1914  O11 MOL   125      26.128  10.605  20.573  1.00  0.00           O    
ATOM   1915  F11 MOL   126       9.601   2.186   2.393  1.00  0.00           F    
ATOM   1916  S11 MOL   126      10.767   3.102   3.016  1.00  0.00           S    
ATOM   1917  N11 MOL   126       9.746   4.335   3.306  1.00  0.00           N1-  
ATOM   1918  S11 MOL   126       9.031   5.039   1.991  1.00  0.00           S    
ATOM   1919  F11 MOL   126       8.252   3.790   1.348  1.00  0.00           F    
ATOM   1920  O11 MOL   126      11.246   2.523   4.245  1.00  0.00           O    
ATOM   1921  O11 MOL   126      11.633   3.454   1.926  1.00  0.00           O    
ATOM   1922  O12 MOL   126       8.014   5.984   2.363  1.00  0.00           O    
ATOM   1923  O12 MOL   126      10.102   5.446   1.101  1.00  0.00           O    
ATOM   1924  F12 MOL   127      16.456  16.261  24.040  1.00  0.00           F    
ATOM   1925  S12 MOL   127      15.222  17.222  23.542  1.00  0.00           S    
ATOM   1926  N12 MOL   127      15.061  16.636  22.060  1.00  0.00           N1-  
ATOM   1927  S12 MOL   127      15.405  15.120  21.656  1.00  0.00           S    
ATOM   1928  F12 MOL   127      14.901  14.516  22.943  1.00  0.00           F    
ATOM   1929  O12 MOL   127      14.024  16.749  24.250  1.00  0.00           O    
ATOM   1930  O12 MOL   127      15.584  18.617  23.387  1.00  0.00           O    
ATOM   1931  O12 MOL   127      14.481  14.696  20.597  1.00  0.00           O    
ATOM   1932  O13 MOL   127      16.859  14.957  21.682  1.00  0.00           O    
ATOM   1933  F13 MOL   128      25.752   6.050  14.602  1.00  0.00           F    
ATOM   1934  S13 MOL   128      25.702   5.907  16.160  1.00  0.00           S    
ATOM   1935  N13 MOL   128      24.758   7.123  16.681  1.00  0.00           N1-  
ATOM   1936  S13 MOL   128      24.612   8.410  15.835  1.00  0.00           S    
ATOM   1937  F13 MOL   128      25.991   8.351  15.085  1.00  0.00           F    
ATOM   1938  O13 MOL   128      24.975   4.681  16.404  1.00  0.00           O    
ATOM   1939  O13 MOL   128      26.958   6.109  16.821  1.00  0.00           O    
ATOM   1940  O13 MOL   128      23.515   8.289  14.896  1.00  0.00           O    
ATOM   1941  O13 MOL   128      24.671   9.569  16.737  1.00  0.00           O    
ATOM   1942  F14 MOL   129      19.246   9.004  19.844  1.00  0.00           F    
ATOM   1943  S14 MOL   129      19.268   7.488  19.691  1.00  0.00           S    
ATOM   1944  N14 MOL   129      20.362   7.246  18.497  1.00  0.00           N1-  
ATOM   1945  S14 MOL   129      20.011   7.902  17.074  1.00  0.00           S    
ATOM   1946  F14 MOL   129      19.936   9.396  17.652  1.00  0.00           F    
ATOM   1947  O14 MOL   129      19.804   7.038  20.967  1.00  0.00           O    
ATOM   1948  O14 MOL   129      18.072   6.816  19.305  1.00  0.00           O    
ATOM   1949  O14 MOL   129      21.083   7.827  16.081  1.00  0.00           O    
ATOM   1950  O14 MOL   129      18.649   7.462  16.691  1.00  0.00           O    
ATOM   1951  F14 MOL   130       3.016  14.831   4.925  1.00  0.00           F    
ATOM   1952  S15 MOL   130       3.581  14.274   6.328  1.00  0.00           S    
ATOM   1953  N15 MOL   130       2.184  13.851   7.021  1.00  0.00           N1-  
ATOM   1954  S15 MOL   130       0.943  14.869   7.186  1.00  0.00           S    
ATOM   1955  F15 MOL   130       0.912  15.471   5.780  1.00  0.00           F    
ATOM   1956  O15 MOL   130       4.351  13.077   6.063  1.00  0.00           O    
ATOM   1957  O15 MOL   130       4.022  15.455   7.055  1.00  0.00           O    
ATOM   1958  O15 MOL   130      -0.218  14.056   7.443  1.00  0.00           O    
ATOM   1959  O15 MOL   130       1.279  15.871   8.237  1.00  0.00           O    
ATOM   1960  F15 MOL   131      13.092  -0.913  10.209  1.00  0.00           F    
ATOM   1961  S15 MOL   131      14.359  -0.375   9.408  1.00  0.00           S    
ATOM   1962  N16 MOL   131      13.699   0.972   8.809  1.00  0.00           N1-  
ATOM   1963  S16 MOL   131      12.137   1.188   8.502  1.00  0.00           S    
ATOM   1964  F16 MOL   131      11.754  -0.344   8.226  1.00  0.00           F    
ATOM   1965  O16 MOL   131      15.367   0.055  10.393  1.00  0.00           O    
ATOM   1966  O16 MOL   131      14.707  -1.274   8.374  1.00  0.00           O    
ATOM   1967  O16 MOL   131      11.475   1.622   9.718  1.00  0.00           O    
ATOM   1968  O16 MOL   131      12.081   2.012   7.266  1.00  0.00           O    
ATOM   1969  F16 MOL   132       9.650  21.099  16.216  1.00  0.00           F    
ATOM   1970  S16 MOL   132      10.912  21.175  15.168  1.00  0.00           S    
ATOM   1971  N16 MOL   132      10.402  20.076  14.152  1.00  0.00           N1-  
ATOM   1972  S17 MOL   132       9.307  20.653  13.057  1.00  0.00           S    
ATOM   1973  F17 MOL   132       8.307  21.510  14.032  1.00  0.00           F    
ATOM   1974  O17 MOL   132      11.024  22.426  14.495  1.00  0.00           O    
ATOM   1975  O17 MOL   132      11.983  20.630  15.961  1.00  0.00           O    
ATOM   1976  O17 MOL   132      10.070  21.491  12.095  1.00  0.00           O    
ATOM   1977  O17 MOL   132       8.427  19.555  12.620  1.00  0.00           O    
ATOM   1978  F17 MOL   133      21.169  12.306   5.124  1.00  0.00           F    
ATOM   1979  S17 MOL   133      21.832  13.189   6.246  1.00  0.00           S    
ATOM   1980  N17 MOL   133      23.388  12.930   6.016  1.00  0.00           N1-  
ATOM   1981  S17 MOL   133      23.992  13.358   4.537  1.00  0.00           S    
ATOM   1982  F18 MOL   133      23.190  12.442   3.587  1.00  0.00           F    
ATOM   1983  O18 MOL   133      21.466  14.572   6.004  1.00  0.00           O    
ATOM   1984  O18 MOL   133      21.544  12.533   7.520  1.00  0.00           O    
ATOM   1985  O18 MOL   133      23.785  14.780   4.222  1.00  0.00           O    
ATOM   1986  O18 MOL   133      25.332  12.733   4.678  1.00  0.00           O    
ATOM   1987  F19 MOL   134      24.414  17.933   8.038  1.00  0.00           F    
ATOM   1988  S19 MOL   134      22.913  18.150   7.679  1.00  0.00           S    
ATOM   1989  N19 MOL   134      22.169  17.292   8.867  1.00  0.00           N1-  
ATOM   1990  S19 MOL   134      22.213  18.053  10.315  1.00  0.00           S    
ATOM   1991  F19 MOL   134      23.760  17.904  10.540  1.00  0.00           F    
ATOM   1992  O19 MOL   134      22.552  19.537   7.717  1.00  0.00           O    
ATOM   1993  O20 MOL   134      22.736  17.353   6.481  1.00  0.00           O    
ATOM   1994  O20 MOL   134      21.877  19.406  10.172  1.00  0.00           O    
ATOM   1995  O20 MOL   134      21.504  17.274  11.297  1.00  0.00           O    
ATOM   1996  F20 MOL   135      20.557  18.122   1.473  1.00  0.00           F    
ATOM   1997  S20 MOL   135      20.286  16.811   2.333  1.00  0.00           S    
ATOM   1998  N20 MOL   135      20.818  15.710   1.317  1.00  0.00           N1-  
ATOM   1999  S20 MOL   135      20.311  16.002  -0.195  1.00  0.00           S    
ATOM   2000  F20 MOL   135      21.350  17.100  -0.619  1.00  0.00           F    
ATOM   2001  O20 MOL   135      21.147  16.707   3.468  1.00  0.00           O    
ATOM   2002  O20 MOL   135      18.891  16.611   2.567  1.00  0.00           O    
ATOM   2003  O21 MOL   135      20.536  14.834  -0.965  1.00  0.00           O    
ATOM   2004  O21 MOL   135      18.960  16.543  -0.080  1.00  0.00           O    
ATOM   2005  F21 MOL   136      24.747  24.411  32.330  1.00  0.00           F    
ATOM   2006  S21 MOL   136      25.322  23.082  31.657  1.00  0.00           S    
ATOM   2007  N21 MOL   136      26.856  23.267  32.090  1.00  0.00           N1-  
ATOM   2008  S21 MOL   136      27.149  23.288  33.636  1.00  0.00           S    
ATOM   2009  F21 MOL   136      26.302  24.603  33.919  1.00  0.00           F    
ATOM   2010  O21 MOL   136      24.692  21.896  32.290  1.00  0.00           O    
ATOM   2011  O21 MOL   136      25.245  23.315  30.216  1.00  0.00           O    
ATOM   2012  O21 MOL   136      26.509  22.094  34.179  1.00  0.00           O    
ATOM   2013  O22 MOL   136      28.593  23.459  33.676  1.00  0.00           O    
ATOM   2014  F22 MOL   137      24.446  22.040  19.382  1.00  0.00           F    
ATOM   2015  S22 MOL   137      23.085  22.240  20.110  1.00  0.00           S    
ATOM   2016  N22 MOL   137      23.238  20.864  21.000  1.00  0.00           N1-  
ATOM   2017  S22 MOL   137      22.959  19.508  20.311  1.00  0.00           S    
ATOM   2018  F22 MOL   137      24.195  19.576  19.377  1.00  0.00           F    
ATOM   2019  O22 MOL   137      23.239  23.406  20.934  1.00  0.00           O    
ATOM   2020  O22 MOL   137      21.934  22.062  19.199  1.00  0.00           O    
ATOM   2021  O22 MOL   137      23.239  18.547  21.362  1.00  0.00           O    
ATOM   2022  O22 MOL   137      21.670  19.533  19.640  1.00  0.00           O    
ATOM   2023  F23 MOL   138      28.740  15.009  17.502  1.00  0.00           F    
ATOM   2024  S23 MOL   138      29.669  15.745  18.545  1.00  0.00           S    
ATOM   2025  N23 MOL   138      31.019  14.965  18.327  1.00  0.00           N1-  
ATOM   2026  S23 MOL   138      30.859  13.360  18.397  1.00  0.00           S    
ATOM   2027  F23 MOL   138      29.892  13.179  17.190  1.00  0.00           F    
ATOM   2028  O23 MOL   138      29.865  17.163  18.222  1.00  0.00           O    
ATOM   2029  O23 MOL   138      29.261  15.401  19.920  1.00  0.00           O    
ATOM   2030  O23 MOL   138      32.138  12.798  18.073  1.00  0.00           O    
ATOM   2031  O23 MOL   138      30.164  13.059  19.647  1.00  0.00           O    
ATOM   2032  F23 MOL   139      25.227   9.944   9.622  1.00  0.00           F    
ATOM   2033  S24 MOL   139      24.719  10.494   8.222  1.00  0.00           S    
ATOM   2034  N24 MOL   139      25.293   9.194   7.394  1.00  0.00           N1-  
ATOM   2035  S24 MOL   139      26.779   9.248   6.856  1.00  0.00           S    
ATOM   2036  F24 MOL   139      27.504   9.543   8.285  1.00  0.00           F    
ATOM   2037  O24 MOL   139      23.241  10.415   8.188  1.00  0.00           O    
ATOM   2038  O24 MOL   139      25.412  11.692   7.800  1.00  0.00           O    
ATOM   2039  O24 MOL   139      27.224   7.923   6.421  1.00  0.00           O    
ATOM   2040  O24 MOL   139      26.913  10.460   6.000  1.00  0.00           O    
ATOM   2041  F24 MOL   140      13.611  12.250  23.040  1.00  0.00           F    
ATOM   2042  S24 MOL   140      12.253  12.030  22.327  1.00  0.00           S    
ATOM   2043  N25 MOL   140      11.235  12.544  23.458  1.00  0.00           N1-  
ATOM   2044  S25 MOL   140      11.781  12.841  24.942  1.00  0.00           S    
ATOM   2045  F25 MOL   140      12.550  11.520  25.139  1.00  0.00           F    
ATOM   2046  O25 MOL   140      12.246  12.875  21.142  1.00  0.00           O    
ATOM   2047  O25 MOL   140      11.968  10.607  22.206  1.00  0.00           O    
ATOM   2048  O25 MOL   140      12.783  13.857  24.916  1.00  0.00           O    
ATOM   2049  O25 MOL   140      10.637  12.924  25.802  1.00  0.00           O    
ATOM   2050  F25 MOL   141      25.705  14.552  17.683  1.00  0.00           F    
ATOM   2051  S25 MOL   141      25.929  13.428  18.777  1.00  0.00           S    
ATOM   2052  N25 MOL   141      25.078  14.253  19.877  1.00  0.00           N1-  
ATOM   2053  S26 MOL   141      25.875  15.292  20.793  1.00  0.00           S    
ATOM   2054  F26 MOL   141      26.442  16.168  19.651  1.00  0.00           F    
ATOM   2055  O26 MOL   141      25.127  12.239  18.395  1.00  0.00           O    
ATOM   2056  O26 MOL   141      27.310  13.325  19.198  1.00  0.00           O    
ATOM   2057  O26 MOL   141      24.936  16.148  21.502  1.00  0.00           O    
ATOM   2058  O26 MOL   141      26.976  14.616  21.523  1.00  0.00           O    
ATOM   2059  F26 MOL   142       3.374  12.271   9.499  1.00  0.00           F    
ATOM   2060  S26 MOL   142       4.241  13.424  10.165  1.00  0.00           S    
ATOM   2061  N26 MOL   142       5.588  13.216   9.336  1.00  0.00           N1-  
ATOM   2062  S26 MOL   142       6.054  11.628   9.122  1.00  0.00           S    
ATOM   2063  F27 MOL   142       7.560  12.067   9.027  1.00  0.00           F    
ATOM   2064  O27 MOL   142       4.497  13.032  11.565  1.00  0.00           O    
ATOM   2065  O27 MOL   142       3.680  14.691   9.749  1.00  0.00           O    
ATOM   2066  O27 MOL   142       5.678  11.090   7.833  1.00  0.00           O    
ATOM   2067  O27 MOL   142       5.831  10.994  10.404  1.00  0.00           O    
ATOM   2068  F27 MOL   143      28.993  12.037   8.738  1.00  0.00           F    
ATOM   2069  S27 MOL   143      29.180  13.002   7.506  1.00  0.00           S    
ATOM   2070  N27 MOL   143      29.164  14.385   8.288  1.00  0.00           N1-  
ATOM   2071  S27 MOL   143      29.982  14.542   9.671  1.00  0.00           S    
ATOM   2072  F27 MOL   143      28.761  13.879  10.485  1.00  0.00           F    
ATOM   2073  O28 MOL   143      30.548  12.776   7.028  1.00  0.00           O    
ATOM   2074  O28 MOL   143      27.938  12.991   6.690  1.00  0.00           O    
ATOM   2075  O28 MOL   143      31.220  13.767   9.595  1.00  0.00           O    
ATOM   2076  O28 MOL   143      30.036  15.928  10.029  1.00  0.00           O    
ATOM   2077  F28 MOL   144      18.983  15.176  25.815  1.00  0.00           F    
ATOM   2078  S28 MOL   144      19.402  13.910  24.856  1.00  0.00           S    
ATOM   2079  N28 MOL   144      20.752  14.658  24.300  1.00  0.00           N1-  
ATOM   2080  S28 MOL   144      20.627  15.616  22.995  1.00  0.00           S    
ATOM   2081  F28 MOL   144      19.533  16.692  23.473  1.00  0.00           F    
ATOM   2082  O28 MOL   144      19.811  12.816  25.779  1.00  0.00           O    
ATOM   2083  O29 MOL   144      18.463  13.740  23.783  1.00  0.00           O    
ATOM   2084  O29 MOL   144      21.942  16.306  22.918  1.00  0.00           O    
ATOM   2085  O29 MOL   144      20.195  14.834  21.842  1.00  0.00           O    
ATOM   2086  F29 MOL   145      26.078  25.190  17.870  1.00  0.00           F    
ATOM   2087  S29 MOL   145      25.831  26.279  18.983  1.00  0.00           S    
ATOM   2088  N29 MOL   145      25.277  27.496  18.109  1.00  0.00           N1-  
ATOM   2089  S29 MOL   145      24.839  27.419  16.592  1.00  0.00           S    
ATOM   2090  F29 MOL   145      24.084  26.029  16.744  1.00  0.00           F    
ATOM   2091  O29 MOL   145      24.846  25.815  19.920  1.00  0.00           O    
ATOM   2092  O29 MOL   145      27.139  26.665  19.438  1.00  0.00           O    
ATOM   2093  O30 MOL   145      23.764  28.366  16.416  1.00  0.00           O    
ATOM   2094  O30 MOL   145      26.001  27.502  15.751  1.00  0.00           O    
ATOM   2095  F30 MOL   146      27.834   4.490  21.730  1.00  0.00           F    
ATOM   2096  S30 MOL   146      27.966   2.988  21.900  1.00  0.00           S    
ATOM   2097  N30 MOL   146      27.680   2.575  20.416  1.00  0.00           N1-  
ATOM   2098  S30 MOL   146      26.647   3.559  19.601  1.00  0.00           S    
ATOM   2099  F30 MOL   146      25.484   3.633  20.605  1.00  0.00           F    
ATOM   2100  O30 MOL   146      29.336   2.629  22.139  1.00  0.00           O    
ATOM   2101  O30 MOL   146      26.967   2.364  22.678  1.00  0.00           O    
ATOM   2102  O30 MOL   146      27.356   4.834  19.354  1.00  0.00           O    
ATOM   2103  O31 MOL   146      26.122   2.802  18.491  1.00  0.00           O    
ATOM   2104  F31 MOL   147      23.334  33.733  19.157  1.00  0.00           F    
ATOM   2105  S31 MOL   147      22.973  34.430  17.790  1.00  0.00           S    
ATOM   2106  N31 MOL   147      23.265  33.297  16.698  1.00  0.00           N1-  
ATOM   2107  S31 MOL   147      24.642  32.521  16.871  1.00  0.00           S    
ATOM   2108  F31 MOL   147      24.334  31.977  18.357  1.00  0.00           F    
ATOM   2109  O31 MOL   147      21.557  34.667  17.859  1.00  0.00           O    
ATOM   2110  O31 MOL   147      23.919  35.425  17.395  1.00  0.00           O    
ATOM   2111  O31 MOL   147      24.559  31.362  15.979  1.00  0.00           O    
ATOM   2112  O31 MOL   147      25.787  33.487  16.922  1.00  0.00           O    
ATOM   2113  F32 MOL   148      15.383  20.521  12.550  1.00  0.00           F    
ATOM   2114  S32 MOL   148      14.172  20.867  13.567  1.00  0.00           S    
ATOM   2115  N32 MOL   148      14.839  22.161  14.142  1.00  0.00           N1-  
ATOM   2116  S32 MOL   148      14.673  23.508  13.300  1.00  0.00           S    
ATOM   2117  F32 MOL   148      15.022  22.946  11.933  1.00  0.00           F    
ATOM   2118  O32 MOL   148      12.937  21.201  12.884  1.00  0.00           O    
ATOM   2119  O32 MOL   148      14.233  19.840  14.615  1.00  0.00           O    
ATOM   2120  O32 MOL   148      13.274  23.906  13.271  1.00  0.00           O    
ATOM   2121  O32 MOL   148      15.725  24.412  13.689  1.00  0.00           O    
ATOM   2122  F32 MOL   149      15.772  11.273  17.611  1.00  0.00           F    
ATOM   2123  S33 MOL   149      17.098  10.621  17.352  1.00  0.00           S    
ATOM   2124  N33 MOL   149      17.880  11.493  18.423  1.00  0.00           N1-  
ATOM   2125  S33 MOL   149      17.877  13.128  18.330  1.00  0.00           S    
ATOM   2126  F33 MOL   149      16.304  13.327  18.469  1.00  0.00           F    
ATOM   2127  O33 MOL   149      16.931   9.224  17.731  1.00  0.00           O    
ATOM   2128  O33 MOL   149      17.644  10.987  16.055  1.00  0.00           O    
ATOM   2129  O33 MOL   149      18.569  13.689  19.530  1.00  0.00           O    
ATOM   2130  O33 MOL   149      18.205  13.565  16.961  1.00  0.00           O    
ATOM   2131  F33 MOL   150      16.959  14.766  12.013  1.00  0.00           F    
ATOM   2132  S33 MOL   150      18.293  14.324  12.707  1.00  0.00           S    
ATOM   2133  N34 MOL   150      18.712  13.160  11.753  1.00  0.00           N1-  
ATOM   2134  S34 MOL   150      19.176  13.296  10.182  1.00  0.00           S    
ATOM   2135  F34 MOL   150      17.728  13.605   9.821  1.00  0.00           F    
ATOM   2136  O34 MOL   150      19.210  15.469  12.623  1.00  0.00           O    
ATOM   2137  O34 MOL   150      17.987  13.689  13.992  1.00  0.00           O    
ATOM   2138  O34 MOL   150      19.908  14.576  10.200  1.00  0.00           O    
ATOM   2139  O34 MOL   150      19.784  12.098   9.658  1.00  0.00           O    
ATOM   2140  F34 MOL   151      15.410  31.299   3.111  1.00  0.00           F    
ATOM   2141  S34 MOL   151      14.427  30.838   4.177  1.00  0.00           S    
ATOM   2142  N34 MOL   151      13.722  32.243   4.129  1.00  0.00           N1-  
ATOM   2143  S35 MOL   151      14.373  33.587   4.674  1.00  0.00           S    
ATOM   2144  F35 MOL   151      15.062  33.916   3.255  1.00  0.00           F    
ATOM   2145  O35 MOL   151      13.454  29.870   3.648  1.00  0.00           O    
ATOM   2146  O35 MOL   151      15.093  30.721   5.462  1.00  0.00           O    
ATOM   2147  O35 MOL   151      13.290  34.616   4.799  1.00  0.00           O    
ATOM   2148  O35 MOL   151      15.362  33.290   5.712  1.00  0.00           O    
ATOM   2149  F35 MOL   152       1.346  11.409  13.642  1.00  0.00           F    
ATOM   2150  S35 MOL   152       2.309  10.143  13.623  1.00  0.00           S    
ATOM   2151  N35 MOL   152       2.735  10.002  15.188  1.00  0.00           N1-  
ATOM   2152  S35 MOL   152       2.597  11.385  16.002  1.00  0.00           S    
ATOM   2153  F36 MOL   152       3.362  12.377  15.055  1.00  0.00           F    
ATOM   2154  O36 MOL   152       1.603   8.896  13.256  1.00  0.00           O    
ATOM   2155  O36 MOL   152       3.492  10.520  12.879  1.00  0.00           O    
ATOM   2156  O36 MOL   152       1.173  11.775  16.087  1.00  0.00           O    
ATOM   2157  O36 MOL   152       3.368  11.229  17.246  1.00  0.00           O    
ATOM   2158  F36 MOL   153       9.586  17.459  20.396  1.00  0.00           F    
ATOM   2159  S36 MOL   153       8.561  17.013  21.483  1.00  0.00           S    
ATOM   2160  N36 MOL   153       9.501  16.078  22.375  1.00  0.00           N1-  
ATOM   2161  S36 MOL   153      11.062  16.293  22.188  1.00  0.00           S    
ATOM   2162  F36 MOL   153      11.239  17.893  22.036  1.00  0.00           F    
ATOM   2163  O37 MOL   153       8.122  18.132  22.267  1.00  0.00           O    
ATOM   2164  O37 MOL   153       7.599  16.201  20.730  1.00  0.00           O    
ATOM   2165  O37 MOL   153      11.706  15.872  23.413  1.00  0.00           O    
ATOM   2166  O37 MOL   153      11.361  15.529  20.999  1.00  0.00           O    
ATOM   2167  F37 MOL   154       1.891  15.000  19.885  1.00  0.00           F    
ATOM   2168  S37 MOL   154       2.154  13.645  19.072  1.00  0.00           S    
ATOM   2169  N37 MOL   154       2.778  14.385  17.727  1.00  0.00           N1-  
ATOM   2170  S37 MOL   154       1.805  15.418  16.936  1.00  0.00           S    
ATOM   2171  F37 MOL   154       1.569  16.468  18.029  1.00  0.00           F    
ATOM   2172  O37 MOL   154       3.132  12.764  19.627  1.00  0.00           O    
ATOM   2173  O38 MOL   154       0.856  13.130  18.653  1.00  0.00           O    
ATOM   2174  O38 MOL   154       2.563  15.984  15.802  1.00  0.00           O    
ATOM   2175  O38 MOL   154       0.609  14.737  16.667  1.00  0.00           O    
ATOM   2176  F38 MOL   155      19.292  22.618  21.945  1.00  0.00           F    
ATOM   2177  S38 MOL   155      18.474  21.506  21.080  1.00  0.00           S    
ATOM   2178  N38 MOL   155      17.288  22.422  20.523  1.00  0.00           N1-  
ATOM   2179  S38 MOL   155      16.154  22.949  21.547  1.00  0.00           S    
ATOM   2180  F38 MOL   155      17.255  23.459  22.622  1.00  0.00           F    
ATOM   2181  O38 MOL   155      19.196  21.039  19.892  1.00  0.00           O    
ATOM   2182  O38 MOL   155      17.901  20.477  21.909  1.00  0.00           O    
ATOM   2183  O39 MOL   155      15.508  24.146  21.013  1.00  0.00           O    
ATOM   2184  O39 MOL   155      15.338  21.722  21.852  1.00  0.00           O    
ATOM   2185  F39 MOL   156      20.074  24.209   6.808  1.00  0.00           F    
ATOM   2186  S39 MOL   156      21.527  23.509   6.995  1.00  0.00           S    
ATOM   2187  N39 MOL   156      21.982  24.334   8.303  1.00  0.00           N1-  
ATOM   2188  S39 MOL   156      21.190  24.053   9.678  1.00  0.00           S    
ATOM   2189  F39 MOL   156      19.660  24.457   9.312  1.00  0.00           F    
ATOM   2190  O39 MOL   156      21.462  22.105   7.314  1.00  0.00           O    
ATOM   2191  O39 MOL   156      22.393  24.004   5.960  1.00  0.00           O    
ATOM   2192  O39 MOL   156      21.391  22.638   9.910  1.00  0.00           O    
ATOM   2193  O40 MOL   156      21.721  25.026  10.600  1.00  0.00           O    
ATOM   2194  P42 MOL   157       1.760  24.095  23.110  1.00  0.00           P    
ATOM   2195  O42 MOL   157       1.403  25.320  22.163  1.00  0.00           O    
ATOM   2196  C42 MOL   157       0.081  25.632  21.776  1.00  0.00           C    
ATOM   2197  C43 MOL   157      -0.073  25.317  20.321  1.00  0.00           C    
ATOM   2198  O43 MOL   157       1.937  22.970  22.240  1.00  0.00           O    
ATOM   2199  O43 MOL   157       0.453  23.574  23.972  1.00  0.00           O    
ATOM   2200  C43 MOL   157      -0.055  24.455  24.959  1.00  0.00           C    
ATOM   2201  C43 MOL   157      -1.448  24.226  25.275  1.00  0.00           C    
ATOM   2202  O43 MOL   157       2.909  24.531  24.109  1.00  0.00           O    
ATOM   2203  C43 MOL   157       3.258  23.943  25.306  1.00  0.00           C    
ATOM   2204  C43 MOL   157       4.130  24.857  26.053  1.00  0.00           C    
ATOM   2205 8H43 MOL   157      -0.172  26.702  21.881  1.00  0.00           H    
ATOM   2206 9H43 MOL   157      -0.674  25.049  22.391  1.00  0.00           H    
ATOM   2207 0H44 MOL   157       0.378  24.343  20.083  1.00  0.00           H    
ATOM   2208 1H44 MOL   157       0.581  25.977  19.715  1.00  0.00           H    
ATOM   2209 2H44 MOL   157      -0.992  25.354  19.788  1.00  0.00           H    
ATOM   2210 3H44 MOL   157       0.034  25.490  24.685  1.00  0.00           H    
ATOM   2211 4H44 MOL   157       0.554  24.296  25.906  1.00  0.00           H    
ATOM   2212 5H44 MOL   157      -1.628  24.229  26.380  1.00  0.00           H    
ATOM   2213 6H44 MOL   157      -1.728  23.222  24.939  1.00  0.00           H    
ATOM   2214 7H44 MOL   157      -2.203  24.929  24.762  1.00  0.00           H    
ATOM   2215 8H44 MOL   157       3.773  22.994  25.087  1.00  0.00           H    
ATOM   2216 9H44 MOL   157       2.451  23.693  25.988  1.00  0.00           H    
ATOM   2217 0H45 MOL   157       4.628  24.211  26.786  1.00  0.00           H    
ATOM   2218 1H45 MOL   157       3.530  25.695  26.553  1.00  0.00           H    
ATOM   2219 2H45 MOL   157       4.832  25.428  25.440  1.00  0.00           H    
ATOM   2220  P45 MOL   158      31.010  29.394   6.439  1.00  0.00           P    
ATOM   2221  O45 MOL   158      32.005  29.696   7.637  1.00  0.00           O    
ATOM   2222  C45 MOL   158      32.217  31.032   8.194  1.00  0.00           C    
ATOM   2223  C45 MOL   158      30.974  31.861   8.277  1.00  0.00           C    
ATOM   2224  O45 MOL   158      31.165  28.015   6.021  1.00  0.00           O    
ATOM   2225  O45 MOL   158      31.179  30.521   5.324  1.00  0.00           O    
ATOM   2226  C45 MOL   158      31.865  30.415   4.102  1.00  0.00           C    
ATOM   2227  C46 MOL   158      31.409  31.266   3.057  1.00  0.00           C    
ATOM   2228  O46 MOL   158      29.578  29.553   7.007  1.00  0.00           O    
ATOM   2229  C46 MOL   158      28.426  29.583   6.195  1.00  0.00           C    
ATOM   2230  C46 MOL   158      27.491  30.635   6.621  1.00  0.00           C    
ATOM   2231 4H46 MOL   158      32.900  31.563   7.526  1.00  0.00           H    
ATOM   2232 5H46 MOL   158      32.684  30.979   9.171  1.00  0.00           H    
ATOM   2233 6H46 MOL   158      30.622  32.420   7.425  1.00  0.00           H    
ATOM   2234 7H46 MOL   158      31.103  32.596   9.088  1.00  0.00           H    
ATOM   2235 8H46 MOL   158      30.152  31.261   8.667  1.00  0.00           H    
ATOM   2236 9H46 MOL   158      31.751  29.400   3.777  1.00  0.00           H    
ATOM   2237 0H47 MOL   158      32.943  30.440   4.329  1.00  0.00           H    
ATOM   2238 1H47 MOL   158      31.395  32.319   3.344  1.00  0.00           H    
ATOM   2239 2H47 MOL   158      30.440  30.814   2.755  1.00  0.00           H    
ATOM   2240 3H47 MOL   158      31.955  31.051   2.125  1.00  0.00           H    
ATOM   2241 4H47 MOL   158      27.893  28.618   6.306  1.00  0.00           H    
ATOM   2242 5H47 MOL   158      28.695  29.725   5.173  1.00  0.00           H    
ATOM   2243 6H47 MOL   158      27.034  30.444   7.564  1.00  0.00           H    
ATOM   2244 7H47 MOL   158      26.628  30.692   6.002  1.00  0.00           H    
ATOM   2245 8H47 MOL   158      27.972  31.644   6.692  1.00  0.00           H    
ATOM   2246  P55 MOL   159      12.444   2.486  27.162  1.00  0.00           P    
ATOM   2247  O55 MOL   159      13.446   1.509  27.964  1.00  0.00           O    
ATOM   2248  C55 MOL   159      12.921   0.614  28.963  1.00  0.00           C    
ATOM   2249  C56 MOL   159      12.385  -0.599  28.315  1.00  0.00           C    
ATOM   2250  O56 MOL   159      11.489   3.165  28.023  1.00  0.00           O    
ATOM   2251  O56 MOL   159      11.758   1.661  25.949  1.00  0.00           O    
ATOM   2252  C56 MOL   159      12.244   2.034  24.681  1.00  0.00           C    
ATOM   2253  C56 MOL   159      13.443   1.233  24.352  1.00  0.00           C    
ATOM   2254  O56 MOL   159      13.352   3.651  26.537  1.00  0.00           O    
ATOM   2255  C56 MOL   159      14.031   4.576  27.298  1.00  0.00           C    
ATOM   2256  C56 MOL   159      15.351   4.764  26.699  1.00  0.00           C    
ATOM   2257 8H56 MOL   159      12.053   1.064  29.380  1.00  0.00           H    
ATOM   2258 9H56 MOL   159      13.674   0.400  29.759  1.00  0.00           H    
ATOM   2259 0H57 MOL   159      12.149  -1.462  29.064  1.00  0.00           H    
ATOM   2260 1H57 MOL   159      13.291  -0.980  27.788  1.00  0.00           H    
ATOM   2261 2H57 MOL   159      11.506  -0.478  27.721  1.00  0.00           H    
ATOM   2262 3H57 MOL   159      12.346   3.083  24.636  1.00  0.00           H    
ATOM   2263 4H57 MOL   159      11.406   1.775  23.958  1.00  0.00           H    
ATOM   2264 5H57 MOL   159      14.208   1.374  25.118  1.00  0.00           H    
ATOM   2265 6H57 MOL   159      13.769   1.487  23.323  1.00  0.00           H    
ATOM   2266 7H57 MOL   159      13.141   0.167  24.383  1.00  0.00           H    
ATOM   2267 8H57 MOL   159      14.045   4.207  28.319  1.00  0.00           H    
ATOM   2268 9H57 MOL   159      13.525   5.570  27.254  1.00  0.00           H    
ATOM   2269 0H58 MOL   159      15.277   4.891  25.626  1.00  0.00           H    
ATOM   2270 1H58 MOL   159      15.928   3.847  26.835  1.00  0.00           H    
ATOM   2271 2H58 MOL   159      15.810   5.648  27.192  1.00  0.00           H    
ATOM   2272  P81 MOL   160      21.134  11.558  21.689  1.00  0.00           P    
ATOM   2273  O81 MOL   160      21.649  11.356  20.193  1.00  0.00           O    
ATOM   2274  C81 MOL   160      21.988  12.439  19.315  1.00  0.00           C    
ATOM   2275  C82 MOL   160      21.623  12.130  17.968  1.00  0.00           C    
ATOM   2276  O82 MOL   160      19.827  12.227  21.842  1.00  0.00           O    
ATOM   2277  O82 MOL   160      22.083  12.588  22.563  1.00  0.00           O    
ATOM   2278  C82 MOL   160      23.537  12.621  22.513  1.00  0.00           C    
ATOM   2279  C82 MOL   160      24.246  11.437  22.963  1.00  0.00           C    
ATOM   2280  O82 MOL   160      21.186  10.168  22.532  1.00  0.00           O    
ATOM   2281  C82 MOL   160      20.542   9.900  23.845  1.00  0.00           C    
ATOM   2282  C82 MOL   160      20.878   8.653  24.476  1.00  0.00           C    
ATOM   2283 8H82 MOL   160      23.073  12.726  19.471  1.00  0.00           H    
ATOM   2284 9H82 MOL   160      21.438  13.310  19.648  1.00  0.00           H    
ATOM   2285 0H83 MOL   160      21.814  13.012  17.294  1.00  0.00           H    
ATOM   2286 1H83 MOL   160      20.535  11.926  17.867  1.00  0.00           H    
ATOM   2287 2H83 MOL   160      22.153  11.157  17.729  1.00  0.00           H    
ATOM   2288 3H83 MOL   160      23.788  13.472  23.191  1.00  0.00           H    
ATOM   2289 4H83 MOL   160      23.848  12.838  21.452  1.00  0.00           H    
ATOM   2290 5H83 MOL   160      24.012  10.580  22.342  1.00  0.00           H    
ATOM   2291 6H83 MOL   160      23.912  11.045  23.976  1.00  0.00           H    
ATOM   2292 7H83 MOL   160      25.299  11.458  23.070  1.00  0.00           H    
ATOM   2293 8H83 MOL   160      19.446  10.062  23.828  1.00  0.00           H    
ATOM   2294 9H83 MOL   160      20.953  10.728  24.502  1.00  0.00           H    
ATOM   2295 0H84 MOL   160      20.280   8.493  25.411  1.00  0.00           H    
ATOM   2296 1H84 MOL   160      21.934   8.448  24.742  1.00  0.00           H    
ATOM   2297 2H84 MOL   160      20.375   7.859  23.848  1.00  0.00           H    
ATOM   2298  P92 MOL   161      10.116  25.912  13.083  1.00  0.00           P    
ATOM   2299  O92 MOL   161       9.845  26.819  11.807  1.00  0.00           O    
ATOM   2300  C92 MOL   161       8.969  26.443  10.799  1.00  0.00           C    
ATOM   2301  C92 MOL   161       9.633  25.880   9.632  1.00  0.00           C    
ATOM   2302  O92 MOL   161      10.198  24.564  12.676  1.00  0.00           O    
ATOM   2303  O92 MOL   161       8.784  26.076  13.942  1.00  0.00           O    
ATOM   2304  C92 MOL   161       7.964  24.956  14.363  1.00  0.00           C    
ATOM   2305  C92 MOL   161       6.610  25.433  14.738  1.00  0.00           C    
ATOM   2306  O92 MOL   161      11.352  26.509  13.828  1.00  0.00           O    
ATOM   2307  C93 MOL   161      11.598  26.290  15.225  1.00  0.00           C    
ATOM   2308  C93 MOL   161      12.751  27.065  15.698  1.00  0.00           C    
ATOM   2309 2H93 MOL   161       8.317  27.330  10.539  1.00  0.00           H    
ATOM   2310 3H93 MOL   161       8.262  25.684  11.194  1.00  0.00           H    
ATOM   2311 4H93 MOL   161       8.954  25.746   8.748  1.00  0.00           H    
ATOM   2312 5H93 MOL   161      10.079  24.936   9.905  1.00  0.00           H    
ATOM   2313 6H93 MOL   161      10.362  26.538   9.175  1.00  0.00           H    
ATOM   2314 7H93 MOL   161       8.457  24.605  15.300  1.00  0.00           H    
ATOM   2315 8H93 MOL   161       8.125  24.101  13.680  1.00  0.00           H    
ATOM   2316 9H93 MOL   161       6.632  26.237  15.396  1.00  0.00           H    
ATOM   2317 0H94 MOL   161       5.965  24.702  15.274  1.00  0.00           H    
ATOM   2318 1H94 MOL   161       6.047  25.778  13.831  1.00  0.00           H    
ATOM   2319 2H94 MOL   161      11.713  25.210  15.438  1.00  0.00           H    
ATOM   2320 3H94 MOL   161      10.737  26.622  15.849  1.00  0.00           H    
ATOM   2321 4H94 MOL   161      13.670  26.848  15.110  1.00  0.00           H    
ATOM   2322 5H94 MOL   161      12.977  26.870  16.747  1.00  0.00           H    
ATOM   2323 6H94 MOL   161      12.486  28.126  15.602  1.00  0.00           H    
ATOM   2324  P94 MOL   162      28.778  25.477   8.090  1.00  0.00           P    
ATOM   2325  O94 MOL   162      27.650  26.179   7.223  1.00  0.00           O    
ATOM   2326  C94 MOL   162      26.216  25.856   7.339  1.00  0.00           C    
ATOM   2327  C95 MOL   162      25.745  24.661   6.690  1.00  0.00           C    
ATOM   2328  O95 MOL   162      30.003  25.786   7.356  1.00  0.00           O    
ATOM   2329  O95 MOL   162      28.494  23.866   8.237  1.00  0.00           O    
ATOM   2330  C95 MOL   162      29.417  23.162   8.985  1.00  0.00           C    
ATOM   2331  C95 MOL   162      28.954  21.807   9.262  1.00  0.00           C    
ATOM   2332  O95 MOL   162      28.733  26.108   9.611  1.00  0.00           O    
ATOM   2333  C95 MOL   162      28.811  27.458   9.981  1.00  0.00           C    
ATOM   2334  C95 MOL   162      30.227  27.928  10.036  1.00  0.00           C    
ATOM   2335 8H95 MOL   162      25.721  26.758   6.914  1.00  0.00           H    
ATOM   2336 9H95 MOL   162      25.878  25.853   8.415  1.00  0.00           H    
ATOM   2337 0H96 MOL   162      24.617  24.694   6.655  1.00  0.00           H    
ATOM   2338 1H96 MOL   162      26.354  23.769   6.971  1.00  0.00           H    
ATOM   2339 2H96 MOL   162      26.061  24.845   5.655  1.00  0.00           H    
ATOM   2340 3H96 MOL   162      29.648  23.653   9.925  1.00  0.00           H    
ATOM   2341 4H96 MOL   162      30.342  23.193   8.344  1.00  0.00           H    
ATOM   2342 5H96 MOL   162      29.727  21.031   9.400  1.00  0.00           H    
ATOM   2343 6H96 MOL   162      28.265  21.449   8.497  1.00  0.00           H    
ATOM   2344 7H96 MOL   162      28.430  21.759  10.218  1.00  0.00           H    
ATOM   2345 8H96 MOL   162      28.345  27.565  10.937  1.00  0.00           H    
ATOM   2346 9H96 MOL   162      28.228  28.114   9.202  1.00  0.00           H    
ATOM   2347 0H97 MOL   162      30.781  27.393  10.792  1.00  0.00           H    
ATOM   2348 1H97 MOL   162      30.374  29.023  10.341  1.00  0.00           H    
ATOM   2349 2H97 MOL   162      30.710  27.843   9.056  1.00  0.00           H    
ATOM   2350  P97 MOL   163      10.324  16.526  27.397  1.00  0.00           P    
ATOM   2351  O97 MOL   163      10.419  15.710  28.740  1.00  0.00           O    
ATOM   2352  C97 MOL   163      11.554  14.873  29.045  1.00  0.00           C    
ATOM   2353  C97 MOL   163      11.524  14.344  30.409  1.00  0.00           C    
ATOM   2354  O97 MOL   163      11.273  16.105  26.353  1.00  0.00           O    
ATOM   2355  O97 MOL   163      10.494  18.088  27.716  1.00  0.00           O    
ATOM   2356  C97 MOL   163       9.998  18.681  28.915  1.00  0.00           C    
ATOM   2357  C98 MOL   163       8.714  19.447  28.763  1.00  0.00           C    
ATOM   2358  O98 MOL   163       8.756  16.478  26.888  1.00  0.00           O    
ATOM   2359  C98 MOL   163       8.313  16.986  25.631  1.00  0.00           C    
ATOM   2360  C98 MOL   163       7.066  16.481  25.112  1.00  0.00           C    
ATOM   2361 4H98 MOL   163      12.471  15.420  28.841  1.00  0.00           H    
ATOM   2362 5H98 MOL   163      11.513  13.895  28.480  1.00  0.00           H    
ATOM   2363 6H98 MOL   163      11.521  15.052  31.265  1.00  0.00           H    
ATOM   2364 7H98 MOL   163      12.458  13.799  30.554  1.00  0.00           H    
ATOM   2365 8H98 MOL   163      10.577  13.778  30.529  1.00  0.00           H    
ATOM   2366 9H98 MOL   163      10.702  19.393  29.347  1.00  0.00           H    
ATOM   2367 0H99 MOL   163       9.903  17.895  29.674  1.00  0.00           H    
ATOM   2368 1H99 MOL   163       8.328  19.677  29.776  1.00  0.00           H    
ATOM   2369 2H99 MOL   163       7.982  19.031  28.122  1.00  0.00           H    
ATOM   2370 3H99 MOL   163       9.012  20.433  28.294  1.00  0.00           H    
ATOM   2371 4H99 MOL   163       9.095  16.659  24.884  1.00  0.00           H    
ATOM   2372 5H99 MOL   163       8.312  18.050  25.611  1.00  0.00           H    
ATOM   2373 6H99 MOL   163       6.777  16.837  24.122  1.00  0.00           H    
ATOM   2374 7H99 MOL   163       6.194  16.683  25.767  1.00  0.00           H    
ATOM   2375 8H99 MOL   163       7.181  15.409  24.991  1.00  0.00           H    
ATOM   2376  P10 MOL   164      23.843  24.057  24.754  1.00  0.00           P    
ATOM   2377  O10 MOL   164      24.557  25.134  25.730  1.00  0.00           O    
ATOM   2378  C10 MOL   164      24.348  25.110  27.104  1.00  0.00           C    
ATOM   2379  C10 MOL   164      25.050  26.155  27.881  1.00  0.00           C    
ATOM   2380  O10 MOL   164      23.977  24.436  23.399  1.00  0.00           O    
ATOM   2381  O10 MOL   164      22.230  23.983  25.112  1.00  0.00           O    
ATOM   2382  C10 MOL   164      21.260  23.219  24.429  1.00  0.00           C    
ATOM   2383  C10 MOL   164      19.928  23.795  24.583  1.00  0.00           C    
ATOM   2384  O10 MOL   164      24.494  22.633  25.088  1.00  0.00           O    
ATOM   2385  C10 MOL   164      24.740  21.624  24.099  1.00  0.00           C    
ATOM   2386  C10 MOL   164      24.365  20.285  24.590  1.00  0.00           C    
ATOM   2387  H10 MOL   164      24.695  24.166  27.585  1.00  0.00           H    
ATOM   2388  H10 MOL   164      23.227  25.083  27.251  1.00  0.00           H    
ATOM   2389  H10 MOL   164      26.185  26.200  27.664  1.00  0.00           H    
ATOM   2390  H10 MOL   164      25.024  25.971  29.004  1.00  0.00           H    
ATOM   2391  H10 MOL   164      24.580  27.166  27.835  1.00  0.00           H    
ATOM   2392  H10 MOL   164      21.204  22.175  24.868  1.00  0.00           H    
ATOM   2393  H10 MOL   164      21.553  22.996  23.384  1.00  0.00           H    
ATOM   2394  H10 MOL   164      19.965  24.542  25.415  1.00  0.00           H    
ATOM   2395  H10 MOL   164      19.169  23.065  24.678  1.00  0.00           H    
ATOM   2396  H10 MOL   164      19.657  24.431  23.760  1.00  0.00           H    
ATOM   2397  H10 MOL   164      25.836  21.494  23.864  1.00  0.00           H    
ATOM   2398  H10 MOL   164      24.127  21.888  23.180  1.00  0.00           H    
ATOM   2399  H10 MOL   164      23.403  20.293  25.110  1.00  0.00           H    
ATOM   2400  H10 MOL   164      25.205  19.974  25.186  1.00  0.00           H    
ATOM   2401  H10 MOL   164      24.259  19.482  23.825  1.00  0.00           H    
ATOM   2402  P11 MOL   165       2.926  18.794   6.904  1.00  0.00           P    
ATOM   2403  O11 MOL   165       2.027  18.139   5.736  1.00  0.00           O    
ATOM   2404  C11 MOL   165       1.678  18.759   4.531  1.00  0.00           C    
ATOM   2405  C11 MOL   165       0.415  18.214   3.960  1.00  0.00           C    
ATOM   2406  O11 MOL   165       3.147  17.879   8.001  1.00  0.00           O    
ATOM   2407  O11 MOL   165       2.474  20.243   7.498  1.00  0.00           O    
ATOM   2408  C11 MOL   165       2.249  20.679   8.880  1.00  0.00           C    
ATOM   2409  C11 MOL   165       2.958  21.914   9.042  1.00  0.00           C    
ATOM   2410  O11 MOL   165       4.384  18.941   6.222  1.00  0.00           O    
ATOM   2411  C11 MOL   165       5.142  20.161   6.296  1.00  0.00           C    
ATOM   2412  C11 MOL   165       4.623  21.287   5.600  1.00  0.00           C    
ATOM   2413  H11 MOL   165       2.485  18.648   3.835  1.00  0.00           H    
ATOM   2414  H11 MOL   165       1.496  19.814   4.589  1.00  0.00           H    
ATOM   2415  H11 MOL   165       0.654  17.174   3.518  1.00  0.00           H    
ATOM   2416  H11 MOL   165       0.051  18.978   3.184  1.00  0.00           H    
ATOM   2417  H11 MOL   165      -0.298  18.036   4.754  1.00  0.00           H    
ATOM   2418  H11 MOL   165       2.698  19.879   9.451  1.00  0.00           H    
ATOM   2419  H11 MOL   165       1.175  20.559   9.092  1.00  0.00           H    
ATOM   2420  H11 MOL   165       3.992  21.805   8.778  1.00  0.00           H    
ATOM   2421  H11 MOL   165       3.025  22.212  10.082  1.00  0.00           H    
ATOM   2422  H11 MOL   165       2.430  22.701   8.596  1.00  0.00           H    
ATOM   2423  H11 MOL   165       6.190  20.000   5.899  1.00  0.00           H    
ATOM   2424  H11 MOL   165       5.254  20.440   7.359  1.00  0.00           H    
ATOM   2425  H11 MOL   165       5.441  22.065   5.782  1.00  0.00           H    
ATOM   2426  H11 MOL   165       3.658  21.807   5.864  1.00  0.00           H    
ATOM   2427  H11 MOL   165       4.730  21.099   4.477  1.00  0.00           H    
ATOM   2428  P11 MOL   166      19.885  17.750  17.006  1.00  0.00           P    
ATOM   2429  O11 MOL   166      21.214  17.039  17.455  1.00  0.00           O    
ATOM   2430  C11 MOL   166      21.303  16.334  18.651  1.00  0.00           C    
ATOM   2431  C11 MOL   166      22.659  15.811  18.784  1.00  0.00           C    
ATOM   2432  O11 MOL   166      20.042  19.143  17.387  1.00  0.00           O    
ATOM   2433  O11 MOL   166      18.595  17.180  17.839  1.00  0.00           O    
ATOM   2434  C11 MOL   166      17.902  17.858  18.886  1.00  0.00           C    
ATOM   2435  C11 MOL   166      18.529  17.697  20.235  1.00  0.00           C    
ATOM   2436  O11 MOL   166      19.717  17.623  15.390  1.00  0.00           O    
ATOM   2437  C11 MOL   166      20.263  18.318  14.279  1.00  0.00           C    
ATOM   2438  C11 MOL   166      19.790  19.648  14.270  1.00  0.00           C    
ATOM   2439  H11 MOL   166      20.530  15.576  18.789  1.00  0.00           H    
ATOM   2440  H11 MOL   166      21.117  17.026  19.500  1.00  0.00           H    
ATOM   2441  H11 MOL   166      22.872  15.483  19.840  1.00  0.00           H    
ATOM   2442  H11 MOL   166      23.311  16.638  18.582  1.00  0.00           H    
ATOM   2443  H11 MOL   166      22.795  14.956  18.110  1.00  0.00           H    
ATOM   2444  H11 MOL   166      16.857  17.482  18.876  1.00  0.00           H    
ATOM   2445  H11 MOL   166      17.803  18.967  18.618  1.00  0.00           H    
ATOM   2446  H11 MOL   166      19.120  16.792  20.323  1.00  0.00           H    
ATOM   2447  H11 MOL   166      17.768  17.702  21.030  1.00  0.00           H    
ATOM   2448  H11 MOL   166      19.290  18.475  20.506  1.00  0.00           H    
ATOM   2449  H11 MOL   166      19.950  17.849  13.369  1.00  0.00           H    
ATOM   2450  H11 MOL   166      21.403  18.313  14.293  1.00  0.00           H    
ATOM   2451  H11 MOL   166      18.739  19.764  14.320  1.00  0.00           H    
ATOM   2452  H11 MOL   166      20.100  20.148  13.331  1.00  0.00           H    
ATOM   2453  H11 MOL   166      20.141  20.278  15.096  1.00  0.00           H    
ATOM   2454  P11 MOL   167      25.384  17.594  33.083  1.00  0.00           P    
ATOM   2455  O11 MOL   167      25.134  17.132  34.581  1.00  0.00           O    
ATOM   2456  C11 MOL   167      24.017  17.311  35.455  1.00  0.00           C    
ATOM   2457  C11 MOL   167      24.428  17.859  36.729  1.00  0.00           C    
ATOM   2458  O11 MOL   167      25.289  19.031  33.241  1.00  0.00           O    
ATOM   2459  O11 MOL   167      24.195  16.974  32.261  1.00  0.00           O    
ATOM   2460  C11 MOL   167      23.861  15.619  32.221  1.00  0.00           C    
ATOM   2461  C11 MOL   167      24.616  14.867  31.224  1.00  0.00           C    
ATOM   2462  O11 MOL   167      26.736  17.026  32.627  1.00  0.00           O    
ATOM   2463  C11 MOL   167      27.971  16.815  33.296  1.00  0.00           C    
ATOM   2464  C11 MOL   167      27.838  15.558  34.109  1.00  0.00           C    
ATOM   2465  H11 MOL   167      23.515  16.272  35.541  1.00  0.00           H    
ATOM   2466  H11 MOL   167      23.285  18.003  34.924  1.00  0.00           H    
ATOM   2467  H11 MOL   167      25.247  17.170  36.942  1.00  0.00           H    
ATOM   2468  H11 MOL   167      23.578  17.804  37.392  1.00  0.00           H    
ATOM   2469  H11 MOL   167      24.903  18.836  36.715  1.00  0.00           H    
ATOM   2470  H11 MOL   167      22.794  15.627  32.031  1.00  0.00           H    
ATOM   2471  H11 MOL   167      23.939  15.246  33.284  1.00  0.00           H    
ATOM   2472  H11 MOL   167      24.239  13.830  31.121  1.00  0.00           H    
ATOM   2473  H12 MOL   167      25.689  14.817  31.445  1.00  0.00           H    
ATOM   2474  H12 MOL   167      24.601  15.422  30.375  1.00  0.00           H    
ATOM   2475  H12 MOL   167      28.105  17.659  33.997  1.00  0.00           H    
ATOM   2476  H12 MOL   167      28.798  16.722  32.514  1.00  0.00           H    
ATOM   2477  H12 MOL   167      28.802  15.363  34.592  1.00  0.00           H    
ATOM   2478  H12 MOL   167      27.737  14.706  33.396  1.00  0.00           H    
ATOM   2479  H12 MOL   167      26.965  15.618  34.856  1.00  0.00           H    
ATOM   2480  P12 MOL   168       4.314  24.460  19.385  1.00  0.00           P    
ATOM   2481  O12 MOL   168       3.685  25.910  19.309  1.00  0.00           O    
ATOM   2482  C12 MOL   168       4.126  27.073  18.603  1.00  0.00           C    
ATOM   2483  C12 MOL   168       4.794  28.064  19.400  1.00  0.00           C    
ATOM   2484  O12 MOL   168       3.380  23.504  19.964  1.00  0.00           O    
ATOM   2485  O12 MOL   168       5.591  24.479  20.352  1.00  0.00           O    
ATOM   2486  C12 MOL   168       5.593  24.483  21.775  1.00  0.00           C    
ATOM   2487  C12 MOL   168       5.268  25.831  22.337  1.00  0.00           C    
ATOM   2488  O12 MOL   168       4.846  24.041  17.823  1.00  0.00           O    
ATOM   2489  C12 MOL   168       5.491  22.799  17.607  1.00  0.00           C    
ATOM   2490  C12 MOL   168       6.944  22.970  17.459  1.00  0.00           C    
ATOM   2491  H12 MOL   168       3.253  27.550  18.122  1.00  0.00           H    
ATOM   2492  H12 MOL   168       4.822  26.776  17.806  1.00  0.00           H    
ATOM   2493  H12 MOL   168       4.123  28.307  20.201  1.00  0.00           H    
ATOM   2494  H12 MOL   168       5.014  28.844  18.694  1.00  0.00           H    
ATOM   2495  H12 MOL   168       5.754  27.708  19.816  1.00  0.00           H    
ATOM   2496  H12 MOL   168       6.495  24.144  22.187  1.00  0.00           H    
ATOM   2497  H12 MOL   168       4.822  23.903  22.180  1.00  0.00           H    
ATOM   2498  H12 MOL   168       5.544  25.851  23.387  1.00  0.00           H    
ATOM   2499  H12 MOL   168       4.220  26.002  22.321  1.00  0.00           H    
ATOM   2500  H12 MOL   168       5.721  26.669  21.819  1.00  0.00           H    
ATOM   2501  H12 MOL   168       5.060  22.259  16.754  1.00  0.00           H    
ATOM   2502  H12 MOL   168       5.234  22.157  18.498  1.00  0.00           H    
ATOM   2503  H12 MOL   168       7.237  23.521  16.605  1.00  0.00           H    
ATOM   2504  H12 MOL   168       7.453  22.043  17.303  1.00  0.00           H    
ATOM   2505  H12 MOL   168       7.372  23.562  18.303  1.00  0.00           H    
ATOM   2506  P12 MOL   169      29.767  24.840   3.054  1.00  0.00           P    
ATOM   2507  O12 MOL   169      28.480  25.597   2.502  1.00  0.00           O    
ATOM   2508  C12 MOL   169      27.896  26.720   3.209  1.00  0.00           C    
ATOM   2509  C12 MOL   169      28.695  27.932   3.033  1.00  0.00           C    
ATOM   2510  O12 MOL   169      29.948  25.111   4.532  1.00  0.00           O    
ATOM   2511  O12 MOL   169      31.122  25.229   2.287  1.00  0.00           O    
ATOM   2512  C12 MOL   169      31.169  25.671   0.942  1.00  0.00           C    
ATOM   2513  C12 MOL   169      32.034  26.828   0.813  1.00  0.00           C    
ATOM   2514  O12 MOL   169      29.417  23.340   2.837  1.00  0.00           O    
ATOM   2515  C12 MOL   169      28.351  22.658   3.421  1.00  0.00           C    
ATOM   2516  C12 MOL   169      28.368  21.246   3.035  1.00  0.00           C    
ATOM   2517  H12 MOL   169      27.761  26.470   4.277  1.00  0.00           H    
ATOM   2518  H12 MOL   169      26.889  26.911   2.843  1.00  0.00           H    
ATOM   2519  H12 MOL   169      28.188  28.843   3.344  1.00  0.00           H    
ATOM   2520  H12 MOL   169      28.871  28.107   1.921  1.00  0.00           H    
ATOM   2521  H12 MOL   169      29.659  27.739   3.550  1.00  0.00           H    
ATOM   2522  H12 MOL   169      30.173  25.829   0.454  1.00  0.00           H    
ATOM   2523  H12 MOL   169      31.603  24.908   0.285  1.00  0.00           H    
ATOM   2524  H12 MOL   169      32.085  27.180  -0.224  1.00  0.00           H    
ATOM   2525  H12 MOL   169      33.099  26.528   1.253  1.00  0.00           H    
ATOM   2526  H12 MOL   169      31.503  27.581   1.448  1.00  0.00           H    
ATOM   2527  H12 MOL   169      27.391  23.086   3.011  1.00  0.00           H    
ATOM   2528  H12 MOL   169      28.315  22.810   4.494  1.00  0.00           H    
ATOM   2529  H12 MOL   169      27.440  20.708   3.196  1.00  0.00           H    
ATOM   2530  H12 MOL   169      29.177  20.651   3.572  1.00  0.00           H    
ATOM   2531  H12 MOL   169      28.655  21.184   2.000  1.00  0.00           H    
ATOM   2532  P12 MOL   170      15.211   4.119   4.383  1.00  0.00           P    
ATOM   2533  O12 MOL   170      16.560   3.626   5.084  1.00  0.00           O    
ATOM   2534  C12 MOL   170      16.858   3.898   6.493  1.00  0.00           C    
ATOM   2535  C12 MOL   170      16.416   2.723   7.200  1.00  0.00           C    
ATOM   2536  O12 MOL   170      14.025   3.798   5.189  1.00  0.00           O    
ATOM   2537  O12 MOL   170      15.219   3.517   2.842  1.00  0.00           O    
ATOM   2538  C12 MOL   170      16.147   3.936   1.781  1.00  0.00           C    
ATOM   2539  C12 MOL   170      15.544   3.971   0.484  1.00  0.00           C    
ATOM   2540  O12 MOL   170      15.352   5.760   4.149  1.00  0.00           O    
ATOM   2541  C12 MOL   170      14.260   6.668   4.159  1.00  0.00           C    
ATOM   2542  C12 MOL   170      13.998   7.139   5.530  1.00  0.00           C    
ATOM   2543  H12 MOL   170      16.321   4.778   6.774  1.00  0.00           H    
ATOM   2544  H12 MOL   170      17.915   4.094   6.587  1.00  0.00           H    
ATOM   2545  H12 MOL   170      15.376   2.551   7.038  1.00  0.00           H    
ATOM   2546  H12 MOL   170      16.650   2.871   8.244  1.00  0.00           H    
ATOM   2547  H13 MOL   170      16.936   1.859   6.782  1.00  0.00           H    
ATOM   2548  H13 MOL   170      17.025   3.288   1.850  1.00  0.00           H    
ATOM   2549  H13 MOL   170      16.567   4.923   1.952  1.00  0.00           H    
ATOM   2550  H13 MOL   170      16.329   4.107  -0.284  1.00  0.00           H    
ATOM   2551  H13 MOL   170      14.911   4.871   0.481  1.00  0.00           H    
ATOM   2552  H13 MOL   170      14.836   3.183   0.268  1.00  0.00           H    
ATOM   2553  H13 MOL   170      13.439   6.149   3.768  1.00  0.00           H    
ATOM   2554  H13 MOL   170      14.379   7.525   3.427  1.00  0.00           H    
ATOM   2555  H13 MOL   170      13.077   7.810   5.601  1.00  0.00           H    
ATOM   2556  H13 MOL   170      14.753   7.810   6.027  1.00  0.00           H    
ATOM   2557  H13 MOL   170      13.841   6.222   6.120  1.00  0.00           H    
ATOM   2558  P13 MOL   171      33.412  10.226   9.175  1.00  0.00           P    
ATOM   2559  O13 MOL   171      31.957   9.742   8.599  1.00  0.00           O    
ATOM   2560  C13 MOL   171      31.734   9.387   7.218  1.00  0.00           C    
ATOM   2561  C13 MOL   171      30.273   9.179   6.899  1.00  0.00           C    
ATOM   2562  O13 MOL   171      33.509  11.630   8.647  1.00  0.00           O    
ATOM   2563  O13 MOL   171      34.525   9.173   8.788  1.00  0.00           O    
ATOM   2564  C13 MOL   171      35.199   9.063   7.517  1.00  0.00           C    
ATOM   2565  C13 MOL   171      36.274  10.032   7.460  1.00  0.00           C    
ATOM   2566  O13 MOL   171      33.425  10.266  10.802  1.00  0.00           O    
ATOM   2567  C13 MOL   171      32.401  10.924  11.470  1.00  0.00           C    
ATOM   2568  C13 MOL   171      31.693  10.070  12.463  1.00  0.00           C    
ATOM   2569  H13 MOL   171      32.289   8.487   6.927  1.00  0.00           H    
ATOM   2570  H13 MOL   171      32.191  10.210   6.582  1.00  0.00           H    
ATOM   2571  H13 MOL   171      30.073   8.789   5.921  1.00  0.00           H    
ATOM   2572  H13 MOL   171      29.829  10.172   7.147  1.00  0.00           H    
ATOM   2573  H13 MOL   171      29.759   8.400   7.527  1.00  0.00           H    
ATOM   2574  H13 MOL   171      34.594   9.321   6.633  1.00  0.00           H    
ATOM   2575  H13 MOL   171      35.614   8.087   7.379  1.00  0.00           H    
ATOM   2576  H13 MOL   171      36.959   9.874   8.327  1.00  0.00           H    
ATOM   2577  H13 MOL   171      35.918  11.083   7.539  1.00  0.00           H    
ATOM   2578  H13 MOL   171      36.850   9.877   6.564  1.00  0.00           H    
ATOM   2579  H13 MOL   171      31.575  11.401  10.824  1.00  0.00           H    
ATOM   2580  H13 MOL   171      32.858  11.791  11.930  1.00  0.00           H    
ATOM   2581  H13 MOL   171      30.943  10.729  13.025  1.00  0.00           H    
ATOM   2582  H13 MOL   171      32.432   9.619  13.163  1.00  0.00           H    
ATOM   2583  H13 MOL   171      31.207   9.243  12.017  1.00  0.00           H    
ATOM   2584  P13 MOL   172      32.265  13.950  13.980  1.00  0.00           P    
ATOM   2585  O13 MOL   172      33.497  13.840  12.876  1.00  0.00           O    
ATOM   2586  C13 MOL   172      34.728  14.408  13.210  1.00  0.00           C    
ATOM   2587  C13 MOL   172      35.425  14.720  12.018  1.00  0.00           C    
ATOM   2588  O13 MOL   172      32.632  13.123  15.060  1.00  0.00           O    
ATOM   2589  O13 MOL   172      30.902  13.646  13.309  1.00  0.00           O    
ATOM   2590  C13 MOL   172      29.873  13.334  14.182  1.00  0.00           C    
ATOM   2591  C13 MOL   172      28.535  13.190  13.600  1.00  0.00           C    
ATOM   2592  O13 MOL   172      32.111  15.462  14.490  1.00  0.00           O    
ATOM   2593  C13 MOL   172      31.385  16.534  13.897  1.00  0.00           C    
ATOM   2594  C13 MOL   172      30.864  17.382  14.910  1.00  0.00           C    
ATOM   2595  H13 MOL   172      35.270  13.732  13.877  1.00  0.00           H    
ATOM   2596  H13 MOL   172      34.485  15.336  13.719  1.00  0.00           H    
ATOM   2597  H13 MOL   172      34.734  14.935  11.212  1.00  0.00           H    
ATOM   2598  H13 MOL   172      35.972  13.855  11.756  1.00  0.00           H    
ATOM   2599  H13 MOL   172      36.167  15.463  12.269  1.00  0.00           H    
ATOM   2600  H13 MOL   172      29.702  14.162  14.914  1.00  0.00           H    
ATOM   2601  H13 MOL   172      30.088  12.457  14.821  1.00  0.00           H    
ATOM   2602  H13 MOL   172      27.735  13.168  14.305  1.00  0.00           H    
ATOM   2603  H13 MOL   172      28.551  12.299  12.957  1.00  0.00           H    
ATOM   2604  H13 MOL   172      28.338  14.030  12.883  1.00  0.00           H    
ATOM   2605  H13 MOL   172      30.520  16.152  13.292  1.00  0.00           H    
ATOM   2606  H13 MOL   172      32.009  17.164  13.234  1.00  0.00           H    
ATOM   2607  H13 MOL   172      30.603  18.466  14.497  1.00  0.00           H    
ATOM   2608  H13 MOL   172      31.636  17.494  15.695  1.00  0.00           H    
ATOM   2609  H13 MOL   172      29.999  16.841  15.387  1.00  0.00           H    
ATOM   2610  P13 MOL   173      24.709   2.120   6.675  1.00  0.00           P    
ATOM   2611  O13 MOL   173      26.223   2.544   6.368  1.00  0.00           O    
ATOM   2612  C13 MOL   173      26.471   3.743   5.446  1.00  0.00           C    
ATOM   2613  C13 MOL   173      27.941   3.829   5.272  1.00  0.00           C    
ATOM   2614  O13 MOL   173      23.676   2.461   5.708  1.00  0.00           O    
ATOM   2615  O13 MOL   173      24.545   3.006   8.048  1.00  0.00           O    
ATOM   2616  C13 MOL   173      23.605   4.081   8.140  1.00  0.00           C    
ATOM   2617  C13 MOL   173      23.263   4.264   9.563  1.00  0.00           C    
ATOM   2618  O13 MOL   173      24.766   0.590   7.074  1.00  0.00           O    
ATOM   2619  C13 MOL   173      25.495   0.081   8.125  1.00  0.00           C    
ATOM   2620  C13 MOL   173      26.909   0.142   7.967  1.00  0.00           C    
ATOM   2621  H13 MOL   173      26.072   4.661   5.910  1.00  0.00           H    
ATOM   2622  H13 MOL   173      25.845   3.506   4.593  1.00  0.00           H    
ATOM   2623  H13 MOL   173      28.319   4.080   6.228  1.00  0.00           H    
ATOM   2624  H13 MOL   173      28.282   4.474   4.346  1.00  0.00           H    
ATOM   2625  H13 MOL   173      28.302   2.843   4.966  1.00  0.00           H    
ATOM   2626  H13 MOL   173      22.713   3.900   7.544  1.00  0.00           H    
ATOM   2627  H13 MOL   173      24.062   5.008   7.681  1.00  0.00           H    
ATOM   2628  H13 MOL   173      22.731   3.352   9.921  1.00  0.00           H    
ATOM   2629  H13 MOL   173      22.584   5.082   9.780  1.00  0.00           H    
ATOM   2630  H13 MOL   173      24.167   4.489  10.089  1.00  0.00           H    
ATOM   2631  H13 MOL   173      25.243  -0.945   8.339  1.00  0.00           H    
ATOM   2632  H13 MOL   173      25.137   0.629   9.048  1.00  0.00           H    
ATOM   2633  H13 MOL   173      27.186  -0.220   6.989  1.00  0.00           H    
ATOM   2634  H13 MOL   173      27.469  -0.460   8.677  1.00  0.00           H    
ATOM   2635  H13 MOL   173      27.215   1.153   8.034  1.00  0.00           H    
ATOM   2636  P14 MOL   174      21.300  31.063  13.385  1.00  0.00           P    
ATOM   2637  O14 MOL   174      21.158  30.094  12.103  1.00  0.00           O    
ATOM   2638  C14 MOL   174      20.778  28.749  12.149  1.00  0.00           C    
ATOM   2639  C14 MOL   174      20.696  28.225  10.833  1.00  0.00           C    
ATOM   2640  O14 MOL   174      21.923  30.403  14.535  1.00  0.00           O    
ATOM   2641  O14 MOL   174      19.794  31.381  13.971  1.00  0.00           O    
ATOM   2642  C14 MOL   174      19.561  32.576  14.652  1.00  0.00           C    
ATOM   2643  C14 MOL   174      19.145  33.606  13.678  1.00  0.00           C    
ATOM   2644  O14 MOL   174      22.105  32.359  13.177  1.00  0.00           O    
ATOM   2645  C14 MOL   174      22.621  32.698  11.913  1.00  0.00           C    
ATOM   2646  C14 MOL   174      21.565  33.033  10.974  1.00  0.00           C    
ATOM   2647  H14 MOL   174      19.798  28.735  12.752  1.00  0.00           H    
ATOM   2648  H14 MOL   174      21.540  28.229  12.787  1.00  0.00           H    
ATOM   2649  H14 MOL   174      20.085  28.942  10.162  1.00  0.00           H    
ATOM   2650  H14 MOL   174      20.198  27.222  10.726  1.00  0.00           H    
ATOM   2651  H14 MOL   174      21.676  28.197  10.267  1.00  0.00           H    
ATOM   2652  H14 MOL   174      20.449  32.865  15.290  1.00  0.00           H    
ATOM   2653  H14 MOL   174      18.594  32.403  15.300  1.00  0.00           H    
ATOM   2654  H14 MOL   174      19.918  34.087  13.006  1.00  0.00           H    
ATOM   2655  H14 MOL   174      18.751  34.450  14.201  1.00  0.00           H    
ATOM   2656  H14 MOL   174      18.357  33.152  13.019  1.00  0.00           H    
ATOM   2657  H14 MOL   174      23.246  31.823  11.484  1.00  0.00           H    
ATOM   2658  H14 MOL   174      23.361  33.511  12.105  1.00  0.00           H    
ATOM   2659  H14 MOL   174      22.001  32.836   9.944  1.00  0.00           H    
ATOM   2660  H14 MOL   174      21.146  34.050  11.012  1.00  0.00           H    
ATOM   2661  H14 MOL   174      20.716  32.358  11.025  1.00  0.00           H    
ATOM   2662  P15 MOL   175      12.332  22.315   9.465  1.00  0.00           P    
ATOM   2663  O15 MOL   175      13.644  22.763   8.617  1.00  0.00           O    
ATOM   2664  C15 MOL   175      13.884  24.187   8.737  1.00  0.00           C    
ATOM   2665  C15 MOL   175      15.233  24.420   8.182  1.00  0.00           C    
ATOM   2666  O15 MOL   175      12.053  23.027  10.670  1.00  0.00           O    
ATOM   2667  O15 MOL   175      12.497  20.796   9.840  1.00  0.00           O    
ATOM   2668  C15 MOL   175      13.134  19.736   9.165  1.00  0.00           C    
ATOM   2669  C15 MOL   175      12.598  18.540   9.682  1.00  0.00           C    
ATOM   2670  O15 MOL   175      11.006  22.545   8.624  1.00  0.00           O    
ATOM   2671  C15 MOL   175       9.819  21.688   8.734  1.00  0.00           C    
ATOM   2672  C15 MOL   175       8.632  22.418   9.112  1.00  0.00           C    
ATOM   2673  H15 MOL   175      13.906  24.561   9.764  1.00  0.00           H    
ATOM   2674  H15 MOL   175      13.039  24.721   8.280  1.00  0.00           H    
ATOM   2675  H15 MOL   175      15.392  24.011   7.149  1.00  0.00           H    
ATOM   2676  H15 MOL   175      16.005  23.987   8.745  1.00  0.00           H    
ATOM   2677  H15 MOL   175      15.359  25.553   8.116  1.00  0.00           H    
ATOM   2678  H15 MOL   175      14.233  19.882   9.271  1.00  0.00           H    
ATOM   2679  H15 MOL   175      13.020  19.783   8.116  1.00  0.00           H    
ATOM   2680  H15 MOL   175      12.823  18.491  10.762  1.00  0.00           H    
ATOM   2681  H15 MOL   175      12.988  17.679   9.136  1.00  0.00           H    
ATOM   2682  H15 MOL   175      11.542  18.385   9.448  1.00  0.00           H    
ATOM   2683  H15 MOL   175       9.924  20.885   9.454  1.00  0.00           H    
ATOM   2684  H15 MOL   175       9.666  21.182   7.783  1.00  0.00           H    
ATOM   2685  H15 MOL   175       8.925  23.007  10.064  1.00  0.00           H    
ATOM   2686  H15 MOL   175       7.820  21.731   9.254  1.00  0.00           H    
ATOM   2687  H15 MOL   175       8.266  23.213   8.412  1.00  0.00           H    
ATOM   2688  P15 MOL   176       6.339  11.716  21.408  1.00  0.00           P    
ATOM   2689  O15 MOL   176       6.208  13.235  21.206  1.00  0.00           O    
ATOM   2690  C15 MOL   176       5.156  14.014  21.802  1.00  0.00           C    
ATOM   2691  C15 MOL   176       5.664  14.361  23.130  1.00  0.00           C    
ATOM   2692  O15 MOL   176       5.287  10.963  20.725  1.00  0.00           O    
ATOM   2693  O15 MOL   176       6.071  11.389  23.029  1.00  0.00           O    
ATOM   2694  C15 MOL   176       7.086  11.694  24.027  1.00  0.00           C    
ATOM   2695  C15 MOL   176       8.056  10.659  24.156  1.00  0.00           C    
ATOM   2696  O15 MOL   176       7.816  11.346  20.889  1.00  0.00           O    
ATOM   2697  C15 MOL   176       8.892  12.337  20.979  1.00  0.00           C    
ATOM   2698  C15 MOL   176       9.043  13.197  19.776  1.00  0.00           C    
ATOM   2699  H15 MOL   176       4.190  13.402  21.973  1.00  0.00           H    
ATOM   2700  H15 MOL   176       4.885  14.893  21.166  1.00  0.00           H    
ATOM   2701  H15 MOL   176       4.996  15.141  23.621  1.00  0.00           H    
ATOM   2702  H15 MOL   176       6.667  14.803  22.985  1.00  0.00           H    
ATOM   2703  H15 MOL   176       5.638  13.567  23.888  1.00  0.00           H    
ATOM   2704  H15 MOL   176       6.673  11.902  25.022  1.00  0.00           H    
ATOM   2705  H15 MOL   176       7.612  12.624  23.800  1.00  0.00           H    
ATOM   2706  H15 MOL   176       9.092  10.825  24.533  1.00  0.00           H    
ATOM   2707  H15 MOL   176       8.277  10.173  23.134  1.00  0.00           H    
ATOM   2708  H15 MOL   176       7.694   9.783  24.774  1.00  0.00           H    
ATOM   2709  H15 MOL   176       9.805  11.793  21.149  1.00  0.00           H    
ATOM   2710  H15 MOL   176       8.724  12.968  21.866  1.00  0.00           H    
ATOM   2711  H15 MOL   176       9.140  12.631  18.876  1.00  0.00           H    
ATOM   2712  H15 MOL   176       9.949  13.759  19.871  1.00  0.00           H    
ATOM   2713  H15 MOL   176       8.243  13.975  19.639  1.00  0.00           H    
ATOM   2714  P16 MOL   177      13.844   6.673  18.473  1.00  0.00           P    
ATOM   2715  O16 MOL   177      13.022   7.974  18.070  1.00  0.00           O    
ATOM   2716  C16 MOL   177      12.156   8.625  19.048  1.00  0.00           C    
ATOM   2717  C16 MOL   177      11.423   9.726  18.418  1.00  0.00           C    
ATOM   2718  O16 MOL   177      15.243   6.800  18.058  1.00  0.00           O    
ATOM   2719  O16 MOL   177      13.136   5.346  17.888  1.00  0.00           O    
ATOM   2720  C16 MOL   177      11.709   5.283  17.778  1.00  0.00           C    
ATOM   2721  C16 MOL   177      11.293   4.245  16.844  1.00  0.00           C    
ATOM   2722  O16 MOL   177      13.699   6.589  20.032  1.00  0.00           O    
ATOM   2723  C16 MOL   177      14.333   5.576  20.834  1.00  0.00           C    
ATOM   2724  C16 MOL   177      13.778   4.211  20.609  1.00  0.00           C    
ATOM   2725  H16 MOL   177      12.732   8.896  19.992  1.00  0.00           H    
ATOM   2726  H16 MOL   177      11.393   7.858  19.365  1.00  0.00           H    
ATOM   2727  H16 MOL   177      10.788   9.272  17.654  1.00  0.00           H    
ATOM   2728  H16 MOL   177      12.115  10.362  17.906  1.00  0.00           H    
ATOM   2729  H16 MOL   177      10.777  10.224  19.092  1.00  0.00           H    
ATOM   2730  H16 MOL   177      11.342   6.317  17.535  1.00  0.00           H    
ATOM   2731  H16 MOL   177      11.298   5.005  18.741  1.00  0.00           H    
ATOM   2732  H16 MOL   177      11.456   4.593  15.844  1.00  0.00           H    
ATOM   2733  H16 MOL   177      10.162   4.098  17.006  1.00  0.00           H    
ATOM   2734  H16 MOL   177      11.764   3.260  17.078  1.00  0.00           H    
ATOM   2735  H16 MOL   177      13.983   5.826  21.844  1.00  0.00           H    
ATOM   2736  H16 MOL   177      15.446   5.708  20.806  1.00  0.00           H    
ATOM   2737  H16 MOL   177      14.055   3.980  19.566  1.00  0.00           H    
ATOM   2738  H16 MOL   177      12.694   4.225  20.839  1.00  0.00           H    
ATOM   2739  H16 MOL   177      14.349   3.451  21.197  1.00  0.00           H    
ATOM   2740  P16 MOL   178      25.215  29.445  12.443  1.00  0.00           P    
ATOM   2741  O16 MOL   178      26.423  30.580  12.653  1.00  0.00           O    
ATOM   2742  C16 MOL   178      26.414  31.968  12.526  1.00  0.00           C    
ATOM   2743  C16 MOL   178      26.777  32.470  11.195  1.00  0.00           C    
ATOM   2744  O16 MOL   178      24.333  29.531  13.582  1.00  0.00           O    
ATOM   2745  O16 MOL   178      25.820  27.962  12.093  1.00  0.00           O    
ATOM   2746  C16 MOL   178      24.948  26.886  11.754  1.00  0.00           C    
ATOM   2747  C16 MOL   178      24.275  26.396  12.982  1.00  0.00           C    
ATOM   2748  O16 MOL   178      24.279  29.915  11.227  1.00  0.00           O    
ATOM   2749  C16 MOL   178      24.710  29.901   9.857  1.00  0.00           C    
ATOM   2750  C16 MOL   178      23.853  30.726   8.961  1.00  0.00           C    
ATOM   2751  H16 MOL   178      27.251  32.376  13.220  1.00  0.00           H    
ATOM   2752  H16 MOL   178      25.378  32.300  12.729  1.00  0.00           H    
ATOM   2753  H16 MOL   178      25.995  32.488  10.497  1.00  0.00           H    
ATOM   2754  H16 MOL   178      27.560  31.807  10.760  1.00  0.00           H    
ATOM   2755  H16 MOL   178      27.199  33.500  11.125  1.00  0.00           H    
ATOM   2756  H16 MOL   178      25.616  26.132  11.377  1.00  0.00           H    
ATOM   2757  H16 MOL   178      24.127  27.104  10.952  1.00  0.00           H    
ATOM   2758  H16 MOL   178      23.415  27.028  13.185  1.00  0.00           H    
ATOM   2759  H16 MOL   178      24.967  26.452  13.838  1.00  0.00           H    
ATOM   2760  H16 MOL   178      23.786  25.397  12.973  1.00  0.00           H    
ATOM   2761  H16 MOL   178      24.699  28.783   9.607  1.00  0.00           H    
ATOM   2762  H16 MOL   178      25.757  30.122   9.620  1.00  0.00           H    
ATOM   2763  H16 MOL   178      24.019  31.793   9.164  1.00  0.00           H    
ATOM   2764  H16 MOL   178      22.781  30.511   9.133  1.00  0.00           H    
ATOM   2765  H17 MOL   178      24.150  30.351   7.959  1.00  0.00           H    
ATOM   2766  P17 MOL   179      18.129  20.484   9.361  1.00  0.00           P    
ATOM   2767  O17 MOL   179      17.925  21.019  10.888  1.00  0.00           O    
ATOM   2768  C17 MOL   179      18.011  22.343  11.290  1.00  0.00           C    
ATOM   2769  C17 MOL   179      18.220  22.622  12.725  1.00  0.00           C    
ATOM   2770  O17 MOL   179      19.477  20.706   8.901  1.00  0.00           O    
ATOM   2771  O17 MOL   179      17.231  21.272   8.259  1.00  0.00           O    
ATOM   2772  C17 MOL   179      17.238  20.919   6.828  1.00  0.00           C    
ATOM   2773  C17 MOL   179      15.914  20.917   6.225  1.00  0.00           C    
ATOM   2774  O17 MOL   179      17.850  18.943   9.215  1.00  0.00           O    
ATOM   2775  C17 MOL   179      17.072  18.240  10.188  1.00  0.00           C    
ATOM   2776  C17 MOL   179      16.507  17.025   9.765  1.00  0.00           C    
ATOM   2777  H17 MOL   179      17.129  22.953  11.024  1.00  0.00           H    
ATOM   2778  H17 MOL   179      18.828  22.784  10.733  1.00  0.00           H    
ATOM   2779  H17 MOL   179      17.566  21.939  13.415  1.00  0.00           H    
ATOM   2780  H17 MOL   179      17.975  23.624  12.911  1.00  0.00           H    
ATOM   2781  H17 MOL   179      19.220  22.402  13.139  1.00  0.00           H    
ATOM   2782  H17 MOL   179      17.674  19.927   6.762  1.00  0.00           H    
ATOM   2783  H17 MOL   179      17.799  21.724   6.378  1.00  0.00           H    
ATOM   2784  H17 MOL   179      15.354  21.757   6.584  1.00  0.00           H    
ATOM   2785  H17 MOL   179      15.280  19.982   6.147  1.00  0.00           H    
ATOM   2786  H17 MOL   179      15.966  21.138   5.181  1.00  0.00           H    
ATOM   2787  H17 MOL   179      16.233  18.848  10.548  1.00  0.00           H    
ATOM   2788  H17 MOL   179      17.648  18.048  11.047  1.00  0.00           H    
ATOM   2789  H17 MOL   179      15.919  16.770  10.668  1.00  0.00           H    
ATOM   2790  H17 MOL   179      17.081  16.112   9.549  1.00  0.00           H    
ATOM   2791  H17 MOL   179      15.718  17.128   9.107  1.00  0.00           H    
ATOM   2792  P18 MOL   180       4.475  11.102   3.051  1.00  0.00           P    
ATOM   2793  O18 MOL   180       4.966  12.605   3.080  1.00  0.00           O    
ATOM   2794  C18 MOL   180       4.348  13.468   2.145  1.00  0.00           C    
ATOM   2795  C18 MOL   180       4.427  13.249   0.713  1.00  0.00           C    
ATOM   2796  O18 MOL   180       4.832  10.688   4.430  1.00  0.00           O    
ATOM   2797  O18 MOL   180       5.272  10.252   1.889  1.00  0.00           O    
ATOM   2798  C18 MOL   180       6.733  10.018   2.054  1.00  0.00           C    
ATOM   2799  C18 MOL   180       7.592  11.091   1.646  1.00  0.00           C    
ATOM   2800  O18 MOL   180       2.939  11.141   2.783  1.00  0.00           O    
ATOM   2801  C18 MOL   180       1.913  11.409   3.688  1.00  0.00           C    
ATOM   2802  C18 MOL   180       0.818  11.685   2.760  1.00  0.00           C    
ATOM   2803  H18 MOL   180       4.753  14.546   2.264  1.00  0.00           H    
ATOM   2804  H18 MOL   180       3.288  13.540   2.402  1.00  0.00           H    
ATOM   2805  H18 MOL   180       4.002  14.150   0.260  1.00  0.00           H    
ATOM   2806  H18 MOL   180       3.829  12.453   0.305  1.00  0.00           H    
ATOM   2807  H18 MOL   180       5.450  13.258   0.341  1.00  0.00           H    
ATOM   2808  H18 MOL   180       6.954   9.178   1.383  1.00  0.00           H    
ATOM   2809  H18 MOL   180       6.842   9.473   2.991  1.00  0.00           H    
ATOM   2810  H18 MOL   180       7.347  11.423   0.637  1.00  0.00           H    
ATOM   2811  H18 MOL   180       8.593  10.657   1.602  1.00  0.00           H    
ATOM   2812  H18 MOL   180       7.650  12.023   2.338  1.00  0.00           H    
ATOM   2813  H18 MOL   180       2.134  12.391   4.191  1.00  0.00           H    
ATOM   2814  H18 MOL   180       1.729  10.571   4.436  1.00  0.00           H    
ATOM   2815  H18 MOL   180       0.688  10.757   2.254  1.00  0.00           H    
ATOM   2816  H18 MOL   180       1.126  12.542   2.102  1.00  0.00           H    
ATOM   2817  H18 MOL   180      -0.183  11.903   3.114  1.00  0.00           H    
ATOM   2818  P18 MOL   181      15.279  29.353   9.713  1.00  0.00           P    
ATOM   2819  O18 MOL   181      15.380  30.525  10.770  1.00  0.00           O    
ATOM   2820  C18 MOL   181      16.564  31.091  11.348  1.00  0.00           C    
ATOM   2821  C18 MOL   181      17.642  31.497  10.487  1.00  0.00           C    
ATOM   2822  O18 MOL   181      15.493  29.940   8.374  1.00  0.00           O    
ATOM   2823  O18 MOL   181      13.805  28.601   9.906  1.00  0.00           O    
ATOM   2824  C18 MOL   181      12.988  29.210  10.950  1.00  0.00           C    
ATOM   2825  C18 MOL   181      13.233  28.610  12.320  1.00  0.00           C    
ATOM   2826  O18 MOL   181      16.350  28.310  10.084  1.00  0.00           O    
ATOM   2827  C18 MOL   181      16.088  27.154  10.857  1.00  0.00           C    
ATOM   2828  C18 MOL   181      17.169  26.231  11.073  1.00  0.00           C    
ATOM   2829  H18 MOL   181      16.822  30.507  12.214  1.00  0.00           H    
ATOM   2830  H18 MOL   181      16.173  31.989  11.832  1.00  0.00           H    
ATOM   2831  H18 MOL   181      18.530  31.874  11.047  1.00  0.00           H    
ATOM   2832  H18 MOL   181      17.240  32.336   9.816  1.00  0.00           H    
ATOM   2833  H18 MOL   181      17.914  30.682   9.825  1.00  0.00           H    
ATOM   2834  H18 MOL   181      11.916  28.990  10.717  1.00  0.00           H    
ATOM   2835  H18 MOL   181      13.190  30.331  10.939  1.00  0.00           H    
ATOM   2836  H18 MOL   181      13.158  27.438  12.244  1.00  0.00           H    
ATOM   2837  H18 MOL   181      12.569  29.010  13.126  1.00  0.00           H    
ATOM   2838  H18 MOL   181      14.284  28.922  12.651  1.00  0.00           H    
ATOM   2839  H18 MOL   181      15.234  26.552  10.423  1.00  0.00           H    
ATOM   2840  H18 MOL   181      15.697  27.456  11.870  1.00  0.00           H    
ATOM   2841  H18 MOL   181      18.016  26.794  11.415  1.00  0.00           H    
ATOM   2842  H18 MOL   181      17.479  25.698  10.103  1.00  0.00           H    
ATOM   2843  H18 MOL   181      16.959  25.471  11.810  1.00  0.00           H    
ATOM   2844  P18 MOL   182      22.974  27.616  23.126  1.00  0.00           P    
ATOM   2845  O18 MOL   182      22.389  27.606  24.628  1.00  0.00           O    
ATOM   2846  C18 MOL   182      21.010  27.740  24.948  1.00  0.00           C    
ATOM   2847  C18 MOL   182      20.470  29.087  24.909  1.00  0.00           C    
ATOM   2848  O18 MOL   182      22.687  26.409  22.308  1.00  0.00           O    
ATOM   2849  O18 MOL   182      24.616  27.737  23.097  1.00  0.00           O    
ATOM   2850  C18 MOL   182      25.407  28.081  24.220  1.00  0.00           C    
ATOM   2851  C18 MOL   182      26.646  27.310  24.218  1.00  0.00           C    
ATOM   2852  O18 MOL   182      22.343  28.810  22.367  1.00  0.00           O    
ATOM   2853  C18 MOL   182      22.368  29.060  20.985  1.00  0.00           C    
ATOM   2854  C18 MOL   182      23.700  29.153  20.411  1.00  0.00           C    
ATOM   2855  H18 MOL   182      20.690  27.349  25.890  1.00  0.00           H    
ATOM   2856  H18 MOL   182      20.419  27.250  24.151  1.00  0.00           H    
ATOM   2857  H18 MOL   182      21.222  29.717  25.379  1.00  0.00           H    
ATOM   2858  H18 MOL   182      19.495  29.252  25.426  1.00  0.00           H    
ATOM   2859  H18 MOL   182      20.495  29.503  23.863  1.00  0.00           H    
ATOM   2860  H18 MOL   182      24.780  27.785  25.111  1.00  0.00           H    
ATOM   2861  H19 MOL   182      25.529  29.223  24.303  1.00  0.00           H    
ATOM   2862  H19 MOL   182      27.451  27.667  23.488  1.00  0.00           H    
ATOM   2863  H19 MOL   182      26.439  26.205  23.998  1.00  0.00           H    
ATOM   2864  H19 MOL   182      27.133  27.341  25.220  1.00  0.00           H    
ATOM   2865  H19 MOL   182      21.863  30.027  20.784  1.00  0.00           H    
ATOM   2866  H19 MOL   182      21.823  28.121  20.554  1.00  0.00           H    
ATOM   2867  H19 MOL   182      23.570  29.436  19.377  1.00  0.00           H    
ATOM   2868  H19 MOL   182      24.271  28.237  20.446  1.00  0.00           H    
ATOM   2869  H19 MOL   182      24.209  29.962  20.901  1.00  0.00           H    
ATOM   2870 Cl21 MOL   183      25.616  19.052  29.829  1.00  0.00          Cl    
ATOM   2871  C21 MOL   183      24.245  19.553  28.821  1.00  0.00           C    
ATOM   2872  C21 MOL   183      23.523  18.383  28.266  1.00  0.00           C    
ATOM   2873  C21 MOL   183      24.244  17.323  27.360  1.00  0.00           C    
ATOM   2874  C21 MOL   183      23.239  16.179  27.007  1.00  0.00           C    
ATOM   2875  C21 MOL   183      23.816  15.182  25.974  1.00  0.00           C    
ATOM   2876 Cl21 MOL   183      24.404  16.087  24.559  1.00  0.00          Cl    
ATOM   2877  H21 MOL   183      24.632  20.179  27.965  1.00  0.00           H    
ATOM   2878  H21 MOL   183      23.469  20.216  29.329  1.00  0.00           H    
ATOM   2879  H21 MOL   183      22.669  18.789  27.640  1.00  0.00           H    
ATOM   2880  H21 MOL   183      23.060  17.838  29.098  1.00  0.00           H    
ATOM   2881  H21 MOL   183      25.150  16.871  27.841  1.00  0.00           H    
ATOM   2882  H21 MOL   183      24.582  17.873  26.455  1.00  0.00           H    
ATOM   2883  H21 MOL   183      22.399  16.657  26.445  1.00  0.00           H    
ATOM   2884  H21 MOL   183      22.691  15.695  27.861  1.00  0.00           H    
ATOM   2885  H21 MOL   183      23.087  14.471  25.567  1.00  0.00           H    
ATOM   2886  H21 MOL   183      24.611  14.499  26.399  1.00  0.00           H    
ATOM   2887 Cl21 MOL   184      11.717   8.208   3.154  1.00  0.00          Cl    
ATOM   2888  C21 MOL   184      10.491   8.355   4.375  1.00  0.00           C    
ATOM   2889  C21 MOL   184      10.510   9.629   5.222  1.00  0.00           C    
ATOM   2890  C21 MOL   184      10.521  10.832   4.328  1.00  0.00           C    
ATOM   2891  C21 MOL   184      10.335  12.238   4.947  1.00  0.00           C    
ATOM   2892  C21 MOL   184       9.134  12.561   5.799  1.00  0.00           C    
ATOM   2893 Cl21 MOL   184       7.631  11.958   5.132  1.00  0.00          Cl    
ATOM   2894  H21 MOL   184      10.592   7.507   5.085  1.00  0.00           H    
ATOM   2895  H21 MOL   184       9.469   8.262   3.949  1.00  0.00           H    
ATOM   2896  H21 MOL   184      11.555   9.650   5.720  1.00  0.00           H    
ATOM   2897  H21 MOL   184       9.865   9.453   6.110  1.00  0.00           H    
ATOM   2898  H21 MOL   184       9.781  10.788   3.477  1.00  0.00           H    
ATOM   2899  H21 MOL   184      11.506  10.978   3.727  1.00  0.00           H    
ATOM   2900  H21 MOL   184      10.307  12.994   4.128  1.00  0.00           H    
ATOM   2901  H21 MOL   184      11.276  12.359   5.519  1.00  0.00           H    
ATOM   2902  H21 MOL   184       9.096  13.651   5.883  1.00  0.00           H    
ATOM   2903  H21 MOL   184       9.160  12.182   6.856  1.00  0.00           H    
ATOM   2904 Cl21 MOL   185       4.445  21.171  22.488  1.00  0.00          Cl    
ATOM   2905  C21 MOL   185       5.930  20.285  23.050  1.00  0.00           C    
ATOM   2906  C21 MOL   185       6.379  20.829  24.379  1.00  0.00           C    
ATOM   2907  C21 MOL   185       7.072  22.188  24.353  1.00  0.00           C    
ATOM   2908  C21 MOL   185       7.771  22.307  25.680  1.00  0.00           C    
ATOM   2909  C21 MOL   185       8.690  23.543  25.693  1.00  0.00           C    
ATOM   2910 Cl21 MOL   185       9.619  23.821  27.174  1.00  0.00          Cl    
ATOM   2911  H21 MOL   185       6.725  20.217  22.283  1.00  0.00           H    
ATOM   2912  H21 MOL   185       5.533  19.278  23.144  1.00  0.00           H    
ATOM   2913  H21 MOL   185       6.917  19.988  25.007  1.00  0.00           H    
ATOM   2914  H21 MOL   185       5.464  20.906  25.021  1.00  0.00           H    
ATOM   2915  H21 MOL   185       6.294  22.929  24.067  1.00  0.00           H    
ATOM   2916  H21 MOL   185       7.820  22.272  23.520  1.00  0.00           H    
ATOM   2917  H21 MOL   185       8.343  21.390  25.706  1.00  0.00           H    
ATOM   2918  H21 MOL   185       7.077  22.340  26.533  1.00  0.00           H    
ATOM   2919  H21 MOL   185       8.016  24.434  25.549  1.00  0.00           H    
ATOM   2920  H21 MOL   185       9.358  23.546  24.725  1.00  0.00           H    
ATOM   2921 Cl22 MOL   186      16.116   6.060  15.196  1.00  0.00          Cl    
ATOM   2922  C22 MOL   186      17.459   5.260  14.335  1.00  0.00           C    
ATOM   2923  C22 MOL   186      16.847   4.095  13.645  1.00  0.00           C    
ATOM   2924  C22 MOL   186      17.763   3.404  12.605  1.00  0.00           C    
ATOM   2925  C22 MOL   186      16.975   2.455  11.649  1.00  0.00           C    
ATOM   2926  C22 MOL   186      17.918   1.696  10.749  1.00  0.00           C    
ATOM   2927 Cl22 MOL   186      18.949   2.875   9.957  1.00  0.00          Cl    
ATOM   2928  H22 MOL   186      18.208   5.076  15.165  1.00  0.00           H    
ATOM   2929  H22 MOL   186      18.014   6.005  13.699  1.00  0.00           H    
ATOM   2930  H22 MOL   186      15.997   4.417  13.069  1.00  0.00           H    
ATOM   2931  H22 MOL   186      16.475   3.375  14.380  1.00  0.00           H    
ATOM   2932  H22 MOL   186      18.479   2.697  13.069  1.00  0.00           H    
ATOM   2933  H22 MOL   186      18.349   4.230  12.031  1.00  0.00           H    
ATOM   2934  H22 MOL   186      16.365   2.992  10.961  1.00  0.00           H    
ATOM   2935  H22 MOL   186      16.303   1.750  12.192  1.00  0.00           H    
ATOM   2936  H22 MOL   186      17.368   1.127  10.019  1.00  0.00           H    
ATOM   2937  H22 MOL   186      18.549   0.981  11.245  1.00  0.00           H    
ATOM   2938 Cl22 MOL   187      10.561  12.380  15.006  1.00  0.00          Cl    
ATOM   2939  C22 MOL   187      11.677  13.192  16.220  1.00  0.00           C    
ATOM   2940  C22 MOL   187      13.025  13.456  15.548  1.00  0.00           C    
ATOM   2941  C22 MOL   187      13.950  14.483  16.189  1.00  0.00           C    
ATOM   2942  C22 MOL   187      15.312  14.563  15.457  1.00  0.00           C    
ATOM   2943  C22 MOL   187      16.207  15.670  16.056  1.00  0.00           C    
ATOM   2944 Cl22 MOL   187      15.432  17.357  16.105  1.00  0.00          Cl    
ATOM   2945  H22 MOL   187      11.777  12.623  17.183  1.00  0.00           H    
ATOM   2946  H22 MOL   187      11.226  14.233  16.402  1.00  0.00           H    
ATOM   2947  H22 MOL   187      12.869  13.865  14.539  1.00  0.00           H    
ATOM   2948  H22 MOL   187      13.602  12.529  15.413  1.00  0.00           H    
ATOM   2949  H22 MOL   187      14.201  14.179  17.239  1.00  0.00           H    
ATOM   2950  H22 MOL   187      13.423  15.427  16.167  1.00  0.00           H    
ATOM   2951  H22 MOL   187      15.061  14.792  14.434  1.00  0.00           H    
ATOM   2952  H22 MOL   187      15.800  13.616  15.459  1.00  0.00           H    
ATOM   2953  H22 MOL   187      17.064  15.910  15.471  1.00  0.00           H    
ATOM   2954  H22 MOL   187      16.597  15.494  17.083  1.00  0.00           H    
ATOM   2955 Cl22 MOL   188      26.098  23.843  21.745  1.00  0.00          Cl    
ATOM   2956  C22 MOL   188      27.800  23.607  21.176  1.00  0.00           C    
ATOM   2957  C22 MOL   188      27.886  22.668  19.913  1.00  0.00           C    
ATOM   2958  C22 MOL   188      27.149  21.347  19.975  1.00  0.00           C    
ATOM   2959  C22 MOL   188      28.031  20.243  20.404  1.00  0.00           C    
ATOM   2960  C22 MOL   188      27.195  18.990  20.560  1.00  0.00           C    
ATOM   2961 Cl22 MOL   188      26.170  18.825  21.983  1.00  0.00          Cl    
ATOM   2962  H22 MOL   188      28.353  23.113  22.004  1.00  0.00           H    
ATOM   2963  H22 MOL   188      28.155  24.575  20.910  1.00  0.00           H    
ATOM   2964  H22 MOL   188      28.916  22.554  19.632  1.00  0.00           H    
ATOM   2965  H22 MOL   188      27.490  23.210  19.059  1.00  0.00           H    
ATOM   2966  H22 MOL   188      26.772  21.034  18.973  1.00  0.00           H    
ATOM   2967  H22 MOL   188      26.323  21.323  20.726  1.00  0.00           H    
ATOM   2968  H22 MOL   188      28.680  20.518  21.264  1.00  0.00           H    
ATOM   2969  H22 MOL   188      28.673  20.137  19.589  1.00  0.00           H    
ATOM   2970  H22 MOL   188      27.836  18.078  20.628  1.00  0.00           H    
ATOM   2971  H22 MOL   188      26.463  18.755  19.726  1.00  0.00           H    
ATOM   2972 Cl25 MOL   189       6.693  10.772  13.716  1.00  0.00          Cl    
ATOM   2973  C25 MOL   189       6.694  10.261  15.424  1.00  0.00           C    
ATOM   2974  C25 MOL   189       6.991   8.798  15.604  1.00  0.00           C    
ATOM   2975  C25 MOL   189       7.264   8.394  17.051  1.00  0.00           C    
ATOM   2976  C25 MOL   189       6.166   8.771  18.042  1.00  0.00           C    
ATOM   2977  C25 MOL   189       4.759   8.207  17.810  1.00  0.00           C    
ATOM   2978 Cl25 MOL   189       3.703   8.953  18.966  1.00  0.00          Cl    
ATOM   2979  H25 MOL   189       5.663  10.484  15.814  1.00  0.00           H    
ATOM   2980  H25 MOL   189       7.413  10.915  15.866  1.00  0.00           H    
ATOM   2981  H25 MOL   189       7.902   8.606  15.003  1.00  0.00           H    
ATOM   2982  H25 MOL   189       6.215   8.132  15.222  1.00  0.00           H    
ATOM   2983  H25 MOL   189       8.191   8.759  17.443  1.00  0.00           H    
ATOM   2984  H25 MOL   189       7.324   7.278  17.071  1.00  0.00           H    
ATOM   2985  H25 MOL   189       6.105   9.842  18.110  1.00  0.00           H    
ATOM   2986  H25 MOL   189       6.392   8.309  19.018  1.00  0.00           H    
ATOM   2987  H25 MOL   189       4.732   7.086  17.850  1.00  0.00           H    
ATOM   2988  H25 MOL   189       4.274   8.463  16.812  1.00  0.00           H    
ATOM   2989 Cl26 MOL   190       9.524  14.114  10.068  1.00  0.00          Cl    
ATOM   2990  C26 MOL   190       8.814  14.314  11.643  1.00  0.00           C    
ATOM   2991  C26 MOL   190       9.852  14.678  12.778  1.00  0.00           C    
ATOM   2992  C26 MOL   190      10.545  16.009  12.444  1.00  0.00           C    
ATOM   2993  C26 MOL   190      11.176  16.551  13.642  1.00  0.00           C    
ATOM   2994  C26 MOL   190      12.231  17.550  13.349  1.00  0.00           C    
ATOM   2995 Cl26 MOL   190      13.788  16.833  12.716  1.00  0.00          Cl    
ATOM   2996  H26 MOL   190       8.208  13.434  11.889  1.00  0.00           H    
ATOM   2997  H26 MOL   190       8.047  15.175  11.565  1.00  0.00           H    
ATOM   2998  H26 MOL   190      10.585  13.845  12.795  1.00  0.00           H    
ATOM   2999  H26 MOL   190       9.395  14.701  13.783  1.00  0.00           H    
ATOM   3000  H26 MOL   190       9.779  16.680  12.025  1.00  0.00           H    
ATOM   3001  H26 MOL   190      11.251  15.863  11.648  1.00  0.00           H    
ATOM   3002  H26 MOL   190      11.639  15.681  14.169  1.00  0.00           H    
ATOM   3003  H26 MOL   190      10.461  17.029  14.305  1.00  0.00           H    
ATOM   3004  H26 MOL   190      12.479  18.162  14.262  1.00  0.00           H    
ATOM   3005  H26 MOL   190      11.788  18.323  12.678  1.00  0.00           H    
ATOM   3006 Cl27 MOL   191      23.863   8.785  19.728  1.00  0.00          Cl    
ATOM   3007  C27 MOL   191      22.996   7.584  20.652  1.00  0.00           C    
ATOM   3008  C27 MOL   191      23.801   7.022  21.810  1.00  0.00           C    
ATOM   3009  C27 MOL   191      24.347   8.110  22.698  1.00  0.00           C    
ATOM   3010  C27 MOL   191      25.139   7.724  23.911  1.00  0.00           C    
ATOM   3011  C27 MOL   191      26.329   6.865  23.544  1.00  0.00           C    
ATOM   3012 Cl27 MOL   191      27.375   6.128  24.910  1.00  0.00          Cl    
ATOM   3013  H27 MOL   191      22.728   6.739  20.011  1.00  0.00           H    
ATOM   3014  H27 MOL   191      22.071   8.088  20.883  1.00  0.00           H    
ATOM   3015  H27 MOL   191      24.594   6.458  21.301  1.00  0.00           H    
ATOM   3016  H27 MOL   191      23.193   6.242  22.359  1.00  0.00           H    
ATOM   3017  H27 MOL   191      23.530   8.683  23.156  1.00  0.00           H    
ATOM   3018  H27 MOL   191      24.893   8.922  22.188  1.00  0.00           H    
ATOM   3019  H27 MOL   191      24.491   7.245  24.649  1.00  0.00           H    
ATOM   3020  H27 MOL   191      25.536   8.639  24.407  1.00  0.00           H    
ATOM   3021  H27 MOL   191      27.111   7.330  22.882  1.00  0.00           H    
ATOM   3022  H27 MOL   191      25.930   6.071  22.942  1.00  0.00           H    
ATOM   3023 Cl27 MOL   192      18.838   8.692  13.428  1.00  0.00          Cl    
ATOM   3024  C27 MOL   192      18.303  10.199  12.405  1.00  0.00           C    
ATOM   3025  C27 MOL   192      16.976   9.928  11.618  1.00  0.00           C    
ATOM   3026  C27 MOL   192      17.156   8.838  10.511  1.00  0.00           C    
ATOM   3027  C27 MOL   192      15.961   8.285   9.769  1.00  0.00           C    
ATOM   3028  C27 MOL   192      16.219   7.098   8.833  1.00  0.00           C    
ATOM   3029 Cl27 MOL   192      16.941   5.722   9.673  1.00  0.00          Cl    
ATOM   3030  H27 MOL   192      19.175  10.519  11.729  1.00  0.00           H    
ATOM   3031  H27 MOL   192      18.172  11.027  13.156  1.00  0.00           H    
ATOM   3032  H27 MOL   192      16.592  10.839  11.240  1.00  0.00           H    
ATOM   3033  H27 MOL   192      16.224   9.540  12.367  1.00  0.00           H    
ATOM   3034  H27 MOL   192      17.493   8.010  11.203  1.00  0.00           H    
ATOM   3035  H27 MOL   192      17.915   9.014   9.806  1.00  0.00           H    
ATOM   3036  H27 MOL   192      15.462   9.007   9.132  1.00  0.00           H    
ATOM   3037  H27 MOL   192      15.254   7.919  10.495  1.00  0.00           H    
ATOM   3038  H27 MOL   192      16.881   7.385   8.011  1.00  0.00           H    
ATOM   3039  H27 MOL   192      15.218   6.833   8.446  1.00  0.00           H    
ATOM   3040 Cl28 MOL   193      16.577   4.428  23.103  1.00  0.00          Cl    
ATOM   3041  C28 MOL   193      17.451   6.088  23.249  1.00  0.00           C    
ATOM   3042  C28 MOL   193      16.415   7.182  23.583  1.00  0.00           C    
ATOM   3043  C28 MOL   193      17.127   8.594  23.592  1.00  0.00           C    
ATOM   3044  C28 MOL   193      16.040   9.693  23.752  1.00  0.00           C    
ATOM   3045  C28 MOL   193      16.695  11.173  23.825  1.00  0.00           C    
ATOM   3046 Cl28 MOL   193      16.863  11.836  22.161  1.00  0.00          Cl    
ATOM   3047  H28 MOL   193      17.907   6.250  22.329  1.00  0.00           H    
ATOM   3048  H28 MOL   193      18.194   5.938  24.060  1.00  0.00           H    
ATOM   3049  H28 MOL   193      15.924   6.893  24.532  1.00  0.00           H    
ATOM   3050  H28 MOL   193      15.588   7.199  22.807  1.00  0.00           H    
ATOM   3051  H28 MOL   193      17.663   8.778  22.636  1.00  0.00           H    
ATOM   3052  H28 MOL   193      17.895   8.674  24.410  1.00  0.00           H    
ATOM   3053  H28 MOL   193      15.487   9.574  24.692  1.00  0.00           H    
ATOM   3054  H28 MOL   193      15.292   9.638  22.911  1.00  0.00           H    
ATOM   3055  H28 MOL   193      17.591  11.194  24.464  1.00  0.00           H    
ATOM   3056  H28 MOL   193      16.014  11.809  24.377  1.00  0.00           H    
ATOM   3057 Cl29 MOL   194      12.314  24.918  18.873  1.00  0.00          Cl    
ATOM   3058  C29 MOL   194      13.310  23.544  18.543  1.00  0.00           C    
ATOM   3059  C29 MOL   194      14.580  24.024  17.808  1.00  0.00           C    
ATOM   3060  C29 MOL   194      15.476  22.780  17.579  1.00  0.00           C    
ATOM   3061  C29 MOL   194      16.940  22.968  17.228  1.00  0.00           C    
ATOM   3062  C29 MOL   194      17.671  21.651  16.938  1.00  0.00           C    
ATOM   3063 Cl29 MOL   194      19.376  22.028  17.032  1.00  0.00          Cl    
ATOM   3064  H29 MOL   194      12.818  22.800  17.911  1.00  0.00           H    
ATOM   3065  H29 MOL   194      13.609  23.041  19.436  1.00  0.00           H    
ATOM   3066  H29 MOL   194      15.045  24.819  18.388  1.00  0.00           H    
ATOM   3067  H29 MOL   194      14.422  24.393  16.814  1.00  0.00           H    
ATOM   3068  H29 MOL   194      15.033  22.011  16.859  1.00  0.00           H    
ATOM   3069  H29 MOL   194      15.539  22.191  18.436  1.00  0.00           H    
ATOM   3070  H29 MOL   194      17.390  23.501  18.041  1.00  0.00           H    
ATOM   3071  H29 MOL   194      17.058  23.613  16.358  1.00  0.00           H    
ATOM   3072  H29 MOL   194      17.299  21.304  15.975  1.00  0.00           H    
ATOM   3073  H29 MOL   194      17.564  20.777  17.682  1.00  0.00           H    
ATOM   3074 Cl30 MOL   195       5.018  16.910  11.833  1.00  0.00          Cl    
ATOM   3075  C30 MOL   195       5.181  16.929  13.567  1.00  0.00           C    
ATOM   3076  C30 MOL   195       5.381  15.513  14.088  1.00  0.00           C    
ATOM   3077  C30 MOL   195       5.816  15.541  15.473  1.00  0.00           C    
ATOM   3078  C30 MOL   195       5.905  14.093  16.018  1.00  0.00           C    
ATOM   3079  C30 MOL   195       6.492  14.092  17.393  1.00  0.00           C    
ATOM   3080 Cl30 MOL   195       6.428  12.403  18.022  1.00  0.00          Cl    
ATOM   3081  H30 MOL   195       4.217  17.367  13.982  1.00  0.00           H    
ATOM   3082  H30 MOL   195       6.032  17.566  13.847  1.00  0.00           H    
ATOM   3083  H30 MOL   195       6.209  15.076  13.482  1.00  0.00           H    
ATOM   3084  H30 MOL   195       4.424  14.983  13.964  1.00  0.00           H    
ATOM   3085  H30 MOL   195       5.048  16.058  16.025  1.00  0.00           H    
ATOM   3086  H30 MOL   195       6.741  16.138  15.623  1.00  0.00           H    
ATOM   3087  H30 MOL   195       6.459  13.372  15.391  1.00  0.00           H    
ATOM   3088  H30 MOL   195       4.933  13.645  16.030  1.00  0.00           H    
ATOM   3089  H30 MOL   195       6.019  14.713  18.144  1.00  0.00           H    
ATOM   3090  H30 MOL   195       7.549  14.330  17.328  1.00  0.00           H    
ATOM   3091 Li5  MOL   196       1.089   4.929   2.502  1.00  0.00          Li1+  
ATOM   3092 Li4  MOL   197      11.844   4.895   0.726  1.00  0.00          Li1+  
ATOM   3093 Li14 MOL   198      22.264  15.978   5.072  1.00  0.00          Li1+  
ATOM   3094 Li29 MOL   199      17.560  17.041   1.050  1.00  0.00          Li1+  
ATOM   3095  F18 MOL   200      16.821  21.017   0.995  1.00  0.00           F    
ATOM   3096  S18 MOL   200      16.474  19.811   0.020  1.00  0.00           S    
ATOM   3097  N18 MOL   200      15.126  19.374   0.707  1.00  0.00           N1-  
ATOM   3098  S18 MOL   200      15.187  18.994   2.300  1.00  0.00           S    
ATOM   3099  F18 MOL   200      15.301  20.464   2.842  1.00  0.00           F    
ATOM   3100  O19 MOL   200      16.154  20.295  -1.342  1.00  0.00           O    
ATOM   3101  O19 MOL   200      17.448  18.782   0.296  1.00  0.00           O    
ATOM   3102  O19 MOL   200      13.862  18.555   2.766  1.00  0.00           O    
ATOM   3103  O19 MOL   200      16.352  18.091   2.448  1.00  0.00           O    
ATOM   3104  P16 MOL   201       2.834   2.509   1.301  1.00  0.00           P    
ATOM   3105  O16 MOL   201       2.106   1.162   1.773  1.00  0.00           O    
ATOM   3106  C16 MOL   201       0.739   1.020   1.347  1.00  0.00           C    
ATOM   3107  C16 MOL   201       0.153  -0.074   2.099  1.00  0.00           C    
ATOM   3108  O16 MOL   201       2.109   3.661   1.811  1.00  0.00           O    
ATOM   3109  O16 MOL   201       2.728   2.455  -0.298  1.00  0.00           O    
ATOM   3110  C16 MOL   201       3.697   1.849  -1.161  1.00  0.00           C    
ATOM   3111  C16 MOL   201       3.465   0.392  -1.219  1.00  0.00           C    
ATOM   3112  O16 MOL   201       4.331   2.392   1.805  1.00  0.00           O    
ATOM   3113  C16 MOL   201       4.642   1.656   2.977  1.00  0.00           C    
ATOM   3114  C16 MOL   201       6.078   1.818   3.222  1.00  0.00           C    
ATOM   3115  H16 MOL   201       0.714   0.789   0.282  1.00  0.00           H    
ATOM   3116  H16 MOL   201       0.249   1.956   1.448  1.00  0.00           H    
ATOM   3117  H16 MOL   201      -0.882  -0.254   1.937  1.00  0.00           H    
ATOM   3118  H16 MOL   201       0.224   0.067   3.197  1.00  0.00           H    
ATOM   3119  H16 MOL   201       0.732  -0.934   1.892  1.00  0.00           H    
ATOM   3120  H16 MOL   201       4.651   2.089  -0.826  1.00  0.00           H    
ATOM   3121  H16 MOL   201       3.562   2.325  -2.143  1.00  0.00           H    
ATOM   3122  H16 MOL   201       3.965  -0.101  -2.069  1.00  0.00           H    
ATOM   3123  H16 MOL   201       2.329   0.357  -1.397  1.00  0.00           H    
ATOM   3124  H16 MOL   201       3.773  -0.068  -0.288  1.00  0.00           H    
ATOM   3125  H16 MOL   201       4.391   0.582   2.925  1.00  0.00           H    
ATOM   3126  H16 MOL   201       4.028   2.081   3.823  1.00  0.00           H    
ATOM   3127  H16 MOL   201       6.332   1.636   4.280  1.00  0.00           H    
ATOM   3128  H16 MOL   201       6.348   2.930   2.967  1.00  0.00           H    
ATOM   3129  H16 MOL   201       6.666   1.013   2.687  1.00  0.00           H    
ATOM   3130 Li39 MOL   202      26.197  12.464   6.259  1.00  0.00          Li1+  
ATOM   3131 Cl27 MOL   203       2.532   4.457  29.502  1.00  0.00          Cl    
ATOM   3132  C27 MOL   203       3.908   5.353  28.773  1.00  0.00           C    
ATOM   3133  C27 MOL   203       4.658   4.379  27.924  1.00  0.00           C    
ATOM   3134  C27 MOL   203       5.776   4.958  27.156  1.00  0.00           C    
ATOM   3135  C27 MOL   203       6.409   3.932  26.263  1.00  0.00           C    
ATOM   3136  C27 MOL   203       7.784   4.455  25.692  1.00  0.00           C    
ATOM   3137 Cl27 MOL   203       9.100   4.483  26.984  1.00  0.00          Cl    
ATOM   3138  H27 MOL   203       4.488   5.757  29.627  1.00  0.00           H    
ATOM   3139  H27 MOL   203       3.378   6.270  28.393  1.00  0.00           H    
ATOM   3140  H27 MOL   203       3.930   4.013  27.241  1.00  0.00           H    
ATOM   3141  H27 MOL   203       4.947   3.545  28.696  1.00  0.00           H    
ATOM   3142  H27 MOL   203       6.628   5.233  27.741  1.00  0.00           H    
ATOM   3143  H27 MOL   203       5.464   5.844  26.556  1.00  0.00           H    
ATOM   3144  H27 MOL   203       5.557   3.752  25.559  1.00  0.00           H    
ATOM   3145  H27 MOL   203       6.585   2.915  26.731  1.00  0.00           H    
ATOM   3146  H27 MOL   203       7.701   5.506  25.314  1.00  0.00           H    
ATOM   3147  H27 MOL   203       8.080   3.798  24.854  1.00  0.00           H    
ATOM   3148 Li13 MOL   204       9.968   3.690  29.226  1.00  0.00          Li1+  
ATOM   3149 Li31 MOL   205      26.733   1.242  17.470  1.00  0.00          Li1+  
ATOM   3150 Li35 MOL   206      23.475   3.425  16.948  1.00  0.00          Li1+  
ATOM   3151  F68 MOL   207      21.277   2.434  13.404  1.00  0.00           F    
ATOM   3152  S69 MOL   207      21.041   3.076  14.851  1.00  0.00           S    
ATOM   3153  N70 MOL   207      20.614   4.565  14.285  1.00  0.00           N1-  
ATOM   3154  S71 MOL   207      21.452   5.235  13.112  1.00  0.00           S    
ATOM   3155  F72 MOL   207      22.851   4.735  13.536  1.00  0.00           F    
ATOM   3156  O73 MOL   207      19.831   2.504  15.422  1.00  0.00           O    
ATOM   3157  O74 MOL   207      22.349   3.258  15.518  1.00  0.00           O    
ATOM   3158  O75 MOL   207      20.981   4.675  11.840  1.00  0.00           O    
ATOM   3159  O76 MOL   207      21.519   6.665  13.301  1.00  0.00           O    
ATOM   3160  P17 MOL   208       8.253   0.858  29.317  1.00  0.00           P    
ATOM   3161  O17 MOL   208       8.665  -0.604  28.753  1.00  0.00           O    
ATOM   3162  C17 MOL   208       7.634  -1.523  28.485  1.00  0.00           C    
ATOM   3163  C17 MOL   208       8.299  -2.809  28.409  1.00  0.00           C    
ATOM   3164  O17 MOL   208       9.118   2.001  29.026  1.00  0.00           O    
ATOM   3165  O17 MOL   208       8.036   0.595  30.966  1.00  0.00           O    
ATOM   3166  C17 MOL   208       8.193   1.555  32.041  1.00  0.00           C    
ATOM   3167  C17 MOL   208       8.023   0.882  33.307  1.00  0.00           C    
ATOM   3168  O17 MOL   208       6.872   1.102  28.665  1.00  0.00           O    
ATOM   3169  C17 MOL   208       5.558   0.828  29.216  1.00  0.00           C    
ATOM   3170  C17 MOL   208       4.543   0.844  28.151  1.00  0.00           C    
ATOM   3171  H17 MOL   208       7.149  -1.391  27.504  1.00  0.00           H    
ATOM   3172  H17 MOL   208       6.857  -1.622  29.250  1.00  0.00           H    
ATOM   3173  H17 MOL   208       7.561  -3.565  28.052  1.00  0.00           H    
ATOM   3174  H17 MOL   208       8.633  -3.074  29.421  1.00  0.00           H    
ATOM   3175  H17 MOL   208       9.020  -2.744  27.624  1.00  0.00           H    
ATOM   3176  H17 MOL   208       7.457   2.324  31.850  1.00  0.00           H    
ATOM   3177  H17 MOL   208       9.170   2.059  31.844  1.00  0.00           H    
ATOM   3178  H17 MOL   208       8.977   0.418  33.429  1.00  0.00           H    
ATOM   3179  H17 MOL   208       7.219   0.120  33.224  1.00  0.00           H    
ATOM   3180  H17 MOL   208       7.705   1.555  34.203  1.00  0.00           H    
ATOM   3181  H17 MOL   208       5.329   1.454  30.057  1.00  0.00           H    
ATOM   3182  H17 MOL   208       5.483  -0.146  29.608  1.00  0.00           H    
ATOM   3183  H17 MOL   208       4.732   1.600  27.391  1.00  0.00           H    
ATOM   3184  H17 MOL   208       3.509   0.918  28.516  1.00  0.00           H    
ATOM   3185  H17 MOL   208       4.595  -0.084  27.631  1.00  0.00           H    
ATOM   3186 Cl27 MOL   209      23.227   4.258  19.125  1.00  0.00          Cl    
ATOM   3187  C27 MOL   209      21.875   3.443  20.009  1.00  0.00           C    
ATOM   3188  C27 MOL   209      20.585   3.540  19.237  1.00  0.00           C    
ATOM   3189  C27 MOL   209      19.427   3.078  20.078  1.00  0.00           C    
ATOM   3190  C27 MOL   209      17.957   3.358  19.574  1.00  0.00           C    
ATOM   3191  C27 MOL   209      17.840   2.592  18.274  1.00  0.00           C    
ATOM   3192 Cl28 MOL   209      16.249   2.859  17.494  1.00  0.00          Cl    
ATOM   3193  H28 MOL   209      21.814   3.762  21.142  1.00  0.00           H    
ATOM   3194  H28 MOL   209      22.086   2.333  20.110  1.00  0.00           H    
ATOM   3195  H28 MOL   209      20.618   3.025  18.256  1.00  0.00           H    
ATOM   3196  H28 MOL   209      20.505   4.648  19.050  1.00  0.00           H    
ATOM   3197  H28 MOL   209      19.547   3.534  21.086  1.00  0.00           H    
ATOM   3198  H28 MOL   209      19.443   2.007  20.335  1.00  0.00           H    
ATOM   3199  H28 MOL   209      17.689   4.465  19.550  1.00  0.00           H    
ATOM   3200  H28 MOL   209      17.165   3.071  20.303  1.00  0.00           H    
ATOM   3201  H28 MOL   209      17.898   1.555  18.514  1.00  0.00           H    
ATOM   3202  H28 MOL   209      18.618   2.867  17.548  1.00  0.00           H    
ATOM   3203 Li7  MOL   210      31.103   2.325  21.179  1.00  0.00          Li1+  
ATOM   3204 Li3  MOL   211       4.237  11.369  19.196  1.00  0.00          Li1+  
ATOM   3205  F77 MOL   212       2.501   8.009   4.650  1.00  0.00           F    
ATOM   3206  S78 MOL   212       1.068   7.466   4.273  1.00  0.00           S    
ATOM   3207  N79 MOL   212       1.001   6.449   5.482  1.00  0.00           N1-  
ATOM   3208  S80 MOL   212       1.906   5.134   5.431  1.00  0.00           S    
ATOM   3209  F81 MOL   212       3.329   5.813   5.083  1.00  0.00           F    
ATOM   3210  O82 MOL   212       0.050   8.464   4.487  1.00  0.00           O    
ATOM   3211  O83 MOL   212       1.113   6.732   3.034  1.00  0.00           O    
ATOM   3212  O84 MOL   212       1.984   4.648   6.791  1.00  0.00           O    
ATOM   3213  O85 MOL   212       1.404   4.302   4.354  1.00  0.00           O    
ATOM   3214 Li26 MOL   213      32.220  13.001   8.215  1.00  0.00          Li1+  
ATOM   3215 Li38 MOL   214      31.025  25.983   5.808  1.00  0.00          Li1+  
ATOM   3216  P40 MOL   215      28.041   2.897  14.870  1.00  0.00           P    
ATOM   3217  O40 MOL   215      27.127   3.104  13.619  1.00  0.00           O    
ATOM   3218  C40 MOL   215      25.905   2.425  13.315  1.00  0.00           C    
ATOM   3219  C40 MOL   215      25.130   2.870  12.157  1.00  0.00           C    
ATOM   3220  O40 MOL   215      27.325   2.102  15.894  1.00  0.00           O    
ATOM   3221  O40 MOL   215      28.526   4.364  15.279  1.00  0.00           O    
ATOM   3222  C40 MOL   215      29.501   5.108  14.575  1.00  0.00           C    
ATOM   3223  C40 MOL   215      29.641   6.428  15.145  1.00  0.00           C    
ATOM   3224  O40 MOL   215      29.203   1.995  14.320  1.00  0.00           O    
ATOM   3225  C41 MOL   215      28.993   0.768  13.559  1.00  0.00           C    
ATOM   3226  C41 MOL   215      29.803  -0.248  14.173  1.00  0.00           C    
ATOM   3227 2H41 MOL   215      25.287   2.500  14.224  1.00  0.00           H    
ATOM   3228 3H41 MOL   215      26.118   1.351  13.122  1.00  0.00           H    
ATOM   3229 4H41 MOL   215      25.572   2.763  11.186  1.00  0.00           H    
ATOM   3230 5H41 MOL   215      24.887   3.942  12.377  1.00  0.00           H    
ATOM   3231 6H41 MOL   215      24.150   2.299  12.015  1.00  0.00           H    
ATOM   3232 7H41 MOL   215      29.166   5.188  13.517  1.00  0.00           H    
ATOM   3233 8H41 MOL   215      30.382   4.480  14.559  1.00  0.00           H    
ATOM   3234 9H41 MOL   215      28.845   7.064  14.805  1.00  0.00           H    
ATOM   3235 0H42 MOL   215      30.605   6.849  14.810  1.00  0.00           H    
ATOM   3236 1H42 MOL   215      29.706   6.454  16.299  1.00  0.00           H    
ATOM   3237 2H42 MOL   215      29.163   0.881  12.460  1.00  0.00           H    
ATOM   3238 3H42 MOL   215      27.963   0.479  13.689  1.00  0.00           H    
ATOM   3239 4H42 MOL   215      30.827   0.171  14.375  1.00  0.00           H    
ATOM   3240 5H42 MOL   215      29.846  -1.186  13.632  1.00  0.00           H    
ATOM   3241 6H42 MOL   215      29.371  -0.434  15.175  1.00  0.00           H    
ATOM   3242  P76 MOL   216      30.839  13.795  23.666  1.00  0.00           P    
ATOM   3243  O76 MOL   216      31.051  12.284  24.231  1.00  0.00           O    
ATOM   3244  C76 MOL   216      30.034  11.280  24.207  1.00  0.00           C    
ATOM   3245  C76 MOL   216      28.708  11.385  24.877  1.00  0.00           C    
ATOM   3246  O76 MOL   216      30.157  13.699  22.388  1.00  0.00           O    
ATOM   3247  O77 MOL   216      32.297  14.509  23.515  1.00  0.00           O    
ATOM   3248  C77 MOL   216      33.398  13.992  24.220  1.00  0.00           C    
ATOM   3249  C77 MOL   216      34.625  14.819  23.991  1.00  0.00           C    
ATOM   3250  O77 MOL   216      29.886  14.478  24.737  1.00  0.00           O    
ATOM   3251  C77 MOL   216      28.985  15.526  24.487  1.00  0.00           C    
ATOM   3252  C77 MOL   216      29.495  16.614  23.656  1.00  0.00           C    
ATOM   3253 6H77 MOL   216      30.572  10.350  24.496  1.00  0.00           H    
ATOM   3254 7H77 MOL   216      29.820  11.329  23.134  1.00  0.00           H    
ATOM   3255 8H77 MOL   216      27.996  10.623  24.459  1.00  0.00           H    
ATOM   3256 9H77 MOL   216      28.292  12.391  24.817  1.00  0.00           H    
ATOM   3257 0H78 MOL   216      28.843  11.062  25.939  1.00  0.00           H    
ATOM   3258 1H78 MOL   216      33.568  12.984  23.895  1.00  0.00           H    
ATOM   3259 2H78 MOL   216      33.197  13.924  25.283  1.00  0.00           H    
ATOM   3260 3H78 MOL   216      35.360  14.351  23.344  1.00  0.00           H    
ATOM   3261 4H78 MOL   216      35.186  14.946  25.014  1.00  0.00           H    
ATOM   3262 5H78 MOL   216      34.235  15.710  23.554  1.00  0.00           H    
ATOM   3263 6H78 MOL   216      28.661  15.907  25.485  1.00  0.00           H    
ATOM   3264 7H78 MOL   216      28.053  15.186  24.009  1.00  0.00           H    
ATOM   3265 8H78 MOL   216      28.672  17.453  23.715  1.00  0.00           H    
ATOM   3266 9H78 MOL   216      29.742  16.406  22.613  1.00  0.00           H    
ATOM   3267 0H79 MOL   216      30.449  16.884  24.177  1.00  0.00           H    
ATOM   3268 Li15 MOL   217      15.622  31.529   7.050  1.00  0.00          Li1+  
ATOM   3269  P79 MOL   218      19.022  30.976   6.774  1.00  0.00           P    
ATOM   3270  O79 MOL   218      19.095  29.593   7.651  1.00  0.00           O    
ATOM   3271  C79 MOL   218      18.630  28.369   7.154  1.00  0.00           C    
ATOM   3272  C79 MOL   218      18.938  27.289   8.054  1.00  0.00           C    
ATOM   3273  O79 MOL   218      17.735  31.593   7.012  1.00  0.00           O    
ATOM   3274  O79 MOL   218      18.710  30.636   5.232  1.00  0.00           O    
ATOM   3275  C79 MOL   218      19.301  31.383   4.151  1.00  0.00           C    
ATOM   3276  C79 MOL   218      18.415  32.398   3.520  1.00  0.00           C    
ATOM   3277  O79 MOL   218      20.225  32.048   7.028  1.00  0.00           O    
ATOM   3278  C80 MOL   218      19.860  33.486   7.091  1.00  0.00           C    
ATOM   3279  C80 MOL   218      20.970  34.469   7.113  1.00  0.00           C    
ATOM   3280 2H80 MOL   218      19.228  28.212   6.214  1.00  0.00           H    
ATOM   3281 3H80 MOL   218      17.477  28.485   6.963  1.00  0.00           H    
ATOM   3282 4H80 MOL   218      18.737  26.283   7.765  1.00  0.00           H    
ATOM   3283 5H80 MOL   218      18.356  27.381   8.946  1.00  0.00           H    
ATOM   3284 6H80 MOL   218      20.060  27.367   8.273  1.00  0.00           H    
ATOM   3285 7H80 MOL   218      19.408  30.671   3.285  1.00  0.00           H    
ATOM   3286 8H80 MOL   218      20.360  31.649   4.291  1.00  0.00           H    
ATOM   3287 9H80 MOL   218      18.051  33.136   4.231  1.00  0.00           H    
ATOM   3288 0H81 MOL   218      17.519  31.786   3.236  1.00  0.00           H    
ATOM   3289 1H81 MOL   218      18.848  32.829   2.608  1.00  0.00           H    
ATOM   3290 2H81 MOL   218      19.342  33.532   8.018  1.00  0.00           H    
ATOM   3291 3H81 MOL   218      19.253  33.834   6.242  1.00  0.00           H    
ATOM   3292 4H81 MOL   218      20.614  35.559   7.100  1.00  0.00           H    
ATOM   3293 5H81 MOL   218      21.788  34.311   6.390  1.00  0.00           H    
ATOM   3294 6H81 MOL   218      21.509  34.411   8.162  1.00  0.00           H    
ATOM   3295  F95 MOL   219      12.530   6.566  29.599  1.00  0.00           F    
ATOM   3296  S96 MOL   219      11.085   6.452  30.151  1.00  0.00           S    
ATOM   3297  N97 MOL   219      11.494   5.783  31.571  1.00  0.00           N1-  
ATOM   3298  S98 MOL   219      11.838   4.255  31.582  1.00  0.00           S    
ATOM   3299  F99 MOL   219      13.114   4.352  30.632  1.00  0.00           F    
ATOM   3300  O10 MOL   219      10.571   7.770  30.431  1.00  0.00           O    
ATOM   3301  O10 MOL   219      10.488   5.467  29.274  1.00  0.00           O    
ATOM   3302  O10 MOL   219      12.282   3.979  32.921  1.00  0.00           O    
ATOM   3303  O10 MOL   219      10.788   3.474  30.993  1.00  0.00           O    
ATOM   3304 Cl21 MOL   220       7.737   4.886  30.556  1.00  0.00          Cl    
ATOM   3305  C21 MOL   220       8.040   5.661  32.168  1.00  0.00           C    
ATOM   3306  C21 MOL   220       6.771   6.259  32.917  1.00  0.00           C    
ATOM   3307  C21 MOL   220       5.658   5.238  33.181  1.00  0.00           C    
ATOM   3308  C21 MOL   220       4.371   5.960  33.584  1.00  0.00           C    
ATOM   3309  C21 MOL   220       4.327   6.763  34.882  1.00  0.00           C    
ATOM   3310 Cl21 MOL   220       4.274   5.604  36.282  1.00  0.00          Cl    
ATOM   3311  H21 MOL   220       8.790   6.400  31.888  1.00  0.00           H    
ATOM   3312  H21 MOL   220       8.434   4.929  32.847  1.00  0.00           H    
ATOM   3313  H21 MOL   220       6.465   7.060  32.285  1.00  0.00           H    
ATOM   3314  H21 MOL   220       7.207   6.774  33.903  1.00  0.00           H    
ATOM   3315  H21 MOL   220       5.894   4.555  34.063  1.00  0.00           H    
ATOM   3316  H21 MOL   220       5.442   4.596  32.365  1.00  0.00           H    
ATOM   3317  H21 MOL   220       3.569   5.166  33.756  1.00  0.00           H    
ATOM   3318  H21 MOL   220       4.074   6.579  32.706  1.00  0.00           H    
ATOM   3319  H21 MOL   220       3.455   7.407  35.205  1.00  0.00           H    
ATOM   3320  H21 MOL   220       5.167   7.460  34.972  1.00  0.00           H    
TER    3321 
CONECT    1    2    5    6    9
CONECT    2    1    3
CONECT    3    2    4   12   13
CONECT    4    3   14   15   16
CONECT    5    1
CONECT    6    1    7
CONECT    7    6    8   17   18
CONECT    8    7   19   20   21
CONECT    9    1   10
CONECT   10    9   11   22   23
CONECT   11   10   24   25   26
CONECT   12    3
CONECT   13    3
CONECT   14    4
CONECT   15    4
CONECT   16    4
CONECT   17    7
CONECT   18    7
CONECT   19    8
CONECT   20    8
CONECT   21    8
CONECT   22   10
CONECT   23   10
CONECT   24   11
CONECT   25   11
CONECT   26   11
CONECT   27   28   31   32   35
CONECT   28   27   29
CONECT   29   28   30   38   39
CONECT   30   29   40   41   42
CONECT   31   27
CONECT   32   27   33
CONECT   33   32   34   43   44
CONECT   34   33   45   46   47
CONECT   35   27   36
CONECT   36   35   37   48   49
CONECT   37   36   50   51   52
CONECT   38   29
CONECT   39   29
CONECT   40   30
CONECT   41   30
CONECT   42   30
CONECT   43   33
CONECT   44   33
CONECT   45   34
CONECT   46   34
CONECT   47   34
CONECT   48   36
CONECT   49   36
CONECT   50   37
CONECT   51   37
CONECT   52   37
CONECT   53   54   57   58   61
CONECT   54   53   55
CONECT   55   54   56   64   65
CONECT   56   55   66   67   68
CONECT   57   53
CONECT   58   53   59
CONECT   59   58   60   69   70
CONECT   60   59   71   72   73
CONECT   61   53   62
CONECT   62   61   63   74   75
CONECT   63   62   76   77   78
CONECT   64   55
CONECT   65   55
CONECT   66   56
CONECT   67   56
CONECT   68   56
CONECT   69   59
CONECT   70   59
CONECT   71   60
CONECT   72   60
CONECT   73   60
CONECT   74   62
CONECT   75   62
CONECT   76   63
CONECT   77   63
CONECT   78   63
CONECT   79   80   83   84   87
CONECT   80   79   81
CONECT   81   80   82   90   91
CONECT   82   81   92   93   94
CONECT   83   79
CONECT   84   79   85
CONECT   85   84   86   95   96
CONECT   86   85   97   98   99
CONECT   87   79   88
CONECT   88   87   89  100  101
CONECT   89   88  102  103  104
CONECT   90   81
CONECT   91   81
CONECT   92   82
CONECT   93   82
CONECT   94   82
CONECT   95   85
CONECT   96   85
CONECT   97   86
CONECT   98   86
CONECT   99   86
CONECT  100   88
CONECT  101   88
CONECT  102   89
CONECT  103   89
CONECT  104   89
CONECT  105  106  109  110  113
CONECT  106  105  107
CONECT  107  106  108  116  117
CONECT  108  107  118  119  120
CONECT  109  105
CONECT  110  105  111
CONECT  111  110  112  121  122
CONECT  112  111  123  124  125
CONECT  113  105  114
CONECT  114  113  115  126  127
CONECT  115  114  128  129  130
CONECT  116  107
CONECT  117  107
CONECT  118  108
CONECT  119  108
CONECT  120  108
CONECT  121  111
CONECT  122  111
CONECT  123  112
CONECT  124  112
CONECT  125  112
CONECT  126  114
CONECT  127  114
CONECT  128  115
CONECT  129  115
CONECT  130  115
CONECT  131  132  135  136  139
CONECT  132  131  133
CONECT  133  132  134  142  143
CONECT  134  133  144  145  146
CONECT  135  131
CONECT  136  131  137
CONECT  137  136  138  147  148
CONECT  138  137  149  150  151
CONECT  139  131  140
CONECT  140  139  141  152  153
CONECT  141  140  154  155  156
CONECT  142  133
CONECT  143  133
CONECT  144  134
CONECT  145  134
CONECT  146  134
CONECT  147  137
CONECT  148  137
CONECT  149  138
CONECT  150  138
CONECT  151  138
CONECT  152  140
CONECT  153  140
CONECT  154  141
CONECT  155  141
CONECT  156  141
CONECT  157  158  161  162  165
CONECT  158  157  159
CONECT  159  158  160  168  169
CONECT  160  159  170  171  172
CONECT  161  157
CONECT  162  157  163
CONECT  163  162  164  173  174
CONECT  164  163  175  176  177
CONECT  165  157  166
CONECT  166  165  167  178  179
CONECT  167  166  180  181  182
CONECT  168  159
CONECT  169  159
CONECT  170  160
CONECT  171  160
CONECT  172  160
CONECT  173  163
CONECT  174  163
CONECT  175  164
CONECT  176  164
CONECT  177  164
CONECT  178  166
CONECT  179  166
CONECT  180  167
CONECT  181  167
CONECT  182  167
CONECT  183  184  187  188  191
CONECT  184  183  185
CONECT  185  184  186  194  195
CONECT  186  185  196  197  198
CONECT  187  183
CONECT  188  183  189
CONECT  189  188  190  199  200
CONECT  190  189  201  202  203
CONECT  191  183  192
CONECT  192  191  193  204  205
CONECT  193  192  206  207  208
CONECT  194  185
CONECT  195  185
CONECT  196  186
CONECT  197  186
CONECT  198  186
CONECT  199  189
CONECT  200  189
CONECT  201  190
CONECT  202  190
CONECT  203  190
CONECT  204  192
CONECT  205  192
CONECT  206  193
CONECT  207  193
CONECT  208  193
CONECT  209  210  213  214  217
CONECT  210  209  211
CONECT  211  210  212  220  221
CONECT  212  211  222  223  224
CONECT  213  209
CONECT  214  209  215
CONECT  215  214  216  225  226
CONECT  216  215  227  228  229
CONECT  217  209  218
CONECT  218  217  219  230  231
CONECT  219  218  232  233  234
CONECT  220  211
CONECT  221  211
CONECT  222  212
CONECT  223  212
CONECT  224  212
CONECT  225  215
CONECT  226  215
CONECT  227  216
CONECT  228  216
CONECT  229  216
CONECT  230  218
CONECT  231  218
CONECT  232  219
CONECT  233  219
CONECT  234  219
CONECT  235  236  239  240  243
CONECT  236  235  237
CONECT  237  236  238  246  247
CONECT  238  237  248  249  250
CONECT  239  235
CONECT  240  235  241
CONECT  241  240  242  251  252
CONECT  242  241  253  254  255
CONECT  243  235  244
CONECT  244  243  245  256  257
CONECT  245  244  258  259  260
CONECT  246  237
CONECT  247  237
CONECT  248  238
CONECT  249  238
CONECT  250  238
CONECT  251  241
CONECT  252  241
CONECT  253  242
CONECT  254  242
CONECT  255  242
CONECT  256  244
CONECT  257  244
CONECT  258  245
CONECT  259  245
CONECT  260  245
CONECT  261  262  265  266  269
CONECT  262  261  263
CONECT  263  262  264  272  273
CONECT  264  263  274  275  276
CONECT  265  261
CONECT  266  261  267
CONECT  267  266  268  277  278
CONECT  268  267  279  280  281
CONECT  269  261  270
CONECT  270  269  271  282  283
CONECT  271  270  284  285  286
CONECT  272  263
CONECT  273  263
CONECT  274  264
CONECT  275  264
CONECT  276  264
CONECT  277  267
CONECT  278  267
CONECT  279  268
CONECT  280  268
CONECT  281  268
CONECT  282  270
CONECT  283  270
CONECT  284  271
CONECT  285  271
CONECT  286  271
CONECT  287  288  291  292  295
CONECT  288  287  289
CONECT  289  288  290  298  299
CONECT  290  289  300  301  302
CONECT  291  287
CONECT  292  287  293
CONECT  293  292  294  303  304
CONECT  294  293  305  306  307
CONECT  295  287  296
CONECT  296  295  297  308  309
CONECT  297  296  310  311  312
CONECT  298  289
CONECT  299  289
CONECT  300  290
CONECT  301  290
CONECT  302  290
CONECT  303  293
CONECT  304  293
CONECT  305  294
CONECT  306  294
CONECT  307  294
CONECT  308  296
CONECT  309  296
CONECT  310  297
CONECT  311  297
CONECT  312  297
CONECT  313  314  317  318  321
CONECT  314  313  315
CONECT  315  314  316  324  325
CONECT  316  315  326  327  328
CONECT  317  313
CONECT  318  313  319
CONECT  319  318  320  329  330
CONECT  320  319  331  332  333
CONECT  321  313  322
CONECT  322  321  323  334  335
CONECT  323  322  336  337  338
CONECT  324  315
CONECT  325  315
CONECT  326  316
CONECT  327  316
CONECT  328  316
CONECT  329  319
CONECT  330  319
CONECT  331  320
CONECT  332  320
CONECT  333  320
CONECT  334  322
CONECT  335  322
CONECT  336  323
CONECT  337  323
CONECT  338  323
CONECT  339  340  343  344  347
CONECT  340  339  341
CONECT  341  340  342  350  351
CONECT  342  341  352  353  354
CONECT  343  339
CONECT  344  339  345
CONECT  345  344  346  355  356
CONECT  346  345  357  358  359
CONECT  347  339  348
CONECT  348  347  349  360  361
CONECT  349  348  362  363  364
CONECT  350  341
CONECT  351  341
CONECT  352  342
CONECT  353  342
CONECT  354  342
CONECT  355  345
CONECT  356  345
CONECT  357  346
CONECT  358  346
CONECT  359  346
CONECT  360  348
CONECT  361  348
CONECT  362  349
CONECT  363  349
CONECT  364  349
CONECT  365  366  369  370  373
CONECT  366  365  367
CONECT  367  366  368  376  377
CONECT  368  367  378  379  380
CONECT  369  365
CONECT  370  365  371
CONECT  371  370  372  381  382
CONECT  372  371  383  384  385
CONECT  373  365  374
CONECT  374  373  375  386  387
CONECT  375  374  388  389  390
CONECT  376  367
CONECT  377  367
CONECT  378  368
CONECT  379  368
CONECT  380  368
CONECT  381  371
CONECT  382  371
CONECT  383  372
CONECT  384  372
CONECT  385  372
CONECT  386  374
CONECT  387  374
CONECT  388  375
CONECT  389  375
CONECT  390  375
CONECT  391  392  395  396  399
CONECT  392  391  393
CONECT  393  392  394  402  403
CONECT  394  393  404  405  406
CONECT  395  391
CONECT  396  391  397
CONECT  397  396  398  407  408
CONECT  398  397  409  410  411
CONECT  399  391  400
CONECT  400  399  401  412  413
CONECT  401  400  414  415  416
CONECT  402  393
CONECT  403  393
CONECT  404  394
CONECT  405  394
CONECT  406  394
CONECT  407  397
CONECT  408  397
CONECT  409  398
CONECT  410  398
CONECT  411  398
CONECT  412  400
CONECT  413  400
CONECT  414  401
CONECT  415  401
CONECT  416  401
CONECT  417  418  421  422  425
CONECT  418  417  419
CONECT  419  418  420  428  429
CONECT  420  419  430  431  432
CONECT  421  417
CONECT  422  417  423
CONECT  423  422  424  433  434
CONECT  424  423  435  436  437
CONECT  425  417  426
CONECT  426  425  427  438  439
CONECT  427  426  440  441  442
CONECT  428  419
CONECT  429  419
CONECT  430  420
CONECT  431  420
CONECT  432  420
CONECT  433  423
CONECT  434  423
CONECT  435  424
CONECT  436  424
CONECT  437  424
CONECT  438  426
CONECT  439  426
CONECT  440  427
CONECT  441  427
CONECT  442  427
CONECT  443  444  447  448  451
CONECT  444  443  445
CONECT  445  444  446  454  455
CONECT  446  445  456  457  458
CONECT  447  443
CONECT  448  443  449
CONECT  449  448  450  459  460
CONECT  450  449  461  462  463
CONECT  451  443  452
CONECT  452  451  453  464  465
CONECT  453  452  466  467  468
CONECT  454  445
CONECT  455  445
CONECT  456  446
CONECT  457  446
CONECT  458  446
CONECT  459  449
CONECT  460  449
CONECT  461  450
CONECT  462  450
CONECT  463  450
CONECT  464  452
CONECT  465  452
CONECT  466  453
CONECT  467  453
CONECT  468  453
CONECT  469  470  473  474  477
CONECT  470  469  471
CONECT  471  470  472  480  481
CONECT  472  471  482  483  484
CONECT  473  469
CONECT  474  469  475
CONECT  475  474  476  485  486
CONECT  476  475  487  488  489
CONECT  477  469  478
CONECT  478  477  479  490  491
CONECT  479  478  492  493  494
CONECT  480  471
CONECT  481  471
CONECT  482  472
CONECT  483  472
CONECT  484  472
CONECT  485  475
CONECT  486  475
CONECT  487  476
CONECT  488  476
CONECT  489  476
CONECT  490  478
CONECT  491  478
CONECT  492  479
CONECT  493  479
CONECT  494  479
CONECT  495  496  499  500  503
CONECT  496  495  497
CONECT  497  496  498  506  507
CONECT  498  497  508  509  510
CONECT  499  495
CONECT  500  495  501
CONECT  501  500  502  511  512
CONECT  502  501  513  514  515
CONECT  503  495  504
CONECT  504  503  505  516  517
CONECT  505  504  518  519  520
CONECT  506  497
CONECT  507  497
CONECT  508  498
CONECT  509  498
CONECT  510  498
CONECT  511  501
CONECT  512  501
CONECT  513  502
CONECT  514  502
CONECT  515  502
CONECT  516  504
CONECT  517  504
CONECT  518  505
CONECT  519  505
CONECT  520  505
CONECT  521  522  525  526  529
CONECT  522  521  523
CONECT  523  522  524  532  533
CONECT  524  523  534  535  536
CONECT  525  521
CONECT  526  521  527
CONECT  527  526  528  537  538
CONECT  528  527  539  540  541
CONECT  529  521  530
CONECT  530  529  531  542  543
CONECT  531  530  544  545  546
CONECT  532  523
CONECT  533  523
CONECT  534  524
CONECT  535  524
CONECT  536  524
CONECT  537  527
CONECT  538  527
CONECT  539  528
CONECT  540  528
CONECT  541  528
CONECT  542  530
CONECT  543  530
CONECT  544  531
CONECT  545  531
CONECT  546  531
CONECT  547  548  551  552  555
CONECT  548  547  549
CONECT  549  548  550  558  559
CONECT  550  549  560  561  562
CONECT  551  547
CONECT  552  547  553
CONECT  553  552  554  563  564
CONECT  554  553  565  566  567
CONECT  555  547  556
CONECT  556  555  557  568  569
CONECT  557  556  570  571  572
CONECT  558  549
CONECT  559  549
CONECT  560  550
CONECT  561  550
CONECT  562  550
CONECT  563  553
CONECT  564  553
CONECT  565  554
CONECT  566  554
CONECT  567  554
CONECT  568  556
CONECT  569  556
CONECT  570  557
CONECT  571  557
CONECT  572  557
CONECT  573  574  577  578  581
CONECT  574  573  575
CONECT  575  574  576  584  585
CONECT  576  575  586  587  588
CONECT  577  573
CONECT  578  573  579
CONECT  579  578  580  589  590
CONECT  580  579  591  592  593
CONECT  581  573  582
CONECT  582  581  583  594  595
CONECT  583  582  596  597  598
CONECT  584  575
CONECT  585  575
CONECT  586  576
CONECT  587  576
CONECT  588  576
CONECT  589  579
CONECT  590  579
CONECT  591  580
CONECT  592  580
CONECT  593  580
CONECT  594  582
CONECT  595  582
CONECT  596  583
CONECT  597  583
CONECT  598  583
CONECT  599  600  603  604  607
CONECT  600  599  601
CONECT  601  600  602  610  611
CONECT  602  601  612  613  614
CONECT  603  599
CONECT  604  599  605
CONECT  605  604  606  615  616
CONECT  606  605  617  618  619
CONECT  607  599  608
CONECT  608  607  609  620  621
CONECT  609  608  622  623  624
CONECT  610  601
CONECT  611  601
CONECT  612  602
CONECT  613  602
CONECT  614  602
CONECT  615  605
CONECT  616  605
CONECT  617  606
CONECT  618  606
CONECT  619  606
CONECT  620  608
CONECT  621  608
CONECT  622  609
CONECT  623  609
CONECT  624  609
CONECT  625  626  629  630  633
CONECT  626  625  627
CONECT  627  626  628  636  637
CONECT  628  627  638  639  640
CONECT  629  625
CONECT  630  625  631
CONECT  631  630  632  641  642
CONECT  632  631  643  644  645
CONECT  633  625  634
CONECT  634  633  635  646  647
CONECT  635  634  648  649  650
CONECT  636  627
CONECT  637  627
CONECT  638  628
CONECT  639  628
CONECT  640  628
CONECT  641  631
CONECT  642  631
CONECT  643  632
CONECT  644  632
CONECT  645  632
CONECT  646  634
CONECT  647  634
CONECT  648  635
CONECT  649  635
CONECT  650  635
CONECT  651  652  655  656  659
CONECT  652  651  653
CONECT  653  652  654  662  663
CONECT  654  653  664  665  666
CONECT  655  651
CONECT  656  651  657
CONECT  657  656  658  667  668
CONECT  658  657  669  670  671
CONECT  659  651  660
CONECT  660  659  661  672  673
CONECT  661  660  674  675  676
CONECT  662  653
CONECT  663  653
CONECT  664  654
CONECT  665  654
CONECT  666  654
CONECT  667  657
CONECT  668  657
CONECT  669  658
CONECT  670  658
CONECT  671  658
CONECT  672  660
CONECT  673  660
CONECT  674  661
CONECT  675  661
CONECT  676  661
CONECT  677  678  681  682  685
CONECT  678  677  679
CONECT  679  678  680  688  689
CONECT  680  679  690  691  692
CONECT  681  677
CONECT  682  677  683
CONECT  683  682  684  693  694
CONECT  684  683  695  696  697
CONECT  685  677  686
CONECT  686  685  687  698  699
CONECT  687  686  700  701  702
CONECT  688  679
CONECT  689  679
CONECT  690  680
CONECT  691  680
CONECT  692  680
CONECT  693  683
CONECT  694  683
CONECT  695  684
CONECT  696  684
CONECT  697  684
CONECT  698  686
CONECT  699  686
CONECT  700  687
CONECT  701  687
CONECT  702  687
CONECT  703  704  707  708  711
CONECT  704  703  705
CONECT  705  704  706  714  715
CONECT  706  705  716  717  718
CONECT  707  703
CONECT  708  703  709
CONECT  709  708  710  719  720
CONECT  710  709  721  722  723
CONECT  711  703  712
CONECT  712  711  713  724  725
CONECT  713  712  726  727  728
CONECT  714  705
CONECT  715  705
CONECT  716  706
CONECT  717  706
CONECT  718  706
CONECT  719  709
CONECT  720  709
CONECT  721  710
CONECT  722  710
CONECT  723  710
CONECT  724  712
CONECT  725  712
CONECT  726  713
CONECT  727  713
CONECT  728  713
CONECT  729  730  733  734  737
CONECT  730  729  731
CONECT  731  730  732  740  741
CONECT  732  731  742  743  744
CONECT  733  729
CONECT  734  729  735
CONECT  735  734  736  745  746
CONECT  736  735  747  748  749
CONECT  737  729  738
CONECT  738  737  739  750  751
CONECT  739  738  752  753  754
CONECT  740  731
CONECT  741  731
CONECT  742  732
CONECT  743  732
CONECT  744  732
CONECT  745  735
CONECT  746  735
CONECT  747  736
CONECT  748  736
CONECT  749  736
CONECT  750  738
CONECT  751  738
CONECT  752  739
CONECT  753  739
CONECT  754  739
CONECT  755  756
CONECT  756  755  757  762  763
CONECT  757  756  758  764  765
CONECT  758  757  759  766  767
CONECT  759  758  760  768  769
CONECT  760  759  761  770  771
CONECT  761  760
CONECT  762  756
CONECT  763  756
CONECT  764  757
CONECT  765  757
CONECT  766  758
CONECT  767  758
CONECT  768  759
CONECT  769  759
CONECT  770  760
CONECT  771  760
CONECT  772  773
CONECT  773  772  774  779  780
CONECT  774  773  775  781  782
CONECT  775  774  776  783  784
CONECT  776  775  777  785  786
CONECT  777  776  778  787  788
CONECT  778  777
CONECT  779  773
CONECT  780  773
CONECT  781  774
CONECT  782  774
CONECT  783  775
CONECT  784  775
CONECT  785  776
CONECT  786  776
CONECT  787  777
CONECT  788  777
CONECT  789  790
CONECT  790  789  791  796  797
CONECT  791  790  792  798  799
CONECT  792  791  793  800  801
CONECT  793  792  794  802  803
CONECT  794  793  795  804  805
CONECT  795  794
CONECT  796  790
CONECT  797  790
CONECT  798  791
CONECT  799  791
CONECT  800  792
CONECT  801  792
CONECT  802  793
CONECT  803  793
CONECT  804  794
CONECT  805  794
CONECT  806  807
CONECT  807  806  808  813  814
CONECT  808  807  809  815  816
CONECT  809  808  810  817  818
CONECT  810  809  811  819  820
CONECT  811  810  812  821  822
CONECT  812  811
CONECT  813  807
CONECT  814  807
CONECT  815  808
CONECT  816  808
CONECT  817  809
CONECT  818  809
CONECT  819  810
CONECT  820  810
CONECT  821  811
CONECT  822  811
CONECT  823  824
CONECT  824  823  825  830  831
CONECT  825  824  826  832  833
CONECT  826  825  827  834  835
CONECT  827  826  828  836  837
CONECT  828  827  829  838  839
CONECT  829  828
CONECT  830  824
CONECT  831  824
CONECT  832  825
CONECT  833  825
CONECT  834  826
CONECT  835  826
CONECT  836  827
CONECT  837  827
CONECT  838  828
CONECT  839  828
CONECT  840  841
CONECT  841  840  842  847  848
CONECT  842  841  843  849  850
CONECT  843  842  844  851  852
CONECT  844  843  845  853  854
CONECT  845  844  846  855  856
CONECT  846  845
CONECT  847  841
CONECT  848  841
CONECT  849  842
CONECT  850  842
CONECT  851  843
CONECT  852  843
CONECT  853  844
CONECT  854  844
CONECT  855  845
CONECT  856  845
CONECT  857  858
CONECT  858  857  859  864  865
CONECT  859  858  860  866  867
CONECT  860  859  861  868  869
CONECT  861  860  862  870  871
CONECT  862  861  863  872  873
CONECT  863  862
CONECT  864  858
CONECT  865  858
CONECT  866  859
CONECT  867  859
CONECT  868  860
CONECT  869  860
CONECT  870  861
CONECT  871  861
CONECT  872  862
CONECT  873  862
CONECT  874  875
CONECT  875  874  876  881  882
CONECT  876  875  877  883  884
CONECT  877  876  878  885  886
CONECT  878  877  879  887  888
CONECT  879  878  880  889  890
CONECT  880  879
CONECT  881  875
CONECT  882  875
CONECT  883  876
CONECT  884  876
CONECT  885  877
CONECT  886  877
CONECT  887  878
CONECT  888  878
CONECT  889  879
CONECT  890  879
CONECT  891  892
CONECT  892  891  893  898  899
CONECT  893  892  894  900  901
CONECT  894  893  895  902  903
CONECT  895  894  896  904  905
CONECT  896  895  897  906  907
CONECT  897  896
CONECT  898  892
CONECT  899  892
CONECT  900  893
CONECT  901  893
CONECT  902  894
CONECT  903  894
CONECT  904  895
CONECT  905  895
CONECT  906  896
CONECT  907  896
CONECT  908  909
CONECT  909  908  910  915  916
CONECT  910  909  911  917  918
CONECT  911  910  912  919  920
CONECT  912  911  913  921  922
CONECT  913  912  914  923  924
CONECT  914  913
CONECT  915  909
CONECT  916  909
CONECT  917  910
CONECT  918  910
CONECT  919  911
CONECT  920  911
CONECT  921  912
CONECT  922  912
CONECT  923  913
CONECT  924  913
CONECT  925  926
CONECT  926  925  927  932  933
CONECT  927  926  928  934  935
CONECT  928  927  929  936  937
CONECT  929  928  930  938  939
CONECT  930  929  931  940  941
CONECT  931  930
CONECT  932  926
CONECT  933  926
CONECT  934  927
CONECT  935  927
CONECT  936  928
CONECT  937  928
CONECT  938  929
CONECT  939  929
CONECT  940  930
CONECT  941  930
CONECT  942  943
CONECT  943  942  944  949  950
CONECT  944  943  945  951  952
CONECT  945  944  946  953  954
CONECT  946  945  947  955  956
CONECT  947  946  948  957  958
CONECT  948  947
CONECT  949  943
CONECT  950  943
CONECT  951  944
CONECT  952  944
CONECT  953  945
CONECT  954  945
CONECT  955  946
CONECT  956  946
CONECT  957  947
CONECT  958  947
CONECT  959  960
CONECT  960  959  961  966  967
CONECT  961  960  962  968  969
CONECT  962  961  963  970  971
CONECT  963  962  964  972  973
CONECT  964  963  965  974  975
CONECT  965  964
CONECT  966  960
CONECT  967  960
CONECT  968  961
CONECT  969  961
CONECT  970  962
CONECT  971  962
CONECT  972  963
CONECT  973  963
CONECT  974  964
CONECT  975  964
CONECT  976  977
CONECT  977  976  978  983  984
CONECT  978  977  979  985  986
CONECT  979  978  980  987  988
CONECT  980  979  981  989  990
CONECT  981  980  982  991  992
CONECT  982  981
CONECT  983  977
CONECT  984  977
CONECT  985  978
CONECT  986  978
CONECT  987  979
CONECT  988  979
CONECT  989  980
CONECT  990  980
CONECT  991  981
CONECT  992  981
CONECT  993  994
CONECT  994  993  995 1000 1001
CONECT  995  994  996 1002 1003
CONECT  996  995  997 1004 1005
CONECT  997  996  998 1006 1007
CONECT  998  997  999 1008 1009
CONECT  999  998
CONECT 1000  994
CONECT 1001  994
CONECT 1002  995
CONECT 1003  995
CONECT 1004  996
CONECT 1005  996
CONECT 1006  997
CONECT 1007  997
CONECT 1008  998
CONECT 1009  998
CONECT 1010 1011
CONECT 1011 1010 1012 1017 1018
CONECT 1012 1011 1013 1019 1020
CONECT 1013 1012 1014 1021 1022
CONECT 1014 1013 1015 1023 1024
CONECT 1015 1014 1016 1025 1026
CONECT 1016 1015
CONECT 1017 1011
CONECT 1018 1011
CONECT 1019 1012
CONECT 1020 1012
CONECT 1021 1013
CONECT 1022 1013
CONECT 1023 1014
CONECT 1024 1014
CONECT 1025 1015
CONECT 1026 1015
CONECT 1027 1028
CONECT 1028 1027 1029 1034 1035
CONECT 1029 1028 1030 1036 1037
CONECT 1030 1029 1031 1038 1039
CONECT 1031 1030 1032 1040 1041
CONECT 1032 1031 1033 1042 1043
CONECT 1033 1032
CONECT 1034 1028
CONECT 1035 1028
CONECT 1036 1029
CONECT 1037 1029
CONECT 1038 1030
CONECT 1039 1030
CONECT 1040 1031
CONECT 1041 1031
CONECT 1042 1032
CONECT 1043 1032
CONECT 1044 1045
CONECT 1045 1044 1046 1051 1052
CONECT 1046 1045 1047 1053 1054
CONECT 1047 1046 1048 1055 1056
CONECT 1048 1047 1049 1057 1058
CONECT 1049 1048 1050 1059 1060
CONECT 1050 1049
CONECT 1051 1045
CONECT 1052 1045
CONECT 1053 1046
CONECT 1054 1046
CONECT 1055 1047
CONECT 1056 1047
CONECT 1057 1048
CONECT 1058 1048
CONECT 1059 1049
CONECT 1060 1049
CONECT 1061 1062
CONECT 1062 1061 1063 1068 1069
CONECT 1063 1062 1064 1070 1071
CONECT 1064 1063 1065 1072 1073
CONECT 1065 1064 1066 1074 1075
CONECT 1066 1065 1067 1076 1077
CONECT 1067 1066
CONECT 1068 1062
CONECT 1069 1062
CONECT 1070 1063
CONECT 1071 1063
CONECT 1072 1064
CONECT 1073 1064
CONECT 1074 1065
CONECT 1075 1065
CONECT 1076 1066
CONECT 1077 1066
CONECT 1078 1079
CONECT 1079 1078 1080 1085 1086
CONECT 1080 1079 1081 1087 1088
CONECT 1081 1080 1082 1089 1090
CONECT 1082 1081 1083 1091 1092
CONECT 1083 1082 1084 1093 1094
CONECT 1084 1083
CONECT 1085 1079
CONECT 1086 1079
CONECT 1087 1080
CONECT 1088 1080
CONECT 1089 1081
CONECT 1090 1081
CONECT 1091 1082
CONECT 1092 1082
CONECT 1093 1083
CONECT 1094 1083
CONECT 1095 1096
CONECT 1096 1095 1097 1102 1103
CONECT 1097 1096 1098 1104 1105
CONECT 1098 1097 1099 1106 1107
CONECT 1099 1098 1100 1108 1109
CONECT 1100 1099 1101 1110 1111
CONECT 1101 1100
CONECT 1102 1096
CONECT 1103 1096
CONECT 1104 1097
CONECT 1105 1097
CONECT 1106 1098
CONECT 1107 1098
CONECT 1108 1099
CONECT 1109 1099
CONECT 1110 1100
CONECT 1111 1100
CONECT 1112 1113
CONECT 1113 1112 1114 1119 1120
CONECT 1114 1113 1115 1121 1122
CONECT 1115 1114 1116 1123 1124
CONECT 1116 1115 1117 1125 1126
CONECT 1117 1116 1118 1127 1128
CONECT 1118 1117
CONECT 1119 1113
CONECT 1120 1113
CONECT 1121 1114
CONECT 1122 1114
CONECT 1123 1115
CONECT 1124 1115
CONECT 1125 1116
CONECT 1126 1116
CONECT 1127 1117
CONECT 1128 1117
CONECT 1129 1130
CONECT 1130 1129 1131 1136 1137
CONECT 1131 1130 1132 1138 1139
CONECT 1132 1131 1133 1140 1141
CONECT 1133 1132 1134 1142 1143
CONECT 1134 1133 1135 1144 1145
CONECT 1135 1134
CONECT 1136 1130
CONECT 1137 1130
CONECT 1138 1131
CONECT 1139 1131
CONECT 1140 1132
CONECT 1141 1132
CONECT 1142 1133
CONECT 1143 1133
CONECT 1144 1134
CONECT 1145 1134
CONECT 1146 1147
CONECT 1147 1146 1148 1153 1154
CONECT 1148 1147 1149 1155 1156
CONECT 1149 1148 1150 1157 1158
CONECT 1150 1149 1151 1159 1160
CONECT 1151 1150 1152 1161 1162
CONECT 1152 1151
CONECT 1153 1147
CONECT 1154 1147
CONECT 1155 1148
CONECT 1156 1148
CONECT 1157 1149
CONECT 1158 1149
CONECT 1159 1150
CONECT 1160 1150
CONECT 1161 1151
CONECT 1162 1151
CONECT 1163 1164
CONECT 1164 1163 1165 1170 1171
CONECT 1165 1164 1166 1172 1173
CONECT 1166 1165 1167 1174 1175
CONECT 1167 1166 1168 1176 1177
CONECT 1168 1167 1169 1178 1179
CONECT 1169 1168
CONECT 1170 1164
CONECT 1171 1164
CONECT 1172 1165
CONECT 1173 1165
CONECT 1174 1166
CONECT 1175 1166
CONECT 1176 1167
CONECT 1177 1167
CONECT 1178 1168
CONECT 1179 1168
CONECT 1180 1181
CONECT 1181 1180 1182 1187 1188
CONECT 1182 1181 1183 1189 1190
CONECT 1183 1182 1184 1191 1192
CONECT 1184 1183 1185 1193 1194
CONECT 1185 1184 1186 1195 1196
CONECT 1186 1185
CONECT 1187 1181
CONECT 1188 1181
CONECT 1189 1182
CONECT 1190 1182
CONECT 1191 1183
CONECT 1192 1183
CONECT 1193 1184
CONECT 1194 1184
CONECT 1195 1185
CONECT 1196 1185
CONECT 1197 1198
CONECT 1198 1197 1199 1204 1205
CONECT 1199 1198 1200 1206 1207
CONECT 1200 1199 1201 1208 1209
CONECT 1201 1200 1202 1210 1211
CONECT 1202 1201 1203 1212 1213
CONECT 1203 1202
CONECT 1204 1198
CONECT 1205 1198
CONECT 1206 1199
CONECT 1207 1199
CONECT 1208 1200
CONECT 1209 1200
CONECT 1210 1201
CONECT 1211 1201
CONECT 1212 1202
CONECT 1213 1202
CONECT 1214 1215
CONECT 1215 1214 1216 1221 1222
CONECT 1216 1215 1217 1223 1224
CONECT 1217 1216 1218 1225 1226
CONECT 1218 1217 1219 1227 1228
CONECT 1219 1218 1220 1229 1230
CONECT 1220 1219
CONECT 1221 1215
CONECT 1222 1215
CONECT 1223 1216
CONECT 1224 1216
CONECT 1225 1217
CONECT 1226 1217
CONECT 1227 1218
CONECT 1228 1218
CONECT 1229 1219
CONECT 1230 1219
CONECT 1231 1232
CONECT 1232 1231 1233 1238 1239
CONECT 1233 1232 1234 1240 1241
CONECT 1234 1233 1235 1242 1243
CONECT 1235 1234 1236 1244 1245
CONECT 1236 1235 1237 1246 1247
CONECT 1237 1236
CONECT 1238 1232
CONECT 1239 1232
CONECT 1240 1233
CONECT 1241 1233
CONECT 1242 1234
CONECT 1243 1234
CONECT 1244 1235
CONECT 1245 1235
CONECT 1246 1236
CONECT 1247 1236
CONECT 1248 1249
CONECT 1249 1248 1250 1255 1256
CONECT 1250 1249 1251 1257 1258
CONECT 1251 1250 1252 1259 1260
CONECT 1252 1251 1253 1261 1262
CONECT 1253 1252 1254 1263 1264
CONECT 1254 1253
CONECT 1255 1249
CONECT 1256 1249
CONECT 1257 1250
CONECT 1258 1250
CONECT 1259 1251
CONECT 1260 1251
CONECT 1261 1252
CONECT 1262 1252
CONECT 1263 1253
CONECT 1264 1253
CONECT 1265 1266
CONECT 1266 1265 1267 1272 1273
CONECT 1267 1266 1268 1274 1275
CONECT 1268 1267 1269 1276 1277
CONECT 1269 1268 1270 1278 1279
CONECT 1270 1269 1271 1280 1281
CONECT 1271 1270
CONECT 1272 1266
CONECT 1273 1266
CONECT 1274 1267
CONECT 1275 1267
CONECT 1276 1268
CONECT 1277 1268
CONECT 1278 1269
CONECT 1279 1269
CONECT 1280 1270
CONECT 1281 1270
CONECT 1282 1283
CONECT 1283 1282 1284 1289 1290
CONECT 1284 1283 1285 1291 1292
CONECT 1285 1284 1286 1293 1294
CONECT 1286 1285 1287 1295 1296
CONECT 1287 1286 1288 1297 1298
CONECT 1288 1287
CONECT 1289 1283
CONECT 1290 1283
CONECT 1291 1284
CONECT 1292 1284
CONECT 1293 1285
CONECT 1294 1285
CONECT 1295 1286
CONECT 1296 1286
CONECT 1297 1287
CONECT 1298 1287
CONECT 1299 1300
CONECT 1300 1299 1301 1306 1307
CONECT 1301 1300 1302 1308 1309
CONECT 1302 1301 1303 1310 1311
CONECT 1303 1302 1304 1312 1313
CONECT 1304 1303 1305 1314 1315
CONECT 1305 1304
CONECT 1306 1300
CONECT 1307 1300
CONECT 1308 1301
CONECT 1309 1301
CONECT 1310 1302
CONECT 1311 1302
CONECT 1312 1303
CONECT 1313 1303
CONECT 1314 1304
CONECT 1315 1304
CONECT 1316 1317
CONECT 1317 1316 1318 1323 1324
CONECT 1318 1317 1319 1325 1326
CONECT 1319 1318 1320 1327 1328
CONECT 1320 1319 1321 1329 1330
CONECT 1321 1320 1322 1331 1332
CONECT 1322 1321
CONECT 1323 1317
CONECT 1324 1317
CONECT 1325 1318
CONECT 1326 1318
CONECT 1327 1319
CONECT 1328 1319
CONECT 1329 1320
CONECT 1330 1320
CONECT 1331 1321
CONECT 1332 1321
CONECT 1333 1334
CONECT 1334 1333 1335 1340 1341
CONECT 1335 1334 1336 1342 1343
CONECT 1336 1335 1337 1344 1345
CONECT 1337 1336 1338 1346 1347
CONECT 1338 1337 1339 1348 1349
CONECT 1339 1338
CONECT 1340 1334
CONECT 1341 1334
CONECT 1342 1335
CONECT 1343 1335
CONECT 1344 1336
CONECT 1345 1336
CONECT 1346 1337
CONECT 1347 1337
CONECT 1348 1338
CONECT 1349 1338
CONECT 1350 1351
CONECT 1351 1350 1352 1357 1358
CONECT 1352 1351 1353 1359 1360
CONECT 1353 1352 1354 1361 1362
CONECT 1354 1353 1355 1363 1364
CONECT 1355 1354 1356 1365 1366
CONECT 1356 1355
CONECT 1357 1351
CONECT 1358 1351
CONECT 1359 1352
CONECT 1360 1352
CONECT 1361 1353
CONECT 1362 1353
CONECT 1363 1354
CONECT 1364 1354
CONECT 1365 1355
CONECT 1366 1355
CONECT 1367 1368
CONECT 1368 1367 1369 1374 1375
CONECT 1369 1368 1370 1376 1377
CONECT 1370 1369 1371 1378 1379
CONECT 1371 1370 1372 1380 1381
CONECT 1372 1371 1373 1382 1383
CONECT 1373 1372
CONECT 1374 1368
CONECT 1375 1368
CONECT 1376 1369
CONECT 1377 1369
CONECT 1378 1370
CONECT 1379 1370
CONECT 1380 1371
CONECT 1381 1371
CONECT 1382 1372
CONECT 1383 1372
CONECT 1384 1385
CONECT 1385 1384 1386 1391 1392
CONECT 1386 1385 1387 1393 1394
CONECT 1387 1386 1388 1395 1396
CONECT 1388 1387 1389 1397 1398
CONECT 1389 1388 1390 1399 1400
CONECT 1390 1389
CONECT 1391 1385
CONECT 1392 1385
CONECT 1393 1386
CONECT 1394 1386
CONECT 1395 1387
CONECT 1396 1387
CONECT 1397 1388
CONECT 1398 1388
CONECT 1399 1389
CONECT 1400 1389
CONECT 1401 1402
CONECT 1402 1401 1403 1408 1409
CONECT 1403 1402 1404 1410 1411
CONECT 1404 1403 1405 1412 1413
CONECT 1405 1404 1406 1414 1415
CONECT 1406 1405 1407 1416 1417
CONECT 1407 1406
CONECT 1408 1402
CONECT 1409 1402
CONECT 1410 1403
CONECT 1411 1403
CONECT 1412 1404
CONECT 1413 1404
CONECT 1414 1405
CONECT 1415 1405
CONECT 1416 1406
CONECT 1417 1406
CONECT 1418 1419
CONECT 1419 1418 1420 1425 1426
CONECT 1420 1419 1421 1427 1428
CONECT 1421 1420 1422 1429 1430
CONECT 1422 1421 1423 1431 1432
CONECT 1423 1422 1424 1433 1434
CONECT 1424 1423
CONECT 1425 1419
CONECT 1426 1419
CONECT 1427 1420
CONECT 1428 1420
CONECT 1429 1421
CONECT 1430 1421
CONECT 1431 1422
CONECT 1432 1422
CONECT 1433 1423
CONECT 1434 1423
CONECT 1435 1436
CONECT 1436 1435 1437 1442 1443
CONECT 1437 1436 1438 1444 1445
CONECT 1438 1437 1439 1446 1447
CONECT 1439 1438 1440 1448 1449
CONECT 1440 1439 1441 1450 1451
CONECT 1441 1440
CONECT 1442 1436
CONECT 1443 1436
CONECT 1444 1437
CONECT 1445 1437
CONECT 1446 1438
CONECT 1447 1438
CONECT 1448 1439
CONECT 1449 1439
CONECT 1450 1440
CONECT 1451 1440
CONECT 1452 1453
CONECT 1453 1452 1454 1459 1460
CONECT 1454 1453 1455 1461 1462
CONECT 1455 1454 1456 1463 1464
CONECT 1456 1455 1457 1465 1466
CONECT 1457 1456 1458 1467 1468
CONECT 1458 1457
CONECT 1459 1453
CONECT 1460 1453
CONECT 1461 1454
CONECT 1462 1454
CONECT 1463 1455
CONECT 1464 1455
CONECT 1465 1456
CONECT 1466 1456
CONECT 1467 1457
CONECT 1468 1457
CONECT 1469 1470
CONECT 1470 1469 1471 1476 1477
CONECT 1471 1470 1472 1478 1479
CONECT 1472 1471 1473 1480 1481
CONECT 1473 1472 1474 1482 1483
CONECT 1474 1473 1475 1484 1485
CONECT 1475 1474
CONECT 1476 1470
CONECT 1477 1470
CONECT 1478 1471
CONECT 1479 1471
CONECT 1480 1472
CONECT 1481 1472
CONECT 1482 1473
CONECT 1483 1473
CONECT 1484 1474
CONECT 1485 1474
CONECT 1486 1487
CONECT 1487 1486 1488 1493 1494
CONECT 1488 1487 1489 1495 1496
CONECT 1489 1488 1490 1497 1498
CONECT 1490 1489 1491 1499 1500
CONECT 1491 1490 1492 1501 1502
CONECT 1492 1491
CONECT 1493 1487
CONECT 1494 1487
CONECT 1495 1488
CONECT 1496 1488
CONECT 1497 1489
CONECT 1498 1489
CONECT 1499 1490
CONECT 1500 1490
CONECT 1501 1491
CONECT 1502 1491
CONECT 1503 1504
CONECT 1504 1503 1505 1510 1511
CONECT 1505 1504 1506 1512 1513
CONECT 1506 1505 1507 1514 1515
CONECT 1507 1506 1508 1516 1517
CONECT 1508 1507 1509 1518 1519
CONECT 1509 1508
CONECT 1510 1504
CONECT 1511 1504
CONECT 1512 1505
CONECT 1513 1505
CONECT 1514 1506
CONECT 1515 1506
CONECT 1516 1507
CONECT 1517 1507
CONECT 1518 1508
CONECT 1519 1508
CONECT 1520 1521
CONECT 1521 1520 1522 1527 1528
CONECT 1522 1521 1523 1529 1530
CONECT 1523 1522 1524 1531 1532
CONECT 1524 1523 1525 1533 1534
CONECT 1525 1524 1526 1535 1536
CONECT 1526 1525
CONECT 1527 1521
CONECT 1528 1521
CONECT 1529 1522
CONECT 1530 1522
CONECT 1531 1523
CONECT 1532 1523
CONECT 1533 1524
CONECT 1534 1524
CONECT 1535 1525
CONECT 1536 1525
CONECT 1537 1538
CONECT 1538 1537 1539 1544 1545
CONECT 1539 1538 1540 1546 1547
CONECT 1540 1539 1541 1548 1549
CONECT 1541 1540 1542 1550 1551
CONECT 1542 1541 1543 1552 1553
CONECT 1543 1542
CONECT 1544 1538
CONECT 1545 1538
CONECT 1546 1539
CONECT 1547 1539
CONECT 1548 1540
CONECT 1549 1540
CONECT 1550 1541
CONECT 1551 1541
CONECT 1552 1542
CONECT 1553 1542
CONECT 1554 1555
CONECT 1555 1554 1556 1561 1562
CONECT 1556 1555 1557 1563 1564
CONECT 1557 1556 1558 1565 1566
CONECT 1558 1557 1559 1567 1568
CONECT 1559 1558 1560 1569 1570
CONECT 1560 1559
CONECT 1561 1555
CONECT 1562 1555
CONECT 1563 1556
CONECT 1564 1556
CONECT 1565 1557
CONECT 1566 1557
CONECT 1567 1558
CONECT 1568 1558
CONECT 1569 1559
CONECT 1570 1559
CONECT 1571 1572
CONECT 1572 1571 1573 1578 1579
CONECT 1573 1572 1574 1580 1581
CONECT 1574 1573 1575 1582 1583
CONECT 1575 1574 1576 1584 1585
CONECT 1576 1575 1577 1586 1587
CONECT 1577 1576
CONECT 1578 1572
CONECT 1579 1572
CONECT 1580 1573
CONECT 1581 1573
CONECT 1582 1574
CONECT 1583 1574
CONECT 1584 1575
CONECT 1585 1575
CONECT 1586 1576
CONECT 1587 1576
CONECT 1588 1589
CONECT 1589 1588 1590 1595 1596
CONECT 1590 1589 1591 1597 1598
CONECT 1591 1590 1592 1599 1600
CONECT 1592 1591 1593 1601 1602
CONECT 1593 1592 1594 1603 1604
CONECT 1594 1593
CONECT 1595 1589
CONECT 1596 1589
CONECT 1597 1590
CONECT 1598 1590
CONECT 1599 1591
CONECT 1600 1591
CONECT 1601 1592
CONECT 1602 1592
CONECT 1603 1593
CONECT 1604 1593
CONECT 1605 1606
CONECT 1606 1605 1607 1612 1613
CONECT 1607 1606 1608 1614 1615
CONECT 1608 1607 1609 1616 1617
CONECT 1609 1608 1610 1618 1619
CONECT 1610 1609 1611 1620 1621
CONECT 1611 1610
CONECT 1612 1606
CONECT 1613 1606
CONECT 1614 1607
CONECT 1615 1607
CONECT 1616 1608
CONECT 1617 1608
CONECT 1618 1609
CONECT 1619 1609
CONECT 1620 1610
CONECT 1621 1610
CONECT 1622 1623
CONECT 1623 1622 1624 1629 1630
CONECT 1624 1623 1625 1631 1632
CONECT 1625 1624 1626 1633 1634
CONECT 1626 1625 1627 1635 1636
CONECT 1627 1626 1628 1637 1638
CONECT 1628 1627
CONECT 1629 1623
CONECT 1630 1623
CONECT 1631 1624
CONECT 1632 1624
CONECT 1633 1625
CONECT 1634 1625
CONECT 1635 1626
CONECT 1636 1626
CONECT 1637 1627
CONECT 1638 1627
CONECT 1639 1640
CONECT 1640 1639 1641 1646 1647
CONECT 1641 1640 1642 1648 1649
CONECT 1642 1641 1643 1650 1651
CONECT 1643 1642 1644 1652 1653
CONECT 1644 1643 1645 1654 1655
CONECT 1645 1644
CONECT 1646 1640
CONECT 1647 1640
CONECT 1648 1641
CONECT 1649 1641
CONECT 1650 1642
CONECT 1651 1642
CONECT 1652 1643
CONECT 1653 1643
CONECT 1654 1644
CONECT 1655 1644
CONECT 1656 1657
CONECT 1657 1656 1658 1663 1664
CONECT 1658 1657 1659 1665 1666
CONECT 1659 1658 1660 1667 1668
CONECT 1660 1659 1661 1669 1670
CONECT 1661 1660 1662 1671 1672
CONECT 1662 1661
CONECT 1663 1657
CONECT 1664 1657
CONECT 1665 1658
CONECT 1666 1658
CONECT 1667 1659
CONECT 1668 1659
CONECT 1669 1660
CONECT 1670 1660
CONECT 1671 1661
CONECT 1672 1661
CONECT 1673 1674
CONECT 1674 1673 1675 1680 1681
CONECT 1675 1674 1676 1682 1683
CONECT 1676 1675 1677 1684 1685
CONECT 1677 1676 1678 1686 1687
CONECT 1678 1677 1679 1688 1689
CONECT 1679 1678
CONECT 1680 1674
CONECT 1681 1674
CONECT 1682 1675
CONECT 1683 1675
CONECT 1684 1676
CONECT 1685 1676
CONECT 1686 1677
CONECT 1687 1677
CONECT 1688 1678
CONECT 1689 1678
CONECT 1690 1691
CONECT 1691 1690 1692 1697 1698
CONECT 1692 1691 1693 1699 1700
CONECT 1693 1692 1694 1701 1702
CONECT 1694 1693 1695 1703 1704
CONECT 1695 1694 1696 1705 1706
CONECT 1696 1695
CONECT 1697 1691
CONECT 1698 1691
CONECT 1699 1692
CONECT 1700 1692
CONECT 1701 1693
CONECT 1702 1693
CONECT 1703 1694
CONECT 1704 1694
CONECT 1705 1695
CONECT 1706 1695
CONECT 1707 1708
CONECT 1708 1707 1709 1714 1715
CONECT 1709 1708 1710 1716 1717
CONECT 1710 1709 1711 1718 1719
CONECT 1711 1710 1712 1720 1721
CONECT 1712 1711 1713 1722 1723
CONECT 1713 1712
CONECT 1714 1708
CONECT 1715 1708
CONECT 1716 1709
CONECT 1717 1709
CONECT 1718 1710
CONECT 1719 1710
CONECT 1720 1711
CONECT 1721 1711
CONECT 1722 1712
CONECT 1723 1712
CONECT 1724 1725
CONECT 1725 1724 1726 1731 1732
CONECT 1726 1725 1727 1733 1734
CONECT 1727 1726 1728 1735 1736
CONECT 1728 1727 1729 1737 1738
CONECT 1729 1728 1730 1739 1740
CONECT 1730 1729
CONECT 1731 1725
CONECT 1732 1725
CONECT 1733 1726
CONECT 1734 1726
CONECT 1735 1727
CONECT 1736 1727
CONECT 1737 1728
CONECT 1738 1728
CONECT 1739 1729
CONECT 1740 1729
CONECT 1741 1742
CONECT 1742 1741 1743 1748 1749
CONECT 1743 1742 1744 1750 1751
CONECT 1744 1743 1745 1752 1753
CONECT 1745 1744 1746 1754 1755
CONECT 1746 1745 1747 1756 1757
CONECT 1747 1746
CONECT 1748 1742
CONECT 1749 1742
CONECT 1750 1743
CONECT 1751 1743
CONECT 1752 1744
CONECT 1753 1744
CONECT 1754 1745
CONECT 1755 1745
CONECT 1756 1746
CONECT 1757 1746
CONECT 1758 1759
CONECT 1759 1758 1760 1765 1766
CONECT 1760 1759 1761 1767 1768
CONECT 1761 1760 1762 1769 1770
CONECT 1762 1761 1763 1771 1772
CONECT 1763 1762 1764 1773 1774
CONECT 1764 1763
CONECT 1765 1759
CONECT 1766 1759
CONECT 1767 1760
CONECT 1768 1760
CONECT 1769 1761
CONECT 1770 1761
CONECT 1771 1762
CONECT 1772 1762
CONECT 1773 1763
CONECT 1774 1763
CONECT 1775 1776
CONECT 1776 1775 1777 1782 1783
CONECT 1777 1776 1778 1784 1785
CONECT 1778 1777 1779 1786 1787
CONECT 1779 1778 1780 1788 1789
CONECT 1780 1779 1781 1790 1791
CONECT 1781 1780
CONECT 1782 1776
CONECT 1783 1776
CONECT 1784 1777
CONECT 1785 1777
CONECT 1786 1778
CONECT 1787 1778
CONECT 1788 1779
CONECT 1789 1779
CONECT 1790 1780
CONECT 1791 1780
CONECT 1792 1793
CONECT 1793 1792 1794 1799 1800
CONECT 1794 1793 1795 1801 1802
CONECT 1795 1794 1796 1803 1804
CONECT 1796 1795 1797 1805 1806
CONECT 1797 1796 1798 1807 1808
CONECT 1798 1797
CONECT 1799 1793
CONECT 1800 1793
CONECT 1801 1794
CONECT 1802 1794
CONECT 1803 1795
CONECT 1804 1795
CONECT 1805 1796
CONECT 1806 1796
CONECT 1807 1797
CONECT 1808 1797
CONECT 1809 1810
CONECT 1810 1809 1811 1816 1817
CONECT 1811 1810 1812 1818 1819
CONECT 1812 1811 1813 1820 1821
CONECT 1813 1812 1814 1822 1823
CONECT 1814 1813 1815 1824 1825
CONECT 1815 1814
CONECT 1816 1810
CONECT 1817 1810
CONECT 1818 1811
CONECT 1819 1811
CONECT 1820 1812
CONECT 1821 1812
CONECT 1822 1813
CONECT 1823 1813
CONECT 1824 1814
CONECT 1825 1814
CONECT 1826 1827
CONECT 1827 1826 1828 1833 1834
CONECT 1828 1827 1829 1835 1836
CONECT 1829 1828 1830 1837 1838
CONECT 1830 1829 1831 1839 1840
CONECT 1831 1830 1832 1841 1842
CONECT 1832 1831
CONECT 1833 1827
CONECT 1834 1827
CONECT 1835 1828
CONECT 1836 1828
CONECT 1837 1829
CONECT 1838 1829
CONECT 1839 1830
CONECT 1840 1830
CONECT 1841 1831
CONECT 1842 1831
CONECT 1870 1871
CONECT 1871 1870 1872 1875 1876
CONECT 1872 1871 1873
CONECT 1873 1872 1874 1877 1878
CONECT 1874 1873
CONECT 1875 1871
CONECT 1876 1871
CONECT 1877 1873
CONECT 1878 1873
CONECT 1879 1880
CONECT 1880 1879 1881 1884 1885
CONECT 1881 1880 1882
CONECT 1882 1881 1883 1886 1887
CONECT 1883 1882
CONECT 1884 1880
CONECT 1885 1880
CONECT 1886 1882
CONECT 1887 1882
CONECT 1888 1889
CONECT 1889 1888 1890 1893 1894
CONECT 1890 1889 1891
CONECT 1891 1890 1892 1895 1896
CONECT 1892 1891
CONECT 1893 1889
CONECT 1894 1889
CONECT 1895 1891
CONECT 1896 1891
CONECT 1897 1898
CONECT 1898 1897 1899 1902 1903
CONECT 1899 1898 1900
CONECT 1900 1899 1901 1904 1905
CONECT 1901 1900
CONECT 1902 1898
CONECT 1903 1898
CONECT 1904 1900
CONECT 1905 1900
CONECT 1906 1907
CONECT 1907 1906 1908 1911 1912
CONECT 1908 1907 1909
CONECT 1909 1908 1910 1913 1914
CONECT 1910 1909
CONECT 1911 1907
CONECT 1912 1907
CONECT 1913 1909
CONECT 1914 1909
CONECT 1915 1916
CONECT 1916 1915 1917 1920 1921
CONECT 1917 1916 1918
CONECT 1918 1917 1919 1922 1923
CONECT 1919 1918
CONECT 1920 1916
CONECT 1921 1916
CONECT 1922 1918
CONECT 1923 1918
CONECT 1924 1925
CONECT 1925 1924 1926 1929 1930
CONECT 1926 1925 1927
CONECT 1927 1926 1928 1931 1932
CONECT 1928 1927
CONECT 1929 1925
CONECT 1930 1925
CONECT 1931 1927
CONECT 1932 1927
CONECT 1933 1934
CONECT 1934 1933 1935 1938 1939
CONECT 1935 1934 1936
CONECT 1936 1935 1937 1940 1941
CONECT 1937 1936
CONECT 1938 1934
CONECT 1939 1934
CONECT 1940 1936
CONECT 1941 1936
CONECT 1942 1943
CONECT 1943 1942 1944 1947 1948
CONECT 1944 1943 1945
CONECT 1945 1944 1946 1949 1950
CONECT 1946 1945
CONECT 1947 1943
CONECT 1948 1943
CONECT 1949 1945
CONECT 1950 1945
CONECT 1951 1952
CONECT 1952 1951 1953 1956 1957
CONECT 1953 1952 1954
CONECT 1954 1953 1955 1958 1959
CONECT 1955 1954
CONECT 1956 1952
CONECT 1957 1952
CONECT 1958 1954
CONECT 1959 1954
CONECT 1960 1961
CONECT 1961 1960 1962 1965 1966
CONECT 1962 1961 1963
CONECT 1963 1962 1964 1967 1968
CONECT 1964 1963
CONECT 1965 1961
CONECT 1966 1961
CONECT 1967 1963
CONECT 1968 1963
CONECT 1969 1970
CONECT 1970 1969 1971 1974 1975
CONECT 1971 1970 1972
CONECT 1972 1971 1973 1976 1977
CONECT 1973 1972
CONECT 1974 1970
CONECT 1975 1970
CONECT 1976 1972
CONECT 1977 1972
CONECT 1978 1979
CONECT 1979 1978 1980 1983 1984
CONECT 1980 1979 1981
CONECT 1981 1980 1982 1985 1986
CONECT 1982 1981
CONECT 1983 1979
CONECT 1984 1979
CONECT 1985 1981
CONECT 1986 1981
CONECT 1987 1988
CONECT 1988 1987 1989 1992 1993
CONECT 1989 1988 1990
CONECT 1990 1989 1991 1994 1995
CONECT 1991 1990
CONECT 1992 1988
CONECT 1993 1988
CONECT 1994 1990
CONECT 1995 1990
CONECT 1996 1997
CONECT 1997 1996 1998 2001 2002
CONECT 1998 1997 1999
CONECT 1999 1998 2000 2003 2004
CONECT 2000 1999
CONECT 2001 1997
CONECT 2002 1997
CONECT 2003 1999
CONECT 2004 1999
CONECT 2005 2006
CONECT 2006 2005 2007 2010 2011
CONECT 2007 2006 2008
CONECT 2008 2007 2009 2012 2013
CONECT 2009 2008
CONECT 2010 2006
CONECT 2011 2006
CONECT 2012 2008
CONECT 2013 2008
CONECT 2014 2015
CONECT 2015 2014 2016 2019 2020
CONECT 2016 2015 2017
CONECT 2017 2016 2018 2021 2022
CONECT 2018 2017
CONECT 2019 2015
CONECT 2020 2015
CONECT 2021 2017
CONECT 2022 2017
CONECT 2023 2024
CONECT 2024 2023 2025 2028 2029
CONECT 2025 2024 2026
CONECT 2026 2025 2027 2030 2031
CONECT 2027 2026
CONECT 2028 2024
CONECT 2029 2024
CONECT 2030 2026
CONECT 2031 2026
CONECT 2032 2033
CONECT 2033 2032 2034 2037 2038
CONECT 2034 2033 2035
CONECT 2035 2034 2036 2039 2040
CONECT 2036 2035
CONECT 2037 2033
CONECT 2038 2033
CONECT 2039 2035
CONECT 2040 2035
CONECT 2041 2042
CONECT 2042 2041 2043 2046 2047
CONECT 2043 2042 2044
CONECT 2044 2043 2045 2048 2049
CONECT 2045 2044
CONECT 2046 2042
CONECT 2047 2042
CONECT 2048 2044
CONECT 2049 2044
CONECT 2050 2051
CONECT 2051 2050 2052 2055 2056
CONECT 2052 2051 2053
CONECT 2053 2052 2054 2057 2058
CONECT 2054 2053
CONECT 2055 2051
CONECT 2056 2051
CONECT 2057 2053
CONECT 2058 2053
CONECT 2059 2060
CONECT 2060 2059 2061 2064 2065
CONECT 2061 2060 2062
CONECT 2062 2061 2063 2066 2067
CONECT 2063 2062
CONECT 2064 2060
CONECT 2065 2060
CONECT 2066 2062
CONECT 2067 2062
CONECT 2068 2069
CONECT 2069 2068 2070 2073 2074
CONECT 2070 2069 2071
CONECT 2071 2070 2072 2075 2076
CONECT 2072 2071
CONECT 2073 2069
CONECT 2074 2069
CONECT 2075 2071
CONECT 2076 2071
CONECT 2077 2078
CONECT 2078 2077 2079 2082 2083
CONECT 2079 2078 2080
CONECT 2080 2079 2081 2084 2085
CONECT 2081 2080
CONECT 2082 2078
CONECT 2083 2078
CONECT 2084 2080
CONECT 2085 2080
CONECT 2086 2087
CONECT 2087 2086 2088 2091 2092
CONECT 2088 2087 2089
CONECT 2089 2088 2090 2093 2094
CONECT 2090 2089
CONECT 2091 2087
CONECT 2092 2087
CONECT 2093 2089
CONECT 2094 2089
CONECT 2095 2096
CONECT 2096 2095 2097 2100 2101
CONECT 2097 2096 2098
CONECT 2098 2097 2099 2102 2103
CONECT 2099 2098
CONECT 2100 2096
CONECT 2101 2096
CONECT 2102 2098
CONECT 2103 2098
CONECT 2104 2105
CONECT 2105 2104 2106 2109 2110
CONECT 2106 2105 2107
CONECT 2107 2106 2108 2111 2112
CONECT 2108 2107
CONECT 2109 2105
CONECT 2110 2105
CONECT 2111 2107
CONECT 2112 2107
CONECT 2113 2114
CONECT 2114 2113 2115 2118 2119
CONECT 2115 2114 2116
CONECT 2116 2115 2117 2120 2121
CONECT 2117 2116
CONECT 2118 2114
CONECT 2119 2114
CONECT 2120 2116
CONECT 2121 2116
CONECT 2122 2123
CONECT 2123 2122 2124 2127 2128
CONECT 2124 2123 2125
CONECT 2125 2124 2126 2129 2130
CONECT 2126 2125
CONECT 2127 2123
CONECT 2128 2123
CONECT 2129 2125
CONECT 2130 2125
CONECT 2131 2132
CONECT 2132 2131 2133 2136 2137
CONECT 2133 2132 2134
CONECT 2134 2133 2135 2138 2139
CONECT 2135 2134
CONECT 2136 2132
CONECT 2137 2132
CONECT 2138 2134
CONECT 2139 2134
CONECT 2140 2141
CONECT 2141 2140 2142 2145 2146
CONECT 2142 2141 2143
CONECT 2143 2142 2144 2147 2148
CONECT 2144 2143
CONECT 2145 2141
CONECT 2146 2141
CONECT 2147 2143
CONECT 2148 2143
CONECT 2149 2150
CONECT 2150 2149 2151 2154 2155
CONECT 2151 2150 2152
CONECT 2152 2151 2153 2156 2157
CONECT 2153 2152
CONECT 2154 2150
CONECT 2155 2150
CONECT 2156 2152
CONECT 2157 2152
CONECT 2158 2159
CONECT 2159 2158 2160 2163 2164
CONECT 2160 2159 2161
CONECT 2161 2160 2162 2165 2166
CONECT 2162 2161
CONECT 2163 2159
CONECT 2164 2159
CONECT 2165 2161
CONECT 2166 2161
CONECT 2167 2168
CONECT 2168 2167 2169 2172 2173
CONECT 2169 2168 2170
CONECT 2170 2169 2171 2174 2175
CONECT 2171 2170
CONECT 2172 2168
CONECT 2173 2168
CONECT 2174 2170
CONECT 2175 2170
CONECT 2176 2177
CONECT 2177 2176 2178 2181 2182
CONECT 2178 2177 2179
CONECT 2179 2178 2180 2183 2184
CONECT 2180 2179
CONECT 2181 2177
CONECT 2182 2177
CONECT 2183 2179
CONECT 2184 2179
CONECT 2185 2186
CONECT 2186 2185 2187 2190 2191
CONECT 2187 2186 2188
CONECT 2188 2187 2189 2192 2193
CONECT 2189 2188
CONECT 2190 2186
CONECT 2191 2186
CONECT 2192 2188
CONECT 2193 2188
CONECT 2194 2195 2198 2199 2202
CONECT 2195 2194 2196
CONECT 2196 2195 2197 2205 2206
CONECT 2197 2196 2207 2208 2209
CONECT 2198 2194
CONECT 2199 2194 2200
CONECT 2200 2199 2201 2210 2211
CONECT 2201 2200 2212 2213 2214
CONECT 2202 2194 2203
CONECT 2203 2202 2204 2215 2216
CONECT 2204 2203 2217 2218 2219
CONECT 2205 2196
CONECT 2206 2196
CONECT 2207 2197
CONECT 2208 2197
CONECT 2209 2197
CONECT 2210 2200
CONECT 2211 2200
CONECT 2212 2201
CONECT 2213 2201
CONECT 2214 2201
CONECT 2215 2203
CONECT 2216 2203
CONECT 2217 2204
CONECT 2218 2204
CONECT 2219 2204
CONECT 2220 2221 2224 2225 2228
CONECT 2221 2220 2222
CONECT 2222 2221 2223 2231 2232
CONECT 2223 2222 2233 2234 2235
CONECT 2224 2220
CONECT 2225 2220 2226
CONECT 2226 2225 2227 2236 2237
CONECT 2227 2226 2238 2239 2240
CONECT 2228 2220 2229
CONECT 2229 2228 2230 2241 2242
CONECT 2230 2229 2243 2244 2245
CONECT 2231 2222
CONECT 2232 2222
CONECT 2233 2223
CONECT 2234 2223
CONECT 2235 2223
CONECT 2236 2226
CONECT 2237 2226
CONECT 2238 2227
CONECT 2239 2227
CONECT 2240 2227
CONECT 2241 2229
CONECT 2242 2229
CONECT 2243 2230
CONECT 2244 2230
CONECT 2245 2230
CONECT 2246 2247 2250 2251 2254
CONECT 2247 2246 2248
CONECT 2248 2247 2249 2257 2258
CONECT 2249 2248 2259 2260 2261
CONECT 2250 2246
CONECT 2251 2246 2252
CONECT 2252 2251 2253 2262 2263
CONECT 2253 2252 2264 2265 2266
CONECT 2254 2246 2255
CONECT 2255 2254 2256 2267 2268
CONECT 2256 2255 2269 2270 2271
CONECT 2257 2248
CONECT 2258 2248
CONECT 2259 2249
CONECT 2260 2249
CONECT 2261 2249
CONECT 2262 2252
CONECT 2263 2252
CONECT 2264 2253
CONECT 2265 2253
CONECT 2266 2253
CONECT 2267 2255
CONECT 2268 2255
CONECT 2269 2256
CONECT 2270 2256
CONECT 2271 2256
CONECT 2272 2273 2276 2277 2280
CONECT 2273 2272 2274
CONECT 2274 2273 2275 2283 2284
CONECT 2275 2274 2285 2286 2287
CONECT 2276 2272
CONECT 2277 2272 2278
CONECT 2278 2277 2279 2288 2289
CONECT 2279 2278 2290 2291 2292
CONECT 2280 2272 2281
CONECT 2281 2280 2282 2293 2294
CONECT 2282 2281 2295 2296 2297
CONECT 2283 2274
CONECT 2284 2274
CONECT 2285 2275
CONECT 2286 2275
CONECT 2287 2275
CONECT 2288 2278
CONECT 2289 2278
CONECT 2290 2279
CONECT 2291 2279
CONECT 2292 2279
CONECT 2293 2281
CONECT 2294 2281
CONECT 2295 2282
CONECT 2296 2282
CONECT 2297 2282
CONECT 2298 2299 2302 2303 2306
CONECT 2299 2298 2300
CONECT 2300 2299 2301 2309 2310
CONECT 2301 2300 2311 2312 2313
CONECT 2302 2298
CONECT 2303 2298 2304
CONECT 2304 2303 2305 2314 2315
CONECT 2305 2304 2316 2317 2318
CONECT 2306 2298 2307
CONECT 2307 2306 2308 2319 2320
CONECT 2308 2307 2321 2322 2323
CONECT 2309 2300
CONECT 2310 2300
CONECT 2311 2301
CONECT 2312 2301
CONECT 2313 2301
CONECT 2314 2304
CONECT 2315 2304
CONECT 2316 2305
CONECT 2317 2305
CONECT 2318 2305
CONECT 2319 2307
CONECT 2320 2307
CONECT 2321 2308
CONECT 2322 2308
CONECT 2323 2308
CONECT 2324 2325 2328 2329 2332
CONECT 2325 2324 2326
CONECT 2326 2325 2327 2335 2336
CONECT 2327 2326 2337 2338 2339
CONECT 2328 2324
CONECT 2329 2324 2330
CONECT 2330 2329 2331 2340 2341
CONECT 2331 2330 2342 2343 2344
CONECT 2332 2324 2333
CONECT 2333 2332 2334 2345 2346
CONECT 2334 2333 2347 2348 2349
CONECT 2335 2326
CONECT 2336 2326
CONECT 2337 2327
CONECT 2338 2327
CONECT 2339 2327
CONECT 2340 2330
CONECT 2341 2330
CONECT 2342 2331
CONECT 2343 2331
CONECT 2344 2331
CONECT 2345 2333
CONECT 2346 2333
CONECT 2347 2334
CONECT 2348 2334
CONECT 2349 2334
CONECT 2350 2351 2354 2355 2358
CONECT 2351 2350 2352
CONECT 2352 2351 2353 2361 2362
CONECT 2353 2352 2363 2364 2365
CONECT 2354 2350
CONECT 2355 2350 2356
CONECT 2356 2355 2357 2366 2367
CONECT 2357 2356 2368 2369 2370
CONECT 2358 2350 2359
CONECT 2359 2358 2360 2371 2372
CONECT 2360 2359 2373 2374 2375
CONECT 2361 2352
CONECT 2362 2352
CONECT 2363 2353
CONECT 2364 2353
CONECT 2365 2353
CONECT 2366 2356
CONECT 2367 2356
CONECT 2368 2357
CONECT 2369 2357
CONECT 2370 2357
CONECT 2371 2359
CONECT 2372 2359
CONECT 2373 2360
CONECT 2374 2360
CONECT 2375 2360
CONECT 2376 2377 2380 2381 2384
CONECT 2377 2376 2378
CONECT 2378 2377 2379 2387 2388
CONECT 2379 2378 2389 2390 2391
CONECT 2380 2376
CONECT 2381 2376 2382
CONECT 2382 2381 2383 2392 2393
CONECT 2383 2382 2394 2395 2396
CONECT 2384 2376 2385
CONECT 2385 2384 2386 2397 2398
CONECT 2386 2385 2399 2400 2401
CONECT 2387 2378
CONECT 2388 2378
CONECT 2389 2379
CONECT 2390 2379
CONECT 2391 2379
CONECT 2392 2382
CONECT 2393 2382
CONECT 2394 2383
CONECT 2395 2383
CONECT 2396 2383
CONECT 2397 2385
CONECT 2398 2385
CONECT 2399 2386
CONECT 2400 2386
CONECT 2401 2386
CONECT 2402 2403 2406 2407 2410
CONECT 2403 2402 2404
CONECT 2404 2403 2405 2413 2414
CONECT 2405 2404 2415 2416 2417
CONECT 2406 2402
CONECT 2407 2402 2408
CONECT 2408 2407 2409 2418 2419
CONECT 2409 2408 2420 2421 2422
CONECT 2410 2402 2411
CONECT 2411 2410 2412 2423 2424
CONECT 2412 2411 2425 2426 2427
CONECT 2413 2404
CONECT 2414 2404
CONECT 2415 2405
CONECT 2416 2405
CONECT 2417 2405
CONECT 2418 2408
CONECT 2419 2408
CONECT 2420 2409
CONECT 2421 2409
CONECT 2422 2409
CONECT 2423 2411
CONECT 2424 2411
CONECT 2425 2412
CONECT 2426 2412
CONECT 2427 2412
CONECT 2428 2429 2432 2433 2436
CONECT 2429 2428 2430
CONECT 2430 2429 2431 2439 2440
CONECT 2431 2430 2441 2442 2443
CONECT 2432 2428
CONECT 2433 2428 2434
CONECT 2434 2433 2435 2444 2445
CONECT 2435 2434 2446 2447 2448
CONECT 2436 2428 2437
CONECT 2437 2436 2438 2449 2450
CONECT 2438 2437 2451 2452 2453
CONECT 2439 2430
CONECT 2440 2430
CONECT 2441 2431
CONECT 2442 2431
CONECT 2443 2431
CONECT 2444 2434
CONECT 2445 2434
CONECT 2446 2435
CONECT 2447 2435
CONECT 2448 2435
CONECT 2449 2437
CONECT 2450 2437
CONECT 2451 2438
CONECT 2452 2438
CONECT 2453 2438
CONECT 2454 2455 2458 2459 2462
CONECT 2455 2454 2456
CONECT 2456 2455 2457 2465 2466
CONECT 2457 2456 2467 2468 2469
CONECT 2458 2454
CONECT 2459 2454 2460
CONECT 2460 2459 2461 2470 2471
CONECT 2461 2460 2472 2473 2474
CONECT 2462 2454 2463
CONECT 2463 2462 2464 2475 2476
CONECT 2464 2463 2477 2478 2479
CONECT 2465 2456
CONECT 2466 2456
CONECT 2467 2457
CONECT 2468 2457
CONECT 2469 2457
CONECT 2470 2460
CONECT 2471 2460
CONECT 2472 2461
CONECT 2473 2461
CONECT 2474 2461
CONECT 2475 2463
CONECT 2476 2463
CONECT 2477 2464
CONECT 2478 2464
CONECT 2479 2464
CONECT 2480 2481 2484 2485 2488
CONECT 2481 2480 2482
CONECT 2482 2481 2483 2491 2492
CONECT 2483 2482 2493 2494 2495
CONECT 2484 2480
CONECT 2485 2480 2486
CONECT 2486 2485 2487 2496 2497
CONECT 2487 2486 2498 2499 2500
CONECT 2488 2480 2489
CONECT 2489 2488 2490 2501 2502
CONECT 2490 2489 2503 2504 2505
CONECT 2491 2482
CONECT 2492 2482
CONECT 2493 2483
CONECT 2494 2483
CONECT 2495 2483
CONECT 2496 2486
CONECT 2497 2486
CONECT 2498 2487
CONECT 2499 2487
CONECT 2500 2487
CONECT 2501 2489
CONECT 2502 2489
CONECT 2503 2490
CONECT 2504 2490
CONECT 2505 2490
CONECT 2506 2507 2510 2511 2514
CONECT 2507 2506 2508
CONECT 2508 2507 2509 2517 2518
CONECT 2509 2508 2519 2520 2521
CONECT 2510 2506
CONECT 2511 2506 2512
CONECT 2512 2511 2513 2522 2523
CONECT 2513 2512 2524 2525 2526
CONECT 2514 2506 2515
CONECT 2515 2514 2516 2527 2528
CONECT 2516 2515 2529 2530 2531
CONECT 2517 2508
CONECT 2518 2508
CONECT 2519 2509
CONECT 2520 2509
CONECT 2521 2509
CONECT 2522 2512
CONECT 2523 2512
CONECT 2524 2513
CONECT 2525 2513
CONECT 2526 2513
CONECT 2527 2515
CONECT 2528 2515
CONECT 2529 2516
CONECT 2530 2516
CONECT 2531 2516
CONECT 2532 2533 2536 2537 2540
CONECT 2533 2532 2534
CONECT 2534 2533 2535 2543 2544
CONECT 2535 2534 2545 2546 2547
CONECT 2536 2532
CONECT 2537 2532 2538
CONECT 2538 2537 2539 2548 2549
CONECT 2539 2538 2550 2551 2552
CONECT 2540 2532 2541
CONECT 2541 2540 2542 2553 2554
CONECT 2542 2541 2555 2556 2557
CONECT 2543 2534
CONECT 2544 2534
CONECT 2545 2535
CONECT 2546 2535
CONECT 2547 2535
CONECT 2548 2538
CONECT 2549 2538
CONECT 2550 2539
CONECT 2551 2539
CONECT 2552 2539
CONECT 2553 2541
CONECT 2554 2541
CONECT 2555 2542
CONECT 2556 2542
CONECT 2557 2542
CONECT 2558 2559 2562 2563 2566
CONECT 2559 2558 2560
CONECT 2560 2559 2561 2569 2570
CONECT 2561 2560 2571 2572 2573
CONECT 2562 2558
CONECT 2563 2558 2564
CONECT 2564 2563 2565 2574 2575
CONECT 2565 2564 2576 2577 2578
CONECT 2566 2558 2567
CONECT 2567 2566 2568 2579 2580
CONECT 2568 2567 2581 2582 2583
CONECT 2569 2560
CONECT 2570 2560
CONECT 2571 2561
CONECT 2572 2561
CONECT 2573 2561
CONECT 2574 2564
CONECT 2575 2564
CONECT 2576 2565
CONECT 2577 2565
CONECT 2578 2565
CONECT 2579 2567
CONECT 2580 2567
CONECT 2581 2568
CONECT 2582 2568
CONECT 2583 2568
CONECT 2584 2585 2588 2589 2592
CONECT 2585 2584 2586
CONECT 2586 2585 2587 2595 2596
CONECT 2587 2586 2597 2598 2599
CONECT 2588 2584
CONECT 2589 2584 2590
CONECT 2590 2589 2591 2600 2601
CONECT 2591 2590 2602 2603 2604
CONECT 2592 2584 2593
CONECT 2593 2592 2594 2605 2606
CONECT 2594 2593 2607 2608 2609
CONECT 2595 2586
CONECT 2596 2586
CONECT 2597 2587
CONECT 2598 2587
CONECT 2599 2587
CONECT 2600 2590
CONECT 2601 2590
CONECT 2602 2591
CONECT 2603 2591
CONECT 2604 2591
CONECT 2605 2593
CONECT 2606 2593
CONECT 2607 2594
CONECT 2608 2594
CONECT 2609 2594
CONECT 2610 2611 2614 2615 2618
CONECT 2611 2610 2612
CONECT 2612 2611 2613 2621 2622
CONECT 2613 2612 2623 2624 2625
CONECT 2614 2610
CONECT 2615 2610 2616
CONECT 2616 2615 2617 2626 2627
CONECT 2617 2616 2628 2629 2630
CONECT 2618 2610 2619
CONECT 2619 2618 2620 2631 2632
CONECT 2620 2619 2633 2634 2635
CONECT 2621 2612
CONECT 2622 2612
CONECT 2623 2613
CONECT 2624 2613
CONECT 2625 2613
CONECT 2626 2616
CONECT 2627 2616
CONECT 2628 2617
CONECT 2629 2617
CONECT 2630 2617
CONECT 2631 2619
CONECT 2632 2619
CONECT 2633 2620
CONECT 2634 2620
CONECT 2635 2620
CONECT 2636 2637 2640 2641 2644
CONECT 2637 2636 2638
CONECT 2638 2637 2639 2647 2648
CONECT 2639 2638 2649 2650 2651
CONECT 2640 2636
CONECT 2641 2636 2642
CONECT 2642 2641 2643 2652 2653
CONECT 2643 2642 2654 2655 2656
CONECT 2644 2636 2645
CONECT 2645 2644 2646 2657 2658
CONECT 2646 2645 2659 2660 2661
CONECT 2647 2638
CONECT 2648 2638
CONECT 2649 2639
CONECT 2650 2639
CONECT 2651 2639
CONECT 2652 2642
CONECT 2653 2642
CONECT 2654 2643
CONECT 2655 2643
CONECT 2656 2643
CONECT 2657 2645
CONECT 2658 2645
CONECT 2659 2646
CONECT 2660 2646
CONECT 2661 2646
CONECT 2662 2663 2666 2667 2670
CONECT 2663 2662 2664
CONECT 2664 2663 2665 2673 2674
CONECT 2665 2664 2675 2676 2677
CONECT 2666 2662
CONECT 2667 2662 2668
CONECT 2668 2667 2669 2678 2679
CONECT 2669 2668 2680 2681 2682
CONECT 2670 2662 2671
CONECT 2671 2670 2672 2683 2684
CONECT 2672 2671 2685 2686 2687
CONECT 2673 2664
CONECT 2674 2664
CONECT 2675 2665
CONECT 2676 2665
CONECT 2677 2665
CONECT 2678 2668
CONECT 2679 2668
CONECT 2680 2669
CONECT 2681 2669
CONECT 2682 2669
CONECT 2683 2671
CONECT 2684 2671
CONECT 2685 2672
CONECT 2686 2672
CONECT 2687 2672
CONECT 2688 2689 2692 2693 2696
CONECT 2689 2688 2690
CONECT 2690 2689 2691 2699 2700
CONECT 2691 2690 2701 2702 2703
CONECT 2692 2688
CONECT 2693 2688 2694
CONECT 2694 2693 2695 2704 2705
CONECT 2695 2694 2706 2707 2708
CONECT 2696 2688 2697
CONECT 2697 2696 2698 2709 2710
CONECT 2698 2697 2711 2712 2713
CONECT 2699 2690
CONECT 2700 2690
CONECT 2701 2691
CONECT 2702 2691
CONECT 2703 2691
CONECT 2704 2694
CONECT 2705 2694
CONECT 2706 2695
CONECT 2707 2695
CONECT 2708 2695
CONECT 2709 2697
CONECT 2710 2697
CONECT 2711 2698
CONECT 2712 2698
CONECT 2713 2698
CONECT 2714 2715 2718 2719 2722
CONECT 2715 2714 2716
CONECT 2716 2715 2717 2725 2726
CONECT 2717 2716 2727 2728 2729
CONECT 2718 2714
CONECT 2719 2714 2720
CONECT 2720 2719 2721 2730 2731
CONECT 2721 2720 2732 2733 2734
CONECT 2722 2714 2723
CONECT 2723 2722 2724 2735 2736
CONECT 2724 2723 2737 2738 2739
CONECT 2725 2716
CONECT 2726 2716
CONECT 2727 2717
CONECT 2728 2717
CONECT 2729 2717
CONECT 2730 2720
CONECT 2731 2720
CONECT 2732 2721
CONECT 2733 2721
CONECT 2734 2721
CONECT 2735 2723
CONECT 2736 2723
CONECT 2737 2724
CONECT 2738 2724
CONECT 2739 2724
CONECT 2740 2741 2744 2745 2748
CONECT 2741 2740 2742
CONECT 2742 2741 2743 2751 2752
CONECT 2743 2742 2753 2754 2755
CONECT 2744 2740
CONECT 2745 2740 2746
CONECT 2746 2745 2747 2756 2757
CONECT 2747 2746 2758 2759 2760
CONECT 2748 2740 2749
CONECT 2749 2748 2750 2761 2762
CONECT 2750 2749 2763 2764 2765
CONECT 2751 2742
CONECT 2752 2742
CONECT 2753 2743
CONECT 2754 2743
CONECT 2755 2743
CONECT 2756 2746
CONECT 2757 2746
CONECT 2758 2747
CONECT 2759 2747
CONECT 2760 2747
CONECT 2761 2749
CONECT 2762 2749
CONECT 2763 2750
CONECT 2764 2750
CONECT 2765 2750
CONECT 2766 2767 2770 2771 2774
CONECT 2767 2766 2768
CONECT 2768 2767 2769 2777 2778
CONECT 2769 2768 2779 2780 2781
CONECT 2770 2766
CONECT 2771 2766 2772
CONECT 2772 2771 2773 2782 2783
CONECT 2773 2772 2784 2785 2786
CONECT 2774 2766 2775
CONECT 2775 2774 2776 2787 2788
CONECT 2776 2775 2789 2790 2791
CONECT 2777 2768
CONECT 2778 2768
CONECT 2779 2769
CONECT 2780 2769
CONECT 2781 2769
CONECT 2782 2772
CONECT 2783 2772
CONECT 2784 2773
CONECT 2785 2773
CONECT 2786 2773
CONECT 2787 2775
CONECT 2788 2775
CONECT 2789 2776
CONECT 2790 2776
CONECT 2791 2776
CONECT 2792 2793 2796 2797 2800
CONECT 2793 2792 2794
CONECT 2794 2793 2795 2803 2804
CONECT 2795 2794 2805 2806 2807
CONECT 2796 2792
CONECT 2797 2792 2798
CONECT 2798 2797 2799 2808 2809
CONECT 2799 2798 2810 2811 2812
CONECT 2800 2792 2801
CONECT 2801 2800 2802 2813 2814
CONECT 2802 2801 2815 2816 2817
CONECT 2803 2794
CONECT 2804 2794
CONECT 2805 2795
CONECT 2806 2795
CONECT 2807 2795
CONECT 2808 2798
CONECT 2809 2798
CONECT 2810 2799
CONECT 2811 2799
CONECT 2812 2799
CONECT 2813 2801
CONECT 2814 2801
CONECT 2815 2802
CONECT 2816 2802
CONECT 2817 2802
CONECT 2818 2819 2822 2823 2826
CONECT 2819 2818 2820
CONECT 2820 2819 2821 2829 2830
CONECT 2821 2820 2831 2832 2833
CONECT 2822 2818
CONECT 2823 2818 2824
CONECT 2824 2823 2825 2834 2835
CONECT 2825 2824 2836 2837 2838
CONECT 2826 2818 2827
CONECT 2827 2826 2828 2839 2840
CONECT 2828 2827 2841 2842 2843
CONECT 2829 2820
CONECT 2830 2820
CONECT 2831 2821
CONECT 2832 2821
CONECT 2833 2821
CONECT 2834 2824
CONECT 2835 2824
CONECT 2836 2825
CONECT 2837 2825
CONECT 2838 2825
CONECT 2839 2827
CONECT 2840 2827
CONECT 2841 2828
CONECT 2842 2828
CONECT 2843 2828
CONECT 2844 2845 2848 2849 2852
CONECT 2845 2844 2846
CONECT 2846 2845 2847 2855 2856
CONECT 2847 2846 2857 2858 2859
CONECT 2848 2844
CONECT 2849 2844 2850
CONECT 2850 2849 2851 2860 2861
CONECT 2851 2850 2862 2863 2864
CONECT 2852 2844 2853
CONECT 2853 2852 2854 2865 2866
CONECT 2854 2853 2867 2868 2869
CONECT 2855 2846
CONECT 2856 2846
CONECT 2857 2847
CONECT 2858 2847
CONECT 2859 2847
CONECT 2860 2850
CONECT 2861 2850
CONECT 2862 2851
CONECT 2863 2851
CONECT 2864 2851
CONECT 2865 2853
CONECT 2866 2853
CONECT 2867 2854
CONECT 2868 2854
CONECT 2869 2854
CONECT 2870 2871
CONECT 2871 2870 2872 2877 2878
CONECT 2872 2871 2873 2879 2880
CONECT 2873 2872 2874 2881 2882
CONECT 2874 2873 2875 2883 2884
CONECT 2875 2874 2876 2885 2886
CONECT 2876 2875
CONECT 2877 2871
CONECT 2878 2871
CONECT 2879 2872
CONECT 2880 2872
CONECT 2881 2873
CONECT 2882 2873
CONECT 2883 2874
CONECT 2884 2874
CONECT 2885 2875
CONECT 2886 2875
CONECT 2887 2888
CONECT 2888 2887 2889 2894 2895
CONECT 2889 2888 2890 2896 2897
CONECT 2890 2889 2891 2898 2899
CONECT 2891 2890 2892 2900 2901
CONECT 2892 2891 2893 2902 2903
CONECT 2893 2892
CONECT 2894 2888
CONECT 2895 2888
CONECT 2896 2889
CONECT 2897 2889
CONECT 2898 2890
CONECT 2899 2890
CONECT 2900 2891
CONECT 2901 2891
CONECT 2902 2892
CONECT 2903 2892
CONECT 2904 2905
CONECT 2905 2904 2906 2911 2912
CONECT 2906 2905 2907 2913 2914
CONECT 2907 2906 2908 2915 2916
CONECT 2908 2907 2909 2917 2918
CONECT 2909 2908 2910 2919 2920
CONECT 2910 2909
CONECT 2911 2905
CONECT 2912 2905
CONECT 2913 2906
CONECT 2914 2906
CONECT 2915 2907
CONECT 2916 2907
CONECT 2917 2908
CONECT 2918 2908
CONECT 2919 2909
CONECT 2920 2909
CONECT 2921 2922
CONECT 2922 2921 2923 2928 2929
CONECT 2923 2922 2924 2930 2931
CONECT 2924 2923 2925 2932 2933
CONECT 2925 2924 2926 2934 2935
CONECT 2926 2925 2927 2936 2937
CONECT 2927 2926
CONECT 2928 2922
CONECT 2929 2922
CONECT 2930 2923
CONECT 2931 2923
CONECT 2932 2924
CONECT 2933 2924
CONECT 2934 2925
CONECT 2935 2925
CONECT 2936 2926
CONECT 2937 2926
CONECT 2938 2939
CONECT 2939 2938 2940 2945 2946
CONECT 2940 2939 2941 2947 2948
CONECT 2941 2940 2942 2949 2950
CONECT 2942 2941 2943 2951 2952
CONECT 2943 2942 2944 2953 2954
CONECT 2944 2943
CONECT 2945 2939
CONECT 2946 2939
CONECT 2947 2940
CONECT 2948 2940
CONECT 2949 2941
CONECT 2950 2941
CONECT 2951 2942
CONECT 2952 2942
CONECT 2953 2943
CONECT 2954 2943
CONECT 2955 2956
CONECT 2956 2955 2957 2962 2963
CONECT 2957 2956 2958 2964 2965
CONECT 2958 2957 2959 2966 2967
CONECT 2959 2958 2960 2968 2969
CONECT 2960 2959 2961 2970 2971
CONECT 2961 2960
CONECT 2962 2956
CONECT 2963 2956
CONECT 2964 2957
CONECT 2965 2957
CONECT 2966 2958
CONECT 2967 2958
CONECT 2968 2959
CONECT 2969 2959
CONECT 2970 2960
CONECT 2971 2960
CONECT 2972 2973
CONECT 2973 2972 2974 2979 2980
CONECT 2974 2973 2975 2981 2982
CONECT 2975 2974 2976 2983 2984
CONECT 2976 2975 2977 2985 2986
CONECT 2977 2976 2978 2987 2988
CONECT 2978 2977
CONECT 2979 2973
CONECT 2980 2973
CONECT 2981 2974
CONECT 2982 2974
CONECT 2983 2975
CONECT 2984 2975
CONECT 2985 2976
CONECT 2986 2976
CONECT 2987 2977
CONECT 2988 2977
CONECT 2989 2990
CONECT 2990 2989 2991 2996 2997
CONECT 2991 2990 2992 2998 2999
CONECT 2992 2991 2993 3000 3001
CONECT 2993 2992 2994 3002 3003
CONECT 2994 2993 2995 3004 3005
CONECT 2995 2994
CONECT 2996 2990
CONECT 2997 2990
CONECT 2998 2991
CONECT 2999 2991
CONECT 3000 2992
CONECT 3001 2992
CONECT 3002 2993
CONECT 3003 2993
CONECT 3004 2994
CONECT 3005 2994
CONECT 3006 3007
CONECT 3007 3006 3008 3013 3014
CONECT 3008 3007 3009 3015 3016
CONECT 3009 3008 3010 3017 3018
CONECT 3010 3009 3011 3019 3020
CONECT 3011 3010 3012 3021 3022
CONECT 3012 3011
CONECT 3013 3007
CONECT 3014 3007
CONECT 3015 3008
CONECT 3016 3008
CONECT 3017 3009
CONECT 3018 3009
CONECT 3019 3010
CONECT 3020 3010
CONECT 3021 3011
CONECT 3022 3011
CONECT 3023 3024
CONECT 3024 3023 3025 3030 3031
CONECT 3025 3024 3026 3032 3033
CONECT 3026 3025 3027 3034 3035
CONECT 3027 3026 3028 3036 3037
CONECT 3028 3027 3029 3038 3039
CONECT 3029 3028
CONECT 3030 3024
CONECT 3031 3024
CONECT 3032 3025
CONECT 3033 3025
CONECT 3034 3026
CONECT 3035 3026
CONECT 3036 3027
CONECT 3037 3027
CONECT 3038 3028
CONECT 3039 3028
CONECT 3040 3041
CONECT 3041 3040 3042 3047 3048
CONECT 3042 3041 3043 3049 3050
CONECT 3043 3042 3044 3051 3052
CONECT 3044 3043 3045 3053 3054
CONECT 3045 3044 3046 3055 3056
CONECT 3046 3045
CONECT 3047 3041
CONECT 3048 3041
CONECT 3049 3042
CONECT 3050 3042
CONECT 3051 3043
CONECT 3052 3043
CONECT 3053 3044
CONECT 3054 3044
CONECT 3055 3045
CONECT 3056 3045
CONECT 3057 3058
CONECT 3058 3057 3059 3064 3065
CONECT 3059 3058 3060 3066 3067
CONECT 3060 3059 3061 3068 3069
CONECT 3061 3060 3062 3070 3071
CONECT 3062 3061 3063 3072 3073
CONECT 3063 3062
CONECT 3064 3058
CONECT 3065 3058
CONECT 3066 3059
CONECT 3067 3059
CONECT 3068 3060
CONECT 3069 3060
CONECT 3070 3061
CONECT 3071 3061
CONECT 3072 3062
CONECT 3073 3062
CONECT 3074 3075
CONECT 3075 3074 3076 3081 3082
CONECT 3076 3075 3077 3083 3084
CONECT 3077 3076 3078 3085 3086
CONECT 3078 3077 3079 3087 3088
CONECT 3079 3078 3080 3089 3090
CONECT 3080 3079
CONECT 3081 3075
CONECT 3082 3075
CONECT 3083 3076
CONECT 3084 3076
CONECT 3085 3077
CONECT 3086 3077
CONECT 3087 3078
CONECT 3088 3078
CONECT 3089 3079
CONECT 3090 3079
CONECT 3095 3096
CONECT 3096 3095 3097 3100 3101
CONECT 3097 3096 3098
CONECT 3098 3097 3099 3102 3103
CONECT 3099 3098
CONECT 3100 3096
CONECT 3101 3096
CONECT 3102 3098
CONECT 3103 3098
CONECT 3104 3105 3108 3109 3112
CONECT 3105 3104 3106
CONECT 3106 3105 3107 3115 3116
CONECT 3107 3106 3117 3118 3119
CONECT 3108 3104
CONECT 3109 3104 3110
CONECT 3110 3109 3111 3120 3121
CONECT 3111 3110 3122 3123 3124
CONECT 3112 3104 3113
CONECT 3113 3112 3114 3125 3126
CONECT 3114 3113 3127 3128 3129
CONECT 3115 3106
CONECT 3116 3106
CONECT 3117 3107
CONECT 3118 3107
CONECT 3119 3107
CONECT 3120 3110
CONECT 3121 3110
CONECT 3122 3111
CONECT 3123 3111
CONECT 3124 3111
CONECT 3125 3113
CONECT 3126 3113
CONECT 3127 3114
CONECT 3128 3114
CONECT 3129 3114
CONECT 3131 3132
CONECT 3132 3131 3133 3138 3139
CONECT 3133 3132 3134 3140 3141
CONECT 3134 3133 3135 3142 3143
CONECT 3135 3134 3136 3144 3145
CONECT 3136 3135 3137 3146 3147
CONECT 3137 3136
CONECT 3138 3132
CONECT 3139 3132
CONECT 3140 3133
CONECT 3141 3133
CONECT 3142 3134
CONECT 3143 3134
CONECT 3144 3135
CONECT 3145 3135
CONECT 3146 3136
CONECT 3147 3136
CONECT 3151 3152
CONECT 3152 3151 3153 3156 3157
CONECT 3153 3152 3154
CONECT 3154 3153 3155 3158 3159
CONECT 3155 3154
CONECT 3156 3152
CONECT 3157 3152
CONECT 3158 3154
CONECT 3159 3154
CONECT 3160 3161 3164 3165 3168
CONECT 3161 3160 3162
CONECT 3162 3161 3163 3171 3172
CONECT 3163 3162 3173 3174 3175
CONECT 3164 3160
CONECT 3165 3160 3166
CONECT 3166 3165 3167 3176 3177
CONECT 3167 3166 3178 3179 3180
CONECT 3168 3160 3169
CONECT 3169 3168 3170 3181 3182
CONECT 3170 3169 3183 3184 3185
CONECT 3171 3162
CONECT 3172 3162
CONECT 3173 3163
CONECT 3174 3163
CONECT 3175 3163
CONECT 3176 3166
CONECT 3177 3166
CONECT 3178 3167
CONECT 3179 3167
CONECT 3180 3167
CONECT 3181 3169
CONECT 3182 3169
CONECT 3183 3170
CONECT 3184 3170
CONECT 3185 3170
CONECT 3186 3187
CONECT 3187 3186 3188 3193 3194
CONECT 3188 3187 3189 3195 3196
CONECT 3189 3188 3190 3197 3198
CONECT 3190 3189 3191 3199 3200
CONECT 3191 3190 3192 3201 3202
CONECT 3192 3191
CONECT 3193 3187
CONECT 3194 3187
CONECT 3195 3188
CONECT 3196 3188
CONECT 3197 3189
CONECT 3198 3189
CONECT 3199 3190
CONECT 3200 3190
CONECT 3201 3191
CONECT 3202 3191
CONECT 3205 3206
CONECT 3206 3205 3207 3210 3211
CONECT 3207 3206 3208
CONECT 3208 3207 3209 3212 3213
CONECT 3209 3208
CONECT 3210 3206
CONECT 3211 3206
CONECT 3212 3208
CONECT 3213 3208
CONECT 3216 3217 3220 3221 3224
CONECT 3217 3216 3218
CONECT 3218 3217 3219 3227 3228
CONECT 3219 3218 3229 3230 3231
CONECT 3220 3216
CONECT 3221 3216 3222
CONECT 3222 3221 3223 3232 3233
CONECT 3223 3222 3234 3235 3236
CONECT 3224 3216 3225
CONECT 3225 3224 3226 3237 3238
CONECT 3226 3225 3239 3240 3241
CONECT 3227 3218
CONECT 3228 3218
CONECT 3229 3219
CONECT 3230 3219
CONECT 3231 3219
CONECT 3232 3222
CONECT 3233 3222
CONECT 3234 3223
CONECT 3235 3223
CONECT 3236 3223
CONECT 3237 3225
CONECT 3238 3225
CONECT 3239 3226
CONECT 3240 3226
CONECT 3241 3226
CONECT 3242 3243 3246 3247 3250
CONECT 3243 3242 3244
CONECT 3244 3243 3245 3253 3254
CONECT 3245 3244 3255 3256 3257
CONECT 3246 3242
CONECT 3247 3242 3248
CONECT 3248 3247 3249 3258 3259
CONECT 3249 3248 3260 3261 3262
CONECT 3250 3242 3251
CONECT 3251 3250 3252 3263 3264
CONECT 3252 3251 3265 3266 3267
CONECT 3253 3244
CONECT 3254 3244
CONECT 3255 3245
CONECT 3256 3245
CONECT 3257 3245
CONECT 3258 3248
CONECT 3259 3248
CONECT 3260 3249
CONECT 3261 3249
CONECT 3262 3249
CONECT 3263 3251
CONECT 3264 3251
CONECT 3265 3252
CONECT 3266 3252
CONECT 3267 3252
CONECT 3269 3270 3273 3274 3277
CONECT 3270 3269 3271
CONECT 3271 3270 3272 3280 3281
CONECT 3272 3271 3282 3283 3284
CONECT 3273 3269
CONECT 3274 3269 3275
CONECT 3275 3274 3276 3285 3286
CONECT 3276 3275 3287 3288 3289
CONECT 3277 3269 3278
CONECT 3278 3277 3279 3290 3291
CONECT 3279 3278 3292 3293 3294
CONECT 3280 3271
CONECT 3281 3271
CONECT 3282 3272
CONECT 3283 3272
CONECT 3284 3272
CONECT 3285 3275
CONECT 3286 3275
CONECT 3287 3276
CONECT 3288 3276
CONECT 3289 3276
CONECT 3290 3278
CONECT 3291 3278
CONECT 3292 3279
CONECT 3293 3279
CONECT 3294 3279
CONECT 3295 3296
CONECT 3296 3295 3297 3300 3301
CONECT 3297 3296 3298
CONECT 3298 3297 3299 3302 3303
CONECT 3299 3298
CONECT 3300 3296
CONECT 3301 3296
CONECT 3302 3298
CONECT 3303 3298
CONECT 3304 3305
CONECT 3305 3304 3306 3311 3312
CONECT 3306 3305 3307 3313 3314
CONECT 3307 3306 3308 3315 3316
CONECT 3308 3307 3309 3317 3318
CONECT 3309 3308 3310 3319 3320
CONECT 3310 3309
CONECT 3311 3305
CONECT 3312 3305
CONECT 3313 3306
CONECT 3314 3306
CONECT 3315 3307
CONECT 3316 3307
CONECT 3317 3308
CONECT 3318 3308
CONECT 3319 3309
CONECT 3320 3309
END
