# Supplementary material for: Flame-retardant electrolytes with electrochemically-inert and weakly coordinating dichloroalkane diluents for practical lithium metal batteries
Source: Nat Commun. 2025 Nov 19;16:10188. doi: 10.1038/s41467-025-65138-8 (PMC12630897; doi:10.1038/s41467-025-65138-8)
Supplement: Supplementary file 7 — Source Data [file 41467_2025_65138_MOESM7_ESM.xlsx]

## Sheet: Figure2b
C1-2Cl		C2-2Cl		C3-2Cl		C4-2Cl		C5-2Cl
X	Y	X	Y	X	Y	X	Y	X	Y
0.025	0	0.025	0	0.025	0	0.025	0	0.025	0
0.075	0	0.075	0	0.075	0	0.075	0	0.075	0
0.125	0	0.125	0	0.125	0	0.125	0	0.125	0
0.175	0	0.175	0	0.175	0	0.175	0	0.175	0
0.225	0	0.225	0	0.225	0	0.225	0	0.225	0
0.275	0	0.275	0	0.275	0	0.275	0	0.275	0
0.325	0	0.325	0	0.325	0	0.325	0	0.325	0
0.375	0	0.375	0	0.375	0	0.375	0	0.375	0
0.425	0	0.425	0	0.425	0	0.425	0	0.425	0
0.475	0	0.475	0	0.475	0	0.475	0	0.475	0
0.525	0	0.525	0	0.525	0	0.525	0	0.525	0
0.575	0	0.575	0	0.575	0	0.575	0	0.575	0
0.625	0	0.625	0	0.625	0	0.625	0	0.625	0
0.675	0	0.675	0	0.675	0	0.675	0	0.675	0
0.725	0	0.725	0	0.725	0	0.725	0	0.725	0
0.775	0	0.775	0	0.775	0	0.775	0	0.775	0
0.825	0	0.825	0	0.825	0	0.825	0	0.825	0
0.875	0	0.875	0	0.875	0	0.875	0	0.875	0
0.925	0	0.925	0	0.925	0	0.925	0	0.925	0
0.975	0	0.975	0	0.975	0	0.975	0	0.975	0
1.025	0	1.025	0	1.025	0	1.025	0	1.025	0
1.075	0	1.075	0	1.075	0	1.075	0	1.075	0
1.125	0	1.125	0	1.125	0	1.125	0	1.125	0
1.175	0	1.175	0	1.175	0	1.175	0	1.175	0
1.225	0	1.225	0	1.225	0	1.225	0	1.225	0
1.275	0	1.275	0	1.275	0	1.275	0	1.275	0
1.325	0	1.325	0	1.325	0	1.325	0	1.325	0
1.375	0	1.375	0	1.375	0	1.375	0	1.375	0
1.425	0	1.425	0	1.425	0	1.425	0	1.425	0
1.475	0	1.475	0	1.475	0	1.475	0	1.475	0
1.525	0	1.525	0	1.525	0	1.525	0	1.525	0
1.575	0	1.575	0	1.575	0	1.575	0	1.575	0
1.625	0	1.625	0	1.625	0	1.625	0	1.625	0
1.675	0	1.675	0	1.675	0	1.675	0	1.675	0
1.725	0	1.725	0	1.725	0	1.725	0	1.725	0
1.775	0	1.775	0	1.775	0	1.775	0	1.775	0
1.825	0	1.825	0	1.825	0	1.825	0	1.825	0
1.875	0	1.875	0	1.875	0	1.875	0	1.875	0
1.925	0	1.925	0.00106	1.925	0	1.925	0	1.925	0
1.975	0	1.975	0.00101	1.975	0.00301	1.975	0.00635	1.975	0.00867
2.025	0	2.025	0.0048	2.025	0.01715	2.025	0.04431	2.025	0.0471
2.075	0	2.075	0.02284	2.075	0.07714	2.075	0.1784	2.075	0.23439
2.125	0.00245	2.125	0.09843	2.125	0.22239	2.125	0.38868	2.125	0.52932
2.175	0.00859	2.175	0.16713	2.175	0.38988	2.175	0.75164	2.175	0.9105
2.225	0.01417	2.225	0.29239	2.225	0.6204	2.225	1.11364	2.225	1.3275
2.275	0.03853	2.275	0.4218	2.275	0.87882	2.275	1.51686	2.275	1.66351
2.325	0.03348	2.325	0.57923	2.325	1.08215	2.325	1.80451	2.325	2.03759
2.375	0.06744	2.375	0.61995	2.375	1.21372	2.375	2.00023	2.375	2.18727
2.425	0.08918	2.425	0.76321	2.425	1.31702	2.425	2.1349	2.425	2.32218
2.475	0.11697	2.475	0.85598	2.475	1.41425	2.475	2.21199	2.475	2.42244
2.525	0.1315	2.525	0.86992	2.525	1.4728	2.525	2.07409	2.525	2.39183
2.575	0.1309	2.575	0.94681	2.575	1.48688	2.575	2.01986	2.575	2.33116
2.625	0.16401	2.625	0.98473	2.625	1.43248	2.625	1.8969	2.625	2.18154
2.675	0.17239	2.675	0.98949	2.675	1.42039	2.675	1.75336	2.675	2.07443
2.725	0.20641	2.725	1.00595	2.725	1.34033	2.725	1.74467	2.725	2.12386
2.775	0.22542	2.775	1.04818	2.775	1.34422	2.775	1.66949	2.775	1.9433
2.825	0.24019	2.825	1.02373	2.825	1.26524	2.825	1.58556	2.825	1.84123
2.875	0.27212	2.875	1.05696	2.875	1.22634	2.875	1.48343	2.875	1.73393
2.925	0.28103	2.925	1.03769	2.925	1.20258	2.925	1.40901	2.925	1.70169
2.975	0.30796	2.975	1.00444	2.975	1.14263	2.975	1.33639	2.975	1.64333
3.025	0.33339	3.025	1.01793	3.025	1.09023	3.025	1.24699	3.025	1.48656
3.075	0.35544	3.075	1.00257	3.075	1.00919	3.075	1.14868	3.075	1.40184
3.125	0.35475	3.125	0.97316	3.125	1.02637	3.125	1.1063	3.125	1.31778
3.175	0.39569	3.175	0.9728	3.175	0.94662	3.175	1.05903	3.175	1.27756
3.225	0.44495	3.225	0.95308	3.225	0.87053	3.225	1.01016	3.225	1.18672
3.275	0.42837	3.275	0.92934	3.275	0.82703	3.275	0.98533	3.275	1.15391
3.325	0.45968	3.325	0.92401	3.325	0.808	3.325	0.89578	3.325	1.06531
3.375	0.46172	3.375	0.89891	3.375	0.77223	3.375	0.89554	3.375	1.04161
3.425	0.47133	3.425	0.87621	3.425	0.70921	3.425	0.82135	3.425	0.95955
3.475	0.49517	3.475	0.84857	3.475	0.7116	3.475	0.78865	3.475	0.91734
3.525	0.49995	3.525	0.81517	3.525	0.68841	3.525	0.81164	3.525	0.93581
3.575	0.51554	3.575	0.83193	3.575	0.67235	3.575	0.7878	3.575	0.84218
3.625	0.51941	3.625	0.82141	3.625	0.65631	3.625	0.70588	3.625	0.82131
3.675	0.53873	3.675	0.79863	3.675	0.62208	3.675	0.70087	3.675	0.75013
3.725	0.55285	3.725	0.7881	3.725	0.5976	3.725	0.68724	3.725	0.73605
3.775	0.55152	3.775	0.78641	3.775	0.59202	3.775	0.63815	3.775	0.73566
3.825	0.57506	3.825	0.80282	3.825	0.58359	3.825	0.64077	3.825	0.68882
3.875	0.56671	3.875	0.78224	3.875	0.56056	3.875	0.60811	3.875	0.69271
3.925	0.59624	3.925	0.77444	3.925	0.55347	3.925	0.6206	3.925	0.67549
3.975	0.59863	3.975	0.74985	3.975	0.53494	3.975	0.60743	3.975	0.65677
4.025	0.58362	4.025	0.77625	4.025	0.55478	4.025	0.61589	4.025	0.65247
4.075	0.61076	4.075	0.75874	4.075	0.54878	4.075	0.61156	4.075	0.62638
4.125	0.59778	4.125	0.7645	4.125	0.57138	4.125	0.58372	4.125	0.61697
4.175	0.61851	4.175	0.73592	4.175	0.54253	4.175	0.57646	4.175	0.60671
4.225	0.59692	4.225	0.74615	4.225	0.55407	4.225	0.56127	4.225	0.61462
4.275	0.58405	4.275	0.7217	4.275	0.54118	4.275	0.55658	4.275	0.58976
4.325	0.5722	4.325	0.72572	4.325	0.56112	4.325	0.54776	4.325	0.57646
4.375	0.59316	4.375	0.73491	4.375	0.56225	4.375	0.55581	4.375	0.61785
4.425	0.61416	4.425	0.71157	4.425	0.56678	4.425	0.53953	4.425	0.58695
4.475	0.59719	4.475	0.70911	4.475	0.56941	4.475	0.55105	4.475	0.58934
4.525	0.59561	4.525	0.72234	4.525	0.59182	4.525	0.56697	4.525	0.58393
4.575	0.59625	4.575	0.71698	4.575	0.59314	4.575	0.55563	4.575	0.604
4.625	0.5912	4.625	0.6828	4.625	0.60779	4.625	0.57226	4.625	0.57634
4.675	0.58623	4.675	0.70913	4.675	0.60272	4.675	0.56915	4.675	0.57888
4.725	0.58249	4.725	0.69191	4.725	0.62364	4.725	0.58344	4.725	0.59719
4.775	0.59076	4.775	0.68457	4.775	0.62008	4.775	0.58197	4.775	0.5839
4.825	0.60857	4.825	0.66877	4.825	0.62777	4.825	0.59623	4.825	0.57332
4.875	0.59553	4.875	0.6581	4.875	0.63716	4.875	0.60995	4.875	0.59311
4.925	0.60024	4.925	0.67416	4.925	0.623	4.925	0.61943	4.925	0.58392
4.975	0.59704	4.975	0.66767	4.975	0.62664	4.975	0.6324	4.975	0.5937
5.025	0.61462	5.025	0.67875	5.025	0.65772	5.025	0.6099	5.025	0.62306
5.075	0.61361	5.075	0.68881	5.075	0.64725	5.075	0.66096	5.075	0.63184
5.125	0.62012	5.125	0.67663	5.125	0.67575	5.125	0.65898	5.125	0.61038
5.175	0.62543	5.175	0.68022	5.175	0.69354	5.175	0.67159	5.175	0.59973
5.225	0.6192	5.225	0.67101	5.225	0.69579	5.225	0.68996	5.225	0.62704
5.275	0.64827	5.275	0.68153	5.275	0.69151	5.275	0.68051	5.275	0.62285
5.325	0.6467	5.325	0.69918	5.325	0.70049	5.325	0.70478	5.325	0.63028
5.375	0.64547	5.375	0.68813	5.375	0.71687	5.375	0.70803	5.375	0.63047
5.425	0.65445	5.425	0.6985	5.425	0.7247	5.425	0.7203	5.425	0.66239
5.475	0.65044	5.475	0.72661	5.475	0.74829	5.475	0.75074	5.475	0.63069
5.525	0.67659	5.525	0.71365	5.525	0.75938	5.525	0.75737	5.525	0.64527
5.575	0.66463	5.575	0.72622	5.575	0.76493	5.575	0.76032	5.575	0.66886
5.625	0.67528	5.625	0.75601	5.625	0.76893	5.625	0.79751	5.625	0.68526
5.675	0.66779	5.675	0.76045	5.675	0.77534	5.675	0.7966	5.675	0.67533
5.725	0.69404	5.725	0.76931	5.725	0.77259	5.725	0.82017	5.725	0.677
5.775	0.69193	5.775	0.7669	5.775	0.79055	5.775	0.81618	5.775	0.69935
5.825	0.71167	5.825	0.80921	5.825	0.79846	5.825	0.82341	5.825	0.69693
5.875	0.72015	5.875	0.82341	5.875	0.80134	5.875	0.83829	5.875	0.718
5.925	0.70279	5.925	0.82638	5.925	0.80201	5.925	0.8682	5.925	0.72519
5.975	0.69553	5.975	0.8471	5.975	0.83517	5.975	0.88022	5.975	0.74313
6.025	0.70957	6.025	0.85629	6.025	0.82804	6.025	0.89332	6.025	0.74375
6.075	0.70884	6.075	0.88275	6.075	0.85078	6.075	0.91426	6.075	0.75446
6.125	0.71917	6.125	0.89147	6.125	0.85341	6.125	0.93231	6.125	0.77257
6.175	0.7129	6.175	0.9101	6.175	0.85963	6.175	0.93135	6.175	0.79253
6.225	0.73667	6.225	0.94102	6.225	0.8611	6.225	0.95269	6.225	0.80066
6.275	0.74626	6.275	0.96604	6.275	0.88167	6.275	0.97144	6.275	0.81493
6.325	0.75353	6.325	0.95211	6.325	0.88888	6.325	1.00869	6.325	0.85038
6.375	0.76166	6.375	0.9894	6.375	0.89173	6.375	1.01193	6.375	0.84886
6.425	0.78913	6.425	1.01237	6.425	0.91529	6.425	1.03246	6.425	0.87699
6.475	0.80025	6.475	1.04502	6.475	0.92973	6.475	1.06297	6.475	0.87916
6.525	0.80972	6.525	1.05955	6.525	0.954	6.525	1.08487	6.525	0.92676
6.575	0.81701	6.575	1.07307	6.575	0.96928	6.575	1.11973	6.575	0.94221
6.625	0.83283	6.625	1.11008	6.625	0.97269	6.625	1.10769	6.625	0.95312
6.675	0.85066	6.675	1.11497	6.675	0.98361	6.675	1.14362	6.675	0.99916
6.725	0.86762	6.725	1.13455	6.725	1.00144	6.725	1.16111	6.725	1.00774
6.775	0.89083	6.775	1.1536	6.775	1.02621	6.775	1.17786	6.775	0.99786
6.825	0.88559	6.825	1.1561	6.825	1.04898	6.825	1.1933	6.825	1.03358
6.875	0.90792	6.875	1.17596	6.875	1.05362	6.875	1.20274	6.875	1.03893
6.925	0.92012	6.925	1.188	6.925	1.07489	6.925	1.24055	6.925	1.06476
6.975	0.94273	6.975	1.19553	6.975	1.08371	6.975	1.2505	6.975	1.06772
7.025	0.94231	7.025	1.19722	7.025	1.09882	7.025	1.2536	7.025	1.07694
7.075	0.97552	7.075	1.19057	7.075	1.10333	7.075	1.25327	7.075	1.08338
7.125	0.97898	7.125	1.20135	7.125	1.11954	7.125	1.23762	7.125	1.10913
7.175	0.97657	7.175	1.19896	7.175	1.11576	7.175	1.26583	7.175	1.07843
7.225	0.98376	7.225	1.20593	7.225	1.10591	7.225	1.23817	7.225	1.08844
7.275	0.99171	7.275	1.18904	7.275	1.13026	7.275	1.25398	7.275	1.08302
7.325	1.00389	7.325	1.19442	7.325	1.14583	7.325	1.25686	7.325	1.08332
7.375	1.01246	7.375	1.18978	7.375	1.14235	7.375	1.2401	7.375	1.06637
7.425	1.00336	7.425	1.19471	7.425	1.14197	7.425	1.23611	7.425	1.06161
7.475	1.02905	7.475	1.18047	7.475	1.14633	7.475	1.21217	7.475	1.0592
7.525	1.00205	7.525	1.18199	7.525	1.14771	7.525	1.22784	7.525	1.05626
7.575	1.02729	7.575	1.15568	7.575	1.14357	7.575	1.20218	7.575	1.06004
7.625	1.01317	7.625	1.16737	7.625	1.14973	7.625	1.20437	7.625	1.0495
7.675	1.03907	7.675	1.13177	7.675	1.15629	7.675	1.18613	7.675	1.04522
7.725	1.01644	7.725	1.13576	7.725	1.16782	7.725	1.21201	7.725	1.0607
7.775	1.02492	7.775	1.14072	7.775	1.15699	7.775	1.18984	7.775	1.04926
7.825	1.02519	7.825	1.12876	7.825	1.17314	7.825	1.18116	7.825	1.03715
7.875	1.04241	7.875	1.13724	7.875	1.17341	7.875	1.1762	7.875	1.06125
7.925	1.03765	7.925	1.12174	7.925	1.18062	7.925	1.1712	7.925	1.05912
7.975	1.04872	7.975	1.12993	7.975	1.18552	7.975	1.15227	7.975	1.07405
8.025	1.06253	8.025	1.12701	8.025	1.19416	8.025	1.15521	8.025	1.06544
8.075	1.05757	8.075	1.12184	8.075	1.1899	8.075	1.17857	8.075	1.07672
8.125	1.08135	8.125	1.12035	8.125	1.18536	8.125	1.14835	8.125	1.08202
8.175	1.08789	8.175	1.11505	8.175	1.19634	8.175	1.15146	8.175	1.09137
8.225	1.07766	8.225	1.10607	8.225	1.19634	8.225	1.15618	8.225	1.09712
8.275	1.07988	8.275	1.10538	8.275	1.20926	8.275	1.156	8.275	1.10351
8.325	1.09408	8.325	1.11717	8.325	1.21711	8.325	1.15759	8.325	1.10925
8.375	1.0968	8.375	1.10931	8.375	1.19337	8.375	1.15406	8.375	1.11966
8.425	1.10531	8.425	1.12229	8.425	1.21151	8.425	1.15535	8.425	1.12906
8.475	1.11488	8.475	1.10443	8.475	1.21913	8.475	1.15516	8.475	1.11578
8.525	1.10783	8.525	1.11045	8.525	1.20326	8.525	1.15404	8.525	1.1198
8.575	1.09616	8.575	1.11038	8.575	1.19479	8.575	1.13787	8.575	1.12261
8.625	1.10439	8.625	1.10632	8.625	1.1887	8.625	1.15319	8.625	1.12541
8.675	1.09297	8.675	1.10542	8.675	1.18252	8.675	1.14016	8.675	1.12678
8.725	1.08911	8.725	1.09904	8.725	1.17573	8.725	1.13261	8.725	1.14175
8.775	1.09266	8.775	1.09207	8.775	1.16171	8.775	1.12923	8.775	1.13141
8.825	1.09028	8.825	1.11024	8.825	1.16454	8.825	1.1118	8.825	1.11249
8.875	1.06443	8.875	1.09282	8.875	1.1388	8.875	1.13019	8.875	1.13144
8.925	1.07113	8.925	1.07829	8.925	1.14236	8.925	1.09626	8.925	1.11746
8.975	1.0672	8.975	1.07812	8.975	1.12783	8.975	1.09069	8.975	1.11146
9.025	1.06797	9.025	1.06911	9.025	1.10639	9.025	1.09365	9.025	1.10517
9.075	1.05144	9.075	1.05851	9.075	1.09723	9.075	1.07215	9.075	1.11302
9.125	1.04877	9.125	1.06064	9.125	1.08181	9.125	1.07264	9.125	1.09517
9.175	1.03343	9.175	1.04313	9.175	1.07246	9.175	1.05023	9.175	1.09359
9.225	1.02833	9.225	1.03093	9.225	1.0616	9.225	1.03393	9.225	1.08205
9.275	1.02049	9.275	1.02848	9.275	1.04964	9.275	1.04201	9.275	1.08951
9.325	1.01268	9.325	1.0216	9.325	1.03702	9.325	1.03386	9.325	1.08385
9.375	1.00905	9.375	1.01695	9.375	1.02448	9.375	1.01328	9.375	1.07578
9.425	0.9965	9.425	1.003	9.425	1.00247	9.425	1.00748	9.425	1.04793
9.475	0.98548	9.475	1.00156	9.475	0.99431	9.475	1.00438	9.475	1.06368
9.525	0.98029	9.525	0.97412	9.525	0.99001	9.525	0.97829	9.525	1.04594
9.575	0.97543	9.575	0.99366	9.575	0.98366	9.575	0.97585	9.575	1.06407
9.625	0.95811	9.625	0.98842	9.625	0.96757	9.625	0.98174	9.625	1.04747
9.675	0.95356	9.675	0.97915	9.675	0.96844	9.675	0.97643	9.675	1.04291
9.725	0.94023	9.725	0.97136	9.725	0.9531	9.725	0.97471	9.725	1.0484
9.775	0.94636	9.775	0.96136	9.775	0.94386	9.775	0.97938	9.775	1.04068
9.825	0.93037	9.825	0.96717	9.825	0.93752	9.825	0.9533	9.825	1.04748
9.875	0.91775	9.875	0.95631	9.875	0.9456	9.875	0.96959	9.875	1.04467
9.925	0.92469	9.925	0.9586	9.925	0.9405	9.925	0.94673	9.925	1.04506
9.975	0.9252	9.975	0.95898	9.975	0.93243	9.975	0.94656	9.975	1.03752
10.025	0.91489	10.025	0.95167	10.025	0.91915	10.025	0.94934	10.025	1.03258
10.075	0.9169	10.075	0.95879	10.075	0.94027	10.075	0.94893	10.075	1.02169
10.125	0.92213	10.125	0.96393	10.125	0.92258	10.125	0.95735	10.125	1.01322
10.175	0.91701	10.175	0.95759	10.175	0.92784	10.175	0.93867	10.175	1.00851
10.225	0.91086	10.225	0.96259	10.225	0.92451	10.225	0.94314	10.225	1.01341
10.275	0.91101	10.275	0.95216	10.275	0.93001	10.275	0.94388	10.275	1.00791
10.325	0.90823	10.325	0.9634	10.325	0.93319	10.325	0.95665	10.325	1.01779
10.375	0.90139	10.375	0.96422	10.375	0.93406	10.375	0.9511	10.375	0.99611
10.425	0.90265	10.425	0.96951	10.425	0.93565	10.425	0.95195	10.425	1.00098
10.475	0.89893	10.475	0.97498	10.475	0.94327	10.475	0.94895	10.475	0.99241
10.525	0.90348	10.525	0.96428	10.525	0.93863	10.525	0.95367	10.525	1.00855
10.575	0.89985	10.575	0.97235	10.575	0.93683	10.575	0.95793	10.575	0.99653
10.625	0.91149	10.625	0.97395	10.625	0.95106	10.625	0.95962	10.625	0.99787
10.675	0.902	10.675	0.97134	10.675	0.93493	10.675	0.9621	10.675	1.00181
10.725	0.91014	10.725	0.99014	10.725	0.94179	10.725	0.97067	10.725	0.99799
10.775	0.91091	10.775	0.98738	10.775	0.94489	10.775	0.96012	10.775	0.99141
10.825	0.92177	10.825	0.99929	10.825	0.95325	10.825	0.96837	10.825	0.9859
10.875	0.91741	10.875	0.99272	10.875	0.9564	10.875	0.96619	10.875	0.988
10.925	0.92202	10.925	0.99762	10.925	0.95746	10.925	0.97328	10.925	0.97809
10.975	0.92548	10.975	1.0138	10.975	0.95401	10.975	0.98137	10.975	0.97381
11.025	0.92604	11.025	0.99372	11.025	0.9664	11.025	0.97354	11.025	0.98081
11.075	0.93838	11.075	1.01751	11.075	0.97375	11.075	0.97127	11.075	0.97095
11.125	0.93411	11.125	1.01493	11.125	0.96606	11.125	0.97354	11.125	0.98744
11.175	0.94381	11.175	1.00804	11.175	0.96714	11.175	0.98489	11.175	0.97669
11.225	0.93777	11.225	1.02294	11.225	0.96639	11.225	0.98731	11.225	0.97092
11.275	0.95056	11.275	1.02004	11.275	0.97173	11.275	0.99735	11.275	0.96704
11.325	0.9459	11.325	1.02029	11.325	0.96536	11.325	0.98776	11.325	0.95928
11.375	0.9426	11.375	1.01584	11.375	0.97039	11.375	1.00641	11.375	0.96467
11.425	0.95268	11.425	1.03583	11.425	0.97455	11.425	1.00408	11.425	0.96472
11.475	0.95858	11.475	1.03134	11.475	0.97332	11.475	1.01122	11.475	0.95933
11.525	0.95176	11.525	1.02478	11.525	0.97316	11.525	1.01403	11.525	0.96859
11.575	0.95356	11.575	1.03197	11.575	0.97104	11.575	1.00908	11.575	0.96233
11.625	0.95333	11.625	1.03572	11.625	0.97309	11.625	1.02358	11.625	0.95496
11.675	0.96344	11.675	1.03677	11.675	0.97624	11.675	1.01468	11.675	0.96735
11.725	0.96306	11.725	1.04368	11.725	0.97887	11.725	1.02587	11.725	0.962
11.775	0.96889	11.775	1.04006	11.775	0.98008	11.775	1.0293	11.775	0.96586
11.825	0.96647	11.825	1.03502	11.825	0.99184	11.825	1.0288	11.825	0.96803
11.875	0.97304	11.875	1.0418	11.875	0.9799	11.875	1.03295	11.875	0.97075
11.925	0.96965	11.925	1.03754	11.925	0.98932	11.925	1.02326	11.925	0.97472
11.975	0.98001	11.975	1.03035	11.975	0.99898	11.975	1.03651	11.975	0.97438
12.025	0.9837	12.025	1.04383	12.025	0.98442	12.025	1.0351	12.025	0.97634
12.075	0.9836	12.075	1.02951	12.075	0.98601	12.075	1.03915	12.075	0.99315
12.125	0.98239	12.125	1.03423	12.125	0.9968	12.125	1.04572	12.125	0.98652
12.175	0.98042	12.175	1.02764	12.175	1.00088	12.175	1.03895	12.175	0.9884
12.225	0.98927	12.225	1.03641	12.225	0.99839	12.225	1.04283	12.225	0.97732
12.275	0.99214	12.275	1.02694	12.275	0.99891	12.275	1.04994	12.275	1.00691
12.325	0.98979	12.325	1.02668	12.325	1.00656	12.325	1.04389	12.325	0.99678
12.375	0.99546	12.375	1.02449	12.375	1.00194	12.375	1.04073	12.375	1.00357
12.425	0.99553	12.425	1.02961	12.425	1.00921	12.425	1.04417	12.425	0.99341
12.475	0.99613	12.475	1.02521	12.475	0.99714	12.475	1.0563	12.475	1.01171
12.525	0.99003	12.525	1.03111	12.525	1.00798	12.525	1.03612	12.525	1.00027
12.575	0.99287	12.575	1.01999	12.575	1.0022	12.575	1.05179	12.575	1.00561
12.625	1.00115	12.625	1.02126	12.625	1.00928	12.625	1.04278	12.625	1.00478
12.675	1.00837	12.675	1.02269	12.675	1.01192	12.675	1.04963	12.675	1.00201
12.725	1.00945	12.725	1.02483	12.725	1.01735	12.725	1.04094	12.725	1.01395
12.775	1.00819	12.775	1.01957	12.775	1.02245	12.775	1.04232	12.775	1.00319
12.825	1.01036	12.825	1.02096	12.825	1.01692	12.825	1.03793	12.825	1.01638
12.875	1.00344	12.875	1.00958	12.875	1.01943	12.875	1.03975	12.875	1.0265
12.925	1.01267	12.925	1.01391	12.925	1.02028	12.925	1.04114	12.925	1.02586
12.975	1.00728	12.975	1.01763	12.975	1.0285	12.975	1.03784	12.975	1.01771
13.025	1.0148	13.025	1.01021	13.025	1.02267	13.025	1.04471	13.025	1.02366
13.075	1.00385	13.075	1.01317	13.075	1.01712	13.075	1.0399	13.075	1.02782
13.125	1.00771	13.125	1.01914	13.125	1.02652	13.125	1.03775	13.125	1.03388
13.175	1.01123	13.175	1.01453	13.175	1.02122	13.175	1.03914	13.175	1.03656
13.225	1.00368	13.225	1.01654	13.225	1.02135	13.225	1.03519	13.225	1.03274
13.275	1.00657	13.275	1.01834	13.275	1.01296	13.275	1.03036	13.275	1.03931
13.325	1.01461	13.325	1.00961	13.325	1.01935	13.325	1.03951	13.325	1.02794
13.375	1.01086	13.375	1.01276	13.375	1.02024	13.375	1.03512	13.375	1.03198
13.425	1.0072	13.425	1.02005	13.425	1.01502	13.425	1.03966	13.425	1.02956
13.475	1.00421	13.475	1.01271	13.475	1.0177	13.475	1.02789	13.475	1.01712
13.525	1.01168	13.525	1.00728	13.525	1.00825	13.525	1.02915	13.525	1.02875
13.575	1.01007	13.575	1.00568	13.575	1.00915	13.575	1.02714	13.575	1.02997
13.625	1.01049	13.625	1.00831	13.625	1.01122	13.625	1.02994	13.625	1.02421
13.675	1.00454	13.675	1.00228	13.675	1.00305	13.675	1.01569	13.675	1.03265
13.725	0.99609	13.725	1.00722	13.725	0.99955	13.725	1.01214	13.725	1.02488
13.775	0.99956	13.775	1.00944	13.775	1.00524	13.775	1.02178	13.775	1.02132
13.825	0.99855	13.825	1.00392	13.825	1.00056	13.825	1.00699	13.825	1.02304
13.875	1.00263	13.875	1.0127	13.875	1.00185	13.875	1.01421	13.875	1.02973
13.925	0.99809	13.925	1.00737	13.925	1.00194	13.925	1.00029	13.925	1.01186
13.975	0.99455	13.975	1.00787	13.975	0.99764	13.975	0.99839	13.975	1.02669
14.025	0.99634	14.025	1.00691	14.025	0.98802	14.025	0.99431	14.025	1.02707
14.075	0.99941	14.075	0.99886	14.075	0.98997	14.075	1.00337	14.075	1.0298
14.125	0.98894	14.125	1.01654	14.125	1.00095	14.125	0.98812	14.125	1.02499
14.175	0.99418	14.175	1.00568	14.175	0.99287	14.175	0.99224	14.175	1.02241
14.225	1.00124	14.225	1.00121	14.225	0.9951	14.225	0.98928	14.225	1.01836
14.275	0.997	14.275	1.00454	14.275	0.99383	14.275	0.99027	14.275	1.01629
14.325	0.99523	14.325	0.99577	14.325	0.99494	14.325	0.99009	14.325	1.01747
14.375	0.99272	14.375	1.00502	14.375	0.99579	14.375	0.98111	14.375	1.01746
14.425	0.98885	14.425	1.00733	14.425	0.98636	14.425	0.98308	14.425	1.01843
14.475	0.98871	14.475	1.00446	14.475	0.99325	14.475	0.98128	14.475	1.01776
14.525	0.98652	14.525	1.01098	14.525	0.99135	14.525	0.97648	14.525	1.01741
14.575	0.98079	14.575	1.01122	14.575	0.98712	14.575	0.97906	14.575	1.00346
14.625	0.98364	14.625	1.00687	14.625	0.98685	14.625	0.98093	14.625	1.00546
14.675	0.99045	14.675	1.00786	14.675	0.98694	14.675	0.97629	14.675	1.01041
14.725	0.98325	14.725	0.99731	14.725	0.99095	14.725	0.96248	14.725	1.0018
14.775	0.9861	14.775	1.00718	14.775	0.98338	14.775	0.97867	14.775	0.99791
14.825	0.98581	14.825	1.00203	14.825	0.98147	14.825	0.96772	14.825	1.0015
14.875	0.98419	14.875	0.99614	14.875	0.99083	14.875	0.96851	14.875	1.00831
14.925	0.98346	14.925	1.00341	14.925	0.98029	14.925	0.97078	14.925	1.0039
14.975	0.97498	14.975	0.99914	14.975	0.97935	14.975	0.96481	14.975	1.00167
15.025	0.97802	15.025	1.00642	15.025	0.98304	15.025	0.96533	15.025	0.99741
15.075	0.98139	15.075	1.0014	15.075	0.98332	15.075	0.96334	15.075	1.00644
15.125	0.98203	15.125	1.01242	15.125	0.98667	15.125	0.96842	15.125	1.00182
15.175	0.97806	15.175	1.0075	15.175	0.98761	15.175	0.96736	15.175	0.9941
15.225	0.98001	15.225	1.00807	15.225	0.97837	15.225	0.95858	15.225	0.98477
15.275	0.96924	15.275	0.99889	15.275	0.97658	15.275	0.96475	15.275	0.98297
15.325	0.97321	15.325	0.99643	15.325	0.98358	15.325	0.95789	15.325	0.98958
15.375	0.97904	15.375	1.00409	15.375	0.98544	15.375	0.96145	15.375	0.99088
15.425	0.97524	15.425	1.00009	15.425	0.99146	15.425	0.96169	15.425	0.99479
15.475	0.97177	15.475	1.00689	15.475	0.9836	15.475	0.96257	15.475	0.98394
15.525	0.98887	15.525	1.00221	15.525	0.98763	15.525	0.96491	15.525	0.98487
15.575	0.98236	15.575	1.00955	15.575	0.97943	15.575	0.97328	15.575	0.97921
15.625	0.98659	15.625	1.0042	15.625	0.99067	15.625	0.96705	15.625	0.97962
15.675	0.98586	15.675	1.00751	15.675	0.99026	15.675	0.96255	15.675	0.97173
15.725	0.98303	15.725	1.00552	15.725	0.9917	15.725	0.96344	15.725	0.97563
15.775	0.9844	15.775	1.00906	15.775	0.98191	15.775	0.96517	15.775	0.97437
15.825	0.98627	15.825	1.0062	15.825	0.99133	15.825	0.97277	15.825	0.97566
15.875	0.98261	15.875	1.01006	15.875	0.99815	15.875	0.96669	15.875	0.96196
15.925	0.98351	15.925	1.01366	15.925	0.99396	15.925	0.96214	15.925	0.97021
15.975	0.99128	15.975	1.01264	15.975	0.98981	15.975	0.96624	15.975	0.96634
16.025	0.98806	16.025	1.01471	16.025	0.99631	16.025	0.9718	16.025	0.96213
16.075	0.99338	16.075	1.00314	16.075	0.99783	16.075	0.9665	16.075	0.96525
16.125	0.98868	16.125	1.00861	16.125	0.99162	16.125	0.96679	16.125	0.96223
16.175	0.99051	16.175	1.00055	16.175	0.99112	16.175	0.96901	16.175	0.96276
16.225	0.99526	16.225	1.00884	16.225	0.99556	16.225	0.96856	16.225	0.96953
16.275	0.99245	16.275	1.00388	16.275	0.99696	16.275	0.96798	16.275	0.96599
16.325	0.99502	16.325	1.01113	16.325	1.00453	16.325	0.966	16.325	0.96918
16.375	0.99309	16.375	1.01359	16.375	0.99316	16.375	0.9756	16.375	0.97732
16.425	1.00063	16.425	1.01239	16.425	1.0055	16.425	0.97777	16.425	0.97039
16.475	0.99426	16.475	1.01928	16.475	1.00234	16.475	0.97072	16.475	0.97412
16.525	0.9952	16.525	1.01652	16.525	1.00544	16.525	0.97377	16.525	0.98206
16.575	1.00102	16.575	1.01402	16.575	1.00713	16.575	0.97342	16.575	0.98186
16.625	1.00146	16.625	1.01335	16.625	1.0045	16.625	0.97258	16.625	0.96916
16.675	0.99953	16.675	1.01771	16.675	1.00073	16.675	0.97487	16.675	0.98212
16.725	0.99842	16.725	1.0154	16.725	1.00356	16.725	0.97715	16.725	0.96949
16.775	1.00624	16.775	1.02207	16.775	1.00781	16.775	0.98584	16.775	0.97947
16.825	1.00565	16.825	1.02291	16.825	0.99995	16.825	0.97557	16.825	0.97615
16.875	1.00026	16.875	1.02217	16.875	1.01136	16.875	0.98073	16.875	0.98295
16.925	1.01162	16.925	1.02437	16.925	1.00657	16.925	0.98864	16.925	0.98779
16.975	1.01104	16.975	1.02062	16.975	1.01087	16.975	0.98659	16.975	0.98106
17.025	1.01435	17.025	1.01679	17.025	1.0133	17.025	0.99245	17.025	0.98294
17.075	1.01295	17.075	1.01958	17.075	1.01994	17.075	0.99165	17.075	0.98941
17.125	1.02312	17.125	1.01957	17.125	1.01084	17.125	0.99635	17.125	0.9915
17.175	1.01699	17.175	1.01666	17.175	1.01898	17.175	0.99609	17.175	0.99166
17.225	1.02403	17.225	1.02135	17.225	1.01011	17.225	0.99186	17.225	0.98811
17.275	1.03016	17.275	1.01838	17.275	1.00683	17.275	0.99583	17.275	0.99998
17.325	1.03238	17.325	1.02099	17.325	1.01729	17.325	1.00425	17.325	1.00086
17.375	1.02743	17.375	1.01468	17.375	1.01339	17.375	0.99835	17.375	0.99842
17.425	1.02594	17.425	1.02248	17.425	1.00974	17.425	1.00373	17.425	0.98725
17.475	1.02829	17.475	1.01752	17.475	1.00903	17.475	1.00372	17.475	0.99429
17.525	1.03449	17.525	1.00937	17.525	1.01626	17.525	1.00436	17.525	0.99225
17.575	1.03306	17.575	1.01506	17.575	1.01424	17.575	1.00968	17.575	1.00186
17.625	1.03635	17.625	1.00156	17.625	1.01192	17.625	1.00604	17.625	0.99611
17.675	1.03565	17.675	1.01265	17.675	1.01267	17.675	1.01357	17.675	0.99379
17.725	1.04235	17.725	1.0096	17.725	1.00556	17.725	1.00321	17.725	0.98834
17.775	1.04336	17.775	1.01248	17.775	1.01734	17.775	1.01281	17.775	0.99442
17.825	1.04685	17.825	1.00801	17.825	1.01235	17.825	1.01415	17.825	0.98821
17.875	1.04653	17.875	1.0034	17.875	1.01028	17.875	1.00235	17.875	0.99818
17.925	1.04467	17.925	1.00423	17.925	1.01044	17.925	1.00764	17.925	0.97906
17.975	1.05018	17.975	1.00139	17.975	1.01437	17.975	1.00591	17.975	0.99126
18.025	1.04714	18.025	1.00764	18.025	1.01011	18.025	1.01264	18.025	0.98615
18.075	1.04553	18.075	1.00864	18.075	1.01392	18.075	1.00565	18.075	0.9904
18.125	1.05118	18.125	1.00258	18.125	1.00394	18.125	1.00933	18.125	0.99257
18.175	1.05334	18.175	1.00886	18.175	1.00768	18.175	1.00841	18.175	0.98499
18.225	1.05429	18.225	1.0046	18.225	1.0188	18.225	1.00809	18.225	0.98181
18.275	1.05253	18.275	1.00395	18.275	1.00817	18.275	1.01142	18.275	0.9834
18.325	1.05369	18.325	1.00053	18.325	1.00863	18.325	1.00299	18.325	0.98272
18.375	1.05215	18.375	0.99879	18.375	1.00656	18.375	1.0065	18.375	0.98031
18.425	1.04866	18.425	0.99944	18.425	1.00704	18.425	1.00955	18.425	0.97729
18.475	1.04951	18.475	0.9971	18.475	1.01157	18.475	1.0141	18.475	0.9821
18.525	1.04809	18.525	1.00589	18.525	1.00644	18.525	1.00159	18.525	0.97642
18.575	1.05211	18.575	0.99853	18.575	1.00871	18.575	1.00396	18.575	0.97493
18.625	1.05203	18.625	0.99744	18.625	1.01314	18.625	1.0105	18.625	0.97964
18.675	1.04662	18.675	0.99735	18.675	1.01052	18.675	0.99979	18.675	0.97958
18.725	1.04801	18.725	0.99294	18.725	1.01701	18.725	1.00111	18.725	0.98309
18.775	1.04588	18.775	0.99815	18.775	1.01717	18.775	1.00355	18.775	0.98731
18.825	1.04681	18.825	0.99294	18.825	1.01833	18.825	0.99382	18.825	0.98344
18.875	1.05033	18.875	0.99587	18.875	1.01913	18.875	0.99748	18.875	0.98627
18.925	1.04382	18.925	0.99831	18.925	1.01121	18.925	1.00171	18.925	0.98464
18.975	1.03833	18.975	0.99608	18.975	1.01327	18.975	1.00055	18.975	0.98508
19.025	1.04892	19.025	0.99404	19.025	1.00919	19.025	0.99812	19.025	0.98649
19.075	1.0434	19.075	1.00481	19.075	1.01044	19.075	0.99522	19.075	0.98843
19.125	1.05067	19.125	1.00404	19.125	1.01161	19.125	0.99209	19.125	0.98797
19.175	1.04459	19.175	0.99858	19.175	1.01089	19.175	0.99393	19.175	0.98472
19.225	1.0438	19.225	0.99347	19.225	1.01358	19.225	0.99795	19.225	0.97721
19.275	1.04827	19.275	1.00311	19.275	1.01034	19.275	0.99653	19.275	0.98829
19.325	1.04391	19.325	0.99113	19.325	1.01535	19.325	0.99374	19.325	0.98299
19.375	1.04186	19.375	1.00144	19.375	1.00875	19.375	0.99539	19.375	0.98393
19.425	1.04041	19.425	0.99696	19.425	1.01124	19.425	0.98609	19.425	0.98587
19.475	1.0399	19.475	0.99575	19.475	1.01644	19.475	0.991	19.475	0.98442
19.525	1.0395	19.525	0.99637	19.525	1.01748	19.525	0.99033	19.525	0.98673
19.575	1.03641	19.575	0.99543	19.575	1.01086	19.575	0.99105	19.575	0.98352
19.625	1.03803	19.625	0.99978	19.625	1.01236	19.625	0.9872	19.625	0.98283
19.675	1.03421	19.675	0.99832	19.675	1.01657	19.675	0.98977	19.675	0.98596
19.725	1.03264	19.725	1.00064	19.725	1.01472	19.725	0.98418	19.725	0.9891
19.775	1.03506	19.775	0.99964	19.775	1.01578	19.775	0.9913	19.775	0.98937
19.825	1.03853	19.825	0.99266	19.825	1.01514	19.825	0.98911	19.825	0.9947
19.875	1.03012	19.875	0.99688	19.875	1.01781	19.875	0.99315	19.875	0.98473
19.925	1.03276	19.925	1.00108	19.925	1.01909	19.925	0.98566	19.925	0.99421
19.975	1.02829	19.975	1.00028	19.975	1.01	19.975	0.98997	19.975	0.99106

## Sheet: Figure2c
	Free C-2Cl	error bar	SLCC	error bar	DLCC	error bar
C1-2Cl	96.25	1.25	3.75	1.25	0	0
C2-2Cl	85	2.5	15	2.5	0	0
C3-2Cl	83.75	2.5	16.25	2.5	0	0
C4-2Cl	80	2.5	15	2.5	5	1.25
C5-2Cl	78.75	2.5	13.75	2.5	7.5	1.25

## Sheet: Figure2d
C1-2Cl		LiFSI-TEP/C1-2Cl		C2-2Cl		LiFSI-TEP/C2-2Cl		C3-2Cl		LiFSI-TEP/C3-2Cl		C4-2Cl		LiFSI-TEP/C4-2Cl		C5-2Cl		LiFSI-TEP/C5-2Cl
X	Y	X	Y	X	Y	X	Y	X	Y	X	Y	X	Y	X	Y	X	Y	X	Y
525.025	120.96	525.025	80.3798	525.025	109.718	525.025	98.9706	525.025	109.486	525.025	106.531	525.025	111.744	525.025	90.625	525.025	116.143	525.025	100.017
525.507	120.984	525.507	80.6478	525.507	109.701	525.507	98.9758	525.507	109.471	525.507	106.578	525.507	111.736	525.507	90.7185	525.507	116.283	525.507	100.254
525.989	121.121	525.989	81.1761	525.989	109.879	525.989	99.0006	525.989	109.542	525.989	106.603	525.989	111.757	525.989	90.7929	525.989	116.283	525.989	100.415
526.471	121.172	526.471	81.539	526.471	110.093	526.471	98.953	526.471	109.658	526.471	106.486	526.471	111.764	526.471	90.7665	526.471	116.109	526.471	100.377
526.954	121.043	526.954	81.4755	526.954	110.04	526.954	98.7907	526.954	109.519	526.954	106.209	526.954	111.596	526.954	90.6788	526.954	115.807	526.954	100.165
527.436	120.492	527.436	81.0162	527.436	109.618	527.436	98.4871	527.436	109.026	527.436	105.676	527.436	111.265	527.436	90.8034	527.436	115.341	527.436	99.8756
527.918	119.709	527.918	80.4038	527.918	108.884	527.918	98.1438	527.918	108.339	527.918	105.066	527.918	110.804	527.918	90.9121	527.918	114.835	527.918	99.53
528.4	119.116	528.4	79.8735	528.4	108.226	528.4	97.8339	528.4	107.701	528.4	104.44	528.4	110.425	528.4	90.7914	528.4	114.429	528.4	99.2171
528.882	118.718	528.882	79.3945	528.882	107.763	528.882	97.446	528.882	107.134	528.882	103.775	528.882	110.159	528.882	90.4653	528.882	114.012	528.882	98.8688
529.364	118.468	529.364	79.094	529.364	107.55	529.364	96.9824	529.364	106.798	529.364	103.195	529.364	109.963	529.364	90.0304	529.364	113.481	529.364	98.4437
529.846	118.253	529.846	79.1213	529.846	107.57	529.846	96.518	529.846	106.783	529.846	102.857	529.846	109.784	529.846	89.6511	529.846	112.791	529.846	97.9677
530.328	117.954	530.328	79.4188	530.328	107.688	530.328	96.0864	530.328	106.963	530.328	102.73	530.328	109.567	530.328	89.3851	530.328	111.941	530.328	97.479
530.811	117.428	530.811	79.7755	530.811	107.653	530.811	95.6234	530.811	107.025	530.811	102.569	530.811	109.203	530.811	89.2201	530.811	110.859	530.811	96.9596
531.293	116.602	531.293	80.0477	531.293	107.287	531.293	95.0533	531.293	106.753	531.293	102.183	531.293	108.627	531.293	89.1324	531.293	109.485	531.293	96.3579
531.775	115.58	531.775	80.2191	531.775	106.629	531.775	94.3633	531.775	106.174	531.775	101.585	531.775	107.917	531.775	89.0578	531.775	107.896	531.775	95.6595
532.257	114.592	532.257	80.3119	532.257	105.869	532.257	93.6069	532.257	105.481	532.257	100.918	532.257	107.249	532.257	88.9234	532.257	106.3	532.257	94.8962
532.739	113.856	532.739	80.3263	532.739	105.221	532.739	92.889	532.739	104.889	532.739	100.338	532.739	106.786	532.739	88.7092	532.739	104.95	532.739	94.146
533.221	113.431	533.221	80.2439	533.221	104.803	533.221	92.3163	533.221	104.525	533.221	99.9227	533.221	106.568	533.221	88.4724	533.221	104.026	533.221	93.4829
533.703	113.255	533.703	80.0638	533.703	104.664	533.703	91.9222	533.703	104.437	533.703	99.6759	533.703	106.532	533.703	88.2153	533.703	103.587	533.703	92.9366
534.185	113.172	534.185	79.7981	534.185	104.74	534.185	91.6219	534.185	104.541	534.185	99.4937	534.185	106.538	534.185	87.9058	534.185	103.511	534.185	92.4572
534.667	113.023	534.667	79.5059	534.667	104.894	534.667	91.3226	534.667	104.684	534.667	99.2644	534.667	106.457	534.667	87.5739	534.667	103.586	534.667	91.9896
535.149	112.716	535.149	79.2846	535.149	104.991	535.149	91.0028	535.149	104.738	535.149	98.9423	535.149	106.235	535.149	87.3116	535.149	103.637	535.149	91.529
535.632	112.293	535.632	79.2343	535.632	104.991	535.632	90.7204	535.632	104.678	535.632	98.5781	535.632	105.916	535.632	87.1866	535.632	103.63	535.632	91.1476
536.114	111.92	536.114	79.3955	536.114	104.955	536.114	90.5675	536.114	104.575	536.114	98.2776	536.114	105.627	536.114	87.1864	536.114	103.665	536.114	90.9618
536.596	111.793	536.596	79.7215	536.596	104.988	536.596	90.6286	536.596	104.544	536.596	98.1464	536.596	105.508	536.596	87.2504	536.596	103.889	536.596	91.0796
537.078	111.998	537.078	80.0973	537.078	105.148	537.078	90.9355	537.078	104.679	537.078	98.2531	537.078	105.638	537.078	87.328	537.078	104.391	537.078	91.5247
537.56	112.436	537.56	80.395	537.56	105.404	537.56	91.416	537.56	104.978	537.56	98.5717	537.56	105.972	537.56	87.3906	537.56	105.114	537.56	92.1793
538.042	112.838	538.042	80.5173	538.042	105.616	538.042	91.8826	538.042	105.301	538.042	98.9368	538.042	106.334	538.042	87.4251	538.042	105.842	538.042	92.8025
538.524	112.927	538.524	80.4356	538.524	105.609	538.524	92.1321	538.524	105.43	538.524	99.116	538.524	106.508	538.524	87.4401	538.524	106.315	538.524	93.1536
539.006	112.752	539.006	80.3074	539.006	105.355	539.006	92.1447	539.006	105.406	539.006	99.0555	539.006	106.373	539.006	87.2254	539.006	106.487	539.006	93.1268
539.489	112.02	539.489	79.9757	539.489	104.724	539.489	91.7844	539.489	104.89	539.489	98.6073	539.489	105.883	539.489	87.1297	539.489	106.199	539.489	92.68
539.971	111.16	539.971	79.6414	539.971	104.04	539.971	91.2573	539.971	104.137	539.971	97.9262	539.971	105.243	539.971	87.0487	539.971	105.721	539.971	92.0356
540.453	110.486	540.453	79.3719	540.453	103.492	540.453	90.7697	540.453	103.42	540.453	97.2672	540.453	104.618	540.453	86.872	540.453	105.324	540.453	91.3785
540.935	110.231	540.935	79.2342	540.935	103.259	540.935	90.5178	540.935	102.974	540.935	96.8363	540.935	104.184	540.935	86.6171	540.935	105.203	540.935	90.9131
541.417	110.34	541.417	79.2056	541.417	103.402	541.417	90.5342	541.417	102.791	541.417	96.6341	541.417	104.048	541.417	86.5185	541.417	105.33	541.417	90.7575
541.899	110.686	541.899	79.2738	541.899	103.743	541.899	90.7708	541.899	102.955	541.899	96.7168	541.899	104.104	541.899	86.3531	541.899	105.633	541.899	90.7948
542.381	111.183	542.381	79.501	542.381	104.24	542.381	91.1218	542.381	103.418	542.381	96.9337	542.381	104.294	542.381	86.0556	542.381	105.977	542.381	90.942
542.863	111.488	542.863	79.7558	542.863	104.682	542.863	91.3671	542.863	103.89	542.863	97.0747	542.863	104.484	542.863	85.7692	542.863	106.117	542.863	91.0234
543.346	111.498	543.346	79.9951	543.346	104.989	543.346	91.4068	543.346	104.267	543.346	97.0591	543.346	104.608	543.346	85.5073	543.346	105.98	543.346	90.9487
543.828	111.353	543.828	80.1993	543.828	105.118	543.828	91.2451	543.828	104.312	543.828	96.9293	543.828	104.601	543.828	85.2947	543.828	105.62	543.828	90.7184
544.31	110.892	544.31	80.2446	544.31	105.162	544.31	90.8679	544.31	104.412	544.31	96.6431	544.31	104.581	544.31	85.1716	544.31	105.094	544.31	90.3642
544.792	110.317	544.792	80.1234	544.792	105.103	544.792	90.3884	544.792	104.408	544.792	96.2912	544.792	104.501	544.792	85.205	544.792	104.511	544.792	89.9726
545.274	109.686	545.274	79.8565	545.274	104.997	545.274	89.9099	545.274	104.438	545.274	95.9225	545.274	104.398	545.274	85.4148	545.274	103.95	545.274	89.6204
545.756	109.275	545.756	79.5831	545.756	104.859	545.756	89.5637	545.756	104.282	545.756	95.6653	545.756	104.224	545.756	85.7555	545.756	103.503	545.756	89.3742
546.238	109.12	546.238	79.4526	546.238	104.879	546.238	89.4138	546.238	104.402	546.238	95.5658	546.238	104.121	546.238	86.001	546.238	103.254	546.238	89.2685
546.72	109.09	546.72	79.4149	546.72	105.004	546.72	89.3774	546.72	104.55	546.72	95.5876	546.72	104.095	546.72	86.3271	546.72	103.113	546.72	89.2816
547.202	109.343	547.202	79.593	547.202	105.351	547.202	89.5043	547.202	104.895	547.202	95.8273	547.202	104.227	547.202	86.5714	547.202	103.177	547.202	89.4535
547.685	109.927	547.685	79.9865	547.685	105.954	547.685	89.7999	547.685	105.486	547.685	96.3303	547.685	104.577	547.685	86.7182	547.685	103.499	547.685	89.8195
548.167	110.874	548.167	80.5532	548.167	106.807	548.167	90.2829	548.167	106.35	548.167	97.129	548.167	105.172	548.167	86.7675	548.167	104.139	548.167	90.4141
548.649	112.183	548.649	81.2496	548.649	107.838	548.649	90.9777	548.649	107.509	548.649	98.2245	548.649	105.971	548.649	86.6698	548.649	105.122	548.649	91.2301
549.131	113.553	549.131	81.8981	549.131	108.845	549.131	91.7572	549.131	108.686	549.131	99.3997	549.131	106.846	549.131	86.626	549.131	106.247	549.131	92.1689
549.613	114.705	549.613	82.3868	549.613	109.568	549.613	92.4755	549.613	109.653	549.613	100.443	549.613	107.58	549.613	86.5967	549.613	107.273	549.613	93.0316
550.095	115.396	550.095	82.6475	550.095	109.819	550.095	92.9706	550.095	110.163	550.095	101.111	550.095	107.995	550.095	86.5695	550.095	107.947	550.095	93.6327
550.577	115.52	550.577	82.6702	550.577	109.545	550.577	93.1407	550.577	110.084	550.577	101.263	550.577	108.015	550.577	86.518	550.577	108.133	550.577	93.8574
551.059	115.143	551.059	82.4908	551.059	108.847	551.059	92.9837	551.059	109.438	551.059	100.917	551.059	107.692	551.059	86.4167	551.059	107.876	551.059	93.7021
551.542	114.448	551.542	82.1575	551.542	107.924	551.542	92.5735	551.542	108.35	551.542	100.21	551.542	107.161	551.542	86.2551	551.542	107.367	551.542	93.2499
552.024	113.566	552.024	81.6988	552.024	107.02	552.024	92.0112	552.024	107.138	552.024	99.3135	552.024	106.615	552.024	86.0568	552.024	106.836	552.024	92.631
552.506	112.636	552.506	81.1633	552.506	106.317	552.506	91.4167	552.506	106.052	552.506	98.4085	552.506	106.188	552.506	85.8746	552.506	106.485	552.506	91.9847
552.988	111.95	552.988	80.6712	552.988	105.842	552.988	90.93	552.988	104.959	552.988	97.7087	552.988	105.847	552.988	85.7494	552.988	106.452	552.988	91.4306
553.47	111.496	553.47	80.3273	553.47	105.68	553.47	90.6029	553.47	104.276	553.47	97.2626	553.47	105.658	553.47	85.5744	553.47	106.761	553.47	91.0146
553.952	111.025	553.952	80.0494	553.952	105.65	553.952	90.3152	553.952	103.819	553.952	96.9392	553.952	105.522	553.952	85.511	553.952	107.192	553.952	90.6712
554.434	110.511	554.434	79.8685	554.434	105.652	554.434	90.013	554.434	103.557	554.434	96.6613	554.434	105.357	554.434	85.4546	554.434	107.625	554.434	90.3372
554.916	109.926	554.916	79.7555	554.916	105.59	554.916	89.6256	554.916	103.413	554.916	96.3415	554.916	105.091	554.916	85.3243	554.916	107.955	554.916	89.9519
555.398	109.225	555.398	79.6098	555.398	105.387	555.398	89.0778	555.398	103.271	555.398	95.8988	555.398	104.681	555.398	85.1068	555.398	108.096	555.398	89.4744
555.881	108.416	555.881	79.3367	555.881	105.013	555.881	88.3453	555.881	103.055	555.881	95.2993	555.881	104.122	555.881	84.8144	555.881	108.007	555.881	88.9056
556.363	107.598	556.363	78.9345	556.363	104.514	556.363	87.4962	556.363	102.801	556.363	94.5857	556.363	103.446	556.363	84.4321	556.363	107.712	556.363	88.2894
556.845	106.683	556.845	78.3495	556.845	103.876	556.845	86.5537	556.845	102.396	556.845	93.743	556.845	102.685	556.845	84.1587	556.845	107.149	556.845	87.6475
557.327	105.675	557.327	77.6506	557.327	103.152	557.327	85.5905	557.327	101.849	557.327	92.8058	557.327	101.9	557.327	84.0842	557.327	106.334	557.327	87.013
557.809	104.615	557.809	76.9436	557.809	102.417	557.809	84.6692	557.809	101.216	557.809	91.8205	557.809	101.162	557.809	84.2332	557.809	105.325	557.809	86.4125
558.291	103.6	558.291	76.3322	558.291	101.767	558.291	83.8462	558.291	100.61	558.291	90.8605	558.291	100.553	558.291	84.5721	558.291	104.231	558.291	85.8805
558.773	102.97	558.773	76.0056	558.773	101.391	558.773	83.2638	558.773	100.388	558.773	90.1334	558.773	100.188	558.773	84.7952	558.773	103.322	558.773	85.4924
559.255	102.68	559.255	75.7808	559.255	101.189	559.255	82.8553	559.255	100.145	559.255	89.656	559.255	100.055	559.255	85.2076	559.255	102.603	559.255	85.2682
559.737	102.835	559.737	75.7007	559.737	101.444	559.737	82.6878	559.737	100.535	559.737	89.4627	559.737	100.383	559.737	85.6019	559.737	102.278	559.737	85.3086
560.22	103.573	560.22	75.7227	560.22	102.047	560.22	82.7786	560.22	101.371	560.22	89.6252	560.22	101.047	560.22	85.8528	560.22	102.423	560.22	85.5898
560.702	104.723	560.702	75.7414	560.702	102.826	560.702	83.0141	560.702	102.464	560.702	89.9998	560.702	101.873	560.702	85.9238	560.702	102.913	560.702	85.9978
561.184	105.936	561.184	75.6432	561.184	103.551	561.184	83.2001	561.184	103.593	561.184	90.3321	561.184	102.641	561.184	85.7966	561.184	103.499	561.184	86.3421
561.666	106.802	561.666	75.3101	561.666	104.029	561.666	83.1102	561.666	104.365	561.666	90.2951	561.666	103.172	561.666	85.6615	561.666	103.861	561.666	86.4633
562.148	107.29	562.148	74.7776	562.148	104.049	562.148	82.7067	562.148	104.566	562.148	89.9117	562.148	103.255	562.148	85.2835	562.148	103.92	562.148	86.2181
562.63	107.422	562.63	74.144	562.63	103.806	562.63	82.0314	562.63	104.443	562.63	89.1596	562.63	103.034	562.63	84.6253	562.63	103.718	562.63	85.6777
563.112	107.216	563.112	73.396	563.112	103.392	563.112	81.1453	563.112	104.031	563.112	88.1229	563.112	102.63	563.112	83.7893	563.112	103.326	563.112	84.9336
563.594	106.844	563.594	72.5833	563.594	102.968	563.594	80.1946	563.594	103.497	563.594	86.9827	563.594	102.193	563.594	82.8	563.594	102.911	563.594	84.1323
564.077	106.437	564.077	71.7457	564.077	102.627	564.077	79.3063	564.077	102.963	564.077	85.8953	564.077	101.82	564.077	81.7397	564.077	102.587	564.077	83.3936
564.559	106.034	564.559	70.9043	564.559	102.371	564.559	78.5298	564.559	102.466	564.559	84.9353	564.559	101.524	564.559	80.7251	564.559	102.357	564.559	82.7604
565.041	105.58	565.041	70.0506	565.041	102.117	565.041	77.8109	565.041	101.963	565.041	84.0659	565.041	101.241	565.041	79.8513	565.041	102.126	565.041	82.1798
565.523	104.997	565.523	69.1551	565.523	101.774	565.523	77.0339	565.523	101.394	565.523	83.1858	565.523	100.894	565.523	79.1475	565.523	101.777	565.523	81.5487
566.005	104.247	566.005	68.1875	566.005	101.297	566.005	76.0903	566.005	100.739	566.005	82.1949	566.005	100.452	566.005	78.567	566.005	101.251	566.005	80.7789
566.487	103.374	566.487	67.1426	566.487	100.728	566.487	74.9433	566.487	100.059	566.487	81.0579	566.487	99.9567	566.487	78.0173	566.487	100.602	566.487	79.8555
566.969	102.508	566.969	66.0585	566.969	100.182	566.969	73.6557	566.969	99.4747	566.969	79.8241	566.969	99.5135	566.969	77.4107	566.969	99.9837	566.969	78.854
567.451	101.808	567.451	65.0156	567.451	99.7897	567.451	72.3696	567.451	99.119	567.451	78.5997	567.451	99.2405	567.451	76.7133	567.451	99.5787	567.451	77.9085
567.933	101.39	567.933	64.1148	567.933	99.6414	567.933	71.2507	567.933	99.0715	567.933	77.5014	567.933	99.2139	567.933	75.9619	567.933	99.5159	567.933	77.1497
568.416	101.435	568.416	63.4532	568.416	99.6892	568.416	70.4227	568.416	99.0506	568.416	76.6378	568.416	99.3475	568.416	75.2213	568.416	99.825	568.416	76.639
568.898	101.536	568.898	62.9361	568.898	99.9407	568.898	69.7887	568.898	99.4717	568.898	75.8785	568.898	99.6973	568.898	74.5216	568.898	100.335	568.898	76.2872
569.38	101.835	569.38	62.5635	569.38	100.262	569.38	69.2835	569.38	99.9955	569.38	75.2207	569.38	100.064	569.38	73.7607	569.38	100.951	569.38	75.9802
569.862	101.947	569.862	62.076	569.862	100.416	569.862	68.6572	569.862	100.236	569.862	74.4772	569.862	100.307	569.862	73.1651	569.862	101.366	569.862	75.5331
570.344	101.963	570.344	61.4818	570.344	100.436	570.344	67.8831	570.344	100.291	570.344	73.6773	570.344	100.412	570.344	72.5603	570.344	101.59	570.344	74.8945
570.826	102.019	570.826	60.8453	570.826	100.409	570.826	67.041	570.826	100.305	570.826	72.9223	570.826	100.426	570.826	71.8248	570.826	101.704	570.826	74.1093
571.308	102.122	571.308	60.2252	571.308	100.376	571.308	66.2639	571.308	100.296	571.308	72.3151	571.308	100.399	571.308	71.0405	571.308	101.741	571.308	73.2907
571.79	102.311	571.79	59.7562	571.79	100.39	571.79	65.7452	571.79	100.329	571.79	71.9664	571.79	100.377	571.79	70.287	571.79	101.747	571.79	72.5906
572.273	102.561	572.273	59.5328	572.273	100.452	572.273	65.5964	572.273	100.412	572.273	71.8951	572.273	100.366	572.273	69.6616	572.273	101.71	572.273	72.1032
572.755	102.901	572.755	59.6093	572.755	100.57	572.755	65.8069	572.755	100.605	572.755	72.0292	572.755	100.347	572.755	69.1086	572.755	101.619	572.755	71.8177
573.237	102.991	573.237	59.7742	573.237	100.551	573.237	66.1186	573.237	100.584	573.237	72.104	573.237	100.226	573.237	68.8308	573.237	101.248	573.237	71.576
573.719	102.884	573.719	59.997	573.719	100.398	573.719	66.3946	573.719	100.397	573.719	72.0248	573.719	99.9874	573.719	68.7057	573.719	100.616	573.719	71.2682
574.201	102.591	574.201	60.2502	574.201	100.111	574.201	66.5569	574.201	100.049	574.201	71.7847	574.201	99.6369	574.201	68.7307	574.201	99.7744	574.201	70.8522
574.683	102.201	574.683	60.5817	574.683	99.7532	574.683	66.6621	574.683	99.6166	574.683	71.5143	574.683	99.234	574.683	68.9427	574.683	98.8811	574.683	70.4062
575.165	101.828	575.165	61.0781	575.165	99.4169	575.165	66.8531	575.165	99.2082	575.165	71.4036	575.165	98.8533	575.165	69.3896	575.165	98.1346	575.165	70.0894
575.647	101.562	575.647	61.8055	575.647	99.1903	575.647	67.2758	575.647	98.9299	575.647	71.6103	575.647	98.5624	575.647	70.0728	575.647	97.7054	575.647	70.0609
576.13	101.421	576.13	62.7402	576.13	99.1137	576.13	67.9711	576.13	98.832	576.13	72.1598	576.13	98.3848	576.13	70.886	576.13	97.6538	576.13	70.3779
576.612	101.352	576.612	63.7708	576.612	99.1646	576.612	68.8472	576.612	98.8905	576.612	72.9332	576.612	98.2957	576.612	71.6476	576.612	97.909	576.612	70.9608
577.094	101.267	577.094	64.7734	577.094	99.281	577.094	69.7446	577.094	99.023	577.094	73.7422	577.094	98.2434	577.094	72.1984	577.094	98.312	577.094	71.6486
577.576	101.106	577.576	65.691	577.576	99.4087	577.576	70.5381	577.576	99.1439	577.576	74.4394	577.576	98.1919	577.576	72.4857	577.576	98.7041	577.576	72.2959
578.058	100.865	578.058	66.5434	578.058	99.5276	578.058	71.19	578.058	99.2009	578.058	74.9788	578.058	98.14	578.058	72.5652	578.058	98.9895	578.058	72.838
578.54	100.592	578.54	67.3876	578.54	99.644	578.54	71.7426	578.54	99.1799	578.54	75.4055	578.54	98.1126	578.54	72.5603	578.54	99.1515	578.54	73.2966
579.022	100.337	579.022	68.2637	579.022	99.7578	579.022	72.2708	579.022	99.0814	579.022	75.797	579.022	98.1264	579.022	72.6089	579.022	99.2182	579.022	73.7396
579.504	100.125	579.504	69.1656	579.504	99.8413	579.504	72.8318	579.504	98.9039	579.504	76.2003	579.504	98.1675	579.504	72.8152	579.504	99.2208	579.504	74.2257
579.986	99.9339	579.986	70.0396	579.986	99.8449	579.986	73.4269	579.986	98.6438	579.986	76.5999	579.986	98.1922	579.986	73.2069	579.986	99.1693	579.986	74.7602
580.468	99.7204	580.468	70.8154	580.468	99.7258	580.468	74.0026	580.468	98.3057	580.468	76.9305	580.468	98.1531	580.468	73.7289	580.468	99.0562	580.468	75.2906
580.951	99.4438	580.951	71.4441	580.951	99.4663	580.951	74.4838	580.951	97.9091	580.951	77.1219	580.951	98.0226	580.951	74.2844	580.951	98.8679	580.951	75.739
581.433	99.0988	581.433	71.9224	581.433	99.0887	581.433	74.8217	581.433	97.4947	581.433	77.1487	581.433	97.8128	581.433	74.7883	581.433	98.609	581.433	76.0492
581.915	98.7247	581.915	72.2843	581.915	98.6501	581.915	75.0148	581.915	97.118	581.915	77.0472	581.915	97.5686	581.915	75.1946	581.915	98.3122	581.915	76.216
582.397	98.3879	582.397	72.5745	582.397	98.2219	582.397	75.1044	582.397	96.8313	582.397	76.8975	582.397	97.3479	582.397	75.5018	582.397	98.0319	582.397	76.2828
582.879	98.149	582.879	72.8249	582.879	97.8628	582.879	75.1473	582.879	96.6623	582.879	76.7845	582.879	97.1919	582.879	75.7375	582.879	97.819	582.879	76.3155
583.361	98.0241	583.361	73.0424	583.361	97.5922	583.361	75.1821	583.361	96.5944	583.361	76.7508	583.361	97.1007	583.361	75.934	583.361	97.688	583.361	76.3626
583.843	97.9779	583.843	73.2133	583.843	97.3902	583.843	75.2076	583.843	96.5742	583.843	76.7768	583.843	97.0351	583.843	76.1006	583.843	97.6092	583.843	76.4291
584.325	97.9349	584.325	73.3138	584.325	97.2061	584.325	75.1813	584.325	96.5305	584.325	76.7868	584.325	96.9324	584.325	76.2147	584.325	97.5159	584.325	76.471
584.808	97.8177	584.808	73.3288	584.808	96.9858	584.808	75.0479	584.808	96.407	584.808	76.6928	584.808	96.7381	584.808	76.2392	584.808	97.3397	584.808	76.4264
585.29	97.5851	585.29	73.2615	585.29	96.7018	585.29	74.7771	585.29	96.1924	585.29	76.4479	585.29	96.4362	585.29	76.1492	585.29	97.0498	585.29	76.2549
585.772	97.2464	585.772	73.134	585.772	96.3628	585.772	74.3853	585.772	95.9206	585.772	76.0708	585.772	96.0541	585.772	75.952	585.772	96.6686	585.772	75.9667
586.254	96.8519	586.254	72.9793	586.254	96.0068	586.254	73.938	586.254	95.653	586.254	75.6391	586.254	95.6504	586.254	75.6932	586.254	96.261	586.254	75.6242
586.736	96.4659	586.736	72.8359	586.736	95.6798	586.736	73.5298	586.736	95.4438	586.736	75.2544	586.736	95.2881	586.736	75.4504	586.736	95.8994	586.736	75.3211
587.218	96.2691	587.218	72.8468	587.218	95.4886	587.218	73.4224	587.218	95.2673	587.218	75.1187	587.218	95.1253	587.218	75.5499	587.218	95.6983	587.218	75.3082
587.7	96.1074	587.7	72.9855	587.7	95.3531	587.7	73.4973	587.7	95.1469	587.7	75.1629	587.7	95.0381	587.7	75.7998	587.7	95.5572	587.7	75.4695
588.182	95.9989	588.182	73.2506	588.182	95.2917	588.182	73.7473	588.182	95.0979	588.182	75.3935	588.182	95.0318	588.182	76.1673	588.182	95.4862	588.182	75.7962
588.664	95.946	588.664	73.6075	588.664	95.3016	588.664	74.1228	588.664	95.1177	588.664	75.7718	588.664	95.0928	588.664	76.5907	588.664	95.4797	588.664	76.2422
589.147	95.938	589.147	74.0158	589.147	95.3633	589.147	74.5644	589.147	95.1887	589.147	76.2442	589.147	95.195	589.147	77.0165	589.147	95.5214	589.147	76.7532
589.629	95.9574	589.629	74.4539	589.629	95.4495	589.629	75.0328	589.629	95.2853	589.629	76.7696	589.629	95.3086	589.629	77.4254	589.629	95.5897	589.629	77.2922
590.111	95.9847	590.111	74.9251	590.111	95.5336	590.111	75.5198	590.111	95.3801	590.111	77.3307	590.111	95.4059	590.111	77.8372	590.111	95.6629	590.111	77.8469
590.593	96.0028	590.593	75.4472	590.593	95.5954	590.593	76.04	590.593	95.4481	590.593	77.9279	590.593	95.4647	590.593	78.2949	590.593	95.7223	590.593	78.422
591.075	95.9998	591.075	76.0323	591.075	95.6233	591.075	76.6115	591.075	95.4716	591.075	78.5625	591.075	95.471	591.075	78.8364	591.075	95.7549	591.075	79.0223
591.557	95.9707	591.557	76.6709	591.557	95.6143	591.557	77.2355	591.557	95.4428	591.557	79.2234	591.557	95.4204	591.557	79.4688	591.557	95.7548	591.557	79.6398
592.039	95.9176	592.039	77.3323	592.039	95.5704	592.039	77.8923	592.039	95.3647	592.039	79.8851	592.039	95.3183	592.039	80.163	592.039	95.7238	592.039	80.2524
592.521	95.8487	592.521	77.9819	592.521	95.4968	592.521	78.5528	592.521	95.2498	592.521	80.5212	592.521	95.1772	592.521	80.8709	592.521	95.6694	592.521	80.8367
593.004	95.7754	593.004	78.6007	593.004	95.3994	593.004	79.1969	593.004	95.1155	593.004	81.1189	593.004	95.0137	593.004	81.552	593.004	95.6013	593.004	81.3816
593.486	95.7097	593.486	79.1955	593.486	95.2866	593.486	79.8248	593.486	94.9815	593.486	81.6855	593.486	94.8457	593.486	82.1902	593.486	95.5292	593.486	81.8956
593.968	95.6618	593.968	79.7939	593.968	95.1695	593.968	80.4547	593.968	94.866	593.968	82.2445	593.968	94.6903	593.968	82.7956	593.968	95.4607	593.968	82.4016
594.45	95.6369	594.45	80.4282	594.45	95.0621	594.45	81.1102	594.45	94.7823	594.45	82.8225	594.45	94.5609	594.45	83.3915	594.45	95.4001	594.45	82.9254
594.932	95.6338	594.932	81.117	594.932	94.9773	594.932	81.8047	594.932	94.7358	594.932	83.4342	594.932	94.4641	594.932	83.9991	594.932	95.3479	594.932	83.4812
595.414	95.6443	595.414	81.8553	595.414	94.9225	595.414	82.532	595.414	94.7213	595.414	84.0755	595.414	94.3979	595.414	84.6241	595.414	95.3014	595.414	84.065
595.896	95.655	595.896	82.6164	595.896	94.8956	595.896	83.2684	595.896	94.7244	595.896	84.7254	595.896	94.3521	595.896	85.2558	595.896	95.2558	595.896	84.6567
596.378	95.653	596.378	83.3659	596.378	94.8861	596.378	83.9849	596.378	94.7266	596.378	85.3581	596.378	94.3122	596.378	85.8753	596.378	95.2065	596.378	85.2322
596.861	95.6292	596.861	84.0777	596.861	94.8798	596.861	84.6616	596.861	94.7126	596.861	85.9557	596.861	94.2664	596.861	86.467	596.861	95.1517	596.861	85.775
597.343	95.5819	597.343	84.7433	597.343	94.8657	597.343	85.2946	597.343	94.6752	597.343	86.5153	597.343	94.2096	597.343	87.0261	597.343	95.0931	597.343	86.2833
597.825	95.5164	597.825	85.3701	597.825	94.8403	597.825	85.8949	597.825	94.617	597.825	87.0466	597.825	94.1456	597.825	87.5576	597.825	95.0361	597.825	86.7672
598.307	95.443	598.307	85.9738	598.307	94.8096	598.307	86.4797	598.307	94.5493	598.307	87.5647	598.307	94.0845	598.307	88.0706	598.307	94.9879	598.307	87.2421
598.789	95.3724	598.789	86.5678	598.789	94.7847	598.789	87.0615	598.789	94.4857	598.789	88.0799	598.789	94.0382	598.789	88.5702	598.789	94.9548	598.789	87.718
599.271	95.3122	599.271	87.1558	599.271	94.7766	599.271	87.641	599.271	94.4363	599.271	88.5925	599.271	94.014	599.271	89.0532	599.271	94.939	599.271	88.1945
599.753	95.2632	599.753	87.7308	599.753	94.7889	599.753	88.2057	599.753	94.4024	599.753	89.0924	599.753	94.0109	599.753	89.508	599.753	94.9377	599.753	88.6602
600.235	95.221	600.235	88.2805	600.235	94.8155	600.235	88.7372	600.235	94.3762	600.235	89.5652	600.235	94.0196	600.235	89.9217	600.235	94.9436	600.235	89.0984
600.717	95.1778	600.717	88.7932	600.717	94.8424	600.717	89.2189	600.717	94.3453	600.717	89.9988	600.717	94.0262	600.717	90.2859	600.717	94.947	600.717	89.4939
601.199	95.1268	601.199	89.2622	601.199	94.8532	601.199	89.6414	601.199	94.298	601.199	90.3874	601.199	94.0175	601.199	90.6011	601.199	94.9384	601.199	89.8378
601.682	95.0644	601.682	89.6856	601.682	94.835	601.682	90.005	601.682	94.2287	601.682	90.7318	601.682	93.985	601.682	90.8764	601.682	94.9107	601.682	90.1279
602.164	94.9915	602.164	90.0638	602.164	94.7831	602.164	90.3168	602.164	94.1398	602.164	91.0358	602.164	93.9266	602.164	91.1251	602.164	94.8595	602.164	90.3671
602.646	94.9118	602.646	90.3968	602.646	94.7009	602.646	90.5867	602.646	94.0399	602.646	91.3034	602.646	93.8461	602.646	91.3606	602.646	94.7841	602.646	90.5605
603.128	94.8301	603.128	90.6836	603.128	94.5983	603.128	90.8243	603.128	93.9393	603.128	91.5365	603.128	93.7507	603.128	91.5911	603.128	94.687	603.128	90.7144
603.61	94.7505	603.61	90.9232	603.61	94.4869	603.61	91.0364	603.61	93.8455	603.61	91.7358	603.61	93.6483	603.61	91.819	603.61	94.5734	603.61	90.8356
604.092	94.6754	604.092	91.1169	604.092	94.3757	604.092	91.2272	604.092	93.7605	604.092	91.9026	604.092	93.5453	604.092	92.0409	604.092	94.4507	604.092	90.9323
604.574	94.6062	604.574	91.2696	604.574	94.2696	604.574	91.3996	604.574	93.681	604.574	92.0407	604.574	93.4464	604.574	92.2516	604.574	94.3274	604.574	91.0134
605.057	94.5446	605.057	91.3901	605.057	94.171	605.057	91.5568	605.057	93.6018	605.057	92.157	605.057	93.3554	605.057	92.4458	605.057	94.2118	605.057	91.0888
605.539	94.4928	605.539	91.4892	605.539	94.0817	605.539	91.7029	605.539	93.5195	605.539	92.2602	605.539	93.2755	605.539	92.62	605.539	94.1114	605.539	91.167
606.021	94.4532	606.021	91.578	606.021	94.0046	606.021	91.8422	606.021	93.4339	606.021	92.3589	606.021	93.2091	606.021	92.7728	606.021	94.0309	606.021	91.253
606.503	94.427	606.503	91.6652	606.503	93.9435	606.503	91.9784	606.503	93.3485	606.503	92.4588	606.503	93.1562	606.503	92.9041	606.503	93.9706	606.503	91.3469
606.985	94.4133	606.985	91.7568	606.985	93.901	606.985	92.1138	606.985	93.2682	606.985	92.5623	606.985	93.1135	606.985	93.0153	606.985	93.9267	606.985	91.4447
607.467	94.4092	607.467	91.856	607.467	93.8771	607.467	92.25	607.467	93.1971	607.467	92.6693	607.467	93.0752	607.467	93.1089	607.467	93.8932	607.467	91.5415
607.949	94.4122	607.949	91.9654	607.949	93.869	607.949	92.3881	607.949	93.1378	607.949	92.7794	607.949	93.0358	607.949	93.1885	607.949	93.8655	607.949	91.6354
608.431	94.4214	608.431	92.0879	608.431	93.873	608.431	92.5299	608.431	93.0923	608.431	92.8944	608.431	92.994	608.431	93.2592	608.431	93.8433	608.431	91.7294
608.913	94.4394	608.913	92.2263	608.913	93.8875	608.913	92.6782	608.913	93.0626	608.913	93.0178	608.913	92.9545	608.913	93.326	608.913	93.8314	608.913	91.8312
609.395	94.4701	609.395	92.3821	609.395	93.9136	609.395	92.8344	609.395	93.0519	609.395	93.1527	609.395	92.9273	609.395	93.3937	609.395	93.8376	609.395	91.9488
609.878	94.5164	609.878	92.5519	609.878	93.9546	609.878	92.9969	609.878	93.062	609.878	93.2985	609.878	92.9237	609.878	93.464	609.878	93.868	609.878	92.0859
610.36	94.5756	610.36	92.7264	610.36	94.0116	610.36	93.1596	610.36	93.0905	610.36	93.4474	610.36	92.9504	610.36	93.5357	610.36	93.9216	610.36	92.2371
610.842	94.639	610.842	92.8913	610.842	94.0803	610.842	93.3116	610.842	93.1279	610.842	93.5845	610.842	93.0041	610.842	93.6043	610.842	93.9884	610.842	92.3879
611.324	94.6928	611.324	93.0312	611.324	94.1492	611.324	93.4403	611.324	93.1585	611.324	93.6918	611.324	93.0705	611.324	93.6642	611.324	94.051	611.324	92.5191
611.806	94.7238	611.806	93.1348	611.806	94.2023	611.806	93.5356	611.806	93.1643	611.806	93.7545	611.806	93.1293	611.806	93.7115	611.806	94.0912	611.806	92.6143
612.288	94.7244	612.288	93.1985	612.288	94.2244	612.288	93.593	612.288	93.1316	612.288	93.7662	612.288	93.1619	612.288	93.7468	612.288	94.0966	612.288	92.666
612.77	94.6968	612.77	93.2274	612.77	94.2078	612.77	93.6158	612.77	93.0561	612.77	93.7324	612.77	93.1578	612.77	93.7761	612.77	94.0658	612.77	92.6785
613.252	94.6521	613.252	93.2334	613.252	94.1559	613.252	93.6144	613.252	92.9458	613.252	93.6691	613.252	93.1189	613.252	93.8101	613.252	94.0086	613.252	92.6664
613.735	94.607	613.735	93.2317	613.735	94.0837	613.735	93.6036	613.735	92.8183	613.735	93.6	613.735	93.0576	613.735	93.8617	613.735	93.9422	613.735	92.6495
614.217	94.5784	614.217	93.2373	614.217	94.0127	614.217	93.5991	614.217	92.6959	614.217	93.5495	614.217	92.9917	614.217	93.9414	614.217	93.8854	614.217	92.6469
614.699	94.5776	614.699	93.2613	614.699	93.9637	614.699	93.6136	614.699	92.5971	614.699	93.5374	614.699	92.9377	614.699	94.0542	614.699	93.8516	614.699	92.6723
615.181	94.6081	615.181	93.3099	615.181	93.9501	615.181	93.6538	615.181	92.5314	615.181	93.5736	615.181	92.9051	615.181	94.197	615.181	93.8462	615.181	92.7315
615.663	94.6673	615.663	93.384	615.663	93.9751	615.663	93.7203	615.663	92.4985	615.663	93.6579	615.663	92.8954	615.663	94.3587	615.663	93.8674	615.663	92.8242
616.145	94.7502	616.145	93.481	616.145	94.034	616.145	93.809	616.145	92.491	616.145	93.782	616.145	92.905	616.145	94.5225	616.145	93.91	616.145	92.9462
616.627	94.8532	616.627	93.5958	616.627	94.1188	616.627	93.9128	616.627	92.5001	616.627	93.9326	616.627	92.9291	616.627	94.669	616.627	93.9695	616.627	93.0922
617.109	94.9739	617.109	93.7206	617.109	94.2221	617.109	94.0238	617.109	92.5186	617.109	94.093	617.109	92.9646	617.109	94.7799	617.109	94.0429	617.109	93.2548
617.591	95.1095	617.591	93.8455	617.591	94.3382	617.591	94.1342	617.591	92.5405	617.591	94.2459	617.591	93.0094	617.591	94.8419	617.591	94.1269	617.591	93.4236
618.074	95.2522	618.074	93.9588	618.074	94.4613	618.074	94.2359	618.074	92.5587	618.074	94.3739	618.074	93.0596	618.074	94.8507	618.074	94.2146	618.074	93.584
618.556	95.389	618.556	94.0501	618.556	94.5827	618.556	94.3225	618.556	92.562	618.556	94.4634	618.556	93.1065	618.556	94.8117	618.556	94.294	618.556	93.7196
619.038	95.5036	619.038	94.1128	619.038	94.6907	619.038	94.3892	619.038	92.5362	619.038	94.5062	619.038	93.1379	619.038	94.7385	619.038	94.3506	619.038	93.8168
619.52	95.5814	619.52	94.1454	619.52	94.7725	619.52	94.4337	619.52	92.4675	619.52	94.5016	619.52	93.1404	619.52	94.6482	619.52	94.3715	619.52	93.8691
620.002	95.6142	620.002	94.1514	620.002	94.8189	620.002	94.4556	620.002	92.3474	620.002	94.4552	620.002	93.1047	620.002	94.5565	620.002	94.3506	620.002	93.8781
620.484	95.6025	620.484	94.1372	620.484	94.8281	620.484	94.4571	620.484	92.1771	620.484	94.3769	620.484	93.029	620.484	94.4757	620.484	94.2901	620.484	93.8533
620.966	95.5549	620.966	94.1107	620.966	94.8069	620.966	94.4421	620.966	91.9674	620.966	94.279	620.966	92.9199	620.966	94.4139	620.966	94.2001	620.966	93.8081
621.448	95.4851	621.448	94.0787	621.448	94.7691	621.448	94.4155	621.448	91.7349	621.448	94.1733	621.448	92.7894	621.448	94.3754	621.448	94.0943	621.448	93.7561
621.931	95.4069	621.931	94.0469	621.931	94.7299	621.931	94.383	621.931	91.4955	621.931	94.0682	621.931	92.6506	621.931	94.3604	621.931	93.9842	621.931	93.7065
622.413	95.3307	622.413	94.019	622.413	94.6988	622.413	94.3495	622.413	91.257	622.413	93.9678	622.413	92.5119	622.413	94.3664	622.413	93.8751	622.413	93.6623
622.895	95.2606	622.895	93.9974	622.895	94.6762	622.895	94.3186	622.895	91.0155	622.895	93.871	622.895	92.374	622.895	94.3883	622.895	93.7641	622.895	93.6205
623.377	95.1964	623.377	93.9838	623.377	94.6533	623.377	94.2923	623.377	90.7582	623.377	93.774	623.377	92.2311	623.377	94.4196	623.377	93.6437	623.377	93.5754
623.859	95.1367	623.859	93.9801	623.859	94.6177	623.859	94.2714	623.859	90.4709	623.859	93.6729	623.859	92.0757	623.859	94.4532	623.859	93.5068	623.859	93.5223
624.341	95.0826	624.341	93.988	624.341	94.5606	624.341	94.2568	624.341	90.1457	624.341	93.5663	624.341	91.9032	624.341	94.482	624.341	93.3518	624.341	93.4605
624.823	95.0383	624.823	94.0087	624.823	94.4816	624.823	94.2493	624.823	89.7851	624.823	93.4557	624.823	91.7149	624.823	94.4992	624.823	93.1846	624.823	93.3937
625.305	95.01	625.305	94.041	625.305	94.3893	625.305	94.2493	625.305	89.4007	625.305	93.344	625.305	91.5172	625.305	94.4994	625.305	93.0157	625.305	93.3283
625.788	95.001	625.788	94.0818	625.788	94.2968	625.788	94.2565	625.788	89.0058	625.788	93.2332	625.788	91.3174	625.788	94.4787	625.788	92.8555	625.788	93.2698
626.27	95.0092	626.27	94.1254	626.27	94.2155	626.27	94.268	626.27	88.6072	626.27	93.1218	626.27	91.1188	626.27	94.4357	626.27	92.7079	626.27	93.2201
626.752	95.0259	626.752	94.1655	626.752	94.1484	626.752	94.2792	626.752	88.1994	626.752	93.0036	626.752	90.9181	626.752	94.3711	626.752	92.5679	626.752	93.176
627.234	95.0381	627.234	94.1962	627.234	94.0896	627.234	94.2847	627.234	87.7668	627.234	92.8697	627.234	90.7059	627.234	94.2869	627.234	92.4234	627.234	93.1306
627.716	95.0335	627.716	94.2142	627.716	94.0277	627.716	94.2795	627.716	87.2903	627.716	92.7112	627.716	90.472	627.716	94.1854	627.716	92.2608	627.716	93.0758
628.198	95.0037	628.198	94.2181	628.198	93.9523	628.198	94.2613	628.198	86.7563	628.198	92.5226	628.198	90.2088	628.198	94.0688	628.198	92.0702	628.198	93.0057
628.68	94.9472	628.68	94.2091	628.68	93.8585	628.68	94.2312	628.68	86.1623	628.68	92.3036	628.68	89.9154	628.68	93.9395	628.68	91.8492	628.68	92.9176
629.162	94.8684	629.162	94.19	629.162	93.7496	629.162	94.1932	629.162	85.5172	629.162	92.059	629.162	89.5961	629.162	93.8001	629.162	91.6025	629.162	92.8124
629.644	94.7756	629.644	94.1643	629.644	93.6344	629.644	94.1533	629.644	84.8361	629.644	91.7968	629.644	89.2576	629.644	93.6536	629.644	91.339	629.644	92.6934
630.126	94.6769	630.126	94.1357	630.126	93.5218	630.126	94.1168	630.126	84.1324	630.126	91.5248	630.126	88.9045	630.126	93.5037	630.126	91.0666	630.126	92.5643
630.609	94.5777	630.609	94.1069	630.609	93.4163	630.609	94.0861	630.609	83.4112	630.609	91.2476	630.609	88.5362	630.609	93.3536	630.609	90.7886	630.609	92.4274
631.091	94.4796	631.091	94.0794	631.091	93.3153	631.091	94.0597	631.091	82.669	631.091	90.966	631.091	88.1474	631.091	93.2053	631.091	90.5027	631.091	92.2831
631.573	94.3821	631.573	94.0539	631.573	93.2116	631.573	94.0329	631.573	81.8991	631.573	90.6776	631.573	87.731	631.573	93.0597	631.573	90.2037	631.573	92.1306
632.055	94.2845	632.055	94.0298	632.055	93.0976	632.055	93.9998	632.055	81.099	632.055	90.3796	632.055	87.2824	632.055	92.9158	632.055	89.8863	632.055	91.9691
632.537	94.1882	632.537	94.0063	632.537	92.97	632.537	93.9557	632.537	80.2766	632.537	90.0714	632.537	86.8019	632.537	92.7709	632.537	89.5492	632.537	91.7987
633.019	94.0977	633.019	93.9829	633.019	92.8328	633.019	93.8995	633.019	79.4502	633.019	89.7555	633.019	86.2943	633.019	92.6207	633.019	89.1943	633.019	91.6216
633.501	94.0187	633.501	93.9598	633.501	92.695	633.501	93.8345	633.501	78.6424	633.501	89.4371	633.501	85.7651	633.501	92.4593	633.501	88.826	633.501	91.4402
633.984	93.9565	633.984	93.938	633.984	92.5667	633.984	93.7672	633.984	77.8715	633.984	89.122	633.984	85.2163	633.984	92.2796	633.984	88.4473	633.984	91.2571
634.466	93.9138	634.466	93.9195	634.466	92.4542	634.466	93.7058	634.466	77.1459	634.466	88.8154	634.466	84.6439	634.466	92.0747	634.466	88.058	634.466	91.0735
634.948	93.891	634.948	93.9067	634.948	92.3569	634.948	93.657	634.948	76.4645	634.948	88.5213	634.948	84.0398	634.948	91.8393	634.948	87.6551	634.948	90.8896
635.43	93.8855	635.43	93.9017	635.43	92.2684	635.43	93.6245	635.43	75.8243	635.43	88.2434	635.43	83.3964	635.43	91.5712	635.43	87.2352	635.43	90.705
635.912	93.8944	635.912	93.9056	635.912	92.1799	635.912	93.6077	635.912	75.2285	635.912	87.9865	635.912	82.7115	635.912	91.2719	635.912	86.7974	635.912	90.5194
636.394	93.9138	636.394	93.9171	636.394	92.0841	636.394	93.6023	636.394	74.6904	636.394	87.7565	636.394	81.9914	636.394	90.947	636.394	86.3443	636.394	90.3329
636.876	93.9395	636.876	93.9331	636.876	91.9771	636.876	93.6013	636.876	74.2306	636.876	87.5586	636.876	81.2478	636.876	90.6042	636.876	85.8798	636.876	90.1446
637.358	93.9655	637.358	93.948	637.358	91.8571	637.358	93.5962	637.358	73.8675	637.358	87.3949	637.358	80.4921	637.358	90.251	637.358	85.4052	637.358	89.9517
637.84	93.9846	637.84	93.9558	637.84	91.7215	637.84	93.5786	637.84	73.6084	637.84	87.2629	637.84	79.7294	637.84	89.8923	637.84	84.9155	637.84	89.7483
638.322	93.9886	638.322	93.951	638.322	91.5645	638.322	93.5416	638.322	73.447	638.322	87.156	638.322	78.9565	638.322	89.5294	638.322	84.3994	638.322	89.5262
638.805	93.971	638.805	93.9301	638.805	91.3766	638.805	93.4806	638.805	73.368	638.805	87.0668	638.805	78.1659	638.805	89.1606	638.805	83.8425	638.805	89.2773
639.287	93.9292	639.287	93.8931	639.287	91.1477	639.287	93.3946	639.287	73.3581	639.287	86.9909	639.287	77.3546	639.287	88.7842	639.287	83.2345	639.287	88.9958
639.769	93.8657	639.769	93.8431	639.769	90.8712	639.769	93.2861	639.769	73.4137	639.769	86.93	639.769	76.5311	639.769	88.401	639.769	82.5742	639.769	88.6812
640.251	93.788	640.251	93.786	640.251	90.5477	640.251	93.1609	640.251	73.5427	640.251	86.8914	640.251	75.7176	640.251	88.0158	640.251	81.8712	640.251	88.3384
640.733	93.7065	640.733	93.7295	640.733	90.1853	640.733	93.0268	640.733	73.7587	640.733	86.8852	640.733	74.944	640.733	87.636	640.733	81.1419	640.733	87.9763
641.215	93.6307	641.215	93.6807	641.215	89.7954	641.215	92.8917	641.215	74.0701	641.215	86.9192	641.215	74.2371	641.215	87.2694	641.215	80.4024	641.215	87.6042
641.697	93.5661	641.697	93.6451	641.697	89.3864	641.697	92.761	641.697	74.473	641.697	86.9959	641.697	73.6104	641.697	86.9209	641.697	79.6607	641.697	87.2285
642.179	93.5131	642.179	93.6253	642.179	88.9585	642.179	92.6355	642.179	74.9497	642.179	87.1106	642.179	73.0601	642.179	86.5916	642.179	78.9146	642.179	86.8517
642.662	93.4682	642.662	93.6206	642.662	88.5025	642.662	92.5117	642.662	75.4742	642.662	87.2541	642.662	72.5703	642.662	86.2803	642.662	78.1549	642.662	86.4726
643.144	93.4257	643.144	93.6278	643.144	88.0031	643.144	92.3828	643.144	76.0212	643.144	87.4154	643.144	72.1231	643.144	85.9855	643.144	77.3737	643.144	86.0893
643.626	93.3813	643.626	93.6417	643.626	87.4452	643.626	92.2407	643.626	76.5721	643.626	87.5854	643.626	71.7074	643.626	85.7087	643.626	76.5713	643.626	85.7018
644.108	93.3328	644.108	93.6569	644.108	86.8196	644.108	92.0786	644.108	77.1164	644.108	87.7572	644.108	71.3223	644.108	85.454	644.108	75.7588	644.108	85.3127
644.59	93.2804	644.59	93.6684	644.59	86.1254	644.59	91.8921	644.59	77.6483	644.59	87.9268	644.59	70.9732	644.59	85.227	644.59	74.955	644.59	84.9263
645.072	93.2246	645.072	93.6728	645.072	85.3671	645.072	91.6794	645.072	78.1619	645.072	88.0911	645.072	70.664	645.072	85.0313	645.072	74.1778	645.072	84.5463
645.554	93.1649	645.554	93.6689	645.554	84.5494	645.554	91.4403	645.554	78.6473	645.554	88.2471	645.554	70.3915	645.554	84.8667	645.554	73.4378	645.554	84.1743
646.036	93.0991	646.036	93.6575	646.036	83.6721	646.036	91.1744	646.036	79.0908	646.036	88.3918	646.036	70.1451	646.036	84.7292	646.036	72.736	646.036	83.8093
646.519	93.0248	646.519	93.6413	646.519	82.7289	646.519	90.8809	646.519	79.4786	646.519	88.5228	646.519	69.9129	646.519	84.6134	646.519	72.0685	646.519	83.4509
647.001	92.9407	647.001	93.6236	647.001	81.7117	647.001	90.5584	647.001	79.8011	647.001	88.6388	647.001	69.6907	647.001	84.5161	647.001	71.4355	647.001	83.102
647.483	92.8488	647.483	93.6078	647.483	80.6176	647.483	90.2066	647.483	80.0561	647.483	88.7405	647.483	69.488	647.483	84.438	647.483	70.8475	647.483	82.7709
647.965	92.7547	647.965	93.5965	647.965	79.455	647.965	89.8279	647.965	80.2492	647.965	88.8298	647.965	69.3268	647.965	84.3837	647.965	70.3264	647.965	82.4707
648.447	92.6661	648.447	93.5915	648.447	78.2441	648.447	89.4279	648.447	80.3899	648.447	88.9088	648.447	69.2343	648.447	84.3593	648.447	69.8972	648.447	82.2152
648.929	92.5893	648.929	93.5931	648.929	77.0123	648.929	89.0144	648.929	80.4865	648.929	88.9785	648.929	69.2308	648.929	84.3692	648.929	69.5786	648.929	82.0139
649.411	92.5267	649.411	93.6009	649.411	75.7848	649.411	88.5956	649.411	80.5418	649.411	89.0385	649.411	69.322	649.411	84.4137	649.411	69.3739	649.411	81.869
649.893	92.4753	649.893	93.6142	649.893	74.5786	649.893	88.1785	649.893	80.5522	649.893	89.0868	649.893	69.4994	649.893	84.4903	649.893	69.2718	649.893	81.7759
650.375	92.4287	650.375	93.6323	650.375	73.4027	650.375	87.7682	650.375	80.5116	650.375	89.1217	650.375	69.7475	650.375	84.5962	650.375	69.255	650.375	81.7276
650.857	92.38	650.857	93.6547	650.857	72.2658	650.857	87.3697	650.857	80.4162	650.857	89.1433	650.857	70.0552	650.857	84.7309	650.857	69.3112	650.857	81.7196
651.34	92.3253	651.34	93.6812	651.34	71.1854	651.34	86.9898	651.34	80.2701	651.34	89.1539	651.34	70.4212	651.34	84.897	651.34	69.4401	651.34	81.7526
651.822	92.2651	651.822	93.7113	651.822	70.1923	651.822	86.6379	651.822	80.0866	651.822	89.1581	651.822	70.8534	651.822	85.0986	651.822	69.6522	651.822	81.832
652.304	92.2038	652.304	93.7443	652.304	69.328	652.304	86.3258	652.304	79.8854	652.304	89.1613	652.304	71.3621	652.304	85.3384	652.304	69.9608	652.304	81.9638
652.786	92.147	652.786	93.7792	652.786	68.634	652.786	86.0655	652.786	79.6876	652.786	89.168	652.786	71.9518	652.786	85.6151	652.786	70.3736	652.786	82.1513
653.268	92.0988	653.268	93.815	653.268	68.1421	653.268	85.867	653.268	79.5098	653.268	89.1811	653.268	72.6168	653.268	85.9228	653.268	70.8866	653.268	82.3929
653.75	92.0594	653.75	93.8508	653.75	67.8678	653.75	85.737	653.75	79.3619	653.75	89.202	653.75	73.3429	653.75	86.2536	653.75	71.4869	653.75	82.6833
654.232	92.026	654.232	93.8862	654.232	67.8133	654.232	85.68	654.232	79.249	654.232	89.2311	654.232	74.1134	654.232	86.6002	654.232	72.1596	654.232	83.0172
654.715	91.9946	654.715	93.9204	654.715	67.9757	654.715	85.6991	654.715	79.1756	654.715	89.2701	654.715	74.9157	654.715	86.9583	654.715	72.8947	654.715	83.3915
655.197	91.9624	655.197	93.9528	655.197	68.3532	655.197	85.7972	655.197	79.15	655.197	89.3219	655.197	75.743	655.197	87.3265	655.197	73.6905	655.197	83.8063
655.679	91.9291	655.679	93.9821	655.679	68.9461	655.679	85.9761	655.679	79.1847	655.679	89.3908	655.679	76.5929	655.679	87.7047	655.679	74.5498	655.679	84.2619
656.161	91.8969	656.161	94.0068	656.161	69.752	656.161	86.235	656.161	79.2938	656.161	89.4809	656.161	77.4617	656.161	88.0917	656.161	75.4737	656.161	84.7564
656.643	91.8687	656.643	94.0259	656.643	70.7575	656.643	86.5683	656.643	79.4881	656.643	89.5948	656.643	78.3409	656.643	88.4841	656.643	76.4562	656.643	85.2831
657.125	91.8458	657.125	94.0388	657.125	71.9345	657.125	86.9654	657.125	79.7712	657.125	89.7326	657.125	79.2171	657.125	88.8772	657.125	77.4827	657.125	85.8314
657.607	91.8268	657.607	94.0458	657.607	73.2407	657.607	87.412	657.607	80.139	657.607	89.892	657.607	80.0744	657.607	89.2656	657.607	78.5345	657.607	86.3895
658.089	91.8083	658.089	94.0481	658.089	74.6257	658.089	87.8917	658.089	80.5823	658.089	90.0695	658.089	80.8994	658.089	89.6459	658.089	79.5931	658.089	86.9476
658.571	91.7862	658.571	94.0472	658.571	76.0372	658.571	88.3879	658.571	81.0897	658.571	90.2613	658.571	81.6841	658.571	90.0157	658.571	80.6449	658.571	87.499
659.053	91.7585	659.053	94.0444	659.053	77.4268	659.053	88.8843	659.053	81.6503	659.053	90.4634	659.053	82.4265	659.053	90.3734	659.053	81.6813	659.053	88.0398
659.536	91.7254	659.536	94.0403	659.536	78.7532	659.536	89.3659	659.536	82.2533	659.536	90.6725	659.536	83.1282	659.536	90.7164	659.536	82.6962	659.536	88.5672
660.018	91.6892	660.018	94.0352	660.018	79.9841	660.018	89.819	660.018	82.8872	660.018	90.8845	660.018	83.7922	660.018	91.041	660.018	83.6841	660.018	89.0776
660.5	91.6524	660.5	94.0283	660.5	81.0956	660.5	90.2317	660.5	83.539	660.5	91.0951	660.5	84.4206	660.5	91.3431	660.5	84.6383	660.5	89.5667
660.982	91.6159	660.982	94.019	660.982	82.0707	660.982	90.5946	660.982	84.1933	660.982	91.2995	660.982	85.0143	660.982	91.6197	660.982	85.5519	660.982	90.0294
661.464	91.5778	661.464	94.0066	661.464	82.897	661.464	90.9002	661.464	84.8336	661.464	91.4926	661.464	85.5741	661.464	91.8702	661.464	86.4181	661.464	90.4617
661.946	91.5348	661.946	93.9908	661.946	83.5645	661.946	91.143	661.946	85.4428	661.946	91.6697	661.946	86.101	661.946	92.0968	661.946	87.2314	661.946	90.8607
662.428	91.4837	662.428	93.9717	662.428	84.0673	662.428	91.3203	662.428	86.0045	662.428	91.8264	662.428	86.5959	662.428	92.3032	662.428	87.9858	662.428	91.2242
662.91	91.4231	662.91	93.9495	662.91	84.4069	662.91	91.4331	662.91	86.5048	662.91	91.9604	662.91	87.0592	662.91	92.4936	662.91	88.6741	662.91	91.5505
663.393	91.354	663.393	93.9248	663.393	84.5956	663.393	91.4875	663.393	86.934	663.393	92.0714	663.393	87.4886	663.393	92.6716	663.393	89.2886	663.393	91.8384
663.875	91.278	663.875	93.8982	663.875	84.6555	663.875	91.4951	663.875	87.2875	663.875	92.1624	663.875	87.8799	663.875	92.8407	663.875	89.822	663.875	92.0877
664.357	91.1946	664.357	93.8706	664.357	84.6127	664.357	91.4705	664.357	87.565	664.357	92.2387	664.357	88.2271	664.357	93.006	664.357	90.2692	664.357	92.3004
664.839	91.0986	664.839	93.8428	664.839	84.4871	664.839	91.428	664.839	87.7675	664.839	92.3073	664.839	88.5248	664.839	93.1765	664.839	90.6286	664.839	92.4813
665.321	90.9782	665.321	93.816	665.321	84.2817	665.321	91.3787	665.321	87.8933	665.321	92.3756	665.321	88.769	665.321	93.3677	665.321	90.901	665.321	92.6382
665.803	90.8137	665.803	93.7917	665.803	83.9727	665.803	91.3265	665.803	87.933	665.803	92.4498	665.803	88.9593	665.803	93.6034	665.803	91.0891	665.803	92.7818
666.285	90.5793	666.285	93.7717	666.285	83.5	666.285	91.2647	666.285	87.8664	666.285	92.5327	666.285	89.1027	666.285	93.9159	666.285	91.1988	666.285	92.9259
666.767	90.2497	666.767	93.7581	666.767	82.7662	666.767	91.1706	666.767	87.6628	666.767	92.6183	666.767	89.2194	666.767	94.3395	666.767	91.2446	666.767	93.0856
667.25	89.8212	667.25	93.7519	667.25	81.6649	667.25	91.0034	667.25	87.2964	667.25	92.6848	667.25	89.3523	667.25	94.8861	667.25	91.2607	667.25	93.2719
667.732	89.3449	667.732	93.7507	667.732	80.1728	667.732	90.7169	667.732	86.7814	667.732	92.6921	667.732	89.5627	667.732	95.4993	667.732	91.3079	667.732	93.4794
668.214	88.9354	668.214	93.7476	668.214	78.4643	668.214	90.2995	668.214	86.2058	668.214	92.6004	668.214	89.8954	668.214	96.0354	668.214	91.4516	668.214	93.6777
668.696	88.7005	668.696	93.7342	668.696	76.8677	668.696	89.8031	668.696	85.6925	668.696	92.4057	668.696	90.3324	668.696	96.3461	668.696	91.711	668.696	93.8271
669.178	88.6536	669.178	93.7077	669.178	75.6207	669.178	89.3091	669.178	85.3042	669.178	92.1449	669.178	90.8017	669.178	96.4023	669.178	92.0415	669.178	93.9109
669.66	88.7246	669.66	93.6709	669.66	74.7322	669.66	88.8686	669.66	85.0114	669.66	91.8615	669.66	91.2386	669.66	96.2895	669.66	92.3799	669.66	93.9421
670.142	88.8322	670.142	93.6288	670.142	74.0778	670.142	88.4895	670.142	84.7447	670.142	91.5783	670.142	91.6165	670.142	96.1129	670.142	92.6864	670.142	93.9443
670.624	88.924	670.624	93.5849	670.624	73.5324	670.624	88.1596	670.624	84.4435	670.624	91.298	670.624	91.9366	670.624	95.9419	670.624	92.9471	670.624	93.9365
671.106	88.9758	671.106	93.5413	671.106	73.0222	671.106	87.8661	671.106	84.0703	671.106	91.0147	671.106	92.2092	671.106	95.8098	671.106	93.1621	671.106	93.9297
671.589	88.9804	671.589	93.4992	671.589	72.5244	671.589	87.6032	671.589	83.6081	671.589	90.7213	671.589	92.4438	671.589	95.7272	671.589	93.3354	671.589	93.9285
672.071	88.9394	672.071	93.4591	672.071	72.0515	672.071	87.3722	672.071	83.0567	672.071	90.4133	672.071	92.6462	672.071	95.6925	672.071	93.471	672.071	93.9342
672.553	88.8582	672.553	93.421	672.553	71.6344	672.553	87.1783	672.553	82.428	672.553	90.0902	672.553	92.8195	672.553	95.6975	672.553	93.5728	672.553	93.9456
673.035	88.744	673.035	93.385	673.035	71.306	673.035	87.0266	673.035	81.7432	673.035	89.7546	673.035	92.9654	673.035	95.7302	673.035	93.6453	673.035	93.9603
673.517	88.604	673.517	93.3507	673.517	71.0885	673.517	86.9191	673.517	81.0269	673.517	89.4117	673.517	93.0868	673.517	95.7783	673.517	93.6943	673.517	93.9761
673.999	88.4442	673.999	93.3177	673.999	70.988	673.999	86.854	673.999	80.3036	673.999	89.0674	673.999	93.1879	673.999	95.8312	673.999	93.7269	673.999	93.9912
674.481	88.2699	674.481	93.285	674.481	70.9986	674.481	86.8267	674.481	79.5958	674.481	88.7281	674.481	93.2737	674.481	95.8817	674.481	93.7501	674.481	94.0045
674.963	88.0853	674.963	93.2519	674.963	71.1101	674.963	86.8327	674.963	78.9266	674.963	88.4013	674.963	93.349	674.963	95.9263	674.963	93.7696	674.963	94.0156
675.446	87.8944	675.446	93.2174	675.446	71.3129	675.446	86.8684	675.446	78.3221	675.446	88.0967	675.446	93.4167	675.446	95.9639	675.446	93.7887	675.446	94.0245
675.928	87.7008	675.928	93.1808	675.928	71.5979	675.928	86.9309	675.928	77.8115	675.928	87.8251	675.928	93.4779	675.928	95.9942	675.928	93.8084	675.928	94.0305
676.41	87.5065	676.41	93.1413	676.41	71.9519	676.41	87.0159	676.41	77.4223	676.41	87.5981	676.41	93.5322	676.41	96.0172	676.41	93.8278	676.41	94.0331
676.892	87.3115	676.892	93.0983	676.892	72.3542	676.892	87.1171	676.892	77.1744	676.892	87.4244	676.892	93.5793	676.892	96.0333	676.892	93.8453	676.892	94.0314
677.374	87.1133	677.374	93.0517	677.374	72.7779	677.374	87.2261	677.374	77.0758	677.374	87.3094	677.374	93.6192	677.374	96.0432	677.374	93.8596	677.374	94.0254
677.856	86.9083	677.856	93.0015	677.856	73.1973	677.856	87.3353	677.856	77.1245	677.856	87.2548	677.856	93.6533	677.856	96.0482	677.856	93.8698	677.856	94.0152
678.338	86.6938	678.338	92.9482	678.338	73.5958	678.338	87.44	678.338	77.3137	678.338	87.261	678.338	93.6837	678.338	96.0499	678.338	93.8765	678.338	94.0017
678.82	86.469	678.82	92.8921	678.82	73.9706	678.82	87.5402	678.82	77.638	678.82	87.3286	678.82	93.7122	678.82	96.0496	678.82	93.8807	678.82	93.9859
679.302	86.2358	679.302	92.8338	679.302	74.3318	679.302	87.6395	679.302	78.0944	679.302	87.4588	679.302	93.7399	679.302	96.0474	679.302	93.8839	679.302	93.9685
679.784	85.9973	679.784	92.7734	679.784	74.6965	679.784	87.7436	679.784	78.6793	679.784	87.6516	679.784	93.767	679.784	96.0426	679.784	93.8871	679.784	93.9496
680.267	85.756	680.267	92.7111	680.267	75.0813	680.267	87.8579	680.267	79.3823	680.267	87.9036	680.267	93.7927	680.267	96.034	680.267	93.891	680.267	93.929
680.749	85.5114	680.749	92.6467	680.749	75.4966	680.749	87.9856	680.749	80.1824	680.749	88.2064	680.749	93.8166	680.749	96.0203	680.749	93.8955	680.749	93.9063
681.231	85.2608	681.231	92.5803	681.231	75.9459	681.231	88.1278	681.231	81.0502	681.231	88.5474	681.231	93.8384	681.231	96.0012	681.231	93.9005	681.231	93.8813
681.713	84.9998	681.713	92.5121	681.713	76.4293	681.713	88.2846	681.713	81.9533	681.713	88.9125	681.713	93.8591	681.713	95.977	681.713	93.9056	681.713	93.8541
682.195	84.7254	682.195	92.4425	682.195	76.9483	682.195	88.4563	682.195	82.863	682.195	89.2886	682.195	93.8794	682.195	95.9485	682.195	93.9107	682.195	93.8252
682.677	84.4374	682.677	92.3722	682.677	77.5076	682.677	88.6443	682.677	83.7586	682.677	89.666	682.677	93.9003	682.677	95.9164	682.677	93.9156	682.677	93.7953
683.159	84.1394	683.159	92.3017	683.159	78.1136	683.159	88.8503	683.159	84.6262	683.159	90.0371	683.159	93.9214	683.159	95.8809	683.159	93.9201	683.159	93.7648
683.641	83.8359	683.641	92.2312	683.641	78.7692	683.641	89.0744	683.641	85.4559	683.641	90.3958	683.641	93.9416	683.641	95.8417	683.641	93.9238	683.641	93.7338
684.124	83.5302	684.124	92.1603	684.124	79.4696	684.124	89.3141	684.124	86.2387	684.124	90.7361	684.124	93.9589	684.124	95.7987	684.124	93.9256	684.124	93.7022
684.606	83.2213	684.606	92.0878	684.606	80.2	684.606	89.5638	684.606	86.9647	684.606	91.0512	684.606	93.9712	684.606	95.7524	684.606	93.9243	684.606	93.6693
685.088	82.9041	685.088	92.0125	685.088	80.9395	685.088	89.8162	685.088	87.6251	685.088	91.3355	685.088	93.977	685.088	95.7039	685.088	93.9183	685.088	93.6346
685.57	82.5708	685.57	91.9331	685.57	81.6663	685.57	90.0642	685.57	88.2135	685.57	91.5849	685.57	93.9763	685.57	95.6546	685.57	93.9069	685.57	93.5977
686.052	82.2146	686.052	91.8492	686.052	82.3632	686.052	90.3023	686.052	88.7283	686.052	91.7982	686.052	93.9702	686.052	95.6058	686.052	93.8897	686.052	93.5584
686.534	81.8322	686.534	91.7614	686.534	83.0191	686.534	90.5272	686.534	89.1723	686.534	91.9766	686.534	93.9605	686.534	95.558	686.534	93.8677	686.534	93.5175
687.016	81.4252	687.016	91.6709	687.016	83.628	687.016	90.7371	687.016	89.5514	687.016	92.123	687.016	93.9497	687.016	95.5109	687.016	93.8425	687.016	93.4758
687.498	80.9981	687.498	91.5791	687.498	84.1852	687.498	90.9304	687.498	89.8723	687.498	92.2408	687.498	93.9401	687.498	95.4634	687.498	93.8164	687.498	93.4345
687.981	80.5551	687.981	91.4868	687.981	84.6844	687.981	91.1048	687.981	90.1406	687.981	92.3332	687.981	93.9334	687.981	95.414	687.981	93.7916	687.981	93.3946
688.463	80.0973	688.463	91.3938	688.463	85.1171	688.463	91.2575	688.463	90.3602	688.463	92.4023	688.463	93.9307	688.463	95.3619	688.463	93.7695	688.463	93.3568
688.945	79.6206	688.945	91.2984	688.945	85.4736	688.945	91.3859	688.945	90.5332	688.945	92.4495	688.945	93.9321	688.945	95.3066	688.945	93.7506	688.945	93.3208
689.427	79.1176	689.427	91.1979	689.427	85.7457	689.427	91.4881	689.427	90.6604	689.427	92.4756	689.427	93.9368	689.427	95.2486	689.427	93.7338	689.427	93.2855
689.909	78.5807	689.909	91.0894	689.909	85.9284	689.909	91.5635	689.909	90.7425	689.909	92.4814	689.909	93.9432	689.909	95.1886	689.909	93.7172	689.909	93.2492
690.391	78.0049	690.391	90.9706	690.391	86.0204	690.391	91.6127	690.391	90.7804	690.391	92.4677	690.391	93.9487	690.391	95.127	690.391	93.6982	690.391	93.2094
690.873	77.3892	690.873	90.8399	690.873	86.0227	690.873	91.637	690.873	90.7759	690.873	92.4357	690.873	93.9507	690.873	95.064	690.873	93.6741	690.873	93.164
691.355	76.7354	691.355	90.6965	691.355	85.9373	691.355	91.6377	691.355	90.7316	691.355	92.3873	691.355	93.9465	691.355	94.9995	691.355	93.6429	691.355	93.1111
691.837	76.0446	691.837	90.5401	691.837	85.7654	691.837	91.6155	691.837	90.6507	691.837	92.3244	691.837	93.9343	691.837	94.9326	691.837	93.6037	691.837	93.0499
692.32	75.3149	692.32	90.3702	692.32	85.5069	692.32	91.5712	692.32	90.5379	692.32	92.2497	692.32	93.9133	692.32	94.8629	692.32	93.5562	692.32	92.9806
692.802	74.5406	692.802	90.186	692.802	85.1607	692.802	91.5051	692.802	90.399	692.802	92.1661	692.802	93.8844	692.802	94.79	692.802	93.5014	692.802	92.9044
693.284	73.7137	693.284	89.9864	693.284	84.7254	693.284	91.4179	693.284	90.2412	693.284	92.0771	693.284	93.8492	693.284	94.7134	693.284	93.4406	693.284	92.8233
693.766	72.8281	693.766	89.7702	693.766	84.2008	693.766	91.3104	693.766	90.0736	693.766	91.9866	693.766	93.8101	693.766	94.633	693.766	93.3754	693.766	92.7392
694.248	71.8831	694.248	89.5364	694.248	83.5878	694.248	91.1834	694.248	89.9067	694.248	91.8988	694.248	93.7687	694.248	94.5483	694.248	93.3066	694.248	92.6535
694.73	70.8846	694.73	89.2848	694.73	82.8886	694.73	91.0376	694.73	89.7521	694.73	91.8178	694.73	93.7261	694.73	94.459	694.73	93.2347	694.73	92.5671
695.212	69.8429	695.212	89.0151	695.212	82.106	695.212	90.8733	695.212	89.6212	695.212	91.7469	695.212	93.6821	695.212	94.3649	695.212	93.1592	695.212	92.4799
695.694	68.7692	695.694	88.7267	695.694	81.2416	695.694	90.69	695.694	89.5243	695.694	91.6888	695.694	93.6359	695.694	94.2662	695.694	93.0793	695.694	92.3912
696.177	67.6705	696.177	88.4186	696.177	80.2947	696.177	90.4869	696.177	89.4691	696.177	91.6444	696.177	93.5861	696.177	94.1634	696.177	92.9938	696.177	92.2996
696.659	66.549	696.659	88.089	696.659	79.2622	696.659	90.2625	696.659	89.4611	696.659	91.6137	696.659	93.5319	696.659	94.0574	696.659	92.9016	696.659	92.2041
697.141	65.4041	697.141	87.7362	697.141	78.1393	697.141	90.0157	697.141	89.5029	697.141	91.5957	697.141	93.4729	697.141	93.9491	697.141	92.8019	697.141	92.1036
697.623	64.2381	697.623	87.3593	697.623	76.9222	697.623	89.7454	697.623	89.5961	697.623	91.5893	697.623	93.4093	697.623	93.8391	697.623	92.6944	697.623	91.9978
698.105	63.0615	698.105	86.9594	698.105	75.6104	698.105	89.451	698.105	89.7407	698.105	91.5934	698.105	93.3418	698.105	93.7275	698.105	92.5791	698.105	91.8868
698.587	61.8942	698.587	86.5401	698.587	74.2078	698.587	89.1319	698.587	89.9352	698.587	91.6071	698.587	93.2704	698.587	93.6139	698.587	92.4561	698.587	91.7706
699.069	60.7633	699.069	86.1074	699.069	72.722	699.069	88.7878	699.069	90.1755	699.069	91.6292	699.069	93.1951	699.069	93.4973	699.069	92.3249	699.069	91.6497
699.551	59.6956	699.551	85.6687	699.551	71.1617	699.551	88.4174	699.551	90.454	699.551	91.6581	699.551	93.1149	699.551	93.3771	699.551	92.1849	699.551	91.5237
700.033	58.7115	700.033	85.2315	700.033	69.5337	700.033	88.0186	700.033	90.7602	700.033	91.6911	700.033	93.0285	700.033	93.2527	700.033	92.0344	700.033	91.3922
700.516	57.8219	700.516	84.8031	700.516	67.8412	700.516	87.5883	700.516	91.081	700.516	91.7251	700.516	92.9342	700.516	93.124	700.516	91.8715	700.516	91.2543
700.998	57.0309	700.998	84.3904	700.998	66.0864	700.998	87.1226	700.998	91.4037	700.998	91.7565	700.998	92.8306	700.998	92.9912	700.998	91.6943	700.998	91.1087
701.48	56.3428	701.48	84.0019	701.48	64.2747	701.48	86.6181	701.48	91.7166	701.48	91.7821	701.48	92.7168	701.48	92.8546	701.48	91.5014	701.48	90.9545
701.962	55.7674	701.962	83.6475	701.962	62.4201	701.962	86.0724	701.962	92.0109	701.962	91.7993	701.962	92.592	701.962	92.7141	701.962	91.292	701.962	90.7909
702.444	55.3216	702.444	83.3392	702.444	60.5484	702.444	85.4847	702.444	92.28	702.444	91.8059	702.444	92.4558	702.444	92.5692	702.444	91.0659	702.444	90.6173
702.926	55.0246	702.926	83.0893	702.926	58.6954	702.926	84.8558	702.926	92.5199	702.926	91.8005	702.926	92.3079	702.926	92.4189	702.926	90.8233	702.926	90.4334
703.408	54.8898	703.408	82.908	703.408	56.9012	703.408	84.1872	703.408	92.7284	703.408	91.7823	703.408	92.1478	703.408	92.2617	703.408	90.5644	703.408	90.2387
703.89	54.918	703.89	82.801	703.89	55.2027	703.89	83.4808	703.89	92.9049	703.89	91.7507	703.89	91.9752	703.89	92.0959	703.89	90.2886	703.89	90.0327
704.372	55.0963	704.372	82.7682	704.372	53.6292	704.372	82.7385	704.372	93.0504	704.372	91.7057	704.372	91.7899	704.372	91.9204	704.372	89.9951	704.372	89.8147
704.855	55.403	704.855	82.8049	704.855	52.2029	704.855	81.9626	704.855	93.1671	704.855	91.6477	704.855	91.592	704.855	91.7344	704.855	89.6826	704.855	89.5841
705.337	55.816	705.337	82.9031	705.337	50.9446	705.337	81.1584	705.337	93.2582	705.337	91.5777	705.337	91.3818	705.337	91.5379	705.337	89.3501	705.337	89.3411
705.819	56.3183	705.819	83.0536	705.819	49.8794	705.819	80.3349	705.819	93.3272	705.819	91.4968	705.819	91.1602	705.819	91.3317	705.819	88.998	705.819	89.0864
706.301	56.8987	706.301	83.2456	706.301	49.0384	706.301	79.5058	706.301	93.3775	706.301	91.4062	706.301	90.9279	706.301	91.1164	706.301	88.6274	706.301	88.8212
706.783	57.5475	706.783	83.467	706.783	48.4529	706.783	78.6887	706.783	93.4115	706.783	91.3072	706.783	90.6855	706.783	90.8926	706.783	88.2405	706.783	88.5469
707.265	58.2495	707.265	83.7032	707.265	48.1453	707.265	77.9025	707.265	93.4308	707.265	91.2002	707.265	90.4325	707.265	90.6605	707.265	87.8392	707.265	88.2643
707.747	58.9805	707.747	83.9374	707.747	48.1205	707.747	77.1645	707.747	93.4363	707.747	91.0852	707.747	90.1674	707.747	90.4193	707.747	87.4246	707.747	87.9732
708.229	59.7093	708.229	84.1522	708.229	48.3649	708.229	76.4888	708.229	93.4283	708.229	90.9617	708.229	89.8879	708.229	90.1677	708.229	86.9964	708.229	87.6724
708.712	60.4035	708.712	84.3318	708.712	48.853	708.712	75.8862	708.712	93.4068	708.712	90.8285	708.712	89.5913	708.712	89.9045	708.712	86.5534	708.712	87.3605
709.194	61.0365	709.194	84.4645	709.194	49.5588	709.194	75.3668	709.194	93.3718	709.194	90.6847	709.194	89.2753	709.194	89.6285	709.194	86.0945	709.194	87.0361
709.676	61.5926	709.676	84.5436	709.676	50.4642	709.676	74.9415	709.676	93.3231	709.676	90.5294	709.676	88.9386	709.676	89.3395	709.676	85.62	709.676	86.6993
710.158	62.0659	710.158	84.5674	710.158	51.5616	710.158	74.6229	710.158	93.2605	710.158	90.3624	710.158	88.5811	710.158	89.0377	710.158	85.1318	710.158	86.3514
710.64	62.4569	710.64	84.5381	710.64	52.8481	710.64	74.4231	710.64	93.1834	710.64	90.1835	710.64	88.2035	710.64	88.7238	710.64	84.6337	710.64	85.9946
711.122	62.7664	711.122	84.4593	711.122	54.3175	711.122	74.3506	711.122	93.0909	711.122	89.9926	711.122	87.8067	711.122	88.3982	711.122	84.1298	711.122	85.6314
711.604	62.9917	711.604	84.3349	711.604	55.9543	711.604	74.4078	711.604	92.9823	711.604	89.7896	711.604	87.3916	711.604	88.0605	711.604	83.6235	711.604	85.2631
712.086	63.1264	712.086	84.1679	712.086	57.7341	712.086	74.5897	712.086	92.8569	712.086	89.574	712.086	86.9582	712.086	87.7102	712.086	83.1169	712.086	84.8903
712.568	63.1634	712.568	83.9609	712.568	59.6287	712.568	74.8868	712.568	92.7145	712.568	89.3454	712.568	86.5069	712.568	87.3463	712.568	82.6116	712.568	84.5129
713.051	63.0994	713.051	83.7166	713.051	61.6128	713.051	75.2872	713.051	92.555	713.051	89.1032	713.051	86.0384	713.051	86.9685	713.051	82.1094	713.051	84.1312
713.533	62.9379	713.533	83.4386	713.533	63.6673	713.533	75.7798	713.533	92.3788	713.533	88.8471	713.533	85.5556	713.533	86.5777	713.533	81.6141	713.533	83.7468
714.015	62.6887	714.015	83.1318	714.015	65.7772	714.015	76.3532	714.015	92.1861	714.015	88.5773	714.015	85.0627	714.015	86.1761	714.015	81.1314	714.015	83.3627
714.497	62.3651	714.497	82.8015	714.497	67.9257	714.497	76.9943	714.497	91.9766	714.497	88.2942	714.497	84.5656	714.497	85.7671	714.497	80.6681	714.497	82.9831
714.979	61.9783	714.979	82.4526	714.979	70.0888	714.979	77.6855	714.979	91.7496	714.979	87.9983	714.979	84.07	714.979	85.354	714.979	80.23	714.979	82.6116
715.461	61.5341	715.461	82.0881	715.461	72.2336	715.461	78.4044	715.461	91.5033	715.461	87.6902	715.461	83.5801	715.461	84.9399	715.461	79.8197	715.461	82.2504
715.943	61.0318	715.943	81.7091	715.943	74.3223	715.943	79.1255	715.943	91.2353	715.943	87.3702	715.943	83.0981	715.943	84.5272	715.943	79.4361	715.943	81.8995
716.425	60.4669	716.425	81.3146	716.425	76.3193	716.425	79.8243	716.425	90.9432	716.425	87.0384	716.425	82.6249	716.425	84.1175	716.425	79.0757	716.425	81.558
716.908	59.8358	716.908	80.903	716.908	78.1981	716.908	80.4811	716.908	90.6248	716.908	86.6951	716.908	82.1611	716.908	83.7123	716.908	78.7349	716.908	81.2246
717.39	59.1391	717.39	80.4731	717.39	79.9444	717.39	81.0823	717.39	90.2792	717.39	86.3402	717.39	81.7094	717.39	83.3133	717.39	78.4125	717.39	80.8995
717.872	58.3826	717.872	80.0241	717.872	81.5554	717.872	81.6201	717.872	89.9074	717.872	85.9735	717.872	81.2753	717.872	82.9214	717.872	78.1113	717.872	80.584
718.354	57.5756	718.354	79.5558	718.354	83.0359	718.354	82.0896	718.354	89.5126	718.354	85.5943	718.354	80.867	718.354	82.5366	718.354	77.8373	718.354	80.2802
718.836	56.7261	718.836	79.0674	718.836	84.3932	718.836	82.486	718.836	89.1	718.836	85.2009	718.836	80.494	718.836	82.1564	718.836	77.5981	718.836	79.9892
719.318	55.8381	719.318	78.557	719.318	85.6338	719.318	82.8036	719.318	88.676	719.318	84.7911	719.318	80.1644	719.318	81.7762	719.318	77.3995	719.318	79.7103
719.8	54.9105	719.8	78.022	719.8	86.7619	719.8	83.0364	719.8	88.2481	719.8	84.3629	719.8	79.8835	719.8	81.3905	719.8	77.2446	719.8	79.4405
720.282	53.9396	720.282	77.4603	720.282	87.7801	720.282	83.1801	720.282	87.8231	720.282	83.916	720.282	79.6527	720.282	80.995	720.282	77.1324	720.282	79.1762
720.764	52.9239	720.764	76.8718	720.764	88.6907	720.764	83.2352	720.764	87.4069	720.764	83.4526	720.764	79.4698	720.764	80.5897	720.764	77.0598	720.764	78.9146
721.247	51.8672	721.247	76.2589	721.247	89.4976	721.247	83.2077	721.247	87.0039	721.247	82.9777	721.247	79.3306	721.247	80.1793	721.247	77.0234	721.247	78.6558
721.729	50.7782	721.729	75.6262	721.729	90.207	721.729	83.1085	721.729	86.6174	721.729	82.4982	721.729	79.2297	721.729	79.772	721.729	77.02	721.729	78.4022
722.211	49.6671	722.211	74.9779	722.211	90.8269	722.211	82.9507	722.211	86.2496	722.211	82.0211	722.211	79.161	722.211	79.3766	722.211	77.0473	722.211	78.1574
722.693	48.5396	722.693	74.316	722.693	91.3666	722.693	82.7466	722.693	85.9028	722.693	81.5515	722.693	79.118	722.693	78.9995	722.693	77.1029	722.693	77.9236
723.175	47.3949	723.175	73.6384	723.175	91.8358	723.175	82.5054	723.175	85.5794	723.175	81.092	723.175	79.0935	723.175	78.6425	723.175	77.1835	723.175	77.7005
723.657	46.2263	723.657	72.9399	723.657	92.2444	723.657	82.2328	723.657	85.2831	723.657	80.6427	723.657	79.0804	723.657	78.3028	723.657	77.2853	723.657	77.4849
724.139	45.0271	724.139	72.2143	724.139	92.6017	724.139	81.9319	724.139	85.0196	724.139	80.2031	724.139	79.0731	724.139	77.9753	724.139	77.4049	724.139	77.2725
724.621	43.7976	724.621	71.4571	724.621	92.9167	724.621	81.6048	724.621	84.7964	724.621	79.7734	724.621	79.0686	724.621	77.6551	724.621	77.5405	724.621	77.0597
725.104	42.5502	725.104	70.6686	725.104	93.197	725.104	81.2549	725.104	84.6228	725.104	79.3564	725.104	79.067	725.104	77.3402	725.104	77.6923	725.104	76.8454
725.586	41.3085	725.586	69.8533	725.586	93.4487	725.586	80.8867	725.586	84.5081	725.586	78.9568	725.586	79.0709	725.586	77.0317	725.586	77.8618	725.586	76.6309
726.068	40.1014	726.068	69.0188	726.068	93.6759	726.068	80.5051	726.068	84.4601	726.068	78.5799	726.068	79.0839	726.068	76.7327	726.068	78.0495	726.068	76.419
726.55	38.9541	726.55	68.1718	726.55	93.8812	726.55	80.1141	726.55	84.4831	726.55	78.2292	726.55	79.1081	726.55	76.4455	726.55	78.2537	726.55	76.2115
727.032	37.8803	727.032	67.3154	727.032	94.0661	727.032	79.7154	727.032	84.5771	727.032	77.9048	727.032	79.1437	727.032	76.1695	727.032	78.4687	727.032	76.007
727.514	36.8816	727.514	66.4484	727.514	94.2317	727.514	79.3079	727.514	84.7388	727.514	77.6037	727.514	79.1887	727.514	75.9012	727.514	78.686	727.514	75.8013
727.996	35.9529	727.996	65.5674	727.996	94.3795	727.996	78.8893	727.996	84.9631	727.996	77.3208	727.996	79.241	727.996	75.6355	727.996	78.8966	727.996	75.5882
728.478	35.0915	728.478	64.6701	728.478	94.5118	728.478	78.4577	728.478	85.2441	728.478	77.0519	728.478	79.2998	728.478	75.3684	728.478	79.0928	728.478	75.3622
728.96	34.3044	728.96	63.7585	728.96	94.631	728.96	78.0139	728.96	85.5765	728.96	76.7948	728.96	79.3672	728.96	75.099	728.96	79.2701	728.96	75.1202
729.443	33.6091	729.443	62.84	729.443	94.74	729.443	77.561	729.443	85.9555	729.443	76.5505	729.443	79.4476	729.443	74.8303	729.443	79.4269	729.443	74.8626
729.925	33.0275	729.925	61.9251	729.925	94.8409	729.925	77.1038	729.925	86.3754	729.925	76.3207	729.925	79.5461	729.925	74.5673	729.925	79.5632	729.925	74.5915
730.407	32.5756	730.407	61.024	730.407	94.9352	730.407	76.6466	730.407	86.8288	730.407	76.1061	730.407	79.6667	730.407	74.3144	730.407	79.6784	730.407	74.3093
730.889	32.2569	730.889	60.1432	730.889	95.0236	730.889	76.1908	730.889	87.3069	730.889	75.9041	730.889	79.8104	730.889	74.0729	730.889	79.7701	730.889	74.0163
731.371	32.0615	731.371	59.2846	731.371	95.1063	731.371	75.7354	731.371	87.7997	731.371	75.7091	731.371	79.9757	731.371	73.8407	731.371	79.8346	731.371	73.711
731.853	31.9735	731.853	58.4483	731.853	95.1833	731.853	75.2774	731.853	88.2974	731.853	75.5135	731.853	80.16	731.853	73.6138	731.853	79.868	731.853	73.3907
732.335	31.9811	732.335	57.636	732.335	95.2546	732.335	74.8148	732.335	88.7913	732.335	75.3105	732.335	80.3615	732.335	73.3882	732.335	79.8694	732.335	73.0541
732.817	32.0833	732.817	56.8552	732.817	95.3201	732.817	74.3478	732.817	89.2748	732.817	75.0963	732.817	80.5803	732.817	73.1627	732.817	79.8415	732.817	72.7029
733.299	32.2904	733.299	56.1185	733.299	95.38	733.299	73.8795	733.299	89.7429	733.299	74.8704	733.299	80.8185	733.299	72.9391	733.299	79.7911	733.299	72.3422
733.782	32.6169	733.782	55.4415	733.782	95.4339	733.782	73.4147	733.782	90.1915	733.782	74.6343	733.782	81.0785	733.782	72.7207	733.782	79.7275	733.782	71.9785
734.264	33.0718	734.264	54.8371	734.264	95.4819	734.264	72.9573	734.264	90.6175	734.264	74.3901	734.264	81.3611	734.264	72.5096	734.264	79.6599	734.264	71.6176
734.746	33.652	734.746	54.3123	734.746	95.5241	734.746	72.5083	734.746	91.0183	734.746	74.1377	734.746	81.6643	734.746	72.3054	734.746	79.5951	734.746	71.2626
735.228	34.3431	735.228	53.8668	735.228	95.5613	735.228	72.0657	735.228	91.3919	735.228	73.8753	735.228	81.9834	735.228	72.1042	735.228	79.5367	735.228	70.9132
735.71	35.1259	735.71	53.4968	735.71	95.5945	735.71	71.6257	735.71	91.7372	735.71	73.5999	735.71	82.312	735.71	71.9007	735.71	79.4854	735.71	70.5673
736.192	35.9858	736.192	53.1991	736.192	95.6251	736.192	71.1855	736.192	92.0542	736.192	73.3098	736.192	82.6437	736.192	71.6906	736.192	79.4405	736.192	70.2238
736.674	36.9183	736.674	52.9752	736.674	95.654	736.674	70.7452	736.674	92.3435	736.674	73.0061	736.674	82.9729	736.674	71.4727	736.674	79.4012	736.674	69.8837
737.156	37.9279	737.156	52.8311	737.156	95.6819	737.156	70.3081	737.156	92.6062	737.156	72.693	737.156	83.2954	737.156	71.249	737.156	79.3664	737.156	69.551
737.639	39.0215	737.639	52.7736	737.639	95.7086	737.639	69.879	737.639	92.843	737.639	72.3758	737.639	83.6069	737.639	71.0229	737.639	79.3345	737.639	69.2301
738.121	40.2009	738.121	52.8053	738.121	95.7334	738.121	69.4619	738.121	93.055	738.121	72.0589	738.121	83.903	738.121	70.7965	738.121	79.3022	738.121	68.9237
738.603	41.4576	738.603	52.921	738.603	95.7557	738.603	69.0574	738.603	93.2427	738.603	71.7434	738.603	84.1775	738.603	70.5684	738.603	79.2639	738.603	68.6305
739.085	42.7745	739.085	53.108	739.085	95.7749	739.085	68.6626	739.085	93.4074	739.085	71.4269	739.085	84.4237	739.085	70.3344	739.085	79.2129	739.085	68.3457
739.567	44.1319	739.567	53.3501	739.567	95.7914	739.567	68.2732	739.567	93.5506	739.567	71.1054	739.567	84.6351	739.567	70.0886	739.567	79.1444	739.567	68.0639
740.049	45.5152	740.049	53.633	740.049	95.8058	740.049	67.8861	740.049	93.6747	740.049	70.7762	740.049	84.8066	740.049	69.8271	740.049	79.0572	740.049	67.782
740.531	46.9183	740.531	53.9483	740.531	95.819	740.531	67.5018	740.531	93.7823	740.531	70.4397	740.531	84.9349	740.531	69.5499	740.531	78.9559	740.531	67.5022
741.013	48.3426	741.013	54.2933	741.013	95.8318	741.013	67.1247	741.013	93.8764	741.013	70.1007	741.013	85.0192	741.013	69.2617	741.013	78.8505	741.013	67.2318
741.495	49.7918	741.495	54.6676	741.495	95.8443	741.495	66.761	741.495	93.9592	741.495	69.7661	741.495	85.06	741.495	68.9691	741.495	78.7542	741.495	66.981
741.978	51.266	741.978	55.0684	741.978	95.8559	741.978	66.4153	741.978	94.0327	741.978	69.4427	741.978	85.0585	741.978	68.6786	741.978	78.6794	741.978	66.7587
742.46	52.7581	742.46	55.4874	742.46	95.8662	742.46	66.0889	742.46	94.0978	742.46	69.1342	742.46	85.0163	742.46	68.3936	742.46	78.6353	742.46	66.5698
742.942	54.2555	742.942	55.9115	742.942	95.8743	742.942	65.7789	742.942	94.1551	742.942	68.8411	742.942	84.936	742.942	68.1144	742.942	78.6263	742.942	66.4138
743.424	55.7446	743.424	56.3256	743.424	95.8801	743.424	65.481	743.424	94.2051	743.424	68.5616	743.424	84.8221	743.424	67.84	743.424	78.6525	743.424	66.287
743.906	57.2162	743.906	56.7181	743.906	95.8836	743.906	65.1921	743.906	94.2483	743.906	68.2944	743.906	84.6825	743.906	67.5712	743.906	78.7121	743.906	66.1853
744.388	58.668	744.388	57.0836	744.388	95.8852	744.388	64.9138	744.388	94.2856	744.388	68.0411	744.388	84.5292	744.388	67.313	744.388	78.8033	744.388	66.1074
744.87	60.1035	744.87	57.4236	744.87	95.8853	744.87	64.6516	744.87	94.3182	744.87	67.8064	744.87	84.3778	744.87	67.0744	744.87	78.9258	744.87	66.0549
745.352	61.5281	745.352	57.7426	745.352	95.8842	745.352	64.4133	745.352	94.3477	745.352	67.5961	745.352	84.2459	745.352	66.8658	745.352	79.0802	745.352	66.031
745.835	62.9445	745.835	58.0447	745.835	95.8818	745.835	64.2051	745.835	94.3755	745.835	67.4149	745.835	84.1499	745.835	66.6961	745.835	79.2673	745.835	66.038
746.317	64.3505	746.317	58.3305	746.317	95.8781	746.317	64.0291	746.317	94.4026	746.317	67.2638	746.317	84.1032	746.317	66.5691	746.317	79.4877	746.317	66.0748
746.799	65.7398	746.799	58.5962	746.799	95.8729	746.799	63.8825	746.799	94.4299	746.799	67.1398	746.799	84.1138	746.799	66.4834	746.799	79.7408	746.799	66.1375
747.281	67.105	747.281	58.8368	747.281	95.8665	747.281	63.7605	747.281	94.4574	747.281	67.0382	747.281	84.1849	747.281	66.4347	747.281	80.027	747.281	66.221
747.763	68.4415	747.763	59.0496	747.763	95.8588	747.763	63.6588	747.763	94.4851	747.763	66.9547	747.763	84.3155	747.763	66.4189	747.763	80.3475	747.763	66.3217
748.245	69.7483	748.245	59.2363	748.245	95.8497	748.245	63.5767	748.245	94.5123	748.245	66.8884	748.245	84.5013	748.245	66.4339	748.245	80.7053	748.245	66.4398
748.727	71.0276	748.727	59.4037	748.727	95.8389	748.727	63.5168	748.727	94.5382	748.727	66.8411	748.727	84.7354	748.727	66.4809	748.727	81.1039	748.727	66.5785
749.209	72.2818	749.209	59.5606	749.209	95.8259	749.209	63.4834	749.209	94.5621	749.209	66.8163	749.209	85.009	749.209	66.5609	749.209	81.5452	749.209	66.7414
749.692	73.5109	749.692	59.7139	749.692	95.8102	749.692	63.4786	749.692	94.5829	749.692	66.8158	749.692	85.311	749.692	66.673	749.692	82.0282	749.692	66.9303
750.174	74.7111	750.174	59.8665	750.174	95.7916	750.174	63.5007	750.174	94.5999	750.174	66.8379	750.174	85.6293	750.174	66.8119	750.174	82.5471	750.174	67.1422
750.656	75.8759	750.656	60.0164	750.656	95.7705	750.656	63.5437	750.656	94.6128	750.656	66.8777	750.656	85.9516	750.656	66.9684	750.656	83.0926	750.656	67.3703
751.138	76.9983	751.138	60.1594	751.138	95.7482	751.138	63.6004	751.138	94.6214	751.138	66.9288	751.138	86.2672	751.138	67.1321	751.138	83.6532	751.138	67.6058
751.62	78.0736	751.62	60.2927	751.62	95.7259	751.62	63.665	751.62	94.6258	751.62	66.9863	751.62	86.5681	751.62	67.2951	751.62	84.2175	751.62	67.8418
752.102	79.0999	752.102	60.4171	752.102	95.7051	752.102	63.736	752.102	94.6262	752.102	67.0487	752.102	86.8494	752.102	67.4535	752.102	84.7756	752.102	68.0745
752.584	80.0781	752.584	60.5372	752.584	95.6865	752.584	63.8161	752.584	94.6227	752.584	67.1179	752.584	87.1087	752.584	67.6079	752.584	85.3193	752.584	68.304
753.066	81.0096	753.066	60.6591	753.066	95.6701	753.066	63.9092	753.066	94.6151	753.066	67.197	753.066	87.3449	753.066	67.7611	753.066	85.842	753.066	68.532
753.548	81.8951	753.548	60.7871	753.548	95.655	753.548	64.0179	753.548	94.603	753.548	67.2881	753.548	87.5571	753.548	67.9151	753.548	86.338	753.548	68.7592
754.03	82.7337	754.03	60.9212	754.03	95.6403	754.03	64.1409	754.03	94.5859	754.03	67.3896	754.03	87.7442	754.03	68.069	754.03	86.8025	754.03	68.9838
754.513	83.5234	754.513	61.0576	754.513	95.6249	754.513	64.2735	754.513	94.5634	754.513	67.4972	754.513	87.9045	754.513	68.219	754.513	87.2317	754.513	69.2015
754.995	84.2627	754.995	61.1911	754.995	95.6086	754.995	64.4092	754.995	94.5353	754.995	67.6055	754.995	88.0365	754.995	68.3604	754.995	87.6237	754.995	69.4074
755.477	84.9519	755.477	61.3184	755.477	95.5915	755.477	64.544	755.477	94.5016	755.477	67.7111	755.477	88.1393	755.477	68.4903	755.477	87.9786	755.477	69.599
755.959	85.5936	755.959	61.4403	755.959	95.5741	755.959	64.6772	755.959	94.4628	755.959	67.8143	755.959	88.213	755.959	68.6091	755.959	88.2987	755.959	69.7768
756.441	86.1925	756.441	61.5618	756.441	95.5569	756.441	64.8121	756.441	94.4191	756.441	67.9186	756.441	88.2584	756.441	68.7206	756.441	88.5874	756.441	69.9452
756.923	86.7532	756.923	61.6891	756.923	95.5396	756.923	64.9533	756.923	94.3704	756.923	68.029	756.923	88.2757	756.923	68.8296	756.923	88.8487	756.923	70.1096
757.405	87.2796	757.405	61.8264	757.405	95.5217	757.405	65.1037	757.405	94.3163	757.405	68.1489	757.405	88.2643	757.405	68.9394	757.405	89.0858	757.405	70.274
757.888	87.7737	757.888	61.9733	757.888	95.502	757.888	65.2624	757.888	94.2559	757.888	68.2779	757.888	88.2221	757.888	69.0498	757.888	89.3009	757.888	70.4395
758.37	88.2358	758.37	62.1252	758.37	95.4796	758.37	65.425	758.37	94.1883	758.37	68.4127	758.37	88.1456	758.37	69.1576	758.37	89.495	758.37	70.6041
758.852	88.6659	758.852	62.276	758.852	95.4539	758.852	65.5861	758.852	94.1126	758.852	68.5481	758.852	88.0306	758.852	69.258	758.852	89.6693	758.852	70.7647
759.334	89.0643	759.334	62.4213	759.334	95.4254	759.334	65.7421	759.334	94.0284	759.334	68.6805	759.334	87.8735	759.334	69.3476	759.334	89.8249	759.334	70.9196
759.816	89.4325	759.816	62.5609	759.816	95.3949	759.816	65.8932	759.816	93.9356	759.816	68.8095	759.816	87.6717	759.816	69.4261	759.816	89.9645	759.816	71.0696
760.298	89.773	760.298	62.699	760.298	95.3637	760.298	66.0433	760.298	93.8349	760.298	68.9377	760.298	87.424	760.298	69.4959	760.298	90.0913	760.298	71.2184
760.78	90.0893	760.78	62.8415	760.78	95.3327	760.78	66.1977	760.78	93.7267	760.78	69.0692	760.78	87.1302	760.78	69.5606	760.78	90.2092	760.78	71.3706
761.262	90.3846	761.262	62.9924	761.262	95.3024	761.262	66.3597	761.262	93.611	761.262	69.2067	761.262	86.7905	761.262	69.6223	761.262	90.3218	761.262	71.5289
761.744	90.6612	761.744	63.1518	761.744	95.2725	761.744	66.5291	761.744	93.4874	761.744	69.3496	761.744	86.4052	761.744	69.6798	761.744	90.432	761.744	71.6934
762.226	90.9211	762.226	63.3159	762.226	95.2423	762.226	66.702	762.226	93.3547	762.226	69.4942	762.226	85.9745	762.226	69.7298	762.226	90.5417	762.226	71.8609
762.709	91.1656	762.709	63.4788	762.709	95.211	762.709	66.873	762.709	93.2113	762.709	69.6354	762.709	85.4995	762.709	69.7678	762.709	90.6524	762.709	72.0273
763.191	91.3965	763.191	63.6362	763.191	95.1778	763.191	67.0381	763.191	93.0555	763.191	69.7691	763.191	84.9835	763.191	69.7919	763.191	90.7654	763.191	72.19
763.673	91.6158	763.673	63.7877	763.673	95.1422	763.673	67.1968	763.673	92.8858	763.673	69.8944	763.673	84.4332	763.673	69.8036	763.673	90.8824	763.673	72.3491
764.155	91.8256	764.155	63.9366	764.155	95.1042	764.155	67.3517	764.155	92.7011	764.155	70.0131	764.155	83.8594	764.155	69.8082	764.155	91.0053	764.155	72.5074
764.637	92.0281	764.637	64.0879	764.637	95.0639	764.637	67.5069	764.637	92.5006	764.637	70.1288	764.637	83.2762	764.637	69.8126	764.637	91.1356	764.637	72.6688
765.119	92.2245	765.119	64.2453	765.119	95.0219	765.119	67.6654	765.119	92.2836	765.119	70.2437	765.119	82.7	765.119	69.8228	765.119	91.2742	765.119	72.8357
765.601	92.4149	765.601	64.4089	765.601	94.9786	765.601	67.827	765.601	92.0489	765.601	70.3579	765.601	82.1473	765.601	69.8422	765.601	91.4209	765.601	73.0079
766.083	92.599	766.083	64.5758	766.083	94.9348	766.083	67.9887	766.083	91.7947	766.083	70.4686	766.083	81.6332	766.083	69.8712	766.083	91.5743	766.083	73.1825
766.566	92.7756	766.566	64.7414	766.566	94.8916	766.566	68.1469	766.566	91.5189	766.566	70.5721	766.566	81.1703	766.566	69.9098	766.566	91.732	766.566	73.3552
767.048	92.9444	767.048	64.9032	767.048	94.8502	767.048	68.2994	767.048	91.2196	767.048	70.6659	767.048	80.769	767.048	69.9591	767.048	91.8917	767.048	73.5236
767.53	93.1054	767.53	65.0623	767.53	94.8115	767.53	68.4476	767.53	90.8956	767.53	70.7502	767.53	80.4367	767.53	70.0229	767.53	92.051	767.53	73.6879
768.012	93.2592	768.012	65.2236	768.012	94.7769	768.012	68.5961	768.012	90.5464	768.012	70.8282	768.012	80.177	768.012	70.1072	768.012	92.208	768.012	73.851
768.494	93.4069	768.494	65.3933	768.494	94.7471	768.494	68.7503	768.494	90.1723	768.494	70.9041	768.494	79.9879	768.494	70.2171	768.494	92.3611	768.494	74.0173
768.976	93.5493	768.976	65.5764	768.976	94.7225	768.976	68.9144	768.976	89.7738	768.976	70.9815	768.976	79.8606	768.976	70.3546	768.976	92.5088	768.976	74.1902
769.458	93.6867	769.458	65.774	769.458	94.7035	769.458	69.0893	769.458	89.3516	769.458	71.0615	769.458	79.779	769.458	70.5164	769.458	92.6495	769.458	74.3705
769.94	93.8188	769.94	65.9836	769.94	94.6902	769.94	69.2727	769.94	88.9058	769.94	71.143	769.94	79.7218	769.94	70.6948	769.94	92.7815	769.94	74.5563
770.423	93.9455	770.423	66.2014	770.423	94.6833	770.423	69.4616	770.423	88.4367	770.423	71.2241	770.423	79.6651	770.423	70.8802	770.423	92.9033	770.423	74.7449
770.905	94.0666	770.905	66.4248	770.905	94.6831	770.905	69.6543	770.905	87.9454	770.905	71.3043	770.905	79.5876	770.905	71.0641	770.905	93.0139	770.905	74.934
771.387	94.1822	771.387	66.6545	771.387	94.6906	771.387	69.8522	771.387	87.4344	771.387	71.3856	771.387	79.473	771.387	71.2421	771.387	93.1123	771.387	75.1238
771.869	94.293	771.869	66.8945	771.869	94.7061	771.869	70.0597	771.869	86.9082	771.869	71.4725	771.869	79.3128	771.869	71.4135	771.869	93.1985	771.869	75.3166
772.351	94.3994	772.351	67.1496	772.351	94.7295	772.351	70.2818	772.351	86.3726	772.351	71.5701	772.351	79.1067	772.351	71.5804	772.351	93.2724	772.351	75.5156
772.833	94.5018	772.833	67.4234	772.833	94.7602	772.833	70.5219	772.833	85.8338	772.833	71.682	772.833	78.8619	772.833	71.7453	772.833	93.3344	772.833	75.7232
773.315	94.5998	773.315	67.7154	773.315	94.797	773.315	70.7797	773.315	85.2976	773.315	71.8089	773.315	78.593	773.315	71.9098	773.315	93.3847	773.315	75.9394
773.797	94.6929	773.797	68.0219	773.797	94.8386	773.797	71.0521	773.797	84.7688	773.797	71.9485	773.797	78.3204	773.797	72.0747	773.797	93.4236	773.797	76.1621
774.279	94.7803	774.279	68.3377	774.279	94.8841	774.279	71.3342	774.279	84.2515	774.279	72.0976	774.279	78.0708	774.279	72.2417	774.279	93.4516	774.279	76.3881
774.761	94.8617	774.761	68.6587	774.761	94.9328	774.761	71.6225	774.761	83.7501	774.761	72.254	774.761	77.8755	774.761	72.4157	774.761	93.4695	774.761	76.6153
775.244	94.9375	775.244	68.984	775.244	94.9846	775.244	71.9161	775.244	83.2704	775.244	72.4178	775.244	77.7685	775.244	72.6052	775.244	93.4788	775.244	76.8432
775.726	95.0086	775.726	69.3155	775.726	95.0395	775.726	72.2166	775.726	82.8191	775.726	72.5916	775.726	77.7831	775.726	72.8218	775.726	93.4815	775.726	77.0736
776.208	95.0761	776.208	69.6562	776.208	95.0973	776.208	72.5266	776.208	82.4034	776.208	72.7785	776.208	77.946	776.208	73.0773	776.208	93.4805	776.208	77.3089
776.69	95.1414	776.69	70.0078	776.69	95.1579	776.69	72.8474	776.69	82.0293	776.69	72.9803	776.69	78.2727	776.69	73.3801	776.69	93.4787	776.69	77.5511
777.172	95.2052	777.172	70.3689	777.172	95.2207	777.172	73.1777	777.172	81.6996	777.172	73.196	777.172	78.7639	777.172	73.733	777.172	93.4796	777.172	77.7999
777.654	95.2682	777.654	70.7351	777.654	95.2853	777.654	73.5133	777.654	81.4142	777.654	73.4218	777.654	79.406	777.654	74.1327	777.654	93.4862	777.654	78.0533
778.136	95.3304	778.136	71.1007	778.136	95.3512	778.136	73.8493	778.136	81.1703	778.136	73.6524	778.136	80.1744	778.136	74.5718	778.136	93.5009	778.136	78.3084
778.619	95.3918	778.619	71.4611	778.619	95.4183	778.619	74.1816	778.619	80.9638	778.619	73.8834	778.619	81.0378	778.619	75.0409	778.619	93.5256	778.619	78.5627
779.101	95.4523	779.101	71.8142	779.101	95.486	779.101	74.5086	779.101	80.7907	779.101	74.112	779.101	81.9628	779.101	75.5314	779.101	93.5614	779.101	78.8153
779.583	95.5118	779.583	72.1606	779.583	95.5537	779.583	74.8306	779.583	80.6472	779.583	74.3372	779.583	82.9174	779.583	76.0353	779.583	93.6086	779.583	79.0666
780.065	95.5703	780.065	72.5019	780.065	95.6205	780.065	75.1489	780.065	80.529	780.065	74.5585	780.065	83.8722	780.065	76.5453	780.065	93.6667	780.065	79.3172
780.547	95.6275	780.547	72.8389	780.547	95.6851	780.547	75.4636	780.547	80.4302	780.547	74.7742	780.547	84.8021	780.547	77.0537	780.547	93.7344	780.547	79.5674
781.029	95.6826	781.029	73.1706	781.029	95.7464	781.029	75.7729	781.029	80.3424	781.029	74.9805	781.029	85.6868	781.029	77.5519	781.029	93.81	781.029	79.8156
781.511	95.7351	781.511	73.4934	781.511	95.8041	781.511	76.073	781.511	80.2554	781.511	75.1723	781.511	86.512	781.511	78.0309	781.511	93.8915	781.511	80.0591
781.993	95.7843	781.993	73.8033	781.993	95.8581	781.993	76.3599	781.993	80.1585	781.993	75.3442	781.993	87.2696	781.993	78.4832	781.993	93.9767	781.993	80.2949
782.475	95.8301	782.475	74.0976	782.475	95.9093	782.475	76.6307	782.475	80.0423	782.475	75.4927	782.475	87.9576	782.475	78.9041	782.475	94.0641	782.475	80.5209
782.957	95.8727	782.957	74.3758	782.957	95.9587	782.957	76.885	782.957	79.9007	782.957	75.6171	782.957	88.5788	782.957	79.2921	782.957	94.1524	782.957	80.7368
783.44	95.9129	783.44	74.6396	783.44	96.0069	783.44	77.1243	783.44	79.7304	783.44	75.7186	783.44	89.1385	783.44	79.6488	783.44	94.2409	783.44	80.9434
783.922	95.9516	783.922	74.8915	783.922	96.054	783.922	77.3512	783.922	79.5309	783.922	75.7996	783.922	89.6431	783.922	79.9773	783.922	94.3287	783.922	81.142
784.404	95.9896	784.404	75.1329	784.404	96.0995	784.404	77.5671	784.404	79.3029	784.404	75.8618	784.404	90.0983	784.404	80.2802	784.404	94.4153	784.404	81.333
784.886	96.0273	784.886	75.3628	784.886	96.1429	784.886	77.7718	784.886	79.0472	784.886	75.9044	784.886	90.5091	784.886	80.559	784.886	94.5003	784.886	81.5155
785.368	96.0648	785.368	75.578	785.368	96.1836	785.368	77.9629	785.368	78.765	785.368	75.9256	785.368	90.8791	785.368	80.8135	785.368	94.5832	785.368	81.6869
785.85	96.1017	785.85	75.7743	785.85	96.2215	785.85	78.1373	785.85	78.4586	785.85	75.9231	785.85	91.2116	785.85	81.0428	785.85	94.6639	785.85	81.8446
786.332	96.1377	786.332	75.9487	786.332	96.2571	786.332	78.2928	786.332	78.133	786.332	75.8968	786.332	91.5098	786.332	81.2464	786.332	94.7424	786.332	81.9864
786.814	96.1727	786.814	76.1001	786.814	96.2912	786.814	78.4284	786.814	77.7969	786.814	75.8493	786.814	91.7771	786.814	81.4249	786.814	94.8188	786.814	82.1118
787.297	96.2065	787.297	76.2298	787.297	96.3242	787.297	78.5447	787.297	77.4623	787.297	75.7864	787.297	92.0167	787.297	81.58	787.297	94.8931	787.297	82.2213
787.779	96.2391	787.779	76.3399	787.779	96.3561	787.779	78.6426	787.779	77.143	787.779	75.7151	787.779	92.2314	787.779	81.7134	787.779	94.9652	787.779	82.3156
788.261	96.2704	788.261	76.4316	788.261	96.3864	788.261	78.722	788.261	76.8524	788.261	75.6416	788.261	92.4233	788.261	81.8258	788.261	95.0344	788.261	82.3948
788.743	96.3001	788.743	76.504	788.743	96.4141	788.743	78.781	788.743	76.6013	788.743	75.5701	788.743	92.5936	788.743	81.9166	788.743	95.1002	788.743	82.4574
789.225	96.3275	789.225	76.5538	789.225	96.4384	789.225	78.8161	789.225	76.3973	789.225	75.5019	789.225	92.7432	789.225	81.9833	789.225	95.1617	789.225	82.5006
789.707	96.3523	789.707	76.5765	789.707	96.4589	789.707	78.8235	789.707	76.2461	789.707	75.4366	789.707	92.8726	789.707	82.0234	789.707	95.2183	789.707	82.5212
790.189	96.3743	790.189	76.5682	790.189	96.476	790.189	78.801	790.189	76.153	790.189	75.3747	790.189	92.983	790.189	82.0348	790.189	95.27	790.189	82.517
790.671	96.394	790.671	76.5272	790.671	96.4905	790.671	78.7482	790.671	76.1244	790.671	75.3179	790.671	93.0759	790.671	82.0172	790.671	95.317	790.671	82.4877
791.154	96.4122	791.154	76.454	791.154	96.5036	791.154	78.6673	791.154	76.1676	791.154	75.2697	791.154	93.1535	791.154	81.972	791.154	95.3601	791.154	82.4344
791.636	96.4303	791.636	76.3513	791.636	96.5164	791.636	78.5613	791.636	76.2887	791.636	75.2341	791.636	93.2181	791.636	81.9016	791.636	95.4	791.636	82.3594
792.118	96.4493	792.118	76.2215	792.118	96.5297	792.118	78.4327	792.118	76.491	792.118	75.2133	792.118	93.272	792.118	81.8081	792.118	95.4377	792.118	82.2647
792.6	96.47	792.6	76.0658	792.6	96.5436	792.6	78.2821	792.6	76.7728	792.6	75.2064	792.6	93.3169	792.6	81.6925	792.6	95.474	792.6	82.1508
793.082	96.4924	793.082	75.8841	793.082	96.5584	793.082	78.1081	793.082	77.1277	793.082	75.2099	793.082	93.3544	793.082	81.5542	793.082	95.5091	793.082	82.0169
793.564	96.5157	793.564	75.675	793.564	96.5736	793.564	77.9088	793.564	77.5463	793.564	75.2187	793.564	93.3858	793.564	81.3924	793.564	95.543	793.564	81.8619
794.046	96.5391	794.046	75.4386	794.046	96.5891	794.046	77.6832	794.046	78.0188	794.046	75.2287	794.046	93.4123	794.046	81.207	794.046	95.5753	794.046	81.6853
794.528	96.5615	794.528	75.1768	794.528	96.6045	794.528	77.4334	794.528	78.537	794.528	75.2382	794.528	93.4359	794.528	81.0001	794.528	95.6057	794.528	81.4887
795.01	96.5822	795.01	74.8948	795.01	96.6193	795.01	77.1645	795.01	79.094	795.01	75.2481	795.01	93.4588	795.01	80.7758	795.01	95.6338	795.01	81.276
795.493	96.601	795.493	74.5994	795.493	96.6331	795.493	76.8836	795.493	79.6842	795.493	75.2609	795.493	93.4837	795.493	80.5401	795.493	95.6593	795.493	81.0525
795.975	96.6179	795.975	74.298	795.975	96.6451	795.975	76.5983	795.975	80.3012	795.975	75.2785	795.975	93.513	795.975	80.2993	795.975	95.6825	795.975	80.8239
796.457	96.6334	796.457	73.9965	796.457	96.6548	796.457	76.3145	796.457	80.9374	796.457	75.3007	796.457	93.5483	796.457	80.0587	796.457	95.7034	796.457	80.5948
796.939	96.6478	796.939	73.699	796.939	96.6622	796.939	76.036	796.939	81.5842	796.939	75.3251	796.939	93.5907	796.939	79.8223	796.939	95.7223	796.939	80.3681
797.421	96.6612	797.421	73.4082	797.421	96.6674	797.421	75.765	797.421	82.2334	797.421	75.3487	797.421	93.64	797.421	79.5931	797.421	95.7394	797.421	80.146
797.903	96.6739	797.903	73.1272	797.903	96.6712	797.903	75.5042	797.903	82.8782	797.903	75.3699	797.903	93.6955	797.903	79.374	797.903	95.7546	797.903	79.9307
798.385	96.6859	798.385	72.8608	798.385	96.6742	798.385	75.2575	798.385	83.5138	798.385	75.3897	798.385	93.7557	798.385	79.1689	798.385	95.7675	798.385	79.7256
798.867	96.6976	798.867	72.6154	798.867	96.6772	798.867	75.0305	798.867	84.1373	798.867	75.4121	798.867	93.8189	798.867	78.9826	798.867	95.7778	798.867	79.5357
799.35	96.7093	799.35	72.3976	799.35	96.6807	799.35	74.8294	799.35	84.7463	799.35	75.4426	799.35	93.8833	799.35	78.8196	799.35	95.7854	799.35	79.3662
799.832	96.7214	799.832	72.2121	799.832	96.6847	799.832	74.6586	799.832	85.3384	799.832	75.4858	799.832	93.9468	799.832	78.6827	799.832	95.7905	799.832	79.2214
800.314	96.7342	800.314	72.0599	800.314	96.6894	800.314	74.5196	800.314	85.9107	800.314	75.5438	800.314	94.0075	800.314	78.5722	800.314	95.7935	800.314	79.1029
800.796	96.7478	800.796	71.9385	800.796	96.6946	800.796	74.4102	800.796	86.46	800.796	75.6154	800.796	94.0639	800.796	78.4854	800.796	95.7952	800.796	79.0095
801.278	96.762	801.278	71.8433	801.278	96.7004	801.278	74.3264	801.278	86.9842	801.278	75.6975	801.278	94.1142	801.278	78.4186	801.278	95.7965	801.278	78.9381
801.76	96.7765	801.76	71.7699	801.76	96.7072	801.76	74.2642	801.76	87.4821	801.76	75.7866	801.76	94.1575	801.76	78.3684	801.76	95.7977	801.76	78.8852
802.242	96.7907	802.242	71.7164	802.242	96.7149	802.242	74.2214	802.242	87.9541	802.242	75.8811	802.242	94.193	802.242	78.3333	802.242	95.7991	802.242	78.8486
802.724	96.8043	802.724	71.6831	802.724	96.7236	802.724	74.1981	802.724	88.4015	802.724	75.9809	802.724	94.2204	802.724	78.3134	802.724	95.8005	802.724	78.8274
803.206	96.8171	803.206	71.6716	803.206	96.7326	803.206	74.1951	803.206	88.8251	803.206	76.0869	803.206	94.2399	803.206	78.3098	803.206	95.8014	803.206	78.8218
803.688	96.8291	803.688	71.6826	803.688	96.7411	803.688	74.2127	803.688	89.2252	803.688	76.1998	803.688	94.252	803.688	78.3227	803.688	95.8012	803.688	78.8312
804.171	96.8405	804.171	71.7138	804.171	96.748	804.171	74.2488	804.171	89.6012	804.171	76.3182	804.171	94.2572	804.171	78.3502	804.171	95.7997	804.171	78.854
804.653	96.8512	804.653	71.7601	804.653	96.7523	804.653	74.2989	804.653	89.952	804.653	76.4393	804.653	94.2563	804.653	78.3886	804.653	95.7966	804.653	78.8867
805.135	96.8613	805.135	71.8152	805.135	96.7537	805.135	74.3574	805.135	90.2769	805.135	76.559	805.135	94.2498	805.135	78.4333	805.135	95.792	805.135	78.925
805.617	96.8705	805.617	71.8735	805.617	96.7521	805.617	74.4198	805.617	90.5761	805.617	76.6746	805.617	94.2382	805.617	78.4804	805.617	95.786	805.617	78.9656
806.099	96.8786	806.099	71.9322	806.099	96.7481	806.099	74.4837	806.099	90.8507	806.099	76.7846	806.099	94.2218	806.099	78.528	806.099	95.7787	806.099	79.0067
806.581	96.8855	806.581	71.9909	806.581	96.7424	806.581	74.5489	806.581	91.1026	806.581	76.8895	806.581	94.2006	806.581	78.5758	806.581	95.7703	806.581	79.0483
807.063	96.8913	807.063	72.0512	807.063	96.736	807.063	74.6163	807.063	91.3341	807.063	76.9906	807.063	94.1745	807.063	78.6239	807.063	95.7609	807.063	79.0911
807.545	96.8964	807.545	72.1133	807.545	96.7295	807.545	74.6856	807.545	91.5469	807.545	77.0882	807.545	94.1433	807.545	78.6715	807.545	95.7506	807.545	79.1352
808.028	96.9013	808.028	72.176	808.028	96.7235	808.028	74.7547	808.028	91.7427	808.028	77.1807	808.028	94.107	808.028	78.7161	808.028	95.7395	808.028	79.1791
808.51	96.9063	808.51	72.2348	808.51	96.7183	808.51	74.8189	808.51	91.9228	808.51	77.2647	808.51	94.0652	808.51	78.7533	808.51	95.7278	808.51	79.2197
808.992	96.9119	808.992	72.2847	808.992	96.7139	808.992	74.8728	808.992	92.0883	808.992	77.3362	808.992	94.0177	808.992	78.7785	808.992	95.7155	808.992	79.2528
809.474	96.918	809.474	72.3211	809.474	96.7102	809.474	74.9121	809.474	92.2408	809.474	77.3919	809.474	93.9642	809.474	78.7883	809.474	95.7023	809.474	79.275
809.956	96.9243	809.956	72.342	809.956	96.7069	809.956	74.9349	809.956	92.3818	809.956	77.4308	809.956	93.9045	809.956	78.7816	809.956	95.6877	809.956	79.2843
810.438	96.9305	810.438	72.3476	810.438	96.7034	810.438	74.9417	810.438	92.5133	810.438	77.4538	810.438	93.8388	810.438	78.7597	810.438	95.6715	810.438	79.2806
810.92	96.9363	810.92	72.3398	810.92	96.6994	810.92	74.9348	810.92	92.6369	810.92	77.4628	810.92	93.7672	810.92	78.725	810.92	95.653	810.92	79.2646
811.402	96.9418	811.402	72.3198	811.402	96.6945	811.402	74.9159	811.402	92.7542	811.402	77.4597	811.402	93.6903	811.402	78.6792	811.402	95.632	811.402	79.237
811.885	96.9472	811.885	72.2872	811.885	96.6887	811.885	74.8852	811.885	92.8664	811.885	77.4447	811.885	93.6089	811.885	78.6228	811.885	95.6085	811.885	79.1976
812.367	96.9531	812.367	72.2395	812.367	96.6823	812.367	74.8414	812.367	92.9747	812.367	77.417	812.367	93.5238	812.367	78.5545	812.367	95.5827	812.367	79.1453
812.849	96.96	812.849	72.1742	812.849	96.6755	812.849	74.7824	812.849	93.0801	812.849	77.3751	812.849	93.4364	812.849	78.4725	812.849	95.5547	812.849	79.0787
813.331	96.9683	813.331	72.09	813.331	96.669	813.331	74.7074	813.331	93.184	813.331	77.3186	813.331	93.3476	813.331	78.376	813.331	95.5249	813.331	78.9976
813.813	96.9779	813.813	71.9885	813.813	96.663	813.813	74.6177	813.813	93.2876	813.813	77.249	813.813	93.2589	813.813	78.2662	813.813	95.4931	813.813	78.9034
814.295	96.9885	814.295	71.874	814.295	96.6576	814.295	74.5171	814.295	93.3918	814.295	77.1699	814.295	93.1714	814.295	78.1464	814.295	95.4592	814.295	78.7992
814.777	96.9995	814.777	71.752	814.777	96.6527	814.777	74.4098	814.777	93.4969	814.777	77.085	814.777	93.0859	814.777	78.0204	814.777	95.4231	814.777	78.6884
815.259	97.0101	815.259	71.6267	815.259	96.6481	815.259	74.2992	815.259	93.6027	815.259	76.9971	815.259	93.0032	815.259	77.891	815.259	95.3847	815.259	78.5738
815.741	97.0199	815.741	71.4989	815.741	96.6433	815.741	74.1852	815.741	93.7083	815.741	76.9062	815.741	92.9236	815.741	77.7586	815.741	95.3441	815.741	78.4553
816.224	97.0286	816.224	71.3659	816.224	96.6386	816.224	74.0652	816.224	93.8125	816.224	76.8095	816.224	92.8471	816.224	77.6208	816.224	95.3014	816.224	78.3309
816.706	97.0364	816.706	71.2224	816.706	96.6341	816.706	73.934	816.706	93.9144	816.706	76.7023	816.706	92.7734	816.706	77.4738	816.706	95.2568	816.706	78.1968
817.188	97.0434	817.188	71.0629	817.188	96.6302	817.188	73.7866	817.188	94.0133	817.188	76.5796	817.188	92.7029	817.188	77.3138	817.188	95.2104	817.188	78.0492
817.67	97.0498	817.67	70.8833	817.67	96.6271	817.67	73.6192	817.67	94.1089	817.67	76.4379	817.67	92.6357	817.67	77.1386	817.67	95.162	817.67	77.8851
818.152	97.0557	818.152	70.6814	818.152	96.6249	818.152	73.4298	818.152	94.2011	818.152	76.2755	818.152	92.5727	818.152	76.9475	818.152	95.1113	818.152	77.7031
818.634	97.0609	818.634	70.4566	818.634	96.6234	818.634	73.2178	818.634	94.2897	818.634	76.0916	818.634	92.515	818.634	76.7409	818.634	95.0581	818.634	77.5023
819.116	97.0656	819.116	70.2081	819.116	96.6219	819.116	72.9818	819.116	94.3745	819.116	75.8851	819.116	92.4637	819.116	76.5185	819.116	95.0019	819.116	77.2815
819.598	97.0698	819.598	69.9331	819.598	96.6202	819.598	72.7193	819.598	94.4552	819.598	75.6538	819.598	92.4199	819.598	76.2785	819.598	94.9429	819.598	77.0386
820.081	97.0738	820.081	69.6281	820.081	96.6178	820.081	72.4267	820.081	94.5311	820.081	75.3943	820.081	92.385	820.081	76.0175	820.081	94.8813	820.081	76.7705
820.563	97.0778	820.563	69.2895	820.563	96.6146	820.563	72.1008	820.563	94.6023	820.563	75.1035	820.563	92.36	820.563	75.7324	820.563	94.818	820.563	76.4749
821.045	97.0821	821.045	68.9163	821.045	96.6109	821.045	71.7412	821.045	94.6686	821.045	74.7803	821.045	92.3461	821.045	75.4221	821.045	94.7538	821.045	76.1513
821.527	97.0867	821.527	68.5122	821.527	96.6067	821.527	71.3518	821.527	94.7304	821.527	74.4272	821.527	92.3444	821.527	75.0895	821.527	94.6902	821.527	75.8033
822.009	97.0914	822.009	68.0856	822.009	96.6022	822.009	70.9411	822.009	94.788	822.009	74.0512	822.009	92.3558	822.009	74.7414	822.009	94.6284	822.009	75.4379
822.491	97.0958	822.491	67.6484	822.491	96.5973	822.491	70.5205	822.491	94.8418	822.491	73.6625	822.491	92.3801	822.491	74.3875	822.491	94.5699	822.491	75.0648
822.973	97.0995	822.973	67.2131	822.973	96.5921	822.973	70.1024	822.973	94.892	822.973	73.2722	822.973	92.4166	822.973	74.0378	822.973	94.516	822.973	74.6939
823.455	97.1025	823.455	66.7907	823.455	96.5868	823.455	69.6974	823.455	94.9385	823.455	72.891	823.455	92.4633	823.455	73.701	823.455	94.4681	823.455	74.3343
823.937	97.105	823.937	66.3895	823.937	96.5818	823.937	69.3139	823.937	94.9814	823.937	72.5274	823.937	92.5181	823.937	73.3835	823.937	94.427	823.937	73.9927
824.42	97.1076	824.42	66.0158	824.42	96.5776	824.42	68.9584	824.42	95.0206	824.42	72.1887	824.42	92.5784	824.42	73.0903	824.42	94.3934	824.42	73.6744
824.902	97.111	824.902	65.6763	824.902	96.5746	824.902	68.6377	824.902	95.0564	824.902	71.882	824.902	92.6423	824.902	72.8264	824.902	94.3673	824.902	73.3849
825.384	97.1155	825.384	65.3792	825.384	96.5731	825.384	68.3599	825.384	95.0888	825.384	71.6149	825.384	92.7084	825.384	72.5983	825.384	94.3485	825.384	73.1304
825.866	97.1214	825.866	65.1336	825.866	96.5731	825.866	68.1338	825.866	95.1183	825.866	71.3955	825.866	92.7759	825.866	72.4134	825.866	94.3361	825.866	72.9179
826.348	97.128	826.348	64.9479	826.348	96.574	826.348	67.9672	826.348	95.1452	826.348	71.2307	826.348	92.8442	826.348	72.2783	826.348	94.3284	826.348	72.7535
826.83	97.1348	826.83	64.8263	826.83	96.5756	826.83	67.8637	826.83	95.1697	826.83	71.1237	826.83	92.9128	826.83	72.1963	826.83	94.3236	826.83	72.6397
827.312	97.1412	827.312	64.7664	827.312	96.5773	827.312	67.8208	827.312	95.1924	827.312	71.0722	827.312	92.9812	827.312	72.1653	827.312	94.3195	827.312	72.5746
827.794	97.1471	827.794	64.7593	827.794	96.5794	827.794	67.8294	827.794	95.2137	827.794	71.068	827.794	93.0491	827.794	72.1777	827.794	94.3141	827.794	72.5507
828.277	97.1527	828.277	64.7916	828.277	96.5823	828.277	67.8763	828.277	95.2339	828.277	71.0994	828.277	93.1162	828.277	72.2223	828.277	94.306	828.277	72.5574
828.759	97.1587	828.759	64.8483	828.759	96.5866	828.759	67.9471	828.759	95.2534	828.759	71.1529	828.759	93.1827	828.759	72.2869	828.759	94.2941	828.759	72.583
829.241	97.1657	829.241	64.9161	829.241	96.5925	829.241	68.0286	829.241	95.2724	829.241	71.2159	829.241	93.249	829.241	72.3605	829.241	94.2779	829.241	72.6169
829.723	97.174	829.723	64.9838	829.723	96.6001	829.723	68.1098	829.723	95.2908	829.723	71.2776	829.723	93.3157	829.723	72.4337	829.723	94.2575	829.723	72.6503
830.205	97.1835	830.205	65.0418	830.205	96.6084	830.205	68.1809	830.205	95.3084	830.205	71.3287	830.205	93.3831	830.205	72.4988	830.205	94.2331	830.205	72.6755
830.687	97.1933	830.687	65.0808	830.687	96.6163	830.687	68.2323	830.687	95.3247	830.687	71.3602	830.687	93.451	830.687	72.5479	830.687	94.205	830.687	72.6851
831.169	97.2027	831.169	65.0905	831.169	96.6227	831.169	68.2535	831.169	95.3397	831.169	71.3632	831.169	93.519	831.169	72.5723	831.169	94.1738	831.169	72.6713
831.651	97.2109	831.651	65.0603	831.651	96.6266	831.651	68.2337	831.651	95.353	831.651	71.3294	831.651	93.5863	831.651	72.5633	831.651	94.1406	831.651	72.6262
832.133	97.2175	832.133	64.9819	832.133	96.6277	832.133	68.1642	832.133	95.3646	832.133	71.2524	832.133	93.6524	832.133	72.5139	832.133	94.1067	832.133	72.5442
832.615	97.2225	832.615	64.8516	832.615	96.6263	832.615	68.0409	832.615	95.3744	832.615	71.1299	832.615	93.7171	832.615	72.4206	832.615	94.074	832.615	72.4228
833.098	97.2262	833.098	64.6718	833.098	96.6225	833.098	67.8656	833.098	95.3823	833.098	70.9641	833.098	93.7803	833.098	72.2848	833.098	94.0449	833.098	72.2646
833.58	97.2288	833.58	64.4511	833.58	96.6166	833.58	67.6462	833.58	95.3879	833.58	70.762	833.58	93.8424	833.58	72.1125	833.58	94.0218	833.58	72.0765
834.062	97.2304	834.062	64.2014	834.062	96.6086	834.062	67.394	834.062	95.3905	834.062	70.5328	834.062	93.9035	834.062	71.9127	834.062	94.0067	834.062	71.8676
834.544	97.2308	834.544	63.9352	834.544	96.5984	834.544	67.121	834.544	95.3897	834.544	70.2862	834.544	93.9636	834.544	71.6941	834.544	94.0012	834.544	71.6473
835.026	97.2297	835.026	63.6619	835.026	96.5863	835.026	66.8373	835.026	95.3852	835.026	70.0295	835.026	94.0225	835.026	71.4637	835.026	94.0062	835.026	71.4223
835.508	97.2274	835.508	63.3877	835.508	96.5728	835.508	66.5495	835.508	95.3773	835.508	69.768	835.508	94.08	835.508	71.2257	835.508	94.0217	835.508	71.197
835.99	97.2242	835.99	63.1162	835.99	96.559	835.99	66.2621	835.99	95.3668	835.99	69.5051	835.99	94.1361	835.99	70.983	835.99	94.0476	835.99	70.9733
836.472	97.2211	836.472	62.8511	836.472	96.5465	836.472	65.9792	836.472	95.3547	836.472	69.2445	836.472	94.1912	836.472	70.7385	836.472	94.0831	836.472	70.7535
836.955	97.2189	836.955	62.5979	836.955	96.5362	836.955	65.7063	836.955	95.3421	836.955	68.9912	836.955	94.2458	836.955	70.4969	836.955	94.1276	836.955	70.5411
837.437	97.2185	837.437	62.3643	837.437	96.5289	837.437	65.4505	837.437	95.3297	837.437	68.7519	837.437	94.3003	837.437	70.2648	837.437	94.1797	837.437	70.3408
837.919	97.2199	837.919	62.1579	837.919	96.5242	837.919	65.2187	837.919	95.3179	837.919	68.5324	837.919	94.3548	837.919	70.049	837.919	94.2379	837.919	70.1577
838.401	97.2223	838.401	61.9839	838.401	96.5211	838.401	65.0151	838.401	95.306	838.401	68.3366	838.401	94.409	838.401	69.8541	838.401	94.2998	838.401	69.9946
838.883	97.2246	838.883	61.843	838.883	96.5182	838.883	64.8395	838.883	95.2931	838.883	68.164	838.883	94.462	838.883	69.6812	838.883	94.3628	838.883	69.8515
839.365	97.2255	839.365	61.7315	839.365	96.5146	839.365	64.6876	839.365	95.2781	839.365	68.0108	839.365	94.5126	839.365	69.5278	839.365	94.4244	839.365	69.7251
839.847	97.2243	839.847	61.6434	839.847	96.5099	839.847	64.5533	839.847	95.2601	839.847	67.8717	839.847	94.5598	839.847	69.3894	839.847	94.4824	839.847	69.6111
840.329	97.221	840.329	61.5745	840.329	96.5045	840.329	64.4314	840.329	95.2382	840.329	67.7428	840.329	94.6031	840.329	69.2629	840.329	94.5357	840.329	69.5069
840.812	97.2162	840.812	61.5239	840.812	96.4994	840.812	64.3211	840.812	95.2123	840.812	67.6238	840.812	94.6424	840.812	69.148	840.812	94.5839	840.812	69.413
841.294	97.211	841.294	61.4954	841.294	96.4953	841.294	64.2257	841.294	95.1824	841.294	67.5186	841.294	94.678	841.294	69.0481	841.294	94.6274	841.294	69.3337
841.776	97.2064	841.776	61.4951	841.776	96.4925	841.776	64.1511	841.776	95.1487	841.776	67.4332	841.776	94.7109	841.776	68.9684	841.776	94.6669	841.776	69.2747
842.258	97.2028	842.258	61.5281	842.258	96.4908	842.258	64.1032	842.258	95.1115	842.258	67.3735	842.258	94.7419	842.258	68.9138	842.258	94.7029	842.258	69.2411
842.74	97.2003	842.74	61.5966	842.74	96.489	842.74	64.0854	842.74	95.0706	842.74	67.3428	842.74	94.7716	842.74	68.8868	842.74	94.7357	842.74	69.2356
843.222	97.198	843.222	61.699	843.222	96.4861	843.222	64.0979	843.222	95.0257	843.222	67.3414	843.222	94.8005	843.222	68.8874	843.222	94.765	843.222	69.2576
843.704	97.1951	843.704	61.8321	843.704	96.4813	843.704	64.1395	843.704	94.9764	843.704	67.3683	843.704	94.8286	843.704	68.9145	843.704	94.7907	843.704	69.3054
844.186	97.1911	844.186	61.9935	844.186	96.474	844.186	64.2096	844.186	94.9219	844.186	67.4228	844.186	94.8555	844.186	68.9681	844.186	94.8128	844.186	69.3782
844.668	97.1857	844.668	62.1839	844.668	96.4646	844.668	64.3106	844.668	94.8614	844.668	67.5067	844.668	94.8808	844.668	69.0509	844.668	94.8316	844.668	69.478
845.151	97.1792	845.151	62.407	845.151	96.4536	845.151	64.447	845.151	94.7942	845.151	67.6244	845.151	94.9039	845.151	69.1676	845.151	94.8479	845.151	69.6094
845.633	97.1722	845.633	62.6678	845.633	96.4416	845.633	64.6246	845.633	94.7194	845.633	67.7805	845.633	94.9243	845.633	69.3238	845.633	94.8631	845.633	69.7777
846.115	97.1651	846.115	62.9693	846.115	96.4291	846.115	64.847	846.115	94.6365	846.115	67.9784	846.115	94.9417	846.115	69.5223	846.115	94.8785	846.115	69.9869
846.597	97.1582	846.597	63.3109	846.597	96.4162	846.597	65.1142	846.597	94.5447	846.597	68.2181	846.597	94.9561	846.597	69.7629	846.597	94.8954	846.597	70.2375
847.079	97.1515	847.079	63.6885	847.079	96.4032	847.079	65.4225	847.079	94.4434	847.079	68.4961	847.079	94.968	847.079	70.0412	847.079	94.9147	847.079	70.5267
847.561	97.145	847.561	64.0962	847.561	96.3903	847.561	65.7663	847.561	94.332	847.561	68.8074	847.561	94.9782	847.561	70.3518	847.561	94.9368	847.561	70.8496
848.043	97.1383	848.043	64.5291	848.043	96.3777	848.043	66.1409	848.043	94.2095	848.043	69.1477	848.043	94.9875	848.043	70.6902	848.043	94.9617	848.043	71.2018
848.525	97.1314	848.525	64.9851	848.525	96.3659	848.525	66.5439	848.525	94.075	848.525	69.5147	848.525	94.9965	848.525	71.0543	848.525	94.9892	848.525	71.5805
849.008	97.1245	849.008	65.4646	849.008	96.3549	849.008	66.9753	849.008	93.927	849.008	69.908	849.008	95.0057	849.008	71.4449	849.008	95.0187	849.008	71.9849
849.49	97.1179	849.49	65.9689	849.49	96.3445	849.49	67.4356	849.49	93.7636	849.49	70.3278	849.49	95.0146	849.49	71.8637	849.49	95.0495	849.49	72.415
849.972	97.1116	849.972	66.4976	849.972	96.3339	849.972	67.9239	849.972	93.5823	849.972	70.7726	849.972	95.0228	849.972	72.3108	849.972	95.0807	849.972	72.8693
850.454	97.1059	850.454	67.0475	850.454	96.3222	850.454	68.4361	850.454	93.3799	850.454	71.2382	850.454	95.0291	850.454	72.7834	850.454	95.1115	850.454	73.3441
850.936	97.1008	850.936	67.6124	850.936	96.3083	850.936	68.9661	850.936	93.1527	850.936	71.7178	850.936	95.0328	850.936	73.2762	850.936	95.1409	850.936	73.834
851.418	97.0963	851.418	68.1857	851.418	96.2914	851.418	69.5071	851.418	92.8967	851.418	72.2043	851.418	95.0332	851.418	73.7827	851.418	95.1682	851.418	74.333
851.9	97.0923	851.9	68.7623	851.9	96.2713	851.9	70.0543	851.9	92.6077	851.9	72.6915	851.9	95.0302	851.9	74.2975	851.9	95.1929	851.9	74.8365
852.382	97.0888	852.382	69.3402	852.382	96.2484	852.382	70.6058	852.382	92.2818	852.382	73.1762	852.382	95.0238	852.382	74.8176	852.382	95.2148	852.382	75.3426
852.864	97.0856	852.864	69.9202	852.864	96.2233	852.864	71.1623	852.864	91.9157	852.864	73.6571	852.864	95.0143	852.864	75.3419	852.864	95.2337	852.864	75.8513
853.347	97.0825	853.347	70.5044	853.347	96.1967	853.347	71.7255	853.347	91.5065	853.347	74.1342	853.347	95.0017	853.347	75.8706	853.347	95.2499	853.347	76.3633
853.829	97.0791	853.829	71.0935	853.829	96.1691	853.829	72.2956	853.829	91.0522	853.829	74.6067	853.829	94.9862	853.829	76.4031	853.829	95.2635	853.829	76.8785
854.311	97.0749	854.311	71.6862	854.311	96.141	854.311	72.8705	854.311	90.5522	854.311	75.0721	854.311	94.9675	854.311	76.9373	854.311	95.2746	854.311	77.3949
854.793	97.0695	854.793	72.2793	854.793	96.1124	854.793	73.4461	854.793	90.0079	854.793	75.5266	854.793	94.9458	854.793	77.4698	854.793	95.2832	854.793	77.9093
855.275	97.0624	855.275	72.869	855.275	96.0834	855.275	74.0178	855.275	89.4238	855.275	75.9666	855.275	94.921	855.275	77.9971	855.275	95.2893	855.275	78.4179
855.757	97.0539	855.757	73.4526	855.757	96.0541	855.757	74.5829	855.757	88.8087	855.757	76.3902	855.757	94.8937	855.757	78.5171	855.757	95.2925	855.757	78.9185
856.239	97.0443	856.239	74.0302	856.239	96.0246	856.239	75.141	856.239	88.1763	856.239	76.7982	856.239	94.8643	856.239	79.0296	856.239	95.2926	856.239	79.4109
856.721	97.0342	856.721	74.6036	856.721	95.9949	856.721	75.6939	856.721	87.5454	856.721	77.194	856.721	94.8333	856.721	79.5362	856.721	95.2896	856.721	79.8964
857.203	97.0242	857.203	75.1752	857.203	95.9646	857.203	76.2442	857.203	86.9374	857.203	77.5819	857.203	94.801	857.203	80.0387	857.203	95.2833	857.203	80.3768
857.686	97.0149	857.686	75.7465	857.686	95.9331	857.686	76.7938	857.686	86.3735	857.686	77.9666	857.686	94.767	857.686	80.5383	857.686	95.2737	857.686	80.8534
858.168	97.0063	858.168	76.3172	858.168	95.8994	858.168	77.3422	858.168	85.8718	858.168	78.3511	858.168	94.7306	858.168	81.0344	858.168	95.2611	858.168	81.3256
858.65	96.9981	858.65	76.8853	858.65	95.8627	858.65	77.8876	858.65	85.443	858.65	78.7369	858.65	94.6907	858.65	81.5254	858.65	95.2455	858.65	81.7915
859.132	96.99	859.132	77.4484	859.132	95.8224	859.132	78.4278	859.132	85.0902	859.132	79.1245	859.132	94.6464	859.132	82.0092	859.132	95.2269	859.132	82.2491
859.614	96.9817	859.614	78.005	859.614	95.7782	859.614	78.9611	859.614	84.8076	859.614	79.5142	859.614	94.5971	859.614	82.4846	859.614	95.2052	859.614	82.697
860.096	96.9728	860.096	78.5554	860.096	95.7303	860.096	79.4878	860.096	84.5826	860.096	79.9061	860.096	94.5429	860.096	82.9515	860.096	95.1801	860.096	83.1351
860.578	96.9634	860.578	79.101	860.578	95.679	860.578	80.0092	860.578	84.3967	860.578	80.3	860.578	94.4844	860.578	83.4108	860.578	95.1512	860.578	83.5646
861.06	96.9535	861.06	79.6438	861.06	95.6245	861.06	80.527	861.06	84.228	861.06	80.6942	861.06	94.4228	861.06	83.8637	861.06	95.1181	861.06	83.9872
861.543	96.9432	861.543	80.1846	861.543	95.5666	861.543	81.042	861.543	84.0528	861.543	81.0851	861.543	94.3592	861.543	84.3103	861.543	95.0806	861.543	84.4039
862.025	96.9326	862.025	80.7229	862.025	95.5046	862.025	81.5532	862.025	83.849	862.025	81.467	862.025	94.2946	862.025	84.7499	862.025	95.0385	862.025	84.8146
862.507	96.9218	862.507	81.2569	862.507	95.4375	862.507	82.0583	862.507	83.5986	862.507	81.8335	862.507	94.2296	862.507	85.1808	862.507	94.9922	862.507	85.2183
862.989	96.9111	862.989	81.7844	862.989	95.3643	862.989	82.5548	862.989	83.2918	862.989	82.1785	862.989	94.1646	862.989	85.6014	862.989	94.9422	862.989	85.6135
863.471	96.9007	863.471	82.3037	863.471	95.284	863.471	83.0408	863.471	82.9303	863.471	82.4985	863.471	94.1	863.471	86.0112	863.471	94.8897	863.471	85.9991
863.953	96.8914	863.953	82.814	863.953	95.196	863.953	83.5155	863.953	82.5288	863.953	82.7933	863.953	94.036	863.953	86.4102	863.953	94.8361	863.953	86.3748
864.435	96.8836	864.435	83.3155	864.435	95.0998	864.435	83.9793	864.435	82.1161	864.435	83.0669	864.435	93.9734	864.435	86.7998	864.435	94.7835	864.435	86.741
864.917	96.8778	864.917	83.8083	864.917	94.9945	864.917	84.4325	864.917	81.7322	864.917	83.3263	864.917	93.9127	864.917	87.1813	864.917	94.7337	864.917	87.0983
865.399	96.874	865.399	84.2918	865.399	94.8793	865.399	84.8751	865.399	81.4242	865.399	83.5814	865.399	93.8549	865.399	87.5553	865.399	94.6887	865.399	87.4467
865.882	96.8717	865.882	84.765	865.882	94.7524	865.882	85.3057	865.882	81.2403	865.882	83.8434	865.882	93.8004	865.882	87.9216	865.882	94.6499	865.882	87.7859
866.364	96.8701	866.364	85.2258	866.364	94.6115	866.364	85.7222	866.364	81.2229	866.364	84.1243	866.364	93.7497	866.364	88.2793	866.364	94.6181	866.364	88.1149
866.846	96.8682	866.846	85.6726	866.846	94.4541	866.846	86.1223	866.846	81.4033	866.846	84.4361	866.846	93.703	866.846	88.627	866.846	94.5934	866.846	88.4326
867.328	96.8652	867.328	86.1041	867.328	94.2777	867.328	86.5039	867.328	81.7975	867.328	84.7892	867.328	93.6609	867.328	88.9635	867.328	94.5753	867.328	88.7384
867.81	96.8604	867.81	86.5203	867.81	94.0797	867.81	86.8658	867.81	82.4039	867.81	85.1913	867.81	93.6239	867.81	89.2884	867.81	94.5629	867.81	89.0321
868.292	96.854	868.292	86.9215	868.292	93.858	868.292	87.2076	868.292	83.2027	868.292	85.646	868.292	93.5933	868.292	89.6017	868.292	94.5555	868.292	89.314
868.774	96.8462	868.774	87.3086	868.774	93.6099	868.774	87.5292	868.774	84.1568	868.774	86.1509	868.774	93.57	868.774	89.9035	868.774	94.552	868.774	89.585
869.256	96.8379	869.256	87.6817	869.256	93.3329	869.256	87.8299	869.256	85.2168	869.256	86.6975	869.256	93.5552	869.256	90.1943	869.256	94.5517	869.256	89.8454
869.739	96.8293	869.739	88.0409	869.739	93.0233	869.739	88.109	869.739	86.3267	869.739	87.2719	869.739	93.5493	869.739	90.4744	869.739	94.5537	869.739	90.0955
870.221	96.8208	870.221	88.3856	870.221	92.6767	870.221	88.3647	870.221	87.4322	870.221	87.8573	870.221	93.5524	870.221	90.7438	870.221	94.5572	870.221	90.3349
870.703	96.8126	870.703	88.7152	870.703	92.288	870.703	88.5951	870.703	88.4871	870.703	88.4365	870.703	93.5642	870.703	91.0027	870.703	94.5611	870.703	90.5632
871.185	96.8042	871.185	89.0294	871.185	91.8519	871.185	88.7978	871.185	89.4583	871.185	88.9941	871.185	93.5838	871.185	91.2511	871.185	94.5645	871.185	90.7794
871.667	96.7953	871.667	89.328	871.667	91.3631	871.667	88.9709	871.667	90.3265	871.667	89.5185	871.667	93.6107	871.667	91.4893	871.667	94.5664	871.667	90.9831
872.149	96.7858	872.149	89.6111	872.149	90.8167	872.149	89.1124	872.149	91.0844	872.149	90.0023	872.149	93.6443	872.149	91.7175	872.149	94.5662	872.149	91.1739
872.631	96.7752	872.631	89.8791	872.631	90.2084	872.631	89.2206	872.631	91.7345	872.631	90.4418	872.631	93.684	872.631	91.9361	872.631	94.5634	872.631	91.3516
873.113	96.7634	873.113	90.1319	873.113	89.5337	873.113	89.2935	873.113	92.2851	873.113	90.8366	873.113	93.729	873.113	92.1453	873.113	94.5581	873.113	91.5167
873.596	96.7503	873.596	90.3699	873.596	88.7878	873.596	89.3298	873.596	92.7477	873.596	91.1886	873.596	93.7786	873.596	92.3453	873.596	94.5505	873.596	91.6696
874.078	96.7355	874.078	90.5932	874.078	87.9656	874.078	89.3279	874.078	93.1348	874.078	91.5015	874.078	93.8313	874.078	92.5361	874.078	94.5414	874.078	91.8114
874.56	96.7189	874.56	90.8024	874.56	87.0624	874.56	89.2868	874.56	93.4589	874.56	91.7799	874.56	93.8859	874.56	92.7175	874.56	94.5313	874.56	91.943
875.042	96.7	875.042	90.9981	875.042	86.0751	875.042	89.2061	875.042	93.731	875.042	92.0284	875.042	93.9405	875.042	92.889	875.042	94.5207	875.042	92.0655
875.524	96.6787	875.524	91.1814	875.524	85.0043	875.524	89.0866	875.524	93.9608	875.524	92.2514	875.524	93.9937	875.524	93.0499	875.524	94.5101	875.524	92.1797
876.006	96.6546	876.006	91.3529	876.006	83.8562	876.006	88.9308	876.006	94.156	876.006	92.4527	876.006	94.0436	876.006	93.1995	876.006	94.4997	876.006	92.2864
876.488	96.6278	876.488	91.5134	876.488	82.6439	876.488	88.7431	876.488	94.3228	876.488	92.6349	876.488	94.0891	876.488	93.3371	876.488	94.4899	876.488	92.3858
876.97	96.5986	876.97	91.663	876.97	81.388	876.97	88.53	876.97	94.4659	876.97	92.8	876.97	94.129	876.97	93.4627	876.97	94.4807	876.97	92.4783
877.452	96.5672	877.452	91.8019	877.452	80.1165	877.452	88.3005	877.452	94.5891	877.452	92.9493	877.452	94.1627	877.452	93.5767	877.452	94.4727	877.452	92.564
877.934	96.5343	877.934	91.9298	877.934	78.8648	877.934	88.0651	877.934	94.6955	877.934	93.084	877.934	94.1898	877.934	93.6802	877.934	94.4662	877.934	92.6433
878.417	96.5006	878.417	92.0468	878.417	77.6759	878.417	87.8366	878.417	94.7883	878.417	93.2052	878.417	94.2104	878.417	93.7743	878.417	94.4618	878.417	92.7164
878.899	96.4668	878.899	92.1528	878.899	76.5994	878.899	87.6291	878.899	94.8701	878.899	93.3141	878.899	94.2249	878.899	93.8604	878.899	94.4596	878.899	92.7839
879.381	96.4333	879.381	92.2485	879.381	75.69	879.381	87.4578	879.381	94.9434	879.381	93.4121	879.381	94.2333	879.381	93.939	879.381	94.4594	879.381	92.8461
879.863	96.4008	879.863	92.3345	879.863	75.0032	879.863	87.3377	879.863	95.0099	879.863	93.5006	879.863	94.2359	879.863	94.0105	879.863	94.4607	879.863	92.9035
880.345	96.3692	880.345	92.4122	880.345	74.5886	880.345	87.2825	880.345	95.0707	880.345	93.5808	880.345	94.2325	880.345	94.0748	880.345	94.4625	880.345	92.9565
880.827	96.3388	880.827	92.4831	880.827	74.482	880.827	87.3024	880.827	95.1261	880.827	93.654	880.827	94.2228	880.827	94.1322	880.827	94.4638	880.827	93.0058
881.309	96.3093	881.309	92.5485	881.309	74.6997	881.309	87.4032	881.309	95.1764	881.309	93.7213	881.309	94.2066	881.309	94.1827	881.309	94.4634	881.309	93.0516
881.791	96.2805	881.791	92.6097	881.791	75.2351	881.791	87.585	881.791	95.2218	881.791	93.7837	881.791	94.184	881.791	94.2271	881.791	94.4605	881.791	93.0942
882.274	96.252	882.274	92.6674	882.274	76.0609	882.274	87.8426	882.274	95.2627	882.274	93.8417	882.274	94.1557	882.274	94.266	882.274	94.4547	882.274	93.1335
882.756	96.2237	882.756	92.7215	882.756	77.1334	882.756	88.1664	882.756	95.2999	882.756	93.8956	882.756	94.1228	882.756	94.3003	882.756	94.4459	882.756	93.169
883.238	96.1949	883.238	92.7715	883.238	78.3979	883.238	88.5432	883.238	95.3343	883.238	93.9453	883.238	94.0874	883.238	94.3306	883.238	94.4338	883.238	93.1999
883.72	96.1649	883.72	92.8164	883.72	79.794	883.72	88.9575	883.72	95.3664	883.72	93.9904	883.72	94.0512	883.72	94.3574	883.72	94.4184	883.72	93.2254
884.202	96.1329	884.202	92.8555	884.202	81.2599	884.202	89.3931	884.202	95.3961	884.202	94.0303	884.202	94.0167	884.202	94.3809	884.202	94.399	884.202	93.2446
884.684	96.0973	884.684	92.8884	884.684	82.7371	884.684	89.8335	884.684	95.4227	884.684	94.0651	884.684	93.9856	884.684	94.4017	884.684	94.3748	884.684	93.2572
885.166	96.0568	885.166	92.9152	885.166	84.174	885.166	90.2645	885.166	95.4453	885.166	94.0945	885.166	93.9594	885.166	94.4202	885.166	94.3449	885.166	93.2633
885.648	96.0099	885.648	92.9364	885.648	85.53	885.648	90.6741	885.648	95.4632	885.648	94.1192	885.648	93.9391	885.648	94.4374	885.648	94.3084	885.648	93.2635
886.13	95.955	886.13	92.9528	886.13	86.7775	886.13	91.0543	886.13	95.4758	886.13	94.1398	886.13	93.9253	886.13	94.4542	886.13	94.2649	886.13	93.2586
886.613	95.8911	886.613	92.965	886.613	87.902	886.613	91.4003	886.613	95.4837	886.613	94.157	886.613	93.9182	886.613	94.4712	886.613	94.2142	886.613	93.2494
887.095	95.817	887.095	92.9736	887.095	88.9	887.095	91.7103	887.095	95.4875	887.095	94.1714	887.095	93.9178	887.095	94.4887	887.095	94.1571	887.095	93.2368
887.577	95.7316	887.577	92.979	887.577	89.7759	887.577	91.9848	887.577	95.4884	887.577	94.1837	887.577	93.924	887.577	94.507	887.577	94.0943	887.577	93.2211
888.059	95.6336	888.059	92.9816	888.059	90.5385	888.059	92.2256	888.059	95.4872	888.059	94.1944	888.059	93.936	888.059	94.5259	888.059	94.0268	888.059	93.203
888.541	95.5213	888.541	92.9817	888.541	91.1988	888.541	92.4351	888.541	95.4847	888.541	94.2043	888.541	93.9533	888.541	94.5454	888.541	93.9558	888.541	93.1827
889.023	95.3931	889.023	92.9798	889.023	91.7682	889.023	92.6163	889.023	95.4815	889.023	94.2138	889.023	93.9745	889.023	94.5655	889.023	93.882	889.023	93.1607
889.505	95.2472	889.505	92.976	889.505	92.2579	889.505	92.7721	889.505	95.4779	889.505	94.2237	889.505	93.9987	889.505	94.5864	889.505	93.806	889.505	93.1373
889.987	95.0821	889.987	92.9704	889.987	92.6785	889.987	92.9056	889.987	95.4746	889.987	94.2339	889.987	94.0245	889.987	94.608	889.987	93.7284	889.987	93.1128
890.47	94.8974	890.47	92.9624	890.47	93.0404	890.47	93.0191	890.47	95.4722	890.47	94.2442	890.47	94.0511	890.47	94.6302	890.47	93.65	890.47	93.0868
890.952	94.6934	890.952	92.9513	890.952	93.3528	890.952	93.1151	890.952	95.4713	890.952	94.2537	890.952	94.0773	890.952	94.6525	890.952	93.5714	890.952	93.0593
891.434	94.472	891.434	92.9362	891.434	93.6239	891.434	93.1952	891.434	95.4724	891.434	94.2614	891.434	94.1021	891.434	94.6741	891.434	93.4936	891.434	93.03
891.916	94.2365	891.916	92.9168	891.916	93.8602	891.916	93.261	891.916	95.4752	891.916	94.2661	891.916	94.1243	891.916	94.6943	891.916	93.4172	891.916	92.9986
892.398	93.992	892.398	92.893	892.398	94.0667	892.398	93.314	892.398	95.4791	892.398	94.2671	892.398	94.1424	892.398	94.7122	892.398	93.3427	892.398	92.9653
892.88	93.7454	892.88	92.8657	892.88	94.2472	892.88	93.3558	892.88	95.4829	892.88	94.2644	892.88	94.1552	892.88	94.7273	892.88	93.2699	892.88	92.9305
893.362	93.5053	893.362	92.8363	893.362	94.4047	893.362	93.3884	893.362	95.4857	893.362	94.2584	893.362	94.1619	893.362	94.7394	893.362	93.1984	893.362	92.8948
893.844	93.2825	893.844	92.806	893.844	94.5421	893.844	93.4135	893.844	95.4866	893.844	94.2501	893.844	94.1627	893.844	94.7487	893.844	93.1274	893.844	92.8586
894.327	93.0891	894.327	92.7763	894.327	94.6623	894.327	93.4332	894.327	95.4856	894.327	94.2405	894.327	94.1591	894.327	94.7554	894.327	93.0563	894.327	92.8223
894.809	92.938	894.809	92.7482	894.809	94.7683	894.809	93.4491	894.809	95.4831	894.809	94.2303	894.809	94.1538	894.809	94.7601	894.809	92.9845	894.809	92.7857
895.291	92.8409	895.291	92.7225	895.291	94.8631	895.291	93.4624	895.291	95.48	895.291	94.22	895.291	94.15	895.291	94.7635	895.291	92.9116	895.291	92.7485
895.773	92.8064	895.773	92.6998	895.773	94.949	895.773	93.474	895.773	95.4773	895.773	94.21	895.773	94.1516	895.773	94.7669	895.773	92.8371	895.773	92.7102
896.255	92.8385	896.255	92.6809	896.255	95.0279	896.255	93.4842	896.255	95.4756	896.255	94.2003	896.255	94.1616	896.255	94.7715	896.255	92.7605	896.255	92.6704
896.737	92.935	896.737	92.6663	896.737	95.1005	896.737	93.4931	896.737	95.4751	896.737	94.1913	896.737	94.1819	896.737	94.7785	896.737	92.6805	896.737	92.6288
897.219	93.0881	897.219	92.6565	897.219	95.1672	897.219	93.5005	897.219	95.4759	897.219	94.1831	897.219	94.2133	897.219	94.7888	897.219	92.5962	897.219	92.5853
897.701	93.2859	897.701	92.6514	897.701	95.228	897.701	93.5061	897.701	95.4778	897.701	94.176	897.701	94.255	897.701	94.8026	897.701	92.5063	897.701	92.5396
898.183	93.5144	898.183	92.6502	898.183	95.283	898.183	93.5094	898.183	95.4806	898.183	94.1699	898.183	94.3055	898.183	94.8194	898.183	92.41	898.183	92.4917
898.665	93.7596	898.665	92.6514	898.665	95.3323	898.665	93.5098	898.665	95.4845	898.665	94.1645	898.665	94.3625	898.665	94.8378	898.665	92.3073	898.665	92.4415
899.148	94.0092	899.148	92.6533	899.148	95.3763	899.148	93.5069	899.148	95.4895	899.148	94.1592	899.148	94.4235	899.148	94.8564	899.148	92.1992	899.148	92.3888
899.63	94.2532	899.63	92.654	899.63	95.4152	899.63	93.5005	899.63	95.4958	899.63	94.1535	899.63	94.4862	899.63	94.8737	899.63	92.0874	899.63	92.3338
900.112	94.4844	900.112	92.6524	900.112	95.4495	900.112	93.4909	900.112	95.5034	900.112	94.1469	900.112	94.5486	900.112	94.8892	900.112	91.974	900.112	92.2767
900.594	94.6983	900.594	92.6476	900.594	95.4795	900.594	93.4787	900.594	95.5124	900.594	94.139	900.594	94.6092	900.594	94.9026	900.594	91.8619	900.594	92.2184
901.076	94.8926	901.076	92.6399	901.076	95.5058	901.076	93.4646	901.076	95.5226	901.076	94.1299	901.076	94.6672	901.076	94.9141	901.076	91.7538	901.076	92.1597
901.558	95.067	901.558	92.6297	901.558	95.5292	901.558	93.4491	901.558	95.534	901.558	94.1195	901.558	94.722	901.558	94.924	901.558	91.6527	901.558	92.1017
902.04	95.2225	902.04	92.6174	902.04	95.5504	902.04	93.4325	902.04	95.5467	902.04	94.1079	902.04	94.7737	902.04	94.932	902.04	91.562	902.04	92.0459
902.523	95.3608	902.523	92.6033	902.523	95.5704	902.523	93.4144	902.523	95.5606	902.523	94.0947	902.523	94.8223	902.523	94.9374	902.523	91.4849	902.523	91.9936
903.005	95.4839	903.005	92.5872	903.005	95.5898	903.005	93.3947	903.005	95.5758	903.005	94.0796	903.005	94.8679	903.005	94.9394	903.005	91.425	903.005	91.9464
903.487	95.5937	903.487	92.5687	903.487	95.6089	903.487	93.3729	903.487	95.5917	903.487	94.0623	903.487	94.9104	903.487	94.9373	903.487	91.3848	903.487	91.9057
903.969	95.6919	903.969	92.5475	903.969	95.6275	903.969	93.3491	903.969	95.6078	903.969	94.0429	903.969	94.9494	903.969	94.931	903.969	91.3662	903.969	91.8727
904.451	95.7794	904.451	92.5234	904.451	95.6449	904.451	93.3236	904.451	95.6233	904.451	94.0216	904.451	94.9847	904.451	94.9212	904.451	91.3699	904.451	91.8484
904.933	95.8574	904.933	92.4965	904.933	95.6604	904.933	93.297	904.933	95.6375	904.933	93.9992	904.933	95.0158	904.933	94.909	904.933	91.3954	904.933	91.8335
905.415	95.9268	905.415	92.4674	905.415	95.6736	905.415	93.27	905.415	95.65	905.415	93.9767	905.415	95.0427	905.415	94.8958	905.415	91.4417	905.415	91.8281
905.897	95.9885	905.897	92.4367	905.897	95.6845	905.897	93.2431	905.897	95.661	905.897	93.955	905.897	95.0658	905.897	94.8823	905.897	91.5078	905.897	91.8321
906.379	96.0436	906.379	92.4049	906.379	95.6932	906.379	93.2164	906.379	95.6709	906.379	93.9345	906.379	95.0853	906.379	94.8689	906.379	91.5928	906.379	91.8452
906.861	96.0933	906.861	92.3724	906.861	95.7001	906.861	93.1894	906.861	95.6806	906.861	93.9152	906.861	95.1019	906.861	94.8548	906.861	91.6959	906.861	91.8669
907.344	96.1383	907.344	92.3395	907.344	95.7057	907.344	93.1614	907.344	95.6907	907.344	93.8967	907.344	95.116	907.344	94.8393	907.344	91.816	907.344	91.8962
907.826	96.1791	907.826	92.3061	907.826	95.7098	907.826	93.1316	907.826	95.7016	907.826	93.8783	907.826	95.128	907.826	94.8214	907.826	91.9514	907.826	91.9322
908.308	96.2159	908.308	92.272	908.308	95.7122	908.308	93.0994	908.308	95.7133	908.308	93.8591	908.308	95.1379	908.308	94.8007	908.308	92.0992	908.308	91.9734
908.79	96.2489	908.79	92.2369	908.79	95.7125	908.79	93.0644	908.79	95.7255	908.79	93.8382	908.79	95.1457	908.79	94.7774	908.79	92.256	908.79	92.0183
909.272	96.2783	909.272	92.2002	909.272	95.7104	909.272	93.0266	909.272	95.738	909.272	93.815	909.272	95.1514	909.272	94.7518	909.272	92.4185	909.272	92.065
909.754	96.3046	909.754	92.1615	909.754	95.7059	909.754	92.9865	909.754	95.7502	909.754	93.7891	909.754	95.1552	909.754	94.7245	909.754	92.5834	909.754	92.112
910.236	96.3286	910.236	92.1203	910.236	95.6993	910.236	92.9445	910.236	95.7618	910.236	93.7606	910.236	95.1574	910.236	94.6961	910.236	92.7484	910.236	92.1579
910.718	96.3512	910.718	92.0765	910.718	95.6911	910.718	92.901	910.718	95.7725	910.718	93.7296	910.718	95.1582	910.718	94.6668	910.718	92.9119	910.718	92.2017
911.201	96.373	911.201	92.0302	911.201	95.682	911.201	92.8567	911.201	95.782	911.201	93.6967	911.201	95.1584	911.201	94.6369	911.201	93.0727	911.201	92.2429
911.683	96.3945	911.683	91.9818	911.683	95.6722	911.683	92.8118	911.683	95.7899	911.683	93.6626	911.683	95.1582	911.683	94.6065	911.683	93.23	911.683	92.2811
912.165	96.4157	912.165	91.9317	912.165	95.6615	912.165	92.7662	912.165	95.7958	912.165	93.628	912.165	95.158	912.165	94.5757	912.165	93.3826	912.165	92.3164
912.647	96.4362	912.647	91.8804	912.647	95.65	912.647	92.7198	912.647	95.7996	912.647	93.5931	912.647	95.1578	912.647	94.5447	912.647	93.5293	912.647	92.3488
913.129	96.4556	913.129	91.8279	913.129	95.637	913.129	92.6719	913.129	95.8012	913.129	93.5581	913.129	95.1572	913.129	94.5131	913.129	93.6692	913.129	92.3779
913.611	96.4735	913.611	91.774	913.611	95.6223	913.611	92.6222	913.611	95.801	913.611	93.5224	913.611	95.1556	913.611	94.4808	913.611	93.8011	913.611	92.4036
914.093	96.49	914.093	91.7187	914.093	95.606	914.093	92.5699	914.093	95.7996	914.093	93.4857	914.093	95.1526	914.093	94.447	914.093	93.9246	914.093	92.4253
914.575	96.5052	914.575	91.6617	914.575	95.5883	914.575	92.5152	914.575	95.798	914.575	93.4473	914.575	95.1474	914.575	94.4114	914.575	94.0396	914.575	92.4429
915.058	96.5196	915.058	91.6031	915.058	95.5692	915.058	92.4583	915.058	95.7966	915.058	93.4072	915.058	95.1393	915.058	94.3734	915.058	94.1462	915.058	92.4563
915.54	96.5335	915.54	91.5434	915.54	95.5492	915.54	92.3996	915.54	95.7956	915.54	93.3655	915.54	95.1281	915.54	94.3331	915.54	94.2448	915.54	92.4657
916.022	96.547	916.022	91.4829	916.022	95.5279	916.022	92.3401	916.022	95.795	916.022	93.3227	916.022	95.1135	916.022	94.2904	916.022	94.3358	916.022	92.4715
916.504	96.5599	916.504	91.4219	916.504	95.5053	916.504	92.2799	916.504	95.7941	916.504	93.2791	916.504	95.0955	916.504	94.2456	916.504	94.4195	916.504	92.4738
916.986	96.5718	916.986	91.3602	916.986	95.4808	916.986	92.2193	916.986	95.7922	916.986	93.2345	916.986	95.074	916.986	94.1986	916.986	94.496	916.986	92.4728
917.468	96.5824	917.468	91.2971	917.468	95.4544	917.468	92.1577	917.468	95.7887	917.468	93.1887	917.468	95.0492	917.468	94.1489	917.468	94.5657	917.468	92.4681
917.95	96.5915	917.95	91.2317	917.95	95.426	917.95	92.0944	917.95	95.783	917.95	93.1409	917.95	95.0213	917.95	94.0962	917.95	94.6288	917.95	92.4594
918.432	96.5993	918.432	91.1629	918.432	95.3961	918.432	92.0288	918.432	95.7753	918.432	93.0905	918.432	94.9907	918.432	94.04	918.432	94.6858	918.432	92.4461
918.914	96.606	918.914	91.0903	918.914	95.3653	918.914	91.9604	918.914	95.7659	918.914	93.037	918.914	94.9577	918.914	93.9805	918.914	94.7374	918.914	92.4282
919.396	96.612	919.396	91.0139	919.396	95.3343	919.396	91.8894	919.396	95.7555	919.396	92.9807	919.396	94.9231	919.396	93.9183	919.396	94.7842	919.396	92.4061
919.879	96.6177	919.879	90.9342	919.879	95.3037	919.879	91.8162	919.879	95.7448	919.879	92.9224	919.879	94.8875	919.879	93.8545	919.879	94.8269	919.879	92.3805
920.361	96.623	920.361	90.8519	920.361	95.2737	920.361	91.741	920.361	95.7341	920.361	92.863	920.361	94.8519	920.361	93.79	920.361	94.8662	920.361	92.3522
920.843	96.6277	920.843	90.7674	920.843	95.244	920.843	91.6641	920.843	95.7237	920.843	92.8029	920.843	94.8169	920.843	93.7255	920.843	94.9023	920.843	92.3215
921.325	96.6313	921.325	90.681	921.325	95.2142	921.325	91.585	921.325	95.7132	921.325	92.7421	921.325	94.7832	921.325	93.661	921.325	94.935	921.325	92.2886
921.807	96.6334	921.807	90.5925	921.807	95.1833	921.807	91.5032	921.807	95.702	921.807	92.6799	921.807	94.7513	921.807	93.596	921.807	94.9642	921.807	92.2526
922.289	96.6337	922.289	90.5013	922.289	95.1507	922.289	91.4179	922.289	95.6892	922.289	92.6152	922.289	94.7216	922.289	93.5298	922.289	94.9895	922.289	92.213
922.771	96.6322	922.771	90.407	922.771	95.1155	922.771	91.3283	922.771	95.6743	922.771	92.5469	922.771	94.6941	922.771	93.4617	922.771	95.0105	922.771	92.169
923.254	96.6295	923.254	90.3092	923.254	95.0771	923.254	91.2339	923.254	95.6569	923.254	92.4744	923.254	94.669	923.254	93.3916	923.254	95.0272	923.254	92.1203
923.736	96.6261	923.736	90.208	923.736	95.0353	923.736	91.1349	923.736	95.6374	923.736	92.3977	923.736	94.6463	923.736	93.3198	923.736	95.04	923.736	92.0673
924.218	96.6233	924.218	90.1033	924.218	94.99	924.218	91.0313	924.218	95.6165	924.218	92.3174	924.218	94.6259	924.218	93.2466	924.218	95.0499	924.218	92.0107
924.7	96.6217	924.7	89.9952	924.7	94.9413	924.7	90.9236	924.7	95.5954	924.7	92.2346	924.7	94.6076	924.7	93.1722	924.7	95.0577	924.7	91.9516
925.182	96.622	925.182	89.8835	925.182	94.8893	925.182	90.8119	925.182	95.5752	925.182	92.1501	925.182	94.5908	925.182	93.0964	925.182	95.0646	925.182	91.8904
925.664	96.6244	925.664	89.7682	925.664	94.8338	925.664	90.6963	925.664	95.5567	925.664	92.0644	925.664	94.5745	925.664	93.0183	925.664	95.0712	925.664	91.8276
926.146	96.6286	926.146	89.649	926.146	94.7745	926.146	90.5766	926.146	95.5401	926.146	91.9777	926.146	94.5575	926.146	92.9369	926.146	95.0777	926.146	91.7628
926.628	96.6339	926.628	89.5258	926.628	94.7107	926.628	90.4526	926.628	95.5249	926.628	91.8894	926.628	94.5378	926.628	92.8512	926.628	95.0842	926.628	91.6956
927.11	96.6396	927.11	89.3988	927.11	94.6413	927.11	90.3238	927.11	95.5103	927.11	91.7988	927.11	94.5135	927.11	92.7604	927.11	95.09	927.11	91.6254
927.592	96.6448	927.592	89.2681	927.592	94.5654	927.592	90.1899	927.592	95.4953	927.592	91.7051	927.592	94.4824	927.592	92.6641	927.592	95.0947	927.592	91.5515
928.075	96.6488	928.075	89.1338	928.075	94.482	928.075	90.0502	928.075	95.4794	928.075	91.6077	928.075	94.4428	928.075	92.5619	928.075	95.098	928.075	91.4738
928.557	96.6516	928.557	88.9959	928.557	94.3904	928.557	89.9041	928.557	95.4625	928.557	91.506	928.557	94.3931	928.557	92.4534	928.557	95.0997	928.557	91.3921
929.039	96.6532	929.039	88.8541	929.039	94.29	929.039	89.7508	929.039	95.445	929.039	91.3998	929.039	94.3324	929.039	92.3376	929.039	95.0998	929.039	91.3065
929.521	96.6538	929.521	88.7079	929.521	94.1804	929.521	89.5896	929.521	95.4277	929.521	91.289	929.521	94.2596	929.521	92.2135	929.521	95.0985	929.521	91.2173
930.003	96.6538	930.003	88.5568	930.003	94.061	930.003	89.4197	930.003	95.4113	930.003	91.1736	930.003	94.1742	930.003	92.0801	930.003	95.0959	930.003	91.1244
930.485	96.6535	930.485	88.4	930.485	93.9309	930.485	89.2406	930.485	95.3962	930.485	91.0538	930.485	94.0753	930.485	91.9365	930.485	95.0921	930.485	91.028
930.967	96.6527	930.967	88.2368	930.967	93.7884	930.967	89.0512	930.967	95.3822	930.967	90.9294	930.967	93.9618	930.967	91.7824	930.967	95.0869	930.967	90.9277
931.449	96.6516	931.449	88.0665	931.449	93.6313	931.449	88.8507	931.449	95.3688	931.449	90.8002	931.449	93.8329	931.449	91.6181	931.449	95.0802	931.449	90.823
931.932	96.6502	931.932	87.8882	931.932	93.4572	931.932	88.6381	931.932	95.3552	931.932	90.6659	931.932	93.6877	931.932	91.4439	931.932	95.072	931.932	90.7134
932.414	96.6488	932.414	87.7015	932.414	93.2636	932.414	88.4121	932.414	95.3411	932.414	90.5261	932.414	93.5258	932.414	91.26	932.414	95.0624	932.414	90.5981
932.896	96.6477	932.896	87.506	932.896	93.0483	932.896	88.1719	932.896	95.3262	932.896	90.3803	932.896	93.3477	932.896	91.0666	932.896	95.052	932.896	90.4765
933.378	96.6475	933.378	87.3015	933.378	92.8095	933.378	87.9168	933.378	95.3107	933.378	90.2284	933.378	93.1553	933.378	90.8634	933.378	95.0412	933.378	90.3484
933.86	96.6486	933.86	87.0884	933.86	92.5459	933.86	87.6464	933.86	95.2951	933.86	90.0704	933.86	92.9519	933.86	90.6506	933.86	95.0306	933.86	90.2139
934.342	96.6511	934.342	86.8669	934.342	92.256	934.342	87.3605	934.342	95.2798	934.342	89.9062	934.342	92.7427	934.342	90.4286	934.342	95.0204	934.342	90.0733
934.824	96.6546	934.824	86.6371	934.824	91.9381	934.824	87.0585	934.824	95.2648	934.824	89.7358	934.824	92.5345	934.824	90.1987	934.824	95.0106	934.824	89.9271
935.306	96.6584	935.306	86.3984	935.306	91.5896	935.306	86.7393	935.306	95.2497	935.306	89.5589	935.306	92.3356	935.306	89.9631	935.306	95.0008	935.306	89.7755
935.788	96.6616	935.788	86.1499	935.788	91.2072	935.788	86.4009	935.788	95.2341	935.788	89.3747	935.788	92.1553	935.788	89.7248	935.788	94.9905	935.788	89.6181
936.271	96.6635	936.271	85.8902	936.271	90.7874	936.271	86.041	936.271	95.2173	936.271	89.1824	936.271	92.0033	936.271	89.4873	936.271	94.9789	936.271	89.4543
936.753	96.6634	936.753	85.6185	936.753	90.3267	936.753	85.6574	936.753	95.1987	936.753	88.9812	936.753	91.8895	936.753	89.2546	936.753	94.9655	936.753	89.2832
937.235	96.6611	937.235	85.3345	937.235	89.8225	937.235	85.2485	937.235	95.1782	937.235	88.7709	937.235	91.8223	937.235	89.0306	937.235	94.9497	937.235	89.1039
937.717	96.6567	937.717	85.0389	937.717	89.2737	937.717	84.8139	937.717	95.1557	937.717	88.5519	937.717	91.8081	937.717	88.8191	937.717	94.9314	937.717	88.9161
938.199	96.6505	938.199	84.7332	938.199	88.6812	938.199	84.3541	938.199	95.1312	938.199	88.3251	938.199	91.8496	938.199	88.6228	938.199	94.9101	938.199	88.7199
938.681	96.6431	938.681	84.4193	938.681	88.0478	938.681	83.8703	938.681	95.1047	938.681	88.0914	938.681	91.9457	938.681	88.4429	938.681	94.8859	938.681	88.5157
939.163	96.6347	939.163	84.0988	939.163	87.3788	939.163	83.3645	939.163	95.0761	939.163	87.8517	939.163	92.0904	939.163	88.2789	939.163	94.8584	939.163	88.3042
939.645	96.626	939.645	83.7725	939.645	86.6827	939.645	82.839	939.645	95.0453	939.645	87.6064	939.645	92.2745	939.645	88.1282	939.645	94.8276	939.645	88.0861
940.128	96.6173	940.128	83.4409	940.128	85.9717	940.128	82.2977	940.128	95.0124	940.128	87.3556	940.128	92.4865	940.128	87.9865	940.128	94.7932	940.128	87.862
940.61	96.6091	940.61	83.1044	940.61	85.2631	940.61	81.7466	940.61	94.9772	940.61	87.0995	940.61	92.7142	940.61	87.8494	940.61	94.7551	940.61	87.6326
941.092	96.6017	941.092	82.7641	941.092	84.5796	941.092	81.1946	941.092	94.9402	941.092	86.8387	941.092	92.9464	941.092	87.7122	941.092	94.7134	941.092	87.399
941.574	96.5953	941.574	82.4214	941.574	83.9485	941.574	80.654	941.574	94.9013	941.574	86.5743	941.574	93.1736	941.574	87.5715	941.574	94.6679	941.574	87.1628
942.056	96.5901	942.056	82.0784	942.056	83.3996	942.056	80.1395	942.056	94.8604	942.056	86.3083	942.056	93.3885	942.056	87.4253	942.056	94.6187	942.056	86.9256
942.538	96.5857	942.538	81.737	942.538	82.9624	942.538	79.6663	942.538	94.8172	942.538	86.0422	942.538	93.5861	942.538	87.2728	942.538	94.5657	942.538	86.6891
943.02	96.5818	943.02	81.3987	943.02	82.662	943.02	79.2482	943.02	94.7709	943.02	85.7774	943.02	93.7633	943.02	87.1144	943.02	94.5088	943.02	86.4543
943.502	96.578	943.502	81.0637	943.502	82.517	943.502	78.8961	943.502	94.7208	943.502	85.5143	943.502	93.9192	943.502	86.9504	943.502	94.4481	943.502	86.2217
943.985	96.5741	943.985	80.7318	943.985	82.5375	943.985	78.6165	943.985	94.666	943.985	85.2527	943.985	94.0545	943.985	86.782	943.985	94.3839	943.985	85.9911
944.467	96.5702	944.467	80.4028	944.467	82.7254	944.467	78.4122	944.467	94.6063	944.467	84.9922	944.467	94.1708	944.467	86.6097	944.467	94.3171	944.467	85.7622
944.949	96.5668	944.949	80.0773	944.949	83.0743	944.949	78.2826	944.949	94.5418	944.949	84.733	944.949	94.2706	944.949	86.4346	944.949	94.2489	944.949	85.5353
945.431	96.5645	945.431	79.7568	945.431	83.5703	945.431	78.2233	945.431	94.4728	945.431	84.4759	945.431	94.3565	945.431	86.2575	945.431	94.181	945.431	85.3113
945.913	96.5639	945.913	79.4433	945.913	84.1919	945.913	78.2264	945.913	94.3997	945.913	84.2222	945.913	94.4312	945.913	86.0793	945.913	94.1153	945.913	85.0918
946.395	96.5654	946.395	79.1385	946.395	84.9121	946.395	78.2808	946.395	94.3224	946.395	83.9733	946.395	94.4964	946.395	85.9008	946.395	94.0533	946.395	84.8783
946.877	96.5691	946.877	78.8432	946.877	85.6998	946.877	78.372	946.877	94.2406	946.877	83.7296	946.877	94.5537	946.877	85.7223	946.877	93.9959	946.877	84.6718
947.359	96.5745	947.359	78.5567	947.359	86.5234	947.359	78.4841	947.359	94.1534	947.359	83.4907	947.359	94.6039	947.359	85.5436	947.359	93.9433	947.359	84.4724
947.841	96.581	947.841	78.2774	947.841	87.3537	947.841	78.6019	947.841	94.0598	947.841	83.2554	947.841	94.6475	947.841	85.3645	947.841	93.895	947.841	84.2797
948.323	96.5878	948.323	78.0036	948.323	88.167	948.323	78.7122	948.323	93.9591	948.323	83.0219	948.323	94.6848	948.323	85.1848	948.323	93.8498	948.323	84.0924
948.806	96.5942	948.806	77.7344	948.806	88.9455	948.806	78.8059	948.806	93.8508	948.806	82.7891	948.806	94.7159	948.806	85.0049	948.806	93.8067	948.806	83.9099
949.288	96.5998	949.288	77.4695	949.288	89.6773	949.288	78.8772	949.288	93.735	949.288	82.5563	949.288	94.7411	949.288	84.8254	949.288	93.7646	949.288	83.7316
949.77	96.604	949.77	77.209	949.77	90.3551	949.77	78.9239	949.77	93.6117	949.77	82.3234	949.77	94.7608	949.77	84.647	949.77	93.723	949.77	83.5576
950.252	96.6067	950.252	76.9526	950.252	90.9752	950.252	78.9448	950.252	93.4809	950.252	82.0905	950.252	94.7754	950.252	84.47	950.252	93.6818	950.252	83.3875
950.734	96.6078	950.734	76.6989	950.734	91.5364	950.734	78.9395	950.734	93.3422	950.734	81.8568	950.734	94.7855	950.734	84.2938	950.734	93.6414	950.734	83.2205
951.216	96.6071	951.216	76.4454	951.216	92.0393	951.216	78.9075	951.216	93.1948	951.216	81.6208	951.216	94.7913	951.216	84.117	951.216	93.6026	951.216	83.0554
951.698	96.6049	951.698	76.1889	951.698	92.4864	951.698	78.8481	951.698	93.0375	951.698	81.3807	951.698	94.7933	951.698	83.9377	951.698	93.5666	951.698	82.8903
952.181	96.6013	952.181	75.9272	952.181	92.8815	952.181	78.7613	952.181	92.8693	952.181	81.1342	952.181	94.7916	952.181	83.754	952.181	93.5347	952.181	82.7239
952.663	96.5967	952.663	75.6592	952.663	93.2292	952.663	78.6485	952.663	92.6893	952.663	80.8804	952.663	94.7863	952.663	83.5648	952.663	93.5086	952.663	82.5554
953.145	96.5914	953.145	75.3855	953.145	93.535	953.145	78.5123	953.145	92.4972	953.145	80.6187	953.145	94.7774	953.145	83.3698	953.145	93.4899	953.145	82.3851
953.627	96.5858	953.627	75.1073	953.627	93.8037	953.627	78.3559	953.627	92.293	953.627	80.3492	953.627	94.7648	953.627	83.1691	953.627	93.48	953.627	82.2138
954.109	96.5804	954.109	74.8253	954.109	94.0401	954.109	78.1823	954.109	92.0764	954.109	80.072	954.109	94.7486	954.109	82.9629	954.109	93.4796	954.109	82.0418
954.591	96.5751	954.591	74.5386	954.591	94.2481	954.591	77.9931	954.591	91.8469	954.591	79.7861	954.591	94.7285	954.591	82.7507	954.591	93.4889	954.591	81.869
955.073	96.5701	955.073	74.2449	955.073	94.4312	955.073	77.7883	955.073	91.6037	955.073	79.4899	955.073	94.7048	955.073	82.5312	955.073	93.5073	955.073	81.694
955.555	96.5653	955.555	73.9406	955.555	94.5925	955.555	77.5669	955.555	91.3455	955.555	79.1811	955.555	94.6776	955.555	82.3024	955.555	93.5336	955.555	81.5148
956.037	96.5609	956.037	73.6228	956.037	94.7352	956.037	77.3277	956.037	91.0712	956.037	78.8575	956.037	94.6472	956.037	82.0628	956.037	93.5667	956.037	81.3291
956.519	96.5571	956.519	73.29	956.519	94.862	956.519	77.0704	956.519	90.7804	956.519	78.5181	956.519	94.6139	956.519	81.811	956.519	93.6053	956.519	81.1355
957.002	96.554	957.002	72.9426	957.002	94.9756	957.002	76.7959	957.002	90.4729	957.002	78.1628	957.002	94.5784	957.002	81.5469	957.002	93.6484	957.002	80.9333
957.484	96.5523	957.484	72.5821	957.484	95.0779	957.484	76.5056	957.484	90.1491	957.484	77.7925	957.484	94.541	957.484	81.2707	957.484	93.6952	957.484	80.7226
957.966	96.5524	957.966	72.2098	957.966	95.1708	957.966	76.2011	957.966	89.8093	957.966	77.4079	957.966	94.502	957.966	80.9825	957.966	93.7453	957.966	80.5033
958.448	96.5545	958.448	71.8259	958.448	95.2552	958.448	75.8828	958.448	89.4531	958.448	77.0086	958.448	94.4614	958.448	80.682	958.448	93.7978	958.448	80.2751
958.93	96.5588	958.93	71.429	958.93	95.3319	958.93	75.5497	958.93	89.0796	958.93	76.5934	958.93	94.4189	958.93	80.3677	958.93	93.852	958.93	80.0366
959.412	96.5649	959.412	71.0167	959.412	95.4017	959.412	75.2004	959.412	88.6874	959.412	76.1601	959.412	94.3739	959.412	80.0381	959.412	93.9067	959.412	79.7861
959.894	96.5721	959.894	70.5871	959.894	95.4649	959.894	74.8332	959.894	88.2757	959.894	75.707	959.894	94.3255	959.894	79.6918	959.894	93.9606	959.894	79.5218
960.376	96.5795	960.376	70.1397	960.376	95.5221	960.376	74.4477	960.376	87.8443	960.376	75.2336	960.376	94.2723	960.376	79.3287	960.376	94.0125	960.376	79.2428
960.859	96.5859	960.859	69.6757	960.859	95.5736	960.859	74.045	960.859	87.3946	960.859	74.741	960.859	94.213	960.859	78.9497	960.859	94.0609	960.859	78.9493
961.341	96.5902	961.341	69.1972	961.341	95.6195	961.341	73.6266	961.341	86.9293	961.341	74.2314	961.341	94.1463	961.341	78.5564	961.341	94.1048	961.341	78.6421
961.823	96.5914	961.823	68.7061	961.823	95.6599	961.823	73.194	961.823	86.452	961.823	73.7071	961.823	94.0707	961.823	78.1502	961.823	94.1435	961.823	78.3219
962.305	96.5891	962.305	68.2024	962.305	95.6947	962.305	72.7476	962.305	85.9671	962.305	73.1698	962.305	93.9853	962.305	77.7315	962.305	94.1766	962.305	77.9888
962.787	96.5833	962.787	67.6845	962.787	95.724	962.787	72.2862	962.787	85.4793	962.787	72.6205	962.787	93.8894	962.787	77.2994	962.787	94.204	962.787	77.6422
963.269	96.5745	963.269	67.1501	963.269	95.7481	963.269	71.8083	963.269	84.9946	963.269	72.0598	963.269	93.7828	963.269	76.8525	963.269	94.2263	963.269	77.2809
963.751	96.5635	963.751	66.5978	963.751	95.7678	963.751	71.313	963.751	84.5207	963.751	71.4898	963.751	93.6657	963.751	76.3896	963.751	94.244	963.751	76.9042
964.233	96.5513	964.233	66.0285	964.233	95.7844	964.233	70.8012	964.233	84.0675	964.233	70.9144	964.233	93.5385	964.233	75.9108	964.233	94.2577	964.233	76.5126
964.716	96.5389	964.716	65.4453	964.716	95.7989	964.716	70.2754	964.716	83.6472	964.716	70.3395	964.716	93.4021	964.716	75.4177	964.716	94.2677	964.716	76.1078
965.198	96.527	965.198	64.8527	965.198	95.8125	965.198	69.7392	965.198	83.2734	965.198	69.7724	965.198	93.257	965.198	74.9128	965.198	94.2742	965.198	75.6922
965.68	96.5162	965.68	64.2544	965.68	95.8259	965.68	69.1955	965.68	82.9591	965.68	69.2197	965.68	93.1041	965.68	74.3984	965.68	94.2771	965.68	75.2679
966.162	96.5065	966.162	63.6516	966.162	95.8393	966.162	68.6454	966.162	82.7154	966.162	68.6859	966.162	92.9438	966.162	73.8755	966.162	94.276	966.162	74.8357
966.644	96.498	966.644	63.0428	966.644	95.853	966.644	68.0875	966.644	82.5509	966.644	68.1728	966.644	92.7767	966.644	73.3438	966.644	94.2707	966.644	74.395
967.126	96.4907	967.126	62.4252	967.126	95.8667	967.126	67.5194	967.126	82.4709	967.126	67.6809	967.126	92.6036	967.126	72.802	967.126	94.2609	967.126	73.9442
967.608	96.4845	967.608	61.7962	967.608	95.8803	967.608	66.939	967.608	82.4785	967.608	67.2102	967.608	92.426	967.608	72.2495	967.608	94.2464	967.608	73.4819
968.09	96.4792	968.09	61.156	968.09	95.8936	968.09	66.3461	968.09	82.5747	968.09	66.7617	968.09	92.2459	968.09	71.6871	968.09	94.2271	968.09	73.0081
968.572	96.4747	968.572	60.5073	968.572	95.9064	968.572	65.7428	968.572	82.7582	968.572	66.3375	968.572	92.0661	968.572	71.1176	968.572	94.2031	968.572	72.5243
969.055	96.4707	969.055	59.8548	969.055	95.9187	969.055	65.1328	969.055	83.0248	969.055	65.9397	969.055	91.8898	969.055	70.5449	969.055	94.1742	969.055	72.0327
969.537	96.467	969.537	59.2024	969.537	95.93	969.537	64.5191	969.537	83.3672	969.537	65.5682	969.537	91.7198	969.537	69.9726	969.537	94.1403	969.537	71.5353
970.019	96.4632	970.019	58.5516	970.019	95.9397	970.019	63.9029	970.019	83.7747	970.019	65.2199	970.019	91.5585	970.019	69.4026	970.019	94.101	970.019	71.0327
970.501	96.459	970.501	57.901	970.501	95.9475	970.501	63.2832	970.501	84.234	970.501	64.8885	970.501	91.4079	970.501	68.8349	970.501	94.0557	970.501	70.524
970.983	96.4541	970.983	57.2474	970.983	95.9527	970.983	62.6576	970.983	84.7315	970.983	64.5658	970.983	91.2691	970.983	68.2684	970.983	94.0041	970.983	70.0072
971.465	96.4487	971.465	56.5883	971.465	95.9553	971.465	62.0247	971.465	85.2544	971.465	64.2444	971.465	91.143	971.465	67.7024	971.465	93.946	971.465	69.481
971.947	96.4427	971.947	55.9243	971.947	95.9556	971.947	61.3852	971.947	85.7921	971.947	63.9192	971.947	91.0303	971.947	67.1379	971.947	93.8816	971.947	68.9459
972.429	96.4361	972.429	55.2591	972.429	95.9541	972.429	60.743	972.429	86.336	972.429	63.5885	972.429	90.9319	972.429	66.5776	972.429	93.8115	972.429	68.4048
972.912	96.4291	972.912	54.5986	972.912	95.9515	972.912	60.103	972.912	86.8794	972.912	63.2524	972.912	90.8477	972.912	66.0247	972.912	93.7364	972.912	67.8617
973.394	96.4214	973.394	53.948	973.394	95.9488	973.394	59.4699	973.394	87.4166	973.394	62.9113	973.394	90.7772	973.394	65.4818	973.394	93.6571	973.394	67.3204
973.876	96.4131	973.876	53.31	973.876	95.9464	973.876	58.8458	973.876	87.9424	973.876	62.5644	973.876	90.7182	973.876	64.9486	973.876	93.5743	973.876	66.7831
974.358	96.4042	974.358	52.684	974.358	95.9448	974.358	58.23	974.358	88.452	974.358	62.2091	974.358	90.6678	974.358	64.4227	974.358	93.4885	974.358	66.25
974.84	96.3947	974.84	52.0676	974.84	95.9441	974.84	57.6202	974.84	88.9418	974.84	61.8424	974.84	90.6222	974.84	63.9007	974.84	93.3998	974.84	65.7199
975.322	96.385	975.322	51.4592	975.322	95.944	975.322	57.0149	975.322	89.409	975.322	61.4627	975.322	90.5776	975.322	63.3802	975.322	93.3088	975.322	65.1924
975.804	96.3755	975.804	50.86	975.804	95.9443	975.804	56.4154	975.804	89.8525	975.804	61.0711	975.804	90.5306	975.804	62.8619	975.804	93.2163	975.804	64.6687
976.286	96.3668	976.286	50.2749	976.286	95.9444	976.286	55.8262	976.286	90.2716	976.286	60.672	976.286	90.4788	976.286	62.3491	976.286	93.1234	976.286	64.1528
976.768	96.3593	976.768	49.7109	976.768	95.9441	976.768	55.2535	976.768	90.6664	976.768	60.2714	976.768	90.4203	976.768	61.8471	976.768	93.032	976.768	63.6496
977.25	96.353	977.25	49.1735	977.25	95.943	977.25	54.7026	977.25	91.0368	977.25	59.8749	977.25	90.3537	977.25	61.3602	977.25	92.9441	977.25	63.1636
977.733	96.3479	977.733	48.6654	977.733	95.9413	977.733	54.1764	977.733	91.3829	977.733	59.4856	977.733	90.2779	977.733	60.8906	977.733	92.8617	977.733	62.6974
978.215	96.3436	978.215	48.1854	978.215	95.939	978.215	53.6742	978.215	91.7046	978.215	59.1041	978.215	90.1917	978.215	60.4378	978.215	92.7868	978.215	62.2509
978.697	96.3398	978.697	47.73	978.697	95.9365	978.697	53.1936	978.697	92.0024	978.697	58.7295	978.697	90.095	978.697	60.0002	978.697	92.7209	978.697	61.8229
979.179	96.3357	979.179	47.2968	979.179	95.934	979.179	52.7331	979.179	92.2772	979.179	58.3618	979.179	89.9879	979.179	59.5773	979.179	92.6651	979.179	61.4125
979.661	96.3311	979.661	46.8865	979.661	95.9317	979.661	52.2939	979.661	92.5304	979.661	58.0033	979.661	89.8723	979.661	59.1713	979.661	92.6205	979.661	61.0212
980.143	96.3254	980.143	46.5035	980.143	95.9296	980.143	51.8807	980.143	92.7633	980.143	57.6591	980.143	89.7513	980.143	58.7876	980.143	92.5878	980.143	60.6527
980.625	96.3185	980.625	46.1539	980.625	95.9275	980.625	51.4995	980.625	92.9774	980.625	57.3356	980.625	89.6291	980.625	58.4326	980.625	92.5678	980.625	60.3118
981.107	96.3106	981.107	45.843	981.107	95.9252	981.107	51.1553	981.107	93.1737	981.107	57.0382	981.107	89.5106	981.107	58.112	981.107	92.5607	981.107	60.0024
981.59	96.3019	981.59	45.5727	981.59	95.9225	981.59	50.8499	981.59	93.3528	981.59	56.7697	981.59	89.4007	981.59	57.8283	981.59	92.5666	981.59	59.726
982.072	96.2929	982.072	45.3409	982.072	95.9195	982.072	50.5814	982.072	93.5156	982.072	56.5294	982.072	89.3041	982.072	57.5809	982.072	92.5849	982.072	59.4813
982.554	96.284	982.554	45.1435	982.554	95.9164	982.554	50.3463	982.554	93.6629	982.554	56.3156	982.554	89.225	982.554	57.3677	982.554	92.6145	982.554	59.2657
983.036	96.2756	983.036	44.9779	983.036	95.9137	983.036	50.1421	983.036	93.7959	983.036	56.1273	983.036	89.1675	983.036	57.1876	983.036	92.6539	983.036	59.0774
983.518	96.268	983.518	44.8443	983.518	95.9118	983.518	49.9696	983.518	93.9163	983.518	55.9661	983.518	89.1357	983.518	57.0422	983.518	92.7014	983.518	58.9171
984	96.2612	984	44.7466	984	95.9111	984	49.8327	984	94.0258	984	55.8365	984	89.1332	984	56.936	984	92.7548	984	58.7881
984.482	96.2549	984.482	44.6903	984.482	95.9115	984.482	49.7371	984.482	94.1258	984.482	55.744	984.482	89.163	984.482	56.8741	984.482	92.8116	984.482	58.695
984.964	96.2489	984.964	44.6791	984.964	95.9128	984.964	49.687	984.964	94.2172	984.964	55.693	984.964	89.2268	984.964	56.8602	984.964	92.8691	984.964	58.641
985.447	96.2431	985.447	44.7132	985.447	95.9143	985.447	49.6831	985.447	94.3004	985.447	55.6842	985.447	89.3243	985.447	56.894	985.447	92.9244	985.447	58.6268
985.929	96.2372	985.929	44.7887	985.929	95.9155	985.929	49.7227	985.929	94.3755	985.929	55.7156	985.929	89.4533	985.929	56.9719	985.929	92.9746	985.929	58.65
986.411	96.2316	986.411	44.9001	986.411	95.916	986.411	49.801	986.411	94.4425	986.411	55.7834	986.411	89.6102	986.411	57.089	986.411	93.0174	986.411	58.707
986.893	96.2263	986.893	45.0433	986.893	95.9157	986.893	49.9147	986.893	94.5019	986.893	55.8849	986.893	89.7903	986.893	57.2412	986.893	93.0508	986.893	58.7948
987.375	96.2217	987.375	45.2182	987.375	95.9146	987.375	50.0634	987.375	94.5542	987.375	56.0204	987.375	89.9888	987.375	57.4281	987.375	93.0733	987.375	58.9132
987.857	96.2178	987.857	45.4283	987.857	95.9132	987.857	50.2502	987.857	94.6004	987.857	56.1933	987.857	90.2009	987.857	57.6521	987.857	93.0839	987.857	59.0645
988.339	96.2146	988.339	45.6788	988.339	95.9117	988.339	50.4795	988.339	94.6415	988.339	56.4083	988.339	90.4216	988.339	57.9171	988.339	93.0822	988.339	59.2525
988.821	96.2117	988.821	45.9732	988.821	95.9103	988.821	50.7542	988.821	94.6784	988.821	56.6686	988.821	90.6462	988.821	58.2255	988.821	93.0678	988.821	59.4797
989.303	96.2089	989.303	46.3111	989.303	95.9091	989.303	51.0737	989.303	94.7119	989.303	56.9744	989.303	90.8701	989.303	58.5761	989.303	93.0405	989.303	59.7459
989.786	96.2057	989.786	46.688	989.786	95.9078	989.786	51.4338	989.786	94.742	989.786	57.3221	989.786	91.0885	989.786	58.9645	989.786	93.0001	989.786	60.0482
990.268	96.2021	990.268	47.0975	990.268	95.9059	990.268	51.8284	990.268	94.769	990.268	57.7064	990.268	91.2974	990.268	59.3846	990.268	92.9467	990.268	60.3817
990.75	96.1981	990.75	47.5337	990.75	95.903	990.75	52.2521	990.75	94.793	990.75	58.122	990.75	91.4934	990.75	59.8308	990.75	92.8807	990.75	60.7424
991.232	96.1939	991.232	47.9939	991.232	95.8984	991.232	52.7024	991.232	94.8143	991.232	58.566	991.232	91.6738	991.232	60.3001	991.232	92.8027	991.232	61.1277
991.714	96.1895	991.714	48.4781	991.714	95.8918	991.714	53.1789	991.714	94.8332	991.714	59.0372	991.714	91.8369	991.714	60.7918	991.714	92.714	991.714	61.537
992.196	96.1852	992.196	48.9871	992.196	95.8831	992.196	53.6818	992.196	94.8505	992.196	59.5353	992.196	91.9818	992.196	61.306	992.196	92.6163	992.196	61.9701
992.678	96.1809	992.678	49.5194	992.678	95.8724	992.678	54.2096	992.678	94.8668	992.678	60.0581	992.678	92.108	992.678	61.8409	992.678	92.5117	992.678	62.4252
993.16	96.1767	993.16	50.0696	993.16	95.8601	993.16	54.7567	993.16	94.8827	993.16	60.6009	993.16	92.2157	993.16	62.3916	993.16	92.4027	993.16	62.8978
993.643	96.1728	993.643	50.628	993.643	95.847	993.643	55.3142	993.643	94.8987	993.643	61.1555	993.643	92.305	993.643	62.9498	993.643	92.2915	993.643	63.3808
994.125	96.1695	994.125	51.1829	994.125	95.8338	994.125	55.8712	994.125	94.9152	994.125	61.7124	994.125	92.3766	994.125	63.5053	994.125	92.1807	994.125	63.8654
994.607	96.1672	994.607	51.7234	994.607	95.8213	994.607	56.4175	994.607	94.9326	994.607	62.2624	994.607	92.4308	994.607	64.0484	994.607	92.0724	994.607	64.3436
995.089	96.1658	995.089	52.2409	995.089	95.8097	995.089	56.9451	995.089	94.9512	995.089	62.7982	995.089	92.4681	995.089	64.5708	995.089	91.9688	995.089	64.8091
995.571	96.1654	995.571	52.7297	995.571	95.7991	995.571	57.4481	995.571	94.9711	995.571	63.3138	995.571	92.4885	995.571	65.0661	995.571	91.8718	995.571	65.2569
996.053	96.1654	996.053	53.1847	996.053	95.789	996.053	57.9213	996.053	94.9923	996.053	63.8036	996.053	92.4919	996.053	65.529	996.053	91.7831	996.053	65.683
996.535	96.1648	996.535	53.6	996.535	95.7786	996.535	58.3578	996.535	95.0147	996.535	64.261	996.535	92.4777	996.535	65.9534	996.535	91.7042	996.535	66.0824
997.017	96.1627	997.017	53.9667	997.017	95.7672	997.017	58.7485	997.017	95.0377	997.017	64.6772	997.017	92.4454	997.017	66.3316	997.017	91.6363	997.017	66.4486
997.5	96.1584	997.5	54.2736	997.5	95.7542	997.5	59.0823	997.5	95.061	997.5	65.0418	997.5	92.3944	997.5	66.6548	997.5	91.5803	997.5	66.7736
997.982	96.1515	997.982	54.5089	997.982	95.7397	997.982	59.3479	997.982	95.0844	997.982	65.3448	997.982	92.324	997.982	66.9142	997.982	91.5371	997.982	67.0496
998.464	96.1423	998.464	54.663	998.464	95.7238	998.464	59.5367	998.464	95.1076	998.464	65.5782	998.464	92.2341	998.464	67.1031	998.464	91.5076	998.464	67.2704
998.946	96.1314	998.946	54.7303	998.946	95.7071	998.946	59.6435	998.946	95.1309	998.946	65.7373	998.946	92.1245	998.946	67.2174	998.946	91.4926	998.946	67.4324
999.428	96.1196	999.428	54.7091	999.428	95.6899	999.428	59.6676	999.428	95.1542	999.428	65.821	999.428	91.9954	999.428	67.2561	999.428	91.4926	999.428	67.5343
999.91	96.1074	999.91	54.6003	999.91	95.6723	999.91	59.6101	999.91	95.1777	999.91	65.8305	999.91	91.8467	999.91	67.2198	999.91	91.5072	999.91	67.5764
1000.39	96.0952	1000.39	54.4049	1000.39	95.6541	1000.39	59.4723	1000.39	95.201	1000.39	65.7669	1000.39	91.6784	1000.39	67.1093	1000.39	91.5352	1000.39	67.5588
1000.87	96.0828	1000.87	54.1226	1000.87	95.6348	1000.87	59.254	1000.87	95.2238	1000.87	65.6303	1000.87	91.4901	1000.87	66.9242	1000.87	91.5739	1000.87	67.4802
1001.36	96.0697	1001.36	53.751	1001.36	95.6137	1001.36	58.9524	1001.36	95.2454	1001.36	65.4192	1001.36	91.2816	1001.36	66.6629	1001.36	91.6197	1001.36	67.3378
1001.84	96.0555	1001.84	53.2874	1001.84	95.5903	1001.84	58.5647	1001.84	95.2651	1001.84	65.1312	1001.84	91.053	1001.84	66.3234	1001.84	91.6689	1001.84	67.1285
1002.32	96.0399	1002.32	52.7306	1002.32	95.5648	1002.32	58.089	1002.32	95.2825	1002.32	64.7645	1002.32	90.8057	1002.32	65.9051	1002.32	91.7177	1002.32	66.85
1002.8	96.0228	1002.8	52.0832	1002.8	95.5374	1002.8	57.5265	1002.8	95.2976	1002.8	64.3197	1002.8	90.5428	1002.8	65.4103	1002.8	91.7635	1002.8	66.5023
1003.28	96.0043	1003.28	51.3515	1003.28	95.5089	1003.28	56.882	1003.28	95.3104	1003.28	63.7997	1003.28	90.27	1003.28	64.8441	1003.28	91.8049	1003.28	66.0875
1003.77	95.9848	1003.77	50.544	1003.77	95.4804	1003.77	56.1624	1003.77	95.3214	1003.77	63.2088	1003.77	89.9953	1003.77	64.2139	1003.77	91.8422	1003.77	65.6094
1004.25	95.9649	1004.25	49.6689	1004.25	95.4526	1004.25	55.3741	1004.25	95.331	1004.25	62.5513	1004.25	89.7288	1004.25	63.5269	1004.25	91.8768	1004.25	65.0715
1004.73	95.9449	1004.73	48.7315	1004.73	95.4265	1004.73	54.5214	1004.73	95.3396	1004.73	61.8299	1004.73	89.4821	1004.73	62.7889	1004.73	91.911	1004.73	64.4762
1005.21	95.9253	1005.21	47.7339	1005.21	95.4023	1005.21	53.6053	1005.21	95.3475	1005.21	61.0451	1005.21	89.2672	1005.21	62.0033	1005.21	91.9477	1005.21	63.8239
1005.7	95.9064	1005.7	46.6763	1005.7	95.3802	1005.7	52.6254	1005.7	95.3548	1005.7	60.1964	1005.7	89.0957	1005.7	61.1718	1005.7	91.9901	1005.7	63.114
1006.18	95.8884	1006.18	45.5597	1006.18	95.3598	1006.18	51.5819	1006.18	95.3616	1006.18	59.2835	1006.18	88.9779	1006.18	60.296	1006.18	92.0409	1006.18	62.3463
1006.66	95.8713	1006.66	44.3886	1006.66	95.341	1006.66	50.4778	1006.66	95.3679	1006.66	58.3086	1006.66	88.9214	1006.66	59.3785	1006.66	92.1022	1006.66	61.5228
1007.14	95.8548	1007.14	43.1716	1007.14	95.3232	1007.14	49.32	1007.14	95.3735	1007.14	57.2765	1007.14	88.9309	1007.14	58.4235	1007.14	92.1754	1007.14	60.6474
1007.62	95.8385	1007.62	41.9201	1007.62	95.3059	1007.62	48.1177	1007.62	95.3784	1007.62	56.1938	1007.62	89.0065	1007.62	57.4354	1007.62	92.2606	1007.62	59.725
1008.11	95.822	1008.11	40.6451	1008.11	95.2887	1008.11	46.8799	1008.11	95.382	1008.11	55.0665	1008.11	89.1435	1008.11	56.4169	1008.11	92.3567	1008.11	58.7602
1008.59	95.8049	1008.59	39.3548	1008.59	95.2718	1008.59	45.6127	1008.59	95.3843	1008.59	53.8988	1008.59	89.3329	1008.59	55.3673	1008.59	92.4618	1008.59	57.7549
1009.07	95.7871	1009.07	38.0532	1009.07	95.2553	1009.07	44.3188	1009.07	95.385	1009.07	52.6919	1009.07	89.562	1009.07	54.2827	1009.07	92.5732	1009.07	56.7086
1009.55	95.7691	1009.55	36.7425	1009.55	95.24	1009.55	42.9992	1009.55	95.3841	1009.55	51.4458	1009.55	89.8167	1009.55	53.158	1009.55	92.6883	1009.55	55.6193
1010.03	95.7514	1010.03	35.4259	1010.03	95.2266	1010.03	41.6559	1010.03	95.3818	1010.03	50.1618	1010.03	90.0826	1010.03	51.9899	1010.03	92.8044	1010.03	54.4864
1010.52	95.7345	1010.52	34.111	1010.52	95.2158	1010.52	40.2951	1010.52	95.3785	1010.52	48.8449	1010.52	90.3473	1010.52	50.7797	1010.52	92.9193	1010.52	53.3124
1011	95.7187	1011	32.8096	1011	95.2078	1011	38.9276	1011	95.3744	1011	47.5042	1011	90.6003	1011	49.5339	1011	93.0309	1011	52.1036
1011.48	95.704	1011.48	31.5362	1011.48	95.2025	1011.48	37.5674	1011.48	95.3698	1011.48	46.1512	1011.48	90.8336	1011.48	48.2626	1011.48	93.1374	1011.48	50.8689
1011.96	95.6899	1011.96	30.3035	1011.96	95.199	1011.96	36.2272	1011.96	95.3646	1011.96	44.7968	1011.96	91.0415	1011.96	46.9761	1011.96	93.2371	1011.96	49.6172
1012.45	95.6755	1012.45	29.119	1012.45	95.1963	1012.45	34.916	1012.45	95.3584	1012.45	43.4485	1012.45	91.2203	1012.45	45.6821	1012.45	93.3288	1012.45	48.3548
1012.93	95.6604	1012.93	27.984	1012.93	95.1936	1012.93	33.6371	1012.93	95.3512	1012.93	42.1099	1012.93	91.3678	1012.93	44.3846	1012.93	93.4116	1012.93	47.0846
1013.41	95.6445	1013.41	26.8965	1013.41	95.1902	1013.41	32.3911	1013.41	95.3426	1013.41	40.7814	1013.41	91.4832	1013.41	43.0852	1013.41	93.4854	1013.41	45.8079
1013.89	95.6281	1013.89	25.8551	1013.89	95.1861	1013.89	31.179	1013.89	95.3329	1013.89	39.465	1013.89	91.5671	1013.89	41.7867	1013.89	93.5506	1013.89	44.527
1014.37	95.612	1014.37	24.8628	1014.37	95.1816	1014.37	30.0054	1014.37	95.3222	1014.37	38.1662	1014.37	91.6206	1014.37	40.4957	1014.37	93.6081	1014.37	43.2477
1014.86	95.5968	1014.86	23.9276	1014.86	95.1771	1014.86	28.8801	1014.86	95.3111	1014.86	36.8952	1014.86	91.6459	1014.86	39.2232	1014.86	93.6588	1014.86	41.9801
1015.34	95.583	1015.34	23.0599	1015.34	95.1726	1015.34	27.8143	1015.34	95.2999	1015.34	35.6645	1015.34	91.6452	1015.34	37.9824	1015.34	93.7033	1015.34	40.7364
1015.82	95.5703	1015.82	22.2674	1015.82	95.168	1015.82	26.8174	1015.82	95.2888	1015.82	34.485	1015.82	91.6213	1015.82	36.7848	1015.82	93.7419	1015.82	39.5274
1016.3	95.5584	1016.3	21.5513	1016.3	95.1626	1016.3	25.8925	1016.3	95.2777	1016.3	33.3627	1016.3	91.5768	1016.3	35.637	1016.3	93.7745	1016.3	38.3596
1016.78	95.5465	1016.78	20.9059	1016.78	95.1557	1016.78	25.0362	1016.78	95.2664	1016.78	32.2974	1016.78	91.5148	1016.78	34.5397	1016.78	93.801	1016.78	37.2345
1017.27	95.5342	1017.27	20.3219	1017.27	95.1469	1017.27	24.2414	1017.27	95.2547	1017.27	31.2856	1017.27	91.4387	1017.27	33.4902	1017.27	93.821	1017.27	36.1502
1017.75	95.5216	1017.75	19.791	1017.75	95.136	1017.75	23.502	1017.75	95.2427	1017.75	30.3243	1017.75	91.353	1017.75	32.4868	1017.75	93.8349	1017.75	35.1062
1018.23	95.5089	1018.23	19.3105	1018.23	95.1232	1018.23	22.8168	1018.23	95.2306	1018.23	29.4149	1018.23	91.2626	1018.23	31.5322	1018.23	93.8429	1018.23	34.1054
1018.71	95.4967	1018.71	18.8835	1018.71	95.1092	1018.71	22.1906	1018.71	95.2187	1018.71	28.5636	1018.71	91.1732	1018.71	30.6338	1018.71	93.8457	1018.71	33.1554
1019.2	95.4853	1019.2	18.5162	1019.2	95.0941	1019.2	21.6306	1019.2	95.2071	1019.2	27.7793	1019.2	91.091	1019.2	29.8012	1019.2	93.8438	1019.2	32.2659
1019.68	95.4746	1019.68	18.2127	1019.68	95.078	1019.68	21.1417	1019.68	95.1959	1019.68	27.0684	1019.68	91.0216	1019.68	29.0412	1019.68	93.8376	1019.68	31.4439
1020.16	95.4642	1020.16	17.9712	1020.16	95.0605	1020.16	20.723	1020.16	95.1846	1020.16	26.4316	1020.16	90.9698	1020.16	28.3546	1020.16	93.8273	1020.16	30.6913
1020.64	95.4535	1020.64	17.7835	1020.64	95.0409	1020.64	20.367	1020.64	95.1728	1020.64	25.8633	1020.64	90.9389	1020.64	27.7358	1020.64	93.8129	1020.64	30.0033
1021.12	95.442	1021.12	17.6387	1021.12	95.018	1021.12	20.0631	1021.12	95.1598	1021.12	25.3544	1021.12	90.9308	1021.12	27.1756	1021.12	93.7944	1021.12	29.3723
1021.61	95.4295	1021.61	17.5281	1021.61	94.9909	1021.61	19.8027	1021.61	95.1449	1021.61	24.8975	1021.61	90.9453	1021.61	26.6667	1021.61	93.7713	1021.61	28.7921
1022.09	95.4158	1022.09	17.4493	1022.09	94.9584	1022.09	19.583	1022.09	95.1274	1022.09	24.4901	1022.09	90.981	1022.09	26.207	1022.09	93.7436	1022.09	28.2612
1022.57	95.4007	1022.57	17.4065	1022.57	94.9189	1022.57	19.4077	1022.57	95.1067	1022.57	24.1356	1022.57	91.0345	1022.57	25.8004	1022.57	93.7106	1022.57	27.7841
1023.05	95.3832	1023.05	17.4067	1023.05	94.8704	1023.05	19.2832	1023.05	95.0818	1023.05	23.8399	1023.05	91.1008	1023.05	25.4536	1023.05	93.6713	1023.05	27.3677
1023.53	95.3618	1023.53	17.455	1023.53	94.8105	1023.53	19.2138	1023.53	95.0514	1023.53	23.6072	1023.53	91.174	1023.53	25.1706	1023.53	93.6245	1023.53	27.0169
1024.02	95.3349	1024.02	17.5499	1024.02	94.7368	1024.02	19.1979	1024.02	95.0144	1024.02	23.4359	1024.02	91.2476	1024.02	24.95	1024.02	93.5694	1024.02	26.7311
1024.5	95.3016	1024.5	17.6837	1024.5	94.6476	1024.5	19.2274	1024.5	94.97	1024.5	23.3182	1024.5	91.316	1024.5	24.7841	1024.5	93.5053	1024.5	26.5035
1024.98	95.2622	1024.98	17.846	1024.98	94.5424	1024.98	19.2915	1024.98	94.9188	1024.98	23.2439	1024.98	91.3754	1024.98	24.6624	1024.98	93.4332	1024.98	26.3242
1025.46	95.2191	1025.46	18.0286	1025.46	94.4224	1025.46	19.3819	1025.46	94.8626	1025.46	23.2048	1025.46	91.4244	1025.46	24.5772	1025.46	93.355	1025.46	26.1854
1025.94	95.1763	1025.94	18.2296	1025.94	94.2904	1025.94	19.4965	1025.94	94.8049	1025.94	23.1986	1025.94	91.4647	1025.94	24.5265	1025.94	93.2743	1025.94	26.0843
1026.43	95.139	1026.43	18.4538	1026.43	94.1501	1026.43	19.6395	1026.43	94.7501	1026.43	23.2291	1026.43	91.4995	1026.43	24.5144	1026.43	93.195	1026.43	26.0242
1026.91	95.112	1026.91	18.7085	1026.91	94.0051	1026.91	19.8181	1026.91	94.7026	1026.91	23.3029	1026.91	91.5329	1026.91	24.5474	1026.91	93.1211	1026.91	26.011
1027.39	95.0985	1027.39	18.999	1027.39	93.8578	1027.39	20.0371	1027.39	94.6654	1027.39	23.4244	1027.39	91.5685	1027.39	24.6294	1027.39	93.0549	1027.39	26.0488
1027.87	95.0987	1027.87	19.3244	1027.87	93.7089	1027.87	20.2953	1027.87	94.6393	1027.87	23.592	1027.87	91.6078	1027.87	24.7583	1027.87	92.9967	1027.87	26.1359
1028.36	95.1101	1028.36	19.6776	1028.36	93.5576	1028.36	20.5854	1028.36	94.6221	1028.36	23.798	1028.36	91.6499	1028.36	24.926	1028.36	92.9447	1028.36	26.2651
1028.84	95.1279	1028.84	20.0488	1028.84	93.403	1028.84	20.8974	1028.84	94.6095	1028.84	24.0322	1028.84	91.6922	1028.84	25.1219	1028.84	92.8951	1028.84	26.4264
1029.32	95.1465	1029.32	20.4306	1029.32	93.2457	1029.32	21.2237	1029.32	94.5959	1029.32	24.2865	1029.32	91.7309	1029.32	25.3386	1029.32	92.844	1029.32	26.6119
1029.8	95.1607	1029.8	20.8219	1029.8	93.0893	1029.8	21.5631	1029.8	94.5762	1029.8	24.5587	1029.8	91.7623	1029.8	25.5748	1029.8	92.7876	1029.8	26.8193
1030.28	95.1672	1030.28	21.2275	1030.28	92.9413	1030.28	21.9205	1030.28	94.5467	1030.28	24.8531	1030.28	91.784	1030.28	25.8355	1030.28	92.7243	1030.28	27.0522
1030.77	95.1647	1030.77	21.6556	1030.77	92.8126	1030.77	22.3039	1030.77	94.5061	1030.77	25.1765	1030.77	91.7948	1030.77	26.1279	1030.77	92.6541	1030.77	27.3167
1031.25	95.1541	1031.25	22.1117	1031.25	92.7157	1031.25	22.7188	1031.25	94.4554	1031.25	25.5341	1031.25	91.7953	1031.25	26.457	1031.25	92.5787	1031.25	27.617
1031.73	95.137	1031.73	22.5958	1031.73	92.662	1031.73	23.1651	1031.73	94.3973	1031.73	25.9255	1031.73	91.7867	1031.73	26.8214	1031.73	92.5012	1031.73	27.9522
1032.21	95.1156	1032.21	23.1019	1032.21	92.6594	1032.21	23.6363	1032.21	94.3352	1032.21	26.3447	1032.21	91.7701	1032.21	27.2138	1032.21	92.4247	1032.21	28.316
1032.69	95.0914	1032.69	23.6214	1032.69	92.7102	1032.69	24.1236	1032.69	94.2726	1032.69	26.7829	1032.69	91.7466	1032.69	27.6247	1032.69	92.3519	1032.69	28.6995
1033.18	95.0651	1033.18	24.1483	1033.18	92.8107	1033.18	24.6203	1033.18	94.2123	1033.18	27.2336	1033.18	91.7161	1033.18	28.0475	1033.18	92.285	1033.18	29.0964
1033.66	95.0366	1033.66	24.682	1033.66	92.952	1033.66	25.1254	1033.66	94.1564	1033.66	27.6954	1033.66	91.6784	1033.66	28.4816	1033.66	92.2253	1033.66	29.5056
1034.14	95.0057	1034.14	25.2279	1034.14	93.1213	1034.14	25.6438	1034.14	94.1065	1034.14	28.1727	1034.14	91.6328	1034.14	28.9327	1034.14	92.1741	1034.14	29.9317
1034.62	94.9723	1034.62	25.7937	1034.62	93.3047	1034.62	26.183	1034.62	94.0641	1034.62	28.6723	1034.62	91.579	1034.62	29.409	1034.62	92.1322	1034.62	30.3814
1035.1	94.937	1035.1	26.3853	1035.1	93.4887	1035.1	26.7483	1035.1	94.0302	1035.1	29.1991	1035.1	91.5172	1035.1	29.9159	1035.1	92.1006	1035.1	30.8598
1035.59	94.9012	1035.59	27.0027	1035.59	93.663	1035.59	27.34	1035.59	94.0061	1035.59	29.7527	1035.59	91.4483	1035.59	30.4529	1035.59	92.0799	1035.59	31.3667
1036.07	94.8666	1036.07	27.6406	1036.07	93.8208	1036.07	27.9526	1036.07	93.9925	1036.07	30.3278	1036.07	91.3738	1036.07	31.014	1036.07	92.0704	1036.07	31.8969
1036.55	94.8354	1036.55	28.2914	1036.55	93.9589	1036.55	28.5788	1036.55	93.9896	1036.55	30.917	1036.55	91.2956	1036.55	31.5905	1036.55	92.0715	1036.55	32.4428
1037.03	94.8091	1037.03	28.9495	1037.03	94.0773	1037.03	29.2134	1037.03	93.9965	1037.03	31.515	1037.03	91.2155	1037.03	32.1763	1037.03	92.0818	1037.03	32.9993
1037.52	94.7883	1037.52	29.6149	1037.52	94.1776	1037.52	29.8567	1037.52	94.0118	1037.52	32.1221	1037.52	91.1354	1037.52	32.7714	1037.52	92.0988	1037.52	33.5662
1038	94.7726	1038	30.2927	1038	94.2619	1038	30.5144	1038	94.033	1038	32.7436	1038	91.0571	1038	33.3811	1038	92.1194	1038	34.1485
1038.48	94.7606	1038.48	30.9901	1038.48	94.3319	1038.48	31.1942	1038.48	94.0572	1038.48	33.3871	1038.48	90.9825	1038.48	34.0132	1038.48	92.1397	1038.48	34.7531
1038.96	94.7504	1038.96	31.7119	1038.96	94.3888	1038.96	31.9013	1038.96	94.0818	1038.96	34.058	1038.96	90.9136	1038.96	34.6736	1038.96	92.156	1038.96	35.3851
1039.44	94.7398	1039.44	32.4578	1039.44	94.4335	1039.44	32.6355	1039.44	94.1043	1039.44	34.7565	1039.44	90.8525	1039.44	35.3623	1039.44	92.1647	1039.44	36.0447
1039.93	94.7275	1039.93	33.2223	1039.93	94.4668	1039.93	33.3911	1039.93	94.1229	1039.93	35.4779	1039.93	90.8015	1039.93	36.0745	1039.93	92.1635	1039.93	36.7271
1040.41	94.713	1040.41	33.9976	1040.41	94.4901	1040.41	34.1603	1040.41	94.137	1040.41	36.2152	1040.41	90.7633	1040.41	36.8029	1040.41	92.1514	1040.41	37.4255
1040.89	94.6968	1040.89	34.7784	1040.89	94.5052	1040.89	34.9373	1040.89	94.1467	1040.89	36.9635	1040.89	90.7403	1040.89	37.5421	1040.89	92.1289	1040.89	38.1349
1041.37	94.6802	1041.37	35.5643	1041.37	94.5144	1041.37	35.7214	1041.37	94.1524	1041.37	37.7224	1041.37	90.7349	1041.37	38.292	1041.37	92.0978	1041.37	38.855
1041.85	94.6645	1041.85	36.3597	1041.85	94.5196	1041.85	36.5167	1041.85	94.155	1041.85	38.4961	1041.85	90.7485	1041.85	39.0567	1041.85	92.061	1041.85	39.5898
1042.34	94.6507	1042.34	37.1712	1042.34	94.5224	1042.34	37.3293	1042.34	94.1553	1042.34	39.2905	1042.34	90.7811	1042.34	39.8421	1042.34	92.0219	1042.34	40.345
1042.82	94.6392	1042.82	38.0031	1042.82	94.5237	1042.82	38.1634	1042.82	94.1537	1042.82	40.1093	1042.82	90.8315	1042.82	40.6519	1042.82	91.9841	1042.82	41.1243
1043.3	94.6295	1043.3	38.8548	1043.3	94.5237	1043.3	39.0182	1043.3	94.1501	1043.3	40.9515	1043.3	90.8969	1043.3	41.4845	1043.3	91.9507	1043.3	41.9269
1043.78	94.621	1043.78	39.7209	1043.78	94.5224	1043.78	39.8882	1043.78	94.1446	1043.78	41.8116	1043.78	90.9734	1043.78	42.3339	1043.78	91.9245	1043.78	42.7478
1044.27	94.6128	1044.27	40.5938	1044.27	94.5197	1044.27	40.766	1044.27	94.1369	1044.27	42.6823	1044.27	91.0571	1044.27	43.1925	1044.27	91.9076	1044.27	43.5802
1044.75	94.6046	1044.75	41.468	1044.75	94.5161	1044.75	41.6463	1044.75	94.1272	1044.75	43.5581	1044.75	91.1446	1044.75	44.0551	1044.75	91.9017	1044.75	44.4193
1045.23	94.5967	1045.23	42.342	1045.23	94.5122	1045.23	42.5278	1045.23	94.1158	1045.23	44.4381	1045.23	91.233	1045.23	44.9211	1045.23	91.908	1045.23	45.2645
1045.71	94.5896	1045.71	43.2187	1045.71	94.5089	1045.71	43.4138	1045.71	94.1031	1045.71	45.3255	1045.71	91.3202	1045.71	45.7948	1045.71	91.9272	1045.71	46.1191
1046.19	94.5838	1046.19	44.1026	1046.19	94.5066	1046.19	44.3092	1046.19	94.0898	1046.19	46.2249	1046.19	91.4047	1046.19	46.6815	1046.19	91.959	1046.19	46.9876
1046.67	94.5797	1046.67	44.9963	1046.67	94.5058	1046.67	45.2167	1046.67	94.0761	1046.67	47.1393	1046.67	91.4851	1046.67	47.5847	1046.67	92.0023	1046.67	47.8726
1047.16	94.577	1047.16	45.8984	1047.16	94.5061	1047.16	46.1351	1047.16	94.062	1047.16	48.0672	1047.16	91.56	1047.16	48.5032	1047.16	92.0547	1047.16	48.7726
1047.64	94.5754	1047.64	46.8035	1047.64	94.507	1047.64	47.0591	1047.64	94.0473	1047.64	49.0035	1047.64	91.6282	1047.64	49.4316	1047.64	92.1135	1047.64	49.6824
1048.12	94.5741	1048.12	47.7049	1048.12	94.508	1048.12	47.9819	1048.12	94.0316	1048.12	49.9416	1048.12	91.6884	1048.12	50.3629	1048.12	92.1753	1048.12	50.5953
1048.6	94.5727	1048.6	48.5979	1048.6	94.5087	1048.6	48.8984	1048.6	94.0147	1048.6	50.8763	1048.6	91.7396	1048.6	51.2918	1048.6	92.2369	1048.6	51.5063
1049.09	94.571	1049.09	49.4815	1049.09	94.5091	1049.09	49.8079	1049.09	93.9963	1049.09	51.8063	1049.09	91.7814	1049.09	52.2172	1049.09	92.2955	1049.09	52.4141
1049.57	94.569	1049.57	50.3586	1049.57	94.509	1049.57	50.7128	1049.57	93.9763	1049.57	52.7337	1049.57	91.8132	1049.57	53.1416	1049.57	92.3488	1049.57	53.321
1050.05	94.5669	1050.05	51.2335	1050.05	94.5087	1050.05	51.6171	1050.05	93.9548	1050.05	53.6618	1050.05	91.8352	1050.05	54.069	1050.05	92.3952	1050.05	54.2302
1050.53	94.5648	1050.53	52.1088	1050.53	94.508	1050.53	52.5231	1050.53	93.9316	1050.53	54.5922	1050.53	91.8474	1050.53	55.0016	1050.53	92.4333	1050.53	55.1432
1051.01	94.5626	1051.01	52.9836	1051.01	94.5069	1051.01	53.4293	1051.01	93.9064	1051.01	55.5232	1051.01	91.8505	1051.01	55.9379	1051.01	92.4626	1051.01	56.0585
1051.5	94.5602	1051.5	53.8532	1051.5	94.5053	1051.5	54.3308	1051.5	93.8785	1051.5	56.45	1051.5	91.8455	1051.5	56.8732	1051.5	92.4833	1051.5	56.9713
1051.98	94.5574	1051.98	54.7122	1051.98	94.5029	1051.98	55.222	1051.98	93.8472	1051.98	57.3666	1051.98	91.8344	1051.98	57.8014	1051.98	92.4962	1051.98	57.8759
1052.46	94.554	1052.46	55.5565	1052.46	94.5	1052.46	56.0984	1052.46	93.8115	1052.46	58.2688	1052.46	91.8197	1052.46	58.7178	1052.46	92.5025	1052.46	58.7681
1052.94	94.5499	1052.94	56.3855	1052.94	94.4963	1052.94	56.9596	1052.94	93.7706	1052.94	59.1553	1052.94	91.8042	1052.94	59.621	1052.94	92.5041	1052.94	59.6469
1053.42	94.5445	1053.42	57.2016	1053.42	94.4917	1053.42	57.8079	1053.42	93.7234	1053.42	60.0278	1053.42	91.7908	1053.42	60.5123	1053.42	92.5026	1053.42	60.5136
1053.91	94.5373	1053.91	58.0086	1053.91	94.4858	1053.91	58.6471	1053.91	93.6688	1053.91	60.8889	1053.91	91.7818	1053.91	61.3942	1053.91	92.4993	1053.91	61.3704
1054.39	94.5278	1054.39	58.8088	1054.39	94.4783	1054.39	59.4793	1054.39	93.6061	1054.39	61.7399	1054.39	91.7788	1054.39	62.2677	1054.39	92.4951	1054.39	62.2182
1054.87	94.5156	1054.87	59.6013	1054.87	94.469	1054.87	60.3039	1054.87	93.5345	1054.87	62.5792	1054.87	91.7826	1054.87	63.1307	1054.87	92.4905	1054.87	63.055
1055.35	94.5015	1055.35	60.3823	1055.35	94.4587	1055.35	61.1171	1055.35	93.454	1055.35	63.4028	1055.35	91.7936	1055.35	63.9788	1055.35	92.4863	1055.35	63.8764
1055.84	94.4873	1055.84	61.1468	1055.84	94.4491	1055.84	61.9139	1055.84	93.365	1055.84	64.2058	1055.84	91.8123	1055.84	64.8067	1055.84	92.4835	1055.84	64.6777
1056.32	94.476	1056.32	61.8909	1056.32	94.4428	1056.32	62.6905	1056.32	93.2685	1056.32	64.9845	1056.32	91.8391	1056.32	65.6103	1056.32	92.4839	1056.32	65.4558
1056.8	94.471	1056.8	62.6134	1056.8	94.4426	1056.8	63.4455	1056.8	93.1659	1056.8	65.7376	1056.8	91.8747	1056.8	66.3884	1056.8	92.4899	1056.8	66.21
1057.28	94.4751	1057.28	63.3155	1057.28	94.451	1057.28	64.18	1057.28	93.058	1057.28	66.4662	1057.28	91.9193	1057.28	67.1419	1057.28	92.5037	1057.28	66.942
1057.76	94.4899	1057.76	63.9997	1057.76	94.4687	1057.76	64.8956	1057.76	92.9446	1057.76	67.1718	1057.76	91.972	1057.76	67.8729	1057.76	92.5271	1057.76	67.654
1058.25	94.5147	1058.25	64.6675	1058.25	94.4948	1058.25	65.5928	1058.25	92.8244	1058.25	67.8549	1058.25	92.0306	1058.25	68.5821	1058.25	92.5605	1058.25	68.3467
1058.73	94.5466	1058.73	65.3178	1058.73	94.5266	1058.73	66.2699	1058.73	92.6945	1058.73	68.5139	1058.73	92.0912	1058.73	69.2684	1058.73	92.6025	1058.73	69.0184
1059.21	94.5812	1059.21	65.9473	1059.21	94.5602	1059.21	66.923	1059.21	92.5518	1059.21	69.1452	1059.21	92.1493	1059.21	69.9283	1059.21	92.6509	1059.21	69.665
1059.69	94.6137	1059.69	66.5518	1059.69	94.5915	1059.69	67.5475	1059.69	92.3941	1059.69	69.7451	1059.69	92.2003	1059.69	70.5581	1059.69	92.7024	1059.69	70.2821
1060.17	94.6398	1060.17	67.1276	1060.17	94.6171	1060.17	68.1405	1060.17	92.2215	1060.17	70.3112	1060.17	92.2403	1060.17	71.1547	1060.17	92.754	1060.17	70.8662
1060.66	94.6565	1060.66	67.6732	1060.66	94.6345	1060.66	68.7008	1060.66	92.0375	1060.66	70.8436	1060.66	92.267	1060.66	71.7172	1060.66	92.8029	1060.66	71.4161
1061.14	94.6622	1061.14	68.1889	1061.14	94.6421	1061.14	69.2299	1061.14	91.849	1061.14	71.3447	1061.14	92.2796	1061.14	72.2465	1061.14	92.8472	1061.14	71.9327
1061.62	94.6563	1061.62	68.6763	1061.62	94.6392	1061.62	69.7298	1061.62	91.6664	1061.62	71.8178	1061.62	92.2782	1061.62	72.7445	1061.62	92.8852	1061.62	72.4178
1062.1	94.6386	1062.1	69.1362	1062.1	94.6252	1062.1	70.202	1062.1	91.5009	1062.1	72.2655	1062.1	92.2641	1062.1	73.2127	1062.1	92.9155	1062.1	72.8724
1062.59	94.6096	1062.59	69.5681	1062.59	94.6001	1062.59	70.6461	1062.59	91.364	1062.59	72.689	1062.59	92.239	1062.59	73.6512	1062.59	92.9369	1062.59	73.2965
1063.07	94.5704	1063.07	69.9701	1063.07	94.5646	1063.07	71.0602	1063.07	91.2648	1063.07	73.0875	1063.07	92.2051	1063.07	74.0591	1063.07	92.9487	1063.07	73.6884
1063.55	94.5231	1063.55	70.3399	1063.55	94.5205	1063.55	71.442	1063.55	91.21	1063.55	73.4594	1063.55	92.1655	1063.55	74.4351	1063.55	92.9511	1063.55	74.0467
1064.03	94.4714	1064.03	70.676	1064.03	94.4715	1064.03	71.7902	1064.03	91.2031	1064.03	73.8039	1064.03	92.1247	1064.03	74.7789	1064.03	92.9457	1064.03	74.3711
1064.51	94.4203	1064.51	70.979	1064.51	94.423	1064.51	72.1052	1064.51	91.2447	1064.51	74.1212	1064.51	92.0883	1064.51	75.0918	1064.51	92.9362	1064.51	74.6635
1065	94.3762	1065	71.2511	1065	94.3812	1065	72.3895	1065	91.3324	1065	74.4132	1065	92.0628	1065	75.3765	1065	92.9275	1065	74.9278
1065.48	94.345	1065.48	71.4954	1065.48	94.3523	1065.48	72.646	1065.48	91.4608	1065.48	74.6819	1065.48	92.0544	1065.48	75.6363	1065.48	92.9251	1065.48	75.1691
1065.96	94.331	1065.96	71.7143	1065.96	94.3403	1065.96	72.8771	1065.96	91.622	1065.96	74.9288	1065.96	92.0678	1065.96	75.8737	1065.96	92.934	1065.96	75.3913
1066.44	94.3358	1066.44	71.9086	1066.44	94.3467	1066.44	73.0834	1066.44	91.8049	1066.44	75.1538	1066.44	92.1044	1066.44	76.0901	1066.44	92.9571	1066.44	75.5966
1066.92	94.3576	1066.92	72.0779	1066.92	94.3694	1066.92	73.2643	1066.92	91.997	1066.92	75.3554	1066.92	92.1628	1066.92	76.2853	1066.92	92.995	1066.92	75.7851
1067.41	94.3917	1067.41	72.2211	1067.41	94.4037	1067.41	73.4185	1067.41	92.1856	1067.41	75.5316	1067.41	92.2385	1067.41	76.4588	1067.41	93.0453	1067.41	75.955
1067.89	94.4318	1067.89	72.3377	1067.89	94.4435	1067.89	73.5461	1067.89	92.3589	1067.89	75.681	1067.89	92.3249	1067.89	76.6102	1067.89	93.1039	1067.89	76.1047
1068.37	94.4716	1068.37	72.4296	1068.37	94.4824	1068.37	73.6489	1068.37	92.5075	1068.37	75.8041	1068.37	92.4152	1068.37	76.7408	1068.37	93.1655	1068.37	76.2336
1068.85	94.5055	1068.85	72.4999	1068.85	94.5154	1068.85	73.731	1068.85	92.6255	1068.85	75.903	1068.85	92.5033	1068.85	76.8529	1068.85	93.2254	1068.85	76.3424
1069.34	94.5302	1069.34	72.5533	1069.34	94.5394	1069.34	73.7973	1069.34	92.7099	1069.34	75.9811	1069.34	92.585	1069.34	76.9494	1069.34	93.2798	1069.34	76.4331
1069.82	94.5445	1069.82	72.5942	1069.82	94.5535	1069.82	73.8523	1069.82	92.761	1069.82	76.0418	1069.82	92.6577	1069.82	77.0328	1069.82	93.3264	1069.82	76.5081
1070.3	94.5487	1070.3	72.6257	1070.3	94.5582	1070.3	73.8992	1070.3	92.7811	1070.3	76.0876	1070.3	92.721	1070.3	77.1048	1070.3	93.3642	1070.3	76.5694
1070.78	94.5447	1070.78	72.6496	1070.78	94.5552	1070.78	73.9393	1070.78	92.7736	1070.78	76.1201	1070.78	92.7754	1070.78	77.166	1070.78	93.3931	1070.78	76.6187
1071.26	94.5348	1071.26	72.6669	1071.26	94.5468	1071.26	73.9731	1071.26	92.7421	1071.26	76.1407	1071.26	92.8222	1071.26	77.2171	1071.26	93.4136	1071.26	76.6573
1071.74	94.521	1071.74	72.6795	1071.74	94.5348	1071.74	74.0014	1071.74	92.6898	1071.74	76.1512	1071.74	92.8629	1071.74	77.2595	1071.74	93.4261	1071.74	76.6873
1072.23	94.5054	1072.23	72.6903	1072.23	94.521	1072.23	74.027	1072.23	92.6194	1072.23	76.1551	1072.23	92.8987	1072.23	77.2964	1072.23	93.4307	1072.23	76.712
1072.71	94.4894	1072.71	72.7038	1072.71	94.5069	1072.71	74.0542	1072.71	92.5326	1072.71	76.1569	1072.71	92.9309	1072.71	77.3326	1072.71	93.4278	1072.71	76.7358
1073.19	94.4741	1073.19	72.7253	1073.19	94.4932	1073.19	74.088	1073.19	92.4308	1073.19	76.1622	1073.19	92.9603	1073.19	77.3735	1073.19	93.4178	1073.19	76.7635
1073.67	94.4599	1073.67	72.7592	1073.67	94.4808	1073.67	74.1334	1073.67	92.3146	1073.67	76.1756	1073.67	92.9879	1073.67	77.424	1073.67	93.4014	1073.67	76.7991
1074.16	94.4472	1074.16	72.8082	1074.16	94.4701	1074.16	74.1932	1074.16	92.185	1074.16	76.2006	1074.16	93.0146	1074.16	77.4871	1074.16	93.3797	1074.16	76.8453
1074.64	94.4361	1074.64	72.8735	1074.64	94.4616	1074.64	74.269	1074.64	92.0427	1074.64	76.2391	1074.64	93.0409	1074.64	77.5645	1074.64	93.3543	1074.64	76.9036
1075.12	94.4269	1075.12	72.9549	1075.12	94.4557	1075.12	74.3607	1075.12	91.8896	1075.12	76.2919	1075.12	93.0676	1075.12	77.6565	1075.12	93.3272	1075.12	76.9745
1075.6	94.4197	1075.6	73.053	1075.6	94.4527	1075.6	74.4686	1075.6	91.7287	1075.6	76.3604	1075.6	93.0951	1075.6	77.7634	1075.6	93.3005	1075.6	77.0587
1076.08	94.4152	1076.08	73.1691	1076.08	94.453	1076.08	74.594	1076.08	91.5649	1076.08	76.4466	1076.08	93.1238	1076.08	77.886	1076.08	93.276	1076.08	77.158
1076.57	94.4139	1076.57	73.306	1076.57	94.4567	1076.57	74.7389	1076.57	91.405	1076.57	76.5533	1076.57	93.1537	1076.57	78.0264	1076.57	93.2556	1076.57	77.2751
1077.05	94.4162	1077.05	73.4661	1077.05	94.4636	1077.05	74.9057	1077.05	91.2572	1077.05	76.6836	1077.05	93.1847	1077.05	78.1864	1077.05	93.2405	1077.05	77.4124
1077.53	94.4222	1077.53	73.651	1077.53	94.4732	1077.53	75.0956	1077.53	91.1307	1077.53	76.8392	1077.53	93.2165	1077.53	78.3667	1077.53	93.2314	1077.53	77.5714
1078.01	94.4313	1078.01	73.8597	1078.01	94.4843	1078.01	75.3074	1078.01	91.0339	1078.01	77.0198	1078.01	93.2485	1078.01	78.5667	1078.01	93.2281	1078.01	77.7511
1078.49	94.4431	1078.49	74.0891	1078.49	94.496	1078.49	75.5383	1078.49	90.9742	1078.49	77.2231	1078.49	93.28	1078.49	78.7839	1078.49	93.2299	1078.49	77.9487
1078.98	94.4567	1078.98	74.3351	1078.98	94.5076	1078.98	75.7839	1078.98	90.9567	1078.98	77.4458	1078.98	93.3108	1078.98	79.015	1078.98	93.2355	1078.98	78.1603
1079.46	94.4718	1079.46	74.5937	1079.46	94.5191	1079.46	76.0405	1079.46	90.9841	1079.46	77.6846	1079.46	93.3407	1079.46	79.2568	1079.46	93.2435	1079.46	78.3821
1079.94	94.4882	1079.94	74.8622	1079.94	94.5311	1079.94	76.3053	1079.94	91.0566	1079.94	77.9371	1079.94	93.37	1079.94	79.5069	1079.94	93.2527	1079.94	78.6111
1080.42	94.506	1080.42	75.1391	1080.42	94.5445	1080.42	76.5773	1080.42	91.1716	1080.42	78.2022	1080.42	93.3992	1080.42	79.7639	1080.42	93.2623	1080.42	78.8457
1080.91	94.5256	1080.91	75.4235	1080.91	94.5603	1080.91	76.8557	1080.91	91.3239	1080.91	78.4787	1080.91	93.4287	1080.91	80.0264	1080.91	93.2717	1080.91	79.0852
1081.39	94.5471	1081.39	75.7135	1081.39	94.5792	1081.39	77.1394	1081.39	91.506	1081.39	78.765	1081.39	93.459	1081.39	80.2924	1081.39	93.2811	1081.39	79.3285
1081.87	94.5701	1081.87	76.0061	1081.87	94.6012	1081.87	77.4257	1081.87	91.7086	1081.87	79.0577	1081.87	93.4902	1081.87	80.5588	1081.87	93.2908	1081.87	79.5735
1082.35	94.5941	1082.35	76.2962	1082.35	94.6256	1082.35	77.7104	1082.35	91.9219	1082.35	79.3522	1082.35	93.5222	1082.35	80.8216	1082.35	93.3014	1082.35	79.8173
1082.83	94.6184	1082.83	76.5785	1082.83	94.6513	1082.83	77.9887	1082.83	92.1366	1082.83	79.6432	1082.83	93.5547	1082.83	81.0767	1082.83	93.3138	1082.83	80.0565
1083.32	94.6425	1083.32	76.8485	1083.32	94.6773	1083.32	78.2563	1083.32	92.3449	1083.32	79.9255	1083.32	93.5875	1083.32	81.3211	1083.32	93.3291	1083.32	80.2881
1083.8	94.6662	1083.8	77.1029	1083.8	94.7029	1083.8	78.5098	1083.8	92.5414	1083.8	80.1954	1083.8	93.6205	1083.8	81.5528	1083.8	93.3483	1083.8	80.5099
1084.28	94.6893	1084.28	77.3403	1084.28	94.7279	1084.28	78.7476	1084.28	92.7225	1084.28	80.45	1084.28	93.6538	1084.28	81.7715	1084.28	93.3728	1084.28	80.7209
1084.76	94.7119	1084.76	77.5601	1084.76	94.752	1084.76	78.9685	1084.76	92.8866	1084.76	80.6875	1084.76	93.6875	1084.76	81.977	1084.76	93.4035	1084.76	80.9204
1085.24	94.7338	1085.24	77.7618	1085.24	94.7755	1085.24	79.1719	1085.24	93.0333	1085.24	80.906	1085.24	93.7216	1085.24	82.1691	1085.24	93.4408	1085.24	81.1075
1085.73	94.7546	1085.73	77.944	1085.73	94.7979	1085.73	79.356	1085.73	93.1628	1085.73	81.1034	1085.73	93.7557	1085.73	82.3462	1085.73	93.4846	1085.73	81.2806
1086.21	94.7739	1086.21	78.104	1086.21	94.8189	1086.21	79.5184	1086.21	93.276	1086.21	81.2774	1086.21	93.789	1086.21	82.506	1086.21	93.534	1086.21	81.4372
1086.69	94.7914	1086.69	78.239	1086.69	94.8379	1086.69	79.6565	1086.69	93.374	1086.69	81.4257	1086.69	93.8206	1086.69	82.6453	1086.69	93.5876	1086.69	81.5747
1087.17	94.807	1087.17	78.3459	1087.17	94.8548	1087.17	79.768	1087.17	93.4585	1087.17	81.5468	1087.17	93.8495	1087.17	82.7612	1087.17	93.644	1087.17	81.6905
1087.65	94.8214	1087.65	78.4232	1087.65	94.8696	1087.65	79.8518	1087.65	93.5317	1087.65	81.6402	1087.65	93.8751	1087.65	82.8519	1087.65	93.7019	1087.65	81.7832
1088.14	94.8357	1088.14	78.4702	1088.14	94.8831	1088.14	79.9077	1088.14	93.5965	1088.14	81.7066	1088.14	93.8973	1088.14	82.9167	1088.14	93.7605	1088.14	81.8524
1088.62	94.8512	1088.62	78.4869	1088.62	94.8965	1088.62	79.9364	1088.62	93.6561	1088.62	81.7471	1088.62	93.9168	1088.62	82.9557	1088.62	93.8194	1088.62	81.8983
1089.1	94.8688	1089.1	78.4737	1089.1	94.9112	1089.1	79.9383	1089.1	93.7137	1089.1	81.7623	1089.1	93.935	1089.1	82.9694	1089.1	93.879	1089.1	81.9212
1089.58	94.8892	1089.58	78.4301	1089.58	94.9281	1089.58	79.9132	1089.58	93.7716	1089.58	81.7524	1089.58	93.9531	1089.58	82.9582	1089.58	93.9394	1089.58	81.921
1090.07	94.9121	1090.07	78.355	1090.07	94.9479	1090.07	79.8603	1090.07	93.8316	1090.07	81.7162	1090.07	93.9727	1090.07	82.9216	1090.07	94.0006	1090.07	81.897
1090.55	94.9364	1090.55	78.2467	1090.55	94.9702	1090.55	79.7779	1090.55	93.8942	1090.55	81.6522	1090.55	93.9944	1090.55	82.8584	1090.55	94.0622	1090.55	81.8478
1091.03	94.9608	1091.03	78.104	1091.03	94.9942	1091.03	79.6646	1091.03	93.9586	1091.03	81.5589	1091.03	94.0179	1091.03	82.7676	1091.03	94.1231	1091.03	81.772
1091.51	94.9837	1091.51	77.9265	1091.51	95.0185	1091.51	79.5199	1091.51	94.0234	1091.51	81.4355	1091.51	94.0422	1091.51	82.6483	1091.51	94.1818	1091.51	81.6688
1091.99	95.0038	1091.99	77.715	1091.99	95.0416	1091.99	79.3441	1091.99	94.0868	1091.99	81.2823	1091.99	94.0656	1091.99	82.5006	1091.99	94.2366	1091.99	81.5379
1092.48	95.0201	1092.48	77.4711	1092.48	95.0622	1092.48	79.1384	1092.48	94.1471	1092.48	81.1004	1092.48	94.0862	1092.48	82.325	1092.48	94.2861	1092.48	81.3799
1092.96	95.0325	1092.96	77.1966	1092.96	95.0792	1092.96	78.9038	1092.96	94.2029	1092.96	80.891	1092.96	94.1024	1092.96	82.1225	1092.96	94.3294	1092.96	81.1954
1093.44	95.0409	1093.44	76.8925	1093.44	95.0919	1093.44	78.6412	1093.44	94.2534	1093.44	80.6552	1093.44	94.1134	1093.44	81.8939	1093.44	94.3665	1093.44	80.985
1093.92	95.0459	1093.92	76.5595	1093.92	95.1005	1093.92	78.3507	1093.92	94.2983	1093.92	80.3936	1093.92	94.1189	1093.92	81.6398	1093.92	94.398	1093.92	80.749
1094.4	95.0483	1094.4	76.1977	1094.4	95.1052	1094.4	78.0326	1094.4	94.3381	1094.4	80.1067	1094.4	94.1196	1094.4	81.3609	1094.4	94.425	1094.4	80.4879
1094.89	95.0489	1094.89	75.8083	1094.89	95.1069	1094.89	77.688	1094.89	94.3732	1094.89	79.7954	1094.89	94.1167	1094.89	81.0581	1094.89	94.4486	1094.89	80.203
1095.37	95.0486	1095.37	75.3939	1095.37	95.1065	1095.37	77.3197	1095.37	94.4045	1095.37	79.4619	1095.37	94.1113	1095.37	80.734	1095.37	94.4697	1095.37	79.8969
1095.85	95.048	1095.85	74.9593	1095.85	95.1048	1095.85	76.9321	1095.85	94.4326	1095.85	79.1098	1095.85	94.1045	1095.85	80.392	1095.85	94.489	1095.85	79.5733
1096.33	95.0474	1096.33	74.5107	1096.33	95.1024	1096.33	76.5311	1096.33	94.458	1096.33	78.7437	1096.33	94.0972	1096.33	80.0371	1096.33	94.5065	1096.33	79.2373
1096.82	95.0468	1096.82	74.0546	1096.82	95.0997	1096.82	76.1223	1096.82	94.481	1096.82	78.3686	1096.82	94.0899	1096.82	79.6738	1096.82	94.5226	1096.82	78.8938
1097.3	95.0461	1097.3	73.5967	1097.3	95.0966	1097.3	75.7106	1097.3	94.5018	1097.3	77.9889	1097.3	94.0829	1097.3	79.3067	1097.3	94.5374	1097.3	78.5472
1097.78	95.0452	1097.78	73.1412	1097.78	95.0931	1097.78	75.2996	1097.78	94.5204	1097.78	77.6084	1097.78	94.0764	1097.78	78.9387	1097.78	94.551	1097.78	78.2006
1098.26	95.044	1098.26	72.6918	1098.26	95.0892	1098.26	74.892	1098.26	94.5373	1098.26	77.2301	1098.26	94.0707	1098.26	78.5727	1098.26	94.5638	1098.26	77.8567
1098.74	95.0428	1098.74	72.2521	1098.74	95.085	1098.74	74.4909	1098.74	94.5528	1098.74	76.8574	1098.74	94.066	1098.74	78.2114	1098.74	94.5761	1098.74	77.5184
1099.23	95.0418	1099.23	71.8269	1099.23	95.0806	1099.23	74.1005	1099.23	94.5672	1099.23	76.4949	1099.23	94.0624	1099.23	77.8588	1099.23	94.5879	1099.23	77.1893
1099.71	95.0415	1099.71	71.422	1099.71	95.0766	1099.71	73.7266	1099.71	94.5811	1099.71	76.1479	1099.71	94.0602	1099.71	77.52	1099.71	94.5994	1099.71	76.8742
1100.19	95.042	1100.19	71.0439	1100.19	95.0732	1100.19	73.3753	1100.19	94.5949	1100.19	75.8223	1100.19	94.0592	1100.19	77.2011	1100.19	94.6105	1100.19	76.5784
1100.67	95.0435	1100.67	70.6977	1100.67	95.0706	1100.67	73.0523	1100.67	94.6088	1100.67	75.5229	1100.67	94.0594	1100.67	76.9075	1100.67	94.6212	1100.67	76.3065
1101.15	95.046	1101.15	70.3862	1101.15	95.0688	1101.15	72.7608	1101.15	94.6228	1101.15	75.2527	1101.15	94.0606	1101.15	76.6427	1101.15	94.6318	1101.15	76.0616
1101.64	95.0495	1101.64	70.1095	1101.64	95.0678	1101.64	72.5021	1101.64	94.6367	1101.64	75.0125	1101.64	94.0626	1101.64	76.4086	1101.64	94.6424	1101.64	75.8445
1102.12	95.0539	1102.12	69.8665	1102.12	95.0672	1102.12	72.2757	1102.12	94.6503	1102.12	74.8019	1102.12	94.0653	1102.12	76.2051	1102.12	94.6534	1102.12	75.6549
1102.6	95.0594	1102.6	69.6558	1102.6	95.0671	1102.6	72.0811	1102.6	94.6633	1102.6	74.6205	1102.6	94.0687	1102.6	76.0317	1102.6	94.6647	1102.6	75.4918
1103.08	95.0662	1103.08	69.4776	1103.08	95.0677	1103.08	71.9188	1103.08	94.6757	1103.08	74.4689	1103.08	94.0728	1103.08	75.8884	1103.08	94.6763	1103.08	75.3553
1103.57	95.0745	1103.57	69.3333	1103.57	95.0692	1103.57	71.7903	1103.57	94.6874	1103.57	74.3483	1103.57	94.0777	1103.57	75.7758	1103.57	94.6879	1103.57	75.2462
1104.05	95.0841	1104.05	69.2249	1104.05	95.0718	1104.05	71.6972	1104.05	94.6984	1104.05	74.2605	1104.05	94.0836	1104.05	75.6943	1104.05	94.6988	1104.05	75.1655
1104.53	95.0949	1104.53	69.1526	1104.53	95.0757	1104.53	71.6395	1104.53	94.709	1104.53	74.2054	1104.53	94.0903	1104.53	75.6433	1104.53	94.7088	1104.53	75.1129
1105.01	95.1063	1105.01	69.1138	1105.01	95.0807	1105.01	71.6143	1105.01	94.7194	1105.01	74.1803	1105.01	94.0977	1105.01	75.6198	1105.01	94.7176	1105.01	75.0865
1105.49	95.1176	1105.49	69.1026	1105.49	95.0864	1105.49	71.6155	1105.49	94.7298	1105.49	74.1796	1105.49	94.1054	1105.49	75.6186	1105.49	94.7253	1105.49	75.0814
1105.98	95.1284	1105.98	69.1111	1105.98	95.0923	1105.98	71.6353	1105.98	94.7402	1105.98	74.1957	1105.98	94.1132	1105.98	75.6329	1105.98	94.7322	1105.98	75.0916
1106.46	95.1384	1106.46	69.1313	1106.46	95.0979	1106.46	71.6653	1106.46	94.7505	1106.46	74.2209	1106.46	94.1207	1106.46	75.6555	1106.46	94.7387	1106.46	75.1102
1106.94	95.1478	1106.94	69.1567	1106.94	95.1028	1106.94	71.6984	1106.94	94.7607	1106.94	74.2481	1106.94	94.1275	1106.94	75.6802	1106.94	94.7454	1106.94	75.1314
1107.42	95.1569	1107.42	69.1824	1107.42	95.1068	1107.42	71.7294	1107.42	94.7707	1107.42	74.272	1107.42	94.1335	1107.42	75.702	1107.42	94.7522	1107.42	75.1502
1107.9	95.1659	1107.9	69.2045	1107.9	95.1099	1107.9	71.7536	1107.9	94.7804	1107.9	74.288	1107.9	94.1388	1107.9	75.7167	1107.9	94.7592	1107.9	75.1624
1108.39	95.1753	1108.39	69.2187	1108.39	95.1121	1108.39	71.7665	1108.39	94.79	1108.39	74.2917	1108.39	94.1434	1108.39	75.7199	1108.39	94.7663	1108.39	75.1639
1108.87	95.1852	1108.87	69.2196	1108.87	95.1136	1108.87	71.7624	1108.87	94.7994	1108.87	74.2781	1108.87	94.1476	1108.87	75.7066	1108.87	94.7734	1108.87	75.15
1109.35	95.1955	1109.35	69.2002	1109.35	95.1148	1109.35	71.7348	1109.35	94.8091	1109.35	74.2414	1109.35	94.1518	1109.35	75.671	1109.35	94.7804	1109.35	75.1152
1109.83	95.2064	1109.83	69.1535	1109.83	95.1158	1109.83	71.6778	1109.83	94.8193	1109.83	74.1765	1109.83	94.156	1109.83	75.6078	1109.83	94.7873	1109.83	75.0549
1110.32	95.2178	1110.32	69.0745	1110.32	95.117	1110.32	71.587	1110.32	94.8301	1110.32	74.0802	1110.32	94.1605	1110.32	75.5132	1110.32	94.7941	1110.32	74.9657
1110.8	95.23	1110.8	68.9617	1110.8	95.1187	1110.8	71.4616	1110.8	94.8416	1110.8	73.9519	1110.8	94.1651	1110.8	75.3863	1110.8	94.8007	1110.8	74.8472
1111.28	95.2427	1111.28	68.8171	1111.28	95.1209	1111.28	71.304	1111.28	94.8534	1111.28	73.7945	1111.28	94.1695	1111.28	75.2292	1111.28	94.8068	1111.28	74.7016
1111.76	95.256	1111.76	68.6458	1111.76	95.1233	1111.76	71.1192	1111.76	94.8652	1111.76	73.6129	1111.76	94.1735	1111.76	75.0464	1111.76	94.8121	1111.76	74.5336
1112.24	95.2694	1112.24	68.4539	1112.24	95.1255	1112.24	70.9132	1112.24	94.8766	1112.24	73.4133	1112.24	94.1769	1112.24	74.8441	1112.24	94.8164	1112.24	74.3492
1112.72	95.2824	1112.72	68.2474	1112.72	95.1268	1112.72	70.692	1112.72	94.8869	1112.72	73.2016	1112.72	94.1797	1112.72	74.6286	1112.72	94.8196	1112.72	74.1545
1113.21	95.2948	1113.21	68.0312	1113.21	95.1267	1113.21	70.4611	1113.21	94.8961	1113.21	72.9836	1113.21	94.1825	1113.21	74.4063	1113.21	94.8216	1113.21	73.9554
1113.69	95.3062	1113.69	67.8102	1113.69	95.1249	1113.69	70.2258	1113.69	94.904	1113.69	72.765	1113.69	94.1859	1113.69	74.1837	1113.69	94.8228	1113.69	73.758
1114.17	95.3169	1114.17	67.59	1114.17	95.1214	1114.17	69.9931	1114.17	94.911	1114.17	72.5526	1114.17	94.191	1114.17	73.9685	1114.17	94.8236	1114.17	73.5694
1114.65	95.327	1114.65	67.3788	1114.65	95.1164	1114.65	69.7721	1114.65	94.9173	1114.65	72.3553	1114.65	94.1984	1114.65	73.7699	1114.65	94.8242	1114.65	73.398
1115.14	95.337	1115.14	67.1865	1115.14	95.1102	1115.14	69.5736	1115.14	94.9235	1115.14	72.1835	1115.14	94.2087	1115.14	73.5981	1115.14	94.8248	1115.14	73.2534
1115.62	95.3469	1115.62	67.024	1115.62	95.1028	1115.62	69.4088	1115.62	94.9295	1115.62	72.0479	1115.62	94.2217	1115.62	73.4637	1115.62	94.8254	1115.62	73.1452
1116.1	95.3568	1116.1	66.9005	1116.1	95.0938	1116.1	69.287	1116.1	94.9356	1116.1	71.9574	1116.1	94.237	1116.1	73.3751	1116.1	94.8259	1116.1	73.0812
1116.58	95.3663	1116.58	66.8219	1116.58	95.0826	1116.58	69.2136	1116.58	94.9416	1116.58	71.9176	1116.58	94.2536	1116.58	73.3374	1116.58	94.8263	1116.58	73.0661
1117.06	95.3753	1117.06	66.7901	1117.06	95.0687	1117.06	69.1901	1117.06	94.9473	1117.06	71.9299	1117.06	94.2706	1117.06	73.352	1117.06	94.8264	1117.06	73.1009
1117.55	95.3834	1117.55	66.8042	1117.55	95.0515	1117.55	69.2145	1117.55	94.9527	1117.55	71.9925	1117.55	94.2871	1117.55	73.4169	1117.55	94.8264	1117.55	73.1839
1118.03	95.391	1118.03	66.8618	1118.03	95.0311	1118.03	69.2836	1118.03	94.9578	1118.03	72.102	1118.03	94.3026	1118.03	73.5288	1118.03	94.8267	1118.03	73.3117
1118.51	95.3983	1118.51	66.9607	1118.51	95.0078	1118.51	69.3945	1118.51	94.9628	1118.51	72.2549	1118.51	94.3169	1118.51	73.6836	1118.51	94.8273	1118.51	73.4807
1118.99	95.4058	1118.99	67.0999	1118.99	94.9823	1118.99	69.5451	1118.99	94.9677	1118.99	72.4478	1118.99	94.3299	1118.99	73.8778	1118.99	94.8287	1118.99	73.6872
1119.47	95.4136	1119.47	67.278	1119.47	94.9551	1119.47	69.7335	1119.47	94.9725	1119.47	72.6774	1119.47	94.3418	1119.47	74.1073	1119.47	94.8311	1119.47	73.9274
1119.96	95.4218	1119.96	67.4924	1119.96	94.9262	1119.96	69.9566	1119.96	94.9772	1119.96	72.939	1119.96	94.3524	1119.96	74.3674	1119.96	94.8342	1119.96	74.1962
1120.44	95.4296	1120.44	67.7385	1120.44	94.8955	1120.44	70.2092	1120.44	94.9814	1120.44	73.2264	1120.44	94.3616	1120.44	74.652	1120.44	94.8379	1120.44	74.4875
1120.92	95.4364	1120.92	68.0097	1120.92	94.8623	1120.92	70.4844	1120.92	94.9847	1120.92	73.5319	1120.92	94.3688	1120.92	74.9542	1120.92	94.8418	1120.92	74.7942
1121.4	95.4415	1121.4	68.2989	1121.4	94.8262	1121.4	70.775	1121.4	94.9866	1121.4	73.8482	1121.4	94.3738	1121.4	75.2675	1121.4	94.8455	1121.4	75.1096
1121.88	95.4446	1121.88	68.6008	1121.88	94.7875	1121.88	71.0753	1121.88	94.987	1121.88	74.1694	1121.88	94.3764	1121.88	75.587	1121.88	94.8486	1121.88	75.4289
1122.37	95.4458	1122.37	68.913	1122.37	94.747	1122.37	71.3824	1122.37	94.9859	1122.37	74.4926	1122.37	94.3765	1122.37	75.9103	1122.37	94.8509	1122.37	75.7498
1122.85	95.4457	1122.85	69.2364	1122.85	94.7067	1122.85	71.6967	1122.85	94.9835	1122.85	74.818	1122.85	94.3747	1122.85	76.2375	1122.85	94.8524	1122.85	76.0725
1123.33	95.4451	1123.33	69.5736	1123.33	94.669	1123.33	72.0204	1123.33	94.9802	1123.33	75.1477	1123.33	94.3718	1123.33	76.5698	1123.33	94.8535	1123.33	76.3988
1123.81	95.4446	1123.81	69.9272	1123.81	94.6365	1123.81	72.3565	1123.81	94.9763	1123.81	75.4843	1123.81	94.3688	1123.81	76.9087	1123.81	94.8549	1123.81	76.7306
1124.3	95.445	1124.3	70.2987	1124.3	94.6113	1124.3	72.7066	1124.3	94.972	1124.3	75.8297	1124.3	94.3666	1124.3	77.255	1124.3	94.8573	1124.3	77.069
1124.78	95.4462	1124.78	70.6875	1124.78	94.595	1124.78	73.0708	1124.78	94.9674	1124.78	76.1846	1124.78	94.3659	1124.78	77.6088	1124.78	94.8611	1124.78	77.4141
1125.26	95.4482	1125.26	71.0915	1125.26	94.5881	1125.26	73.4484	1125.26	94.9622	1125.26	76.5486	1125.26	94.3671	1125.26	77.9694	1125.26	94.8667	1125.26	77.7653
1125.74	95.4506	1125.74	71.5089	1125.74	94.5907	1125.74	73.8383	1125.74	94.9562	1125.74	76.9211	1125.74	94.3703	1125.74	78.3368	1125.74	94.8741	1125.74	78.1218
1126.22	95.453	1126.22	71.9387	1126.22	94.6024	1126.22	74.2404	1126.22	94.9489	1126.22	77.3019	1126.22	94.3752	1126.22	78.7118	1126.22	94.8826	1126.22	78.4836
1126.71	95.4547	1126.71	72.3808	1126.71	94.6222	1126.71	74.6551	1126.71	94.9399	1126.71	77.6912	1126.71	94.3816	1126.71	79.0956	1126.71	94.8916	1126.71	78.8509
1127.19	95.4556	1127.19	72.8357	1127.19	94.6492	1127.19	75.0829	1127.19	94.9288	1127.19	78.0891	1127.19	94.3891	1127.19	79.4888	1127.19	94.9002	1127.19	79.224
1127.67	95.4553	1127.67	73.3031	1127.67	94.6817	1127.67	75.5236	1127.67	94.9151	1127.67	78.4948	1127.67	94.3975	1127.67	79.8913	1127.67	94.9079	1127.67	79.6022
1128.15	95.4538	1128.15	73.781	1128.15	94.7183	1128.15	75.9749	1128.15	94.8984	1128.15	78.9061	1128.15	94.4064	1128.15	80.3011	1128.15	94.9142	1128.15	79.9841
1128.63	95.4514	1128.63	74.2663	1128.63	94.7571	1128.63	76.4336	1128.63	94.8785	1128.63	79.3198	1128.63	94.4158	1128.63	80.715	1128.63	94.9193	1128.63	80.3672
1129.12	95.4487	1129.12	74.7548	1129.12	94.7967	1129.12	76.8956	1129.12	94.8549	1129.12	79.7321	1129.12	94.4254	1129.12	81.1292	1129.12	94.9232	1129.12	80.7488
1129.6	95.4462	1129.6	75.2431	1129.6	94.8357	1129.6	77.3574	1129.6	94.8278	1129.6	80.1399	1129.6	94.4347	1129.6	81.5402	1129.6	94.9263	1129.6	81.1265
1130.08	95.4443	1130.08	75.7285	1130.08	94.8732	1130.08	77.8165	1130.08	94.7971	1130.08	80.541	1130.08	94.4433	1130.08	81.9458	1130.08	94.9287	1130.08	81.499
1130.56	95.4434	1130.56	76.2094	1130.56	94.9087	1130.56	78.2715	1130.56	94.7631	1130.56	80.9339	1130.56	94.4507	1130.56	82.3441	1130.56	94.9304	1130.56	81.8653
1131.05	95.4433	1131.05	76.6847	1131.05	94.9415	1131.05	78.7213	1131.05	94.7262	1131.05	81.3181	1131.05	94.4567	1131.05	82.7345	1131.05	94.9314	1131.05	82.2247
1131.53	95.4437	1131.53	77.1529	1131.53	94.9712	1131.53	79.1641	1131.53	94.687	1131.53	81.6927	1131.53	94.4613	1131.53	83.1158	1131.53	94.9316	1131.53	82.5762
1132.01	95.4438	1132.01	77.6114	1132.01	94.9972	1132.01	79.5976	1132.01	94.6464	1132.01	82.0562	1132.01	94.4645	1132.01	83.4868	1132.01	94.9309	1132.01	82.918
1132.49	95.443	1132.49	78.0571	1132.49	95.0187	1132.49	80.0183	1132.49	94.6054	1132.49	82.4068	1132.49	94.4667	1132.49	83.8456	1132.49	94.9293	1132.49	83.2478
1132.97	95.4409	1132.97	78.4865	1132.97	95.0352	1132.97	80.4228	1132.97	94.5656	1132.97	82.7426	1132.97	94.4685	1132.97	84.1906	1132.97	94.9268	1132.97	83.5634
1133.46	95.4375	1133.46	78.897	1133.46	95.0468	1133.46	80.8085	1133.46	94.5287	1133.46	83.0623	1133.46	94.4704	1133.46	84.5202	1133.46	94.9236	1133.46	83.8631
1133.94	95.4332	1133.94	79.2869	1133.94	95.0537	1133.94	81.1737	1133.94	94.4969	1133.94	83.3651	1133.94	94.4727	1133.94	84.8336	1133.94	94.9196	1133.94	84.1461
1134.42	95.4286	1134.42	79.6559	1134.42	95.0567	1134.42	81.5183	1134.42	94.4725	1134.42	83.6513	1134.42	94.4754	1134.42	85.1306	1134.42	94.9152	1134.42	84.4123
1134.9	95.4244	1134.9	80.0043	1134.9	95.0568	1134.9	81.8427	1134.9	94.4573	1134.9	83.9215	1134.9	94.4785	1134.9	85.4109	1134.9	94.9106	1134.9	84.6623
1135.38	95.4209	1135.38	80.3322	1135.38	95.0547	1135.38	82.1472	1135.38	94.4524	1135.38	84.1763	1135.38	94.4819	1135.38	85.6747	1135.38	94.9066	1135.38	84.8967
1135.87	95.4184	1135.87	80.6393	1135.87	95.0509	1135.87	82.4319	1135.87	94.4576	1135.87	84.4159	1135.87	94.4853	1135.87	85.9215	1135.87	94.9037	1135.87	85.1161
1136.35	95.4164	1136.35	80.9251	1136.35	95.0453	1136.35	82.696	1136.35	94.4716	1136.35	84.6399	1136.35	94.4883	1136.35	86.1507	1136.35	94.9026	1136.35	85.3203
1136.83	95.4144	1136.83	81.1884	1136.83	95.0375	1136.83	82.9385	1136.83	94.492	1136.83	84.8474	1136.83	94.491	1136.83	86.3617	1136.83	94.9038	1136.83	85.5091
1137.31	95.412	1137.31	81.4284	1137.31	95.0269	1137.31	83.1584	1137.31	94.5157	1137.31	85.0376	1137.31	94.493	1137.31	86.5537	1137.31	94.907	1137.31	85.6823
1137.8	95.4083	1137.8	81.6451	1137.8	95.0127	1137.8	83.3554	1137.8	94.5395	1137.8	85.2098	1137.8	94.4944	1137.8	86.7264	1137.8	94.9119	1137.8	85.8396
1138.28	95.403	1138.28	81.8389	1138.28	94.9946	1138.28	83.5296	1138.28	94.5607	1138.28	85.3636	1138.28	94.4951	1138.28	86.8796	1138.28	94.9175	1138.28	85.9808
1138.76	95.3957	1138.76	82.0104	1138.76	94.9721	1138.76	83.6814	1138.76	94.5773	1138.76	85.4989	1138.76	94.4949	1138.76	87.0138	1138.76	94.923	1138.76	86.106
1139.24	95.3863	1139.24	82.1603	1139.24	94.9451	1139.24	83.8114	1139.24	94.588	1139.24	85.6155	1139.24	94.494	1139.24	87.1295	1139.24	94.9276	1139.24	86.215
1139.72	95.3748	1139.72	82.2884	1139.72	94.9134	1139.72	83.9199	1139.72	94.5925	1139.72	85.7134	1139.72	94.4925	1139.72	87.2278	1139.72	94.9312	1139.72	86.3079
1140.21	95.3619	1140.21	82.3943	1140.21	94.8772	1140.21	84.0066	1140.21	94.591	1140.21	85.7921	1140.21	94.4905	1140.21	87.3093	1140.21	94.934	1140.21	86.3843
1140.69	95.3481	1140.69	82.4768	1140.69	94.8368	1140.69	84.0709	1140.69	94.5839	1140.69	85.8508	1140.69	94.4883	1140.69	87.3747	1140.69	94.9364	1140.69	86.4438
1141.17	95.3343	1141.17	82.535	1141.17	94.7934	1141.17	84.1125	1141.17	94.5718	1141.17	85.8889	1141.17	94.4861	1141.17	87.4244	1141.17	94.9391	1141.17	86.4859
1141.65	95.3208	1141.65	82.5681	1141.65	94.7488	1141.65	84.1315	1141.65	94.5552	1141.65	85.906	1141.65	94.484	1141.65	87.4583	1141.65	94.9421	1141.65	86.5105
1142.13	95.3082	1142.13	82.576	1142.13	94.7057	1142.13	84.1284	1142.13	94.5344	1142.13	85.9016	1142.13	94.4822	1142.13	87.4762	1142.13	94.9454	1142.13	86.5173
1142.62	95.2962	1142.62	82.5589	1142.62	94.6672	1142.62	84.1045	1142.62	94.5094	1142.62	85.8759	1142.62	94.4808	1142.62	87.4777	1142.62	94.9485	1142.62	86.5067
1143.1	95.2844	1143.1	82.5172	1143.1	94.6365	1143.1	84.0611	1143.1	94.4801	1143.1	85.8288	1143.1	94.4797	1143.1	87.4622	1143.1	94.9509	1143.1	86.4788
1143.58	95.2721	1143.58	82.4507	1143.58	94.6163	1143.58	83.9991	1143.58	94.4464	1143.58	85.7602	1143.58	94.4789	1143.58	87.4293	1143.58	94.9522	1143.58	86.4341
1144.06	95.2586	1144.06	82.3589	1144.06	94.6085	1144.06	83.9193	1144.06	94.4079	1144.06	85.6697	1144.06	94.4783	1144.06	87.3782	1144.06	94.9523	1144.06	86.3726
1144.55	95.2438	1144.55	82.2405	1144.55	94.6136	1144.55	83.8213	1144.55	94.3641	1144.55	85.5566	1144.55	94.4779	1144.55	87.3085	1144.55	94.9513	1144.55	86.2943
1145.03	95.2278	1145.03	82.0946	1145.03	94.6312	1145.03	83.7047	1145.03	94.3146	1145.03	85.4202	1145.03	94.4776	1145.03	87.2191	1145.03	94.9495	1145.03	86.1988
1145.51	95.2113	1145.51	81.9201	1145.51	94.6595	1145.51	83.5687	1145.51	94.2588	1145.51	85.2597	1145.51	94.4774	1145.51	87.1095	1145.51	94.9469	1145.51	86.0855
1145.99	95.195	1145.99	81.7168	1145.99	94.6964	1145.99	83.4124	1145.99	94.1964	1145.99	85.0746	1145.99	94.4772	1145.99	86.9789	1145.99	94.9436	1145.99	85.9537
1146.47	95.1797	1146.47	81.4845	1146.47	94.7391	1146.47	83.2348	1146.47	94.1272	1146.47	84.8647	1146.47	94.4772	1146.47	86.8266	1146.47	94.9395	1146.47	85.8029
1146.96	95.1655	1146.96	81.223	1146.96	94.7845	1146.96	83.0343	1146.96	94.0511	1146.96	84.6296	1146.96	94.4773	1146.96	86.652	1146.96	94.9344	1146.96	85.632
1147.44	95.1525	1147.44	80.9312	1147.44	94.8299	1147.44	82.8089	1147.44	93.9687	1147.44	84.3687	1147.44	94.4776	1147.44	86.4543	1147.44	94.9282	1147.44	85.44
1147.92	95.1401	1147.92	80.6073	1147.92	94.8732	1147.92	82.5561	1147.92	93.8809	1147.92	84.0811	1147.92	94.4778	1147.92	86.2321	1147.92	94.9209	1147.92	85.2255
1148.4	95.1279	1148.4	80.2488	1148.4	94.9126	1148.4	82.2727	1148.4	93.7896	1148.4	83.7659	1148.4	94.4777	1148.4	85.9838	1148.4	94.9126	1148.4	84.987
1148.88	95.1156	1148.88	79.853	1148.88	94.9475	1148.88	81.9561	1148.88	93.6974	1148.88	83.4222	1148.88	94.4769	1148.88	85.7073	1148.88	94.9034	1148.88	84.7229
1149.37	95.103	1149.37	79.4175	1149.37	94.978	1149.37	81.6044	1149.37	93.6081	1149.37	83.05	1149.37	94.4749	1149.37	85.4009	1149.37	94.8932	1149.37	84.432
1149.85	95.0901	1149.85	78.9414	1149.85	95.0045	1149.85	81.2164	1149.85	93.526	1149.85	82.6504	1149.85	94.4713	1149.85	85.0629	1149.85	94.8817	1149.85	84.1136
1150.33	95.0773	1150.33	78.4242	1150.33	95.0278	1150.33	80.7919	1150.33	93.4555	1150.33	82.2248	1150.33	94.4661	1150.33	84.6923	1150.33	94.8686	1150.33	83.767
1150.81	95.0648	1150.81	77.8658	1150.81	95.0485	1150.81	80.3304	1150.81	93.4003	1150.81	81.7749	1150.81	94.4592	1150.81	84.2883	1150.81	94.8533	1150.81	83.3919
1151.3	95.0526	1151.3	77.2656	1151.3	95.0669	1151.3	79.8309	1151.3	93.3632	1151.3	81.3016	1151.3	94.4508	1151.3	83.8503	1151.3	94.8357	1151.3	82.9872
1151.78	95.041	1151.78	76.6221	1151.78	95.0833	1151.78	79.2911	1151.78	93.3452	1151.78	80.8046	1151.78	94.441	1151.78	83.3772	1151.78	94.8157	1151.78	82.5515
1152.26	95.0302	1152.26	75.9328	1152.26	95.0978	1152.26	78.7082	1152.26	93.3459	1152.26	80.282	1152.26	94.4299	1152.26	82.8678	1152.26	94.7938	1152.26	82.0825
1152.74	95.0203	1152.74	75.1954	1152.74	95.1107	1152.74	78.0794	1152.74	93.3633	1152.74	79.7317	1152.74	94.4177	1152.74	82.3203	1152.74	94.7706	1152.74	81.5782
1153.22	95.0118	1153.22	74.4089	1153.22	95.1221	1153.22	77.403	1153.22	93.3952	1153.22	79.1514	1153.22	94.4042	1153.22	81.7334	1153.22	94.7469	1153.22	81.037
1153.7	95.0051	1153.7	73.5736	1153.7	95.1327	1153.7	76.6787	1153.7	93.4387	1153.7	78.5401	1153.7	94.3893	1153.7	81.1063	1153.7	94.7235	1153.7	80.4587
1154.19	95.0003	1154.19	72.6917	1154.19	95.1428	1154.19	75.9079	1154.19	93.4912	1154.19	77.8975	1154.19	94.3732	1154.19	80.4389	1154.19	94.7011	1154.19	79.8436
1154.67	94.9974	1154.67	71.7661	1154.67	95.1527	1154.67	75.0926	1154.67	93.5502	1154.67	77.2235	1154.67	94.3558	1154.67	79.7313	1154.67	94.6802	1154.67	79.1928
1155.15	94.996	1155.15	70.799	1155.15	95.162	1155.15	74.2342	1155.15	93.6131	1155.15	76.5177	1155.15	94.3372	1155.15	78.9837	1155.15	94.6608	1155.15	78.507
1155.63	94.9955	1155.63	69.7916	1155.63	95.1706	1155.63	73.3332	1155.63	93.678	1155.63	75.7788	1155.63	94.3176	1155.63	78.1954	1155.63	94.6431	1155.63	77.7861
1156.12	94.9952	1156.12	68.7441	1156.12	95.178	1156.12	72.3891	1156.12	93.7429	1156.12	75.0046	1156.12	94.2969	1156.12	77.3657	1156.12	94.6268	1156.12	77.0294
1156.6	94.995	1156.6	67.657	1156.6	95.1839	1156.6	71.4019	1156.6	93.8063	1156.6	74.1934	1156.6	94.2751	1156.6	76.4942	1156.6	94.6119	1156.6	76.2363
1157.08	94.9947	1157.08	66.5326	1157.08	95.1885	1157.08	70.3729	1157.08	93.8672	1157.08	73.3446	1157.08	94.2524	1157.08	75.5822	1157.08	94.5983	1157.08	75.4072
1157.56	94.9948	1157.56	65.3754	1157.56	95.1921	1157.56	69.3057	1157.56	93.9249	1157.56	72.4595	1157.56	94.2288	1157.56	74.6321	1157.56	94.5859	1157.56	74.544
1158.04	94.9956	1158.04	64.1918	1158.04	95.1953	1158.04	68.2056	1158.04	93.9793	1158.04	71.5412	1158.04	94.2051	1158.04	73.6481	1158.04	94.5752	1158.04	73.6501
1158.53	94.9976	1158.53	62.9885	1158.53	95.1988	1158.53	67.0782	1158.53	94.0305	1158.53	70.5931	1158.53	94.182	1158.53	72.6346	1158.53	94.5664	1158.53	72.7289
1159.01	95.0009	1159.01	61.7708	1159.01	95.2028	1159.01	65.9279	1159.01	94.0786	1159.01	69.6179	1159.01	94.1606	1159.01	71.5951	1159.01	94.5597	1159.01	71.7832
1159.49	95.0056	1159.49	60.5418	1159.49	95.2075	1159.49	64.7571	1159.49	94.1238	1159.49	68.6166	1159.49	94.1416	1159.49	70.5315	1159.49	94.5552	1159.49	70.8142
1159.97	95.0111	1159.97	59.3031	1159.97	95.2124	1159.97	63.5667	1159.97	94.1658	1159.97	67.5892	1159.97	94.1257	1159.97	69.445	1159.97	94.5528	1159.97	69.8222
1160.45	95.0171	1160.45	58.0565	1160.45	95.2169	1160.45	62.3583	1160.45	94.2044	1160.45	66.536	1160.45	94.1128	1160.45	68.337	1160.45	94.5521	1160.45	68.8074
1160.94	95.0229	1160.94	56.8066	1160.94	95.2205	1160.94	61.1356	1160.94	94.2389	1160.94	65.4593	1160.94	94.1023	1160.94	67.211	1160.94	94.5525	1160.94	67.7718
1161.42	95.0281	1161.42	55.5608	1161.42	95.2225	1161.42	59.9055	1161.42	94.2689	1161.42	64.3639	1161.42	94.0935	1161.42	66.0729	1161.42	94.5532	1161.42	66.7196
1161.9	95.032	1161.9	54.329	1161.9	95.2226	1161.9	58.6775	1161.9	94.2941	1161.9	63.2573	1161.9	94.0854	1161.9	64.9308	1161.9	94.5537	1161.9	65.6573
1162.38	95.0345	1162.38	53.1213	1162.38	95.2206	1162.38	57.4611	1162.38	94.3146	1162.38	62.1475	1162.38	94.0774	1162.38	63.7928	1162.38	94.5538	1162.38	64.5919
1162.87	95.0356	1162.87	51.9454	1162.87	95.2165	1162.87	56.2642	1162.87	94.3304	1162.87	61.0417	1162.87	94.0694	1162.87	62.6657	1162.87	94.5532	1162.87	63.5298
1163.35	95.0356	1163.35	50.8057	1163.35	95.2105	1163.35	55.0919	1163.35	94.3423	1163.35	59.9453	1163.35	94.0615	1163.35	61.5538	1163.35	94.5524	1163.35	62.4755
1163.83	95.035	1163.83	49.7043	1163.83	95.2032	1163.83	53.9472	1163.83	94.3511	1163.83	58.8622	1163.83	94.0542	1163.83	60.46	1163.83	94.5516	1163.83	61.4328
1164.31	95.0346	1164.31	48.6433	1164.31	95.1954	1164.31	52.8331	1164.31	94.3576	1164.31	57.7967	1164.31	94.0478	1164.31	59.3867	1164.31	94.551	1164.31	60.4053
1164.79	95.0352	1164.79	47.6266	1164.79	95.188	1164.79	51.7546	1164.79	94.3625	1164.79	56.7544	1164.79	94.0427	1164.79	58.3383	1164.79	94.5509	1164.79	59.3984
1165.28	95.037	1165.28	46.6601	1165.28	95.1821	1165.28	50.7188	1165.28	94.3664	1165.28	55.7431	1165.28	94.0388	1165.28	57.3206	1165.28	94.5512	1165.28	58.419
1165.76	95.0402	1165.76	45.7499	1165.76	95.1782	1165.76	49.7328	1165.76	94.3696	1165.76	54.7704	1165.76	94.0356	1165.76	56.3396	1165.76	94.5516	1165.76	57.4738
1166.24	95.0444	1166.24	44.8991	1166.24	95.1767	1166.24	48.8011	1166.24	94.3724	1166.24	53.8412	1166.24	94.0324	1166.24	55.3986	1166.24	94.5523	1166.24	56.5672
1166.72	95.0488	1166.72	44.1048	1166.72	95.1771	1166.72	47.9221	1166.72	94.3749	1166.72	52.9554	1166.72	94.0285	1166.72	54.4964	1166.72	94.5532	1166.72	55.6988
1167.2	95.0531	1167.2	43.3577	1167.2	95.1787	1167.2	47.0883	1167.2	94.3769	1167.2	52.1069	1167.2	94.0231	1167.2	53.6266	1167.2	94.5544	1167.2	54.8628
1167.69	95.0566	1167.69	42.6439	1167.69	95.1808	1167.69	46.2875	1167.69	94.3784	1167.69	51.2859	1167.69	94.0158	1167.69	52.7794	1167.69	94.556	1167.69	54.0503
1168.17	95.0596	1168.17	41.9491	1168.17	95.1825	1168.17	45.5072	1168.17	94.3794	1168.17	50.4816	1168.17	94.0061	1168.17	51.9452	1168.17	94.5581	1168.17	53.2513
1168.65	95.0622	1168.65	41.2619	1168.65	95.1834	1168.65	44.7377	1168.65	94.3798	1168.65	49.6857	1168.65	93.9937	1168.65	51.1173	1168.65	94.5603	1168.65	52.4588
1169.13	95.0647	1169.13	40.5753	1169.13	95.1834	1169.13	43.9742	1169.13	94.3794	1169.13	48.8939	1169.13	93.9784	1169.13	50.2935	1169.13	94.562	1169.13	51.6692
1169.62	95.0672	1169.62	39.8859	1169.62	95.1826	1169.62	43.2155	1169.62	94.378	1169.62	48.1055	1169.62	93.96	1169.62	49.4749	1169.62	94.5625	1169.62	50.8827
1170.1	95.0696	1170.1	39.1914	1170.1	95.1807	1170.1	42.4624	1170.1	94.3754	1170.1	47.3212	1170.1	93.9383	1170.1	48.6636	1170.1	94.561	1170.1	50.1006
1170.58	95.0711	1170.58	38.4889	1170.58	95.1776	1170.58	41.7145	1170.58	94.3714	1170.58	46.5415	1170.58	93.9134	1170.58	47.861	1170.58	94.5572	1170.58	49.3239
1171.06	95.0713	1171.06	37.7742	1171.06	95.1729	1171.06	40.9703	1171.06	94.3659	1171.06	45.7656	1171.06	93.8854	1171.06	47.0666	1171.06	94.5508	1171.06	48.5527
1171.54	95.0697	1171.54	37.0438	1171.54	95.1663	1171.54	40.2279	1171.54	94.3591	1171.54	44.9931	1171.54	93.8547	1171.54	46.2799	1171.54	94.5422	1171.54	47.7869
1172.03	95.0664	1172.03	36.2983	1172.03	95.1578	1172.03	39.4885	1172.03	94.3515	1172.03	44.2264	1172.03	93.8219	1172.03	45.503	1172.03	94.5319	1172.03	47.0289
1172.51	95.0619	1172.51	35.5443	1172.51	95.1482	1172.51	38.758	1172.51	94.3437	1172.51	43.4719	1172.51	93.7877	1172.51	44.7421	1172.51	94.5205	1172.51	46.2849
1172.99	95.057	1172.99	34.7948	1172.99	95.1384	1172.99	38.0472	1172.99	94.3365	1172.99	42.7404	1172.99	93.753	1172.99	44.0074	1172.99	94.5084	1172.99	45.5648
1173.47	95.0524	1173.47	34.0655	1173.47	95.1294	1173.47	37.3693	1173.47	94.3304	1173.47	42.044	1173.47	93.7187	1173.47	43.3109	1173.47	94.4959	1173.47	44.8796
1173.95	95.0488	1173.95	33.3712	1173.95	95.1219	1173.95	36.7355	1173.95	94.3258	1173.95	41.3929	1173.95	93.6855	1173.95	42.6616	1173.95	94.483	1173.95	44.2381
1174.44	95.046	1174.44	32.7215	1174.44	95.1161	1174.44	36.1518	1174.44	94.3225	1174.44	40.7918	1174.44	93.6537	1174.44	42.0635	1174.44	94.4692	1174.44	43.6438
1174.92	95.0436	1174.92	32.1199	1174.92	95.1113	1174.92	35.6183	1174.92	94.3196	1174.92	40.2398	1174.92	93.6232	1174.92	41.5139	1174.92	94.454	1174.92	43.0941
1175.4	95.0408	1175.4	31.5655	1175.4	95.1064	1175.4	35.131	1175.4	94.3162	1175.4	39.7317	1175.4	93.5937	1175.4	41.007	1175.4	94.4368	1175.4	42.5832
1175.88	95.0369	1175.88	31.0568	1175.88	95.1006	1175.88	34.6857	1175.88	94.3114	1175.88	39.2625	1175.88	93.5644	1175.88	40.5366	1175.88	94.4171	1175.88	42.1051
1176.37	95.0316	1176.37	30.5954	1176.37	95.0932	1176.37	34.2818	1176.37	94.3046	1176.37	38.83	1176.37	93.5344	1176.37	40.1005	1176.37	94.3946	1176.37	41.657
1176.85	95.0248	1176.85	30.1865	1176.85	95.0844	1176.85	33.9223	1176.85	94.2956	1176.85	38.4363	1176.85	93.503	1176.85	39.7006	1176.85	94.3694	1176.85	41.2405
1177.33	95.0169	1177.33	29.8374	1177.33	95.0751	1177.33	33.613	1177.33	94.2849	1177.33	38.0855	1177.33	93.47	1177.33	39.3417	1177.33	94.342	1177.33	40.8602
1177.81	95.0088	1177.81	29.5539	1177.81	95.0665	1177.81	33.3586	1177.81	94.2735	1177.81	37.7814	1177.81	93.4352	1177.81	39.0279	1177.81	94.3132	1177.81	40.5207
1178.29	95.0013	1178.29	29.3371	1178.29	95.0596	1178.29	33.1601	1178.29	94.2624	1178.29	37.5244	1178.29	93.3989	1178.29	38.76	1178.29	94.2838	1178.29	40.2239
1178.78	94.9951	1178.78	29.1838	1178.78	95.055	1178.78	33.0143	1178.78	94.2527	1178.78	37.3117	1178.78	93.3614	1178.78	38.5357	1178.78	94.2545	1178.78	39.9689
1179.26	94.9906	1179.26	29.0883	1179.26	95.0528	1179.26	32.9162	1179.26	94.2447	1179.26	37.1389	1179.26	93.3231	1179.26	38.3513	1179.26	94.2258	1179.26	39.7535
1179.74	94.988	1179.74	29.0466	1179.74	95.0524	1179.74	32.863	1179.74	94.2385	1179.74	37.0045	1179.74	93.2845	1179.74	38.206	1179.74	94.1978	1179.74	39.5777
1180.22	94.987	1180.22	29.0594	1180.22	95.053	1180.22	32.8564	1180.22	94.2335	1180.22	36.9115	1180.22	93.2459	1180.22	38.1039	1180.22	94.1702	1180.22	39.4457
1180.7	94.987	1180.7	29.1322	1180.7	95.054	1180.7	32.9036	1180.7	94.2292	1180.7	36.8687	1180.7	93.2079	1180.7	38.055	1180.7	94.1428	1180.7	39.3668
1181.19	94.9874	1181.19	29.2731	1181.19	95.0546	1181.19	33.0142	1181.19	94.2244	1181.19	36.8872	1181.19	93.1714	1181.19	38.0713	1181.19	94.1156	1181.19	39.3519
1181.67	94.9873	1181.67	29.4881	1181.67	95.0545	1181.67	33.1964	1181.67	94.2184	1181.67	36.9771	1181.67	93.1371	1181.67	38.1632	1181.67	94.0889	1181.67	39.4109
1182.15	94.9865	1182.15	29.7786	1182.15	95.0533	1182.15	33.4537	1182.15	94.2108	1182.15	37.1439	1182.15	93.1056	1182.15	38.3362	1182.15	94.0635	1182.15	39.5489
1182.63	94.9847	1182.63	30.141	1182.63	95.0506	1182.63	33.7846	1182.63	94.2014	1182.63	37.3882	1182.63	93.0777	1182.63	38.5904	1182.63	94.0402	1182.63	39.7663
1183.11	94.9826	1183.11	30.5694	1183.11	95.0463	1183.11	34.1851	1183.11	94.1904	1183.11	37.7082	1183.11	93.0534	1183.11	38.9231	1183.11	94.0203	1183.11	40.061
1183.6	94.9808	1183.6	31.0597	1183.6	95.0403	1183.6	34.6527	1183.6	94.1782	1183.6	38.1031	1183.6	93.0327	1183.6	39.3325	1183.6	94.0048	1183.6	40.4317
1184.08	94.9803	1184.08	31.6126	1184.08	95.0327	1184.08	35.1884	1184.08	94.1655	1184.08	38.5751	1184.08	93.0151	1184.08	39.8201	1184.08	93.9944	1184.08	40.8802
1184.56	94.9833	1184.56	32.2327	1184.56	95.0256	1184.56	35.7973	1184.56	94.154	1184.56	39.1303	1184.56	93.001	1184.56	40.3906	1184.56	93.9908	1184.56	41.4114
1185.04	94.9889	1185.04	32.9263	1185.04	95.0183	1185.04	36.485	1185.04	94.1432	1185.04	39.7747	1185.04	92.9887	1185.04	41.049	1185.04	93.9933	1185.04	42.0301
1185.53	94.997	1185.53	33.6969	1185.53	95.0116	1185.53	37.2544	1185.53	94.1328	1185.53	40.5112	1185.53	92.9769	1185.53	41.7967	1185.53	94.0015	1185.53	42.7381
1186.01	95.007	1186.01	34.5422	1186.01	95.0054	1186.01	38.1025	1186.01	94.1228	1186.01	41.3364	1186.01	92.9647	1186.01	42.6288	1186.01	94.015	1186.01	43.5316
1186.49	95.0182	1186.49	35.4538	1186.49	95.0001	1186.49	39.0203	1186.49	94.1129	1186.49	42.2409	1186.49	92.9515	1186.49	43.5343	1186.49	94.0335	1186.49	44.401
1186.97	95.0303	1186.97	36.42	1186.97	94.9953	1186.97	39.9954	1186.97	94.1026	1186.97	43.2116	1186.97	92.9368	1186.97	44.4989	1186.97	94.0564	1186.97	45.3337
1187.45	95.0427	1187.45	37.4295	1187.45	94.9909	1187.45	41.0158	1187.45	94.0912	1187.45	44.235	1187.45	92.9205	1187.45	45.5089	1187.45	94.083	1187.45	46.3171
1187.94	95.0549	1187.94	38.4745	1187.94	94.9863	1187.94	42.0726	1187.94	94.0779	1187.94	45.3004	1187.94	92.9025	1187.94	46.5538	1187.94	94.1117	1187.94	47.3416
1188.42	95.0662	1188.42	39.5507	1188.42	94.9814	1188.42	43.1602	1188.42	94.0616	1188.42	46.4004	1188.42	92.8833	1188.42	47.6269	1188.42	94.1409	1188.42	48.4003
1188.9	95.076	1188.9	40.6553	1188.9	94.9763	1188.9	44.2744	1188.9	94.0416	1188.9	47.5288	1188.9	92.8643	1188.9	48.7235	1188.9	94.169	1188.9	49.4881
1189.38	95.0838	1189.38	41.7844	1189.38	94.9711	1189.38	45.4099	1189.38	94.0175	1189.38	48.6784	1189.38	92.8474	1189.38	49.8378	1189.38	94.1948	1189.38	50.5983
1189.86	95.0897	1189.86	42.9302	1189.86	94.9662	1189.86	46.558	1189.86	93.9894	1189.86	49.8391	1189.86	92.8359	1189.86	50.9612	1189.86	94.218	1189.86	51.7218
1190.35	95.0941	1190.35	44.0816	1190.35	94.9622	1190.35	47.7071	1190.35	93.9583	1190.35	50.9986	1190.35	92.8332	1190.35	52.0829	1190.35	94.2388	1190.35	52.8469
1190.83	95.0979	1190.83	45.2262	1190.83	94.9591	1190.83	48.845	1190.83	93.9251	1190.83	52.1443	1190.83	92.8427	1190.83	53.1916	1190.83	94.2583	1190.83	53.9616
1191.31	95.1021	1191.31	46.354	1191.31	94.9568	1191.31	49.962	1191.31	93.8912	1191.31	53.2659	1191.31	92.8669	1191.31	54.2784	1191.31	94.2772	1191.31	55.0563
1191.79	95.1069	1191.79	47.4587	1191.79	94.9548	1191.79	51.0522	1191.79	93.8578	1191.79	54.3572	1191.79	92.9069	1191.79	55.3386	1191.79	94.2959	1191.79	56.1249
1192.28	95.1124	1192.28	48.5382	1192.28	94.9525	1192.28	52.1136	1192.28	93.826	1192.28	55.4158	1192.28	92.962	1192.28	56.3708	1192.28	94.3142	1192.28	57.1647
1192.76	95.1181	1192.76	49.5924	1192.76	94.949	1192.76	53.1461	1192.76	93.7971	1192.76	56.4413	1192.76	93.0302	1192.76	57.3755	1192.76	94.3316	1192.76	58.1751
1193.24	95.1231	1193.24	50.6205	1193.24	94.9439	1193.24	54.1484	1193.24	93.7724	1193.24	57.4332	1193.24	93.1086	1193.24	58.3522	1193.24	94.3475	1193.24	59.1546
1193.72	95.1268	1193.72	51.6193	1193.72	94.9367	1193.72	55.117	1193.72	93.7534	1193.72	58.3888	1193.72	93.1937	1193.72	59.298	1193.72	94.3616	1193.72	60.1002
1194.2	95.1288	1194.2	52.5833	1194.2	94.9275	1194.2	56.0459	1194.2	93.7417	1194.2	59.3036	1194.2	93.2822	1194.2	60.2077	1194.2	94.3743	1194.2	61.0067
1194.68	95.1294	1194.68	53.5059	1194.68	94.9161	1194.68	56.9284	1194.68	93.7388	1194.68	60.1726	1194.68	93.3712	1194.68	61.0753	1194.68	94.386	1194.68	61.8688
1195.17	95.1288	1195.17	54.3822	1195.17	94.9027	1195.17	57.7591	1195.17	93.7456	1195.17	60.9918	1195.17	93.4582	1195.17	61.8959	1195.17	94.3971	1195.17	62.6821
1195.65	95.1273	1195.65	55.2098	1195.65	94.8876	1195.65	58.5357	1195.65	93.7626	1195.65	61.7596	1195.65	93.5411	1195.65	62.6672	1195.65	94.4076	1195.65	63.4446
1196.13	95.1252	1196.13	55.9892	1196.13	94.8709	1196.13	59.2585	1196.13	93.7893	1196.13	62.4766	1196.13	93.6182	1196.13	63.3891	1196.13	94.417	1196.13	64.1562
1196.61	95.1223	1196.61	56.7217	1196.61	94.8532	1196.61	59.929	1196.61	93.8246	1196.61	63.144	1196.61	93.688	1196.61	64.0626	1196.61	94.4245	1196.61	64.818
1197.1	95.1186	1197.1	57.4073	1197.1	94.8345	1197.1	60.5479	1197.1	93.8668	1197.1	63.7621	1197.1	93.7498	1197.1	64.6875	1197.1	94.4293	1197.1	65.4299
1197.58	95.1139	1197.58	58.0438	1197.58	94.8149	1197.58	61.1136	1197.58	93.9143	1197.58	64.3297	1197.58	93.8035	1197.58	65.2621	1197.58	94.431	1197.58	65.9906
1198.06	95.1083	1198.06	58.627	1198.06	94.7941	1198.06	61.6227	1198.06	93.9649	1198.06	64.8437	1198.06	93.8496	1198.06	65.7829	1198.06	94.4296	1198.06	66.4973
1198.54	95.1021	1198.54	59.1516	1198.54	94.7718	1198.54	62.0709	1198.54	94.017	1198.54	65.3008	1198.54	93.8889	1198.54	66.2462	1198.54	94.4257	1198.54	66.947
1199.02	95.0954	1199.02	59.6141	1199.02	94.7474	1199.02	62.4553	1199.02	94.0688	1199.02	65.6988	1199.02	93.9219	1199.02	66.6494	1199.02	94.4196	1199.02	67.3375
1199.51	95.0885	1199.51	60.0136	1199.51	94.7206	1199.51	62.7759	1199.51	94.1188	1199.51	66.0378	1199.51	93.9492	1199.51	66.9925	1199.51	94.4116	1199.51	67.6691
1199.99	95.0812	1199.99	60.3523	1199.99	94.6912	1199.99	63.0353	1199.99	94.1658	1199.99	66.3199	1199.99	93.9708	1199.99	67.2776	1199.99	94.4017	1199.99	67.9437
1200.47	95.0735	1200.47	60.6334	1200.47	94.6597	1200.47	63.2376	1200.47	94.2089	1200.47	66.5482	1200.47	93.9867	1200.47	67.5081	1200.47	94.3897	1200.47	68.1642
1200.95	95.0654	1200.95	60.8602	1200.95	94.6268	1200.95	63.3871	1200.95	94.2481	1200.95	66.7255	1200.95	93.9974	1200.95	67.6871	1200.95	94.3755	1200.95	68.3337
1201.43	95.0571	1201.43	61.0343	1201.43	94.5931	1201.43	63.4864	1201.43	94.2836	1201.43	66.8534	1201.43	94.0036	1201.43	67.8161	1201.43	94.3594	1201.43	68.454
1201.92	95.0492	1201.92	61.1554	1201.92	94.5596	1201.92	63.5363	1201.92	94.3162	1201.92	66.9318	1201.92	94.0064	1201.92	67.8957	1201.92	94.3419	1201.92	68.5256
1202.4	95.0421	1202.4	61.2227	1202.4	94.5262	1202.4	63.5371	1202.4	94.3463	1202.4	66.9605	1202.4	94.0072	1202.4	67.9255	1202.4	94.3236	1202.4	68.5486
1202.88	95.0362	1202.88	61.2368	1202.88	94.4931	1202.88	63.49	1202.88	94.3743	1202.88	66.9403	1202.88	94.0068	1202.88	67.9066	1202.88	94.305	1202.88	68.5242
1203.36	95.0311	1203.36	61.2009	1203.36	94.4603	1203.36	63.3985	1203.36	94.3999	1203.36	66.8742	1203.36	94.0054	1203.36	67.842	1203.36	94.2859	1203.36	68.4549
1203.85	95.0263	1203.85	61.1211	1203.85	94.4275	1203.85	63.2685	1203.85	94.4224	1203.85	66.7673	1203.85	94.0025	1203.85	67.737	1203.85	94.2656	1203.85	68.3452
1204.33	95.0204	1204.33	61.0055	1204.33	94.3947	1204.33	63.1081	1204.33	94.441	1204.33	66.6264	1204.33	93.9972	1204.33	67.5982	1204.33	94.2434	1204.33	68.2006
1204.81	95.0126	1204.81	60.8624	1204.81	94.3619	1204.81	62.9252	1204.81	94.4552	1204.81	66.4579	1204.81	93.9887	1204.81	67.4321	1204.81	94.2186	1204.81	68.0268
1205.29	95.0022	1205.29	60.6985	1205.29	94.3292	1205.29	62.7263	1205.29	94.465	1205.29	66.2672	1205.29	93.9768	1205.29	67.2438	1205.29	94.1908	1205.29	67.8281
1205.77	94.9893	1205.77	60.5186	1205.77	94.2965	1205.77	62.5164	1205.77	94.4711	1205.77	66.0577	1205.77	93.9614	1205.77	67.0367	1205.77	94.1602	1205.77	67.6079
1206.26	94.9744	1206.26	60.3266	1206.26	94.2635	1206.26	62.2991	1206.26	94.4744	1206.26	65.832	1206.26	93.9432	1206.26	66.8136	1206.26	94.1273	1206.26	67.3684
1206.74	94.9584	1206.74	60.1266	1206.74	94.23	1206.74	62.0786	1206.74	94.4756	1206.74	65.5929	1206.74	93.9227	1206.74	66.5775	1206.74	94.0927	1206.74	67.1127
1207.22	94.9419	1207.22	59.9242	1207.22	94.1959	1207.22	61.8605	1207.22	94.4753	1207.22	65.3448	1207.22	93.9002	1207.22	66.3329	1207.22	94.0567	1207.22	66.8448
1207.7	94.9253	1207.7	59.7274	1207.7	94.1616	1207.7	61.6521	1207.7	94.4736	1207.7	65.0935	1207.7	93.8756	1207.7	66.0859	1207.7	94.0193	1207.7	66.5707
1208.18	94.9085	1208.18	59.5442	1208.18	94.1274	1208.18	61.4614	1208.18	94.47	1208.18	64.8457	1208.18	93.8484	1208.18	65.8431	1208.18	93.9807	1208.18	66.2966
1208.67	94.8913	1208.67	59.3818	1208.67	94.0942	1208.67	61.2946	1208.67	94.4646	1208.67	64.6072	1208.67	93.8183	1208.67	65.6098	1208.67	93.9413	1208.67	66.0281
1209.15	94.8736	1209.15	59.2441	1209.15	94.0621	1209.15	61.1549	1209.15	94.4572	1209.15	64.3813	1209.15	93.7849	1209.15	65.3886	1209.15	93.9022	1209.15	65.769
1209.63	94.8555	1209.63	59.1317	1209.63	94.0312	1209.63	61.0422	1209.63	94.4484	1209.63	64.1689	1209.63	93.7484	1209.63	65.1795	1209.63	93.865	1209.63	65.5204
1210.11	94.8373	1210.11	59.0427	1210.11	94.0008	1210.11	60.9537	1210.11	94.4389	1210.11	63.9689	1210.11	93.7089	1210.11	64.9808	1210.11	93.8318	1210.11	65.282
1210.6	94.8196	1210.6	58.9748	1210.6	93.9703	1210.6	60.8863	1210.6	94.4294	1210.6	63.7803	1210.6	93.6662	1210.6	64.7907	1210.6	93.8041	1210.6	65.053
1211.08	94.8026	1211.08	58.9265	1211.08	93.939	1211.08	60.8376	1211.08	94.4201	1211.08	63.6028	1211.08	93.6196	1211.08	64.6089	1211.08	93.7836	1211.08	64.834
1211.56	94.7863	1211.56	58.8976	1211.56	93.9066	1211.56	60.8066	1211.56	94.411	1211.56	63.4376	1211.56	93.5679	1211.56	64.4367	1211.56	93.7706	1211.56	64.6265
1212.04	94.7705	1212.04	58.8885	1212.04	93.8731	1212.04	60.793	1212.04	94.4018	1212.04	63.2867	1212.04	93.5094	1212.04	64.2762	1212.04	93.7647	1212.04	64.4325
1212.52	94.7546	1212.52	58.8981	1212.52	93.8383	1212.52	60.7952	1212.52	94.3919	1212.52	63.1507	1212.52	93.4419	1212.52	64.1285	1212.52	93.7652	1212.52	64.2534
1213.01	94.7379	1213.01	58.9233	1213.01	93.8019	1213.01	60.8096	1213.01	94.3811	1213.01	63.0285	1213.01	93.3637	1213.01	63.9925	1213.01	93.7708	1213.01	64.0884
1213.49	94.7201	1213.49	58.9584	1213.49	93.7626	1213.49	60.8303	1213.49	94.3695	1213.49	62.9167	1213.49	93.2731	1213.49	63.8652	1213.49	93.7798	1213.49	63.9351
1213.97	94.7008	1213.97	58.997	1213.97	93.7188	1213.97	60.851	1213.97	94.3572	1213.97	62.8115	1213.97	93.1694	1213.97	63.7433	1213.97	93.7909	1213.97	63.7909
1214.45	94.6796	1214.45	59.0344	1214.45	93.6687	1214.45	60.8674	1214.45	94.3443	1214.45	62.7107	1214.45	93.053	1214.45	63.6259	1214.45	93.8023	1214.45	63.655
1214.93	94.6563	1214.93	59.0691	1214.93	93.6109	1214.93	60.8787	1214.93	94.3307	1214.93	62.616	1214.93	92.9261	1214.93	63.5158	1214.93	93.8125	1214.93	63.5301
1215.42	94.6306	1215.42	59.1037	1215.42	93.5447	1215.42	60.8888	1215.42	94.3162	1215.42	62.5333	1215.42	92.7932	1215.42	63.4209	1215.42	93.8201	1215.42	63.4237
1215.9	94.6024	1215.9	59.1441	1215.9	93.4702	1215.9	60.9052	1215.9	94.3003	1215.9	62.4726	1215.9	92.6612	1215.9	63.3531	1215.9	93.8241	1215.9	63.3467
1216.38	94.5719	1216.38	59.1977	1216.38	93.3882	1216.38	60.9371	1216.38	94.2829	1216.38	62.446	1216.38	92.5392	1216.38	63.3256	1216.38	93.8243	1216.38	63.3119
1216.86	94.5398	1216.86	59.2723	1216.86	93.2989	1216.86	60.9942	1216.86	94.2639	1216.86	62.4659	1216.86	92.4375	1216.86	63.3513	1216.86	93.8212	1216.86	63.3316
1217.35	94.5072	1217.35	59.3749	1217.35	93.2023	1217.35	61.0851	1217.35	94.2437	1217.35	62.5431	1217.35	92.3657	1217.35	63.4407	1217.35	93.8161	1217.35	63.4158
1217.83	94.4753	1217.83	59.5125	1217.83	93.0973	1217.83	61.2176	1217.83	94.2225	1217.83	62.6868	1217.83	92.3306	1217.83	63.6016	1217.83	93.8101	1217.83	63.5721
1218.31	94.4454	1218.31	59.6923	1218.31	92.9826	1218.31	61.3995	1218.31	94.2007	1218.31	62.9042	1218.31	92.3357	1218.31	63.8394	1218.31	93.8046	1218.31	63.8051
1218.79	94.418	1218.79	59.9218	1218.79	92.8571	1218.79	61.6379	1218.79	94.1783	1218.79	63.1998	1218.79	92.3793	1218.79	64.1568	1218.79	93.7999	1218.79	64.1167
1219.27	94.3933	1219.27	60.2079	1219.27	92.7198	1219.27	61.9388	1219.27	94.1551	1219.27	63.5753	1219.27	92.4556	1219.27	64.5534	1219.27	93.7957	1219.27	64.5056
1219.76	94.3709	1219.76	60.5549	1219.76	92.5704	1219.76	62.3046	1219.76	94.1306	1219.76	64.0274	1219.76	92.5558	1219.76	65.0246	1219.76	93.7914	1219.76	64.9665
1220.24	94.3502	1220.24	60.962	1220.24	92.4082	1220.24	62.7328	1220.24	94.1046	1220.24	64.5473	1220.24	92.6693	1220.24	65.5606	1220.24	93.7861	1220.24	65.4893
1220.72	94.3307	1220.72	61.423	1220.72	92.2314	1220.72	63.215	1220.72	94.0768	1220.72	65.1207	1220.72	92.7865	1220.72	66.1467	1220.72	93.7789	1220.72	66.0599
1221.2	94.3119	1221.2	61.9271	1221.2	92.0365	1221.2	63.738	1221.2	94.0474	1221.2	65.7302	1221.2	92.8992	1221.2	66.7656	1221.2	93.7694	1221.2	66.6619
1221.68	94.2937	1221.68	62.4616	1221.68	91.8187	1221.68	64.287	1221.68	94.0162	1221.68	66.3583	1221.68	93.0022	1221.68	67.4003	1221.68	93.7572	1221.68	67.2794
1222.17	94.2758	1222.17	63.015	1222.17	91.5713	1222.17	64.8482	1222.17	93.9827	1222.17	66.9906	1222.17	93.0925	1222.17	68.0375	1222.17	93.7417	1222.17	67.8996
1222.65	94.2575	1222.65	63.5794	1222.65	91.2877	1222.65	65.4121	1222.65	93.9459	1222.65	67.618	1222.65	93.1691	1222.65	68.6689	1222.65	93.7223	1222.65	68.5142
1223.13	94.2384	1223.13	64.1508	1223.13	90.9608	1223.13	65.9738	1223.13	93.9045	1223.13	68.2363	1223.13	93.2322	1223.13	69.2917	1223.13	93.6981	1223.13	69.1197
1223.61	94.2177	1223.61	64.7281	1223.61	90.5833	1223.61	66.5317	1223.61	93.8573	1223.61	68.8456	1223.61	93.2828	1223.61	69.9062	1223.61	93.6684	1223.61	69.7156
1224.09	94.1951	1224.09	65.3113	1224.09	90.1465	1224.09	67.0861	1224.09	93.8033	1224.09	69.4472	1224.09	93.3221	1224.09	70.5146	1224.09	93.6327	1224.09	70.3029
1224.58	94.1705	1224.58	65.8997	1224.58	89.6398	1224.58	67.6372	1224.58	93.7431	1224.58	70.0425	1224.58	93.3521	1224.58	71.1181	1224.58	93.5911	1224.58	70.8821
1225.06	94.1443	1225.06	66.4914	1225.06	89.049	1225.06	68.1839	1225.06	93.6777	1225.06	70.6321	1225.06	93.3746	1225.06	71.7167	1225.06	93.5443	1225.06	71.4529
1225.54	94.1174	1225.54	67.0836	1225.54	88.3566	1225.54	68.724	1225.54	93.6098	1225.54	71.2155	1225.54	93.3917	1225.54	72.3092	1225.54	93.4932	1225.54	72.0144
1226.02	94.0901	1226.02	67.674	1226.02	87.5416	1226.02	69.2549	1226.02	93.5424	1226.02	71.7923	1226.02	93.4049	1226.02	72.8943	1226.02	93.4386	1226.02	72.5656
1226.51	94.0626	1226.51	68.2613	1226.51	86.5805	1226.51	69.7741	1226.51	93.4791	1226.51	72.3621	1226.51	93.415	1226.51	73.4711	1226.51	93.3807	1226.51	73.1056
1226.99	94.0343	1226.99	68.8447	1226.99	85.4478	1226.99	70.2789	1226.99	93.4234	1226.99	72.9245	1226.99	93.4218	1226.99	74.0387	1226.99	93.3202	1226.99	73.6341
1227.47	94.0042	1227.47	69.4233	1227.47	84.117	1227.47	70.7655	1227.47	93.3786	1227.47	73.4786	1227.47	93.4251	1227.47	74.5956	1227.47	93.2571	1227.47	74.15
1227.95	93.9711	1227.95	69.9948	1227.95	82.5628	1227.95	71.228	1227.95	93.3474	1227.95	74.0215	1227.95	93.4243	1227.95	75.1393	1227.95	93.1922	1227.95	74.651
1228.43	93.9341	1228.43	70.5551	1228.43	80.7656	1228.43	71.6583	1228.43	93.3313	1228.43	74.5487	1228.43	93.4193	1228.43	75.6654	1228.43	93.1269	1228.43	75.1338
1228.91	93.8929	1228.91	71.0982	1228.91	78.7205	1228.91	72.0467	1228.91	93.3311	1228.91	75.0546	1228.91	93.4109	1228.91	76.1686	1228.91	93.0627	1228.91	75.5939
1229.4	93.8478	1229.4	71.6178	1229.4	76.4486	1229.4	72.3839	1229.4	93.346	1229.4	75.5333	1229.4	93.4001	1229.4	76.6433	1229.4	93.0017	1229.4	76.0267
1229.88	93.7996	1229.88	72.1085	1229.88	74.0096	1229.88	72.6636	1229.88	93.3737	1229.88	75.98	1229.88	93.388	1229.88	77.0851	1229.88	92.9454	1229.88	76.4285
1230.36	93.7497	1230.36	72.5669	1230.36	71.511	1230.36	72.8846	1230.36	93.4109	1230.36	76.3917	1230.36	93.3753	1230.36	77.4914	1230.36	92.8949	1230.36	76.7971
1230.84	93.6995	1230.84	72.9912	1230.84	69.1076	1230.84	73.0523	1230.84	93.4534	1230.84	76.7672	1230.84	93.362	1230.84	77.8611	1230.84	92.8501	1230.84	77.1316
1231.33	93.6509	1231.33	73.3813	1231.33	66.9881	1231.33	73.1792	1231.33	93.497	1231.33	77.1062	1231.33	93.3478	1231.33	78.1945	1231.33	92.8107	1231.33	77.4322
1231.81	93.6058	1231.81	73.7377	1231.81	65.3498	1231.81	73.2832	1231.81	93.538	1231.81	77.4093	1231.81	93.3317	1231.81	78.4927	1231.81	92.7756	1231.81	77.6996
1232.29	93.566	1232.29	74.0606	1232.29	64.3653	1232.29	73.385	1232.29	93.5739	1232.29	77.6767	1232.29	93.3131	1232.29	78.7563	1232.29	92.7434	1232.29	77.9347
1232.77	93.5333	1232.77	74.3504	1232.77	64.1522	1232.77	73.5058	1232.77	93.6034	1232.77	77.9089	1232.77	93.2917	1232.77	78.9862	1232.77	92.7126	1232.77	78.1383
1233.26	93.5085	1233.26	74.6076	1233.26	64.7512	1233.26	73.6636	1233.26	93.6264	1233.26	78.1065	1233.26	93.2674	1233.26	79.1834	1233.26	92.6816	1233.26	78.3117
1233.74	93.4918	1233.74	74.8336	1233.74	66.1191	1233.74	73.8713	1233.74	93.6437	1233.74	78.2712	1233.74	93.2403	1233.74	79.3492	1233.74	92.6483	1233.74	78.4561
1234.22	93.4818	1234.22	75.0307	1234.22	68.1359	1234.22	74.1343	1234.22	93.6565	1234.22	78.4051	1234.22	93.2105	1234.22	79.4857	1234.22	92.6107	1234.22	78.5736
1234.7	93.4767	1234.7	75.2021	1234.7	70.6236	1234.7	74.45	1234.7	93.6659	1234.7	78.5114	1234.7	93.1778	1234.7	79.5951	1234.7	92.5668	1234.7	78.6661
1235.18	93.4734	1235.18	75.3506	1235.18	73.3738	1235.18	74.8076	1235.18	93.6728	1235.18	78.593	1235.18	93.1414	1235.18	79.6795	1235.18	92.5145	1235.18	78.7351
1235.66	93.4691	1235.66	75.478	1235.66	76.1793	1235.66	75.1894	1235.66	93.6775	1235.66	78.6519	1235.66	93.1006	1235.66	79.7404	1235.66	92.4522	1235.66	78.7816
1236.15	93.461	1236.15	75.5847	1236.15	78.8633	1236.15	75.5735	1236.15	93.6801	1236.15	78.6889	1236.15	93.0542	1236.15	79.7777	1236.15	92.379	1236.15	78.8054
1236.63	93.4468	1236.63	75.6689	1236.63	81.2994	1236.63	75.9373	1236.63	93.6801	1236.63	78.7029	1236.63	93.0011	1236.63	79.7904	1236.63	92.2935	1236.63	78.8052
1237.11	93.4246	1237.11	75.7284	1237.11	83.4189	1237.11	76.2607	1237.11	93.6764	1237.11	78.6921	1237.11	92.9394	1237.11	79.7769	1237.11	92.1946	1237.11	78.7791
1237.59	93.3928	1237.59	75.7604	1237.59	85.204	1237.59	76.5291	1237.59	93.6675	1237.59	78.6544	1237.59	92.8671	1237.59	79.7352	1237.59	92.0809	1237.59	78.7253
1238.08	93.3502	1238.08	75.7629	1238.08	86.674	1238.08	76.7338	1238.08	93.6521	1238.08	78.5879	1238.08	92.782	1238.08	79.6642	1238.08	91.9505	1238.08	78.6425
1238.56	93.2961	1238.56	75.7347	1238.56	87.8678	1238.56	76.8718	1238.56	93.629	1238.56	78.4917	1238.56	92.6824	1238.56	79.5633	1238.56	91.8015	1238.56	78.53
1239.04	93.2306	1239.04	75.6753	1239.04	88.8309	1239.04	76.9443	1239.04	93.5983	1239.04	78.3658	1239.04	92.5672	1239.04	79.4328	1239.04	91.6327	1239.04	78.3877
1239.52	93.1553	1239.52	75.5841	1239.52	89.6074	1239.52	76.9549	1239.52	93.5617	1239.52	78.2103	1239.52	92.4368	1239.52	79.2729	1239.52	91.4434	1239.52	78.2162
1240	93.0731	1240	75.46	1240	90.2364	1240	76.9077	1240	93.522	1240	78.0257	1240	92.2929	1240	79.0836	1240	91.234	1240	78.016
1240.49	92.9875	1240.49	75.3013	1240.49	90.7514	1240.49	76.8068	1240.49	93.4827	1240.49	77.8122	1240.49	92.1378	1240.49	78.8648	1240.49	91.0046	1240.49	77.7872
1240.97	92.902	1240.97	75.1064	1240.97	91.1806	1240.97	76.6557	1240.97	93.4473	1240.97	77.5701	1240.97	91.9742	1240.97	78.6161	1240.97	90.7554	1240.97	77.53
1241.45	92.8189	1241.45	74.874	1241.45	91.5464	1241.45	76.4582	1241.45	93.4178	1241.45	77.2998	1241.45	91.8041	1241.45	78.3375	1241.45	90.4853	1241.45	77.2446
1241.93	92.7384	1241.93	74.6044	1241.93	91.8649	1241.93	76.2182	1241.93	93.3947	1241.93	77.0027	1241.93	91.6283	1241.93	78.0303	1241.93	90.1928	1241.93	76.9316
1242.41	92.6585	1242.41	74.2998	1242.41	92.1461	1242.41	75.9407	1242.41	93.3763	1242.41	76.6811	1242.41	91.4475	1242.41	77.697	1242.41	89.8769	1242.41	76.5928
1242.9	92.5755	1242.9	73.9634	1242.9	92.3941	1242.9	75.6307	1242.9	93.3596	1242.9	76.3381	1242.9	91.262	1242.9	77.3411	1242.9	89.5381	1242.9	76.2308
1243.38	92.4847	1243.38	73.5994	1243.38	92.6104	1243.38	75.2932	1243.38	93.3413	1243.38	75.9769	1243.38	91.0736	1243.38	76.967	1243.38	89.18	1243.38	75.8493
1243.86	92.3821	1243.86	73.2118	1243.86	92.7956	1243.86	74.9328	1243.86	93.3187	1243.86	75.6007	1243.86	90.8859	1243.86	76.5791	1243.86	88.8104	1243.86	75.4524
1244.34	92.265	1244.34	72.8041	1244.34	92.9516	1244.34	74.5529	1244.34	93.2902	1244.34	75.2122	1244.34	90.7047	1244.34	76.1814	1244.34	88.4409	1244.34	75.0447
1244.83	92.132	1244.83	72.3793	1244.83	93.0824	1244.83	74.1567	1244.83	93.2555	1244.83	74.8136	1244.83	90.537	1244.83	75.7777	1244.83	88.0863	1244.83	74.6311
1245.31	91.9827	1245.31	71.9404	1245.31	93.1927	1245.31	73.7474	1245.31	93.2148	1245.31	74.4074	1245.31	90.3904	1245.31	75.3717	1245.31	87.7622	1245.31	74.2168
1245.79	91.8172	1245.79	71.4917	1245.79	93.2867	1245.79	73.329	1245.79	93.1689	1245.79	73.997	1245.79	90.2715	1245.79	74.9678	1245.79	87.4833	1245.79	73.8075
1246.27	91.6353	1246.27	71.038	1246.27	93.3672	1246.27	72.9067	1246.27	93.1181	1246.27	73.5866	1246.27	90.1846	1246.27	74.5708	1246.27	87.2616	1246.27	73.4091
1246.75	91.4361	1246.75	70.5852	1246.75	93.4351	1246.75	72.4861	1246.75	93.0622	1246.75	73.1808	1246.75	90.1315	1246.75	74.1856	1246.75	87.1038	1246.75	73.0271
1247.24	91.2182	1247.24	70.1385	1247.24	93.4904	1247.24	72.0721	1247.24	93.0011	1247.24	72.7839	1247.24	90.1106	1247.24	73.8158	1247.24	87.0112	1247.24	72.6657
1247.72	90.9799	1247.72	69.7018	1247.72	93.534	1247.72	71.6685	1247.72	92.9346	1247.72	72.3989	1247.72	90.1177	1247.72	73.4633	1247.72	86.9787	1247.72	72.3269
1248.2	90.7199	1248.2	69.2771	1248.2	93.568	1248.2	71.2774	1248.2	92.8632	1248.2	72.0273	1248.2	90.1466	1248.2	73.1282	1248.2	86.9965	1248.2	72.011
1248.68	90.4369	1248.68	68.8654	1248.68	93.596	1248.68	70.8997	1248.68	92.7876	1248.68	71.6696	1248.68	90.1901	1248.68	72.809	1248.68	87.0515	1248.68	71.7163
1249.16	90.1294	1249.16	68.4673	1249.16	93.6219	1249.16	70.5363	1249.16	92.7088	1249.16	71.3263	1249.16	90.2402	1249.16	72.5045	1249.16	87.1294	1249.16	71.4414
1249.65	89.7955	1249.65	68.0848	1249.65	93.6483	1249.65	70.1892	1249.65	92.6273	1249.65	70.9986	1249.65	90.2892	1249.65	72.2142	1249.65	87.2171	1249.65	71.1851
1250.13	89.4326	1250.13	67.7209	1250.13	93.6758	1250.13	69.8613	1250.13	92.5431	1250.13	70.6892	1250.13	90.3296	1250.13	71.9391	1250.13	87.3037	1250.13	70.9476
1250.61	89.037	1250.61	67.3796	1250.61	93.7027	1250.61	69.5562	1250.61	92.4555	1250.61	70.4013	1250.61	90.3546	1250.61	71.6814	1250.61	87.3818	1250.61	70.7296
1251.09	88.6042	1251.09	67.0644	1251.09	93.7266	1251.09	69.2771	1251.09	92.3632	1251.09	70.1375	1251.09	90.3581	1251.09	71.4429	1251.09	87.4472	1251.09	70.5319
1251.58	88.1295	1251.58	66.7772	1251.58	93.7454	1251.58	69.0253	1251.58	92.2649	1251.58	69.8993	1251.58	90.3352	1251.58	71.2243	1251.58	87.4991	1251.58	70.3546
1252.06	87.608	1252.06	66.5176	1252.06	93.7586	1252.06	68.8003	1252.06	92.1596	1252.06	69.6863	1252.06	90.2822	1252.06	71.025	1252.06	87.5394	1252.06	70.1969
1252.54	87.0351	1252.54	66.2839	1252.54	93.7675	1252.54	68.6006	1252.54	92.0469	1252.54	69.497	1252.54	90.1967	1252.54	70.8435	1252.54	87.5721	1252.54	70.0579
1253.02	86.4063	1253.02	66.0745	1253.02	93.7741	1253.02	68.4247	1253.02	91.9265	1253.02	69.33	1253.02	90.0776	1253.02	70.6786	1253.02	87.602	1253.02	69.937
1253.5	85.7164	1253.5	65.8888	1253.5	93.7803	1253.5	68.2723	1253.5	91.7985	1253.5	69.1848	1253.5	89.9238	1253.5	70.53	1253.5	87.6346	1253.5	69.8351
1253.98	84.9594	1253.98	65.7279	1253.98	93.7865	1253.98	68.1447	1253.98	91.6626	1253.98	69.0623	1253.98	89.7351	1253.98	70.3989	1253.98	87.6745	1253.98	69.7543
1254.47	84.1277	1254.47	65.5939	1254.47	93.7918	1254.47	68.0439	1254.47	91.5178	1254.47	68.964	1254.47	89.5113	1254.47	70.2873	1254.47	87.7254	1254.47	69.697
1254.95	83.2111	1254.95	65.4883	1254.95	93.7942	1254.95	67.9713	1254.95	91.3625	1254.95	68.8908	1254.95	89.2525	1254.95	70.1962	1254.95	87.7896	1254.95	69.6648
1255.43	82.1966	1255.43	65.4109	1255.43	93.7922	1255.43	67.9269	1255.43	91.1941	1255.43	68.8419	1255.43	88.9601	1255.43	70.1253	1255.43	87.868	1255.43	69.6576
1255.91	81.0688	1255.91	65.3594	1255.91	93.7854	1255.91	67.9086	1255.91	91.0098	1255.91	68.8151	1255.91	88.6369	1255.91	70.0725	1255.91	87.9604	1255.91	69.6734
1256.4	79.8097	1256.4	65.3303	1256.4	93.7746	1256.4	67.9135	1256.4	90.8065	1256.4	68.8071	1256.4	88.2873	1256.4	70.0351	1256.4	88.0669	1256.4	69.7096
1256.88	78.4004	1256.88	65.3205	1256.88	93.7613	1256.88	67.9393	1256.88	90.5809	1256.88	68.8152	1256.88	87.9179	1256.88	70.011	1256.88	88.1875	1256.88	69.764
1257.36	76.8219	1257.36	65.3285	1257.36	93.7469	1257.36	67.9852	1257.36	90.3296	1257.36	68.8383	1257.36	87.5375	1257.36	70.0004	1257.36	88.3229	1257.36	69.8359
1257.84	75.0573	1257.84	65.3549	1257.84	93.7316	1257.84	68.0525	1257.84	90.0487	1257.84	68.877	1257.84	87.1559	1257.84	70.0053	1257.84	88.4741	1257.84	69.9264
1258.33	73.094	1258.33	65.4017	1258.33	93.7151	1258.33	68.1433	1258.33	89.7343	1258.33	68.933	1258.33	86.784	1258.33	70.0291	1258.33	88.6424	1258.33	70.0375
1258.81	70.9259	1258.81	65.4703	1258.81	93.6962	1258.81	68.2591	1258.81	89.3814	1258.81	69.0071	1258.81	86.4321	1258.81	70.075	1258.81	88.8279	1258.81	70.1708
1259.29	68.557	1259.29	65.5605	1259.29	93.6748	1259.29	68.3996	1259.29	88.9844	1259.29	69.0985	1259.29	86.109	1259.29	70.1445	1259.29	89.0292	1259.29	70.3261
1259.77	66.0051	1259.77	65.6695	1259.77	93.6514	1259.77	68.5623	1259.77	88.5368	1259.77	69.2041	1259.77	85.8215	1259.77	70.2367	1259.77	89.2435	1259.77	70.5015
1260.25	63.3067	1260.25	65.7933	1260.25	93.6273	1260.25	68.7437	1260.25	88.0312	1260.25	69.3196	1260.25	85.5745	1260.25	70.3496	1260.25	89.4661	1260.25	70.6938
1260.73	60.5205	1260.73	65.9276	1260.73	93.6039	1260.73	68.9405	1260.73	87.4597	1260.73	69.4408	1260.73	85.3708	1260.73	70.4814	1260.73	89.6911	1260.73	70.9
1261.22	57.7303	1261.22	66.0701	1261.22	93.5813	1261.22	69.1512	1261.22	86.8146	1261.22	69.5652	1261.22	85.2132	1261.22	70.6317	1261.22	89.9123	1261.22	71.1179
1261.7	55.0428	1261.7	66.2201	1261.7	93.5582	1261.7	69.3762	1261.7	86.0893	1261.7	69.692	1261.7	85.1039	1261.7	70.8017	1261.7	90.1232	1261.7	71.3474
1262.18	52.5814	1262.18	66.3785	1262.18	93.5319	1262.18	69.6171	1262.18	85.279	1262.18	69.8219	1262.18	85.0457	1262.18	70.9942	1262.18	90.3186	1262.18	71.5885
1262.66	50.4747	1262.66	66.5459	1262.66	93.4997	1262.66	69.8752	1262.66	84.3822	1262.66	69.9554	1262.66	85.0405	1262.66	71.2114	1262.66	90.4937	1262.66	71.8417
1263.15	48.844	1263.15	66.7221	1263.15	93.4596	1263.15	70.15	1263.15	83.4016	1263.15	70.0919	1263.15	85.0892	1263.15	71.4543	1263.15	90.6459	1263.15	72.1061
1263.63	47.7908	1263.63	66.9054	1263.63	93.4115	1263.63	70.44	1263.63	82.3457	1263.63	70.23	1263.63	85.1905	1263.63	71.7219	1263.63	90.7735	1263.63	72.38
1264.11	47.3879	1264.11	67.0942	1264.11	93.3569	1264.11	70.7426	1264.11	81.2291	1264.11	70.3675	1264.11	85.3409	1264.11	72.0123	1264.11	90.8762	1264.11	72.6613
1264.59	47.6734	1264.59	67.2882	1264.59	93.2979	1264.59	71.0559	1264.59	80.0736	1264.59	70.5037	1264.59	85.5341	1264.59	72.3234	1264.59	90.9545	1264.59	72.9485
1265.07	48.647	1265.07	67.4897	1265.07	93.2359	1265.07	71.3793	1265.07	78.9077	1265.07	70.6397	1265.07	85.7618	1265.07	72.6538	1265.07	91.0087	1265.07	73.241
1265.56	50.268	1265.56	67.7038	1265.56	93.1711	1265.56	71.7139	1265.56	77.7651	1265.56	70.7792	1265.56	86.0138	1265.56	73.0029	1265.56	91.0393	1265.56	73.5396
1266.04	52.4556	1266.04	67.9375	1266.04	93.102	1266.04	72.0612	1266.04	76.6817	1266.04	70.9276	1266.04	86.2789	1266.04	73.3703	1266.04	91.0462	1266.04	73.8453
1266.52	55.0935	1266.52	68.1978	1266.52	93.0266	1266.52	72.4223	1266.52	75.6927	1266.52	71.0911	1266.52	86.5463	1266.52	73.755	1266.52	91.029	1266.52	74.159
1267	58.0423	1267	68.4906	1267	92.9429	1267	72.7968	1267	74.8289	1267	71.2754	1267	86.806	1267	74.1547	1267	90.9874	1267	74.4805
1267.48	61.1548	1267.48	68.8199	1267.48	92.8503	1267.48	73.1833	1267.48	74.1152	1267.48	71.4855	1267.48	87.0507	1267.48	74.5663	1267.48	90.9208	1267.48	74.8084
1267.97	64.2946	1267.97	69.1882	1267.97	92.749	1267.97	73.5795	1267.97	73.5702	1267.97	71.7258	1267.97	87.2756	1267.97	74.9868	1267.97	90.8285	1267.97	75.1416
1268.45	67.349	1268.45	69.5971	1268.45	92.6397	1268.45	73.984	1268.45	73.2059	1268.45	72.0008	1268.45	87.4789	1268.45	75.4139	1268.45	90.7099	1268.45	75.4789
1268.93	70.2362	1268.93	70.0481	1268.93	92.5229	1268.93	74.3964	1268.93	73.0278	1268.93	72.3151	1268.93	87.6607	1268.93	75.8472	1268.93	90.5642	1268.93	75.8203
1269.41	72.9053	1269.41	70.5426	1269.41	92.398	1269.41	74.8177	1269.41	73.0329	1269.41	72.6729	1269.41	87.8224	1269.41	76.2875	1269.41	90.3909	1269.41	76.1668
1269.89	75.3303	1269.89	71.0805	1269.89	92.2635	1269.89	75.2493	1269.89	73.2065	1269.89	73.0766	1269.89	87.9657	1269.89	76.7362	1269.89	90.1894	1269.89	76.5193
1270.38	77.504	1270.38	71.6596	1270.38	92.1172	1270.38	75.6917	1270.38	73.519	1270.38	73.525	1270.38	88.0916	1270.38	77.1936	1270.38	89.9598	1270.38	76.8782
1270.86	79.4317	1270.86	72.2744	1270.86	91.9571	1270.86	76.1439	1270.86	73.9248	1270.86	74.0122	1270.86	88.2003	1270.86	77.6588	1270.86	89.7028	1270.86	77.2426
1271.34	81.1267	1271.34	72.9169	1271.34	91.7819	1271.34	76.6034	1271.34	74.3642	1271.34	74.5273	1271.34	88.2911	1271.34	78.129	1271.34	89.4195	1271.34	77.6103
1271.82	82.6077	1271.82	73.5776	1271.82	91.5903	1271.82	77.0668	1271.82	74.769	1271.82	75.0563	1271.82	88.3625	1271.82	78.6007	1271.82	89.1117	1271.82	77.9784
1272.31	83.8966	1272.31	74.2473	1272.31	91.3807	1272.31	77.5308	1272.31	75.07	1272.31	75.5832	1272.31	88.4128	1272.31	79.0704	1272.31	88.7814	1272.31	78.344
1272.79	85.0165	1272.79	74.9184	1272.79	91.1499	1272.79	77.9928	1272.79	75.2036	1272.79	76.0927	1272.79	88.4399	1272.79	79.5353	1272.79	88.4309	1272.79	78.7046
1273.27	85.9904	1273.27	75.5853	1273.27	90.8934	1273.27	78.4513	1273.27	75.1179	1273.27	76.5705	1273.27	88.4416	1273.27	79.9942	1273.27	88.0631	1273.27	79.059
1273.75	86.8393	1273.75	76.2443	1273.75	90.605	1273.75	78.9049	1273.75	74.7754	1273.75	77.0044	1273.75	88.4154	1273.75	80.4464	1273.75	87.6814	1273.75	79.4064
1274.23	87.5815	1274.23	76.8927	1274.23	90.2778	1274.23	79.3525	1274.23	74.1547	1274.23	77.3833	1274.23	88.3592	1274.23	80.8913	1274.23	87.2892	1274.23	79.7465
1274.72	88.2324	1274.72	77.5277	1274.72	89.9056	1274.72	79.7918	1274.72	73.2515	1274.72	77.6971	1274.72	88.2703	1274.72	81.3281	1274.72	86.8904	1274.72	80.079
1275.2	88.8049	1275.2	78.1469	1275.2	89.4828	1275.2	80.22	1275.2	72.0799	1275.2	77.9365	1275.2	88.1463	1275.2	81.7548	1275.2	86.4885	1275.2	80.403
1275.68	89.3099	1275.68	78.7475	1275.68	89.0049	1275.68	80.6334	1275.68	70.6753	1275.68	78.0937	1275.68	87.9847	1275.68	82.1688	1275.68	86.0865	1275.68	80.7175
1276.16	89.757	1276.16	79.327	1276.16	88.4672	1276.16	81.0284	1276.16	69.0977	1276.16	78.1642	1276.16	87.7829	1276.16	82.567	1276.16	85.6868	1276.16	81.0211
1276.64	90.1545	1276.64	79.8836	1276.64	87.8644	1276.64	81.4018	1276.64	67.4334	1276.64	78.1494	1276.64	87.5384	1276.64	82.9461	1276.64	85.2912	1276.64	81.3123
1277.13	90.5096	1277.13	80.4157	1277.13	87.1893	1277.13	81.7502	1277.13	65.7936	1277.13	78.0588	1277.13	87.2482	1277.13	83.3031	1277.13	84.9006	1277.13	81.5894
1277.61	90.8281	1277.61	80.9225	1277.61	86.4328	1277.61	82.0709	1277.61	64.3069	1277.61	77.912	1277.61	86.9091	1277.61	83.6353	1277.61	84.5159	1277.61	81.8507
1278.09	91.1149	1278.09	81.4031	1278.09	85.584	1278.09	82.3604	1278.09	63.1066	1278.09	77.739	1278.09	86.5175	1278.09	83.94	1278.09	84.1373	1278.09	82.0945
1278.57	91.3738	1278.57	81.8565	1278.57	84.6306	1278.57	82.6149	1278.57	62.3143	1278.57	77.5782	1278.57	86.0697	1278.57	84.2149	1278.57	83.7654	1278.57	82.3193
1279.06	91.6085	1279.06	82.2817	1279.06	83.5594	1279.06	82.83	1279.06	62.0242	1279.06	77.4728	1279.06	85.5614	1279.06	84.4575	1279.06	83.4008	1279.06	82.5239
1279.54	91.8221	1279.54	82.6775	1279.54	82.3576	1279.54	83.0007	1279.54	62.2907	1279.54	77.4646	1279.54	84.9889	1279.54	84.665	1279.54	83.045	1279.54	82.7072
1280.02	92.018	1280.02	83.0428	1280.02	81.0152	1280.02	83.1221	1280.02	63.1215	1280.02	77.5888	1280.02	84.3487	1280.02	84.835	1280.02	82.7004	1280.02	82.869
1280.5	92.1985	1280.5	83.3769	1280.5	79.5287	1280.5	83.1891	1280.5	64.4769	1280.5	77.8673	1280.5	83.6388	1280.5	84.9649	1280.5	82.3705	1280.5	83.0092
1280.98	92.3657	1280.98	83.6794	1280.98	77.907	1280.98	83.1972	1280.98	66.274	1280.98	78.3057	1280.98	82.8588	1280.98	85.0528	1280.98	82.0596	1280.98	83.1282
1281.47	92.5202	1281.47	83.9502	1281.47	76.1779	1281.47	83.1433	1281.47	68.3963	1281.47	78.8906	1281.47	82.0111	1281.47	85.0973	1281.47	81.7721	1281.47	83.2268
1281.95	92.6618	1281.95	84.1899	1281.95	74.3931	1281.95	83.0261	1281.95	70.7088	1281.95	79.592	1281.95	81.1005	1281.95	85.0979	1281.95	81.5117	1281.95	83.3063
1282.43	92.7903	1282.43	84.3993	1282.43	72.6304	1282.43	82.8482	1282.43	73.0751	1282.43	80.3679	1282.43	80.1355	1282.43	85.0549	1282.43	81.2813	1282.43	83.3681
1282.91	92.9053	1282.91	84.5792	1282.91	70.9912	1282.91	82.6168	1282.91	75.3748	1282.91	81.1715	1282.91	79.1279	1282.91	84.9694	1282.91	81.083	1282.91	83.414
1283.39	93.0077	1283.39	84.7307	1283.39	69.5918	1283.39	82.3457	1283.39	77.516	1283.39	81.9584	1283.39	78.0942	1283.39	84.8434	1283.39	80.9184	1283.39	83.4456
1283.88	93.0991	1283.88	84.855	1283.88	68.5505	1283.88	82.056	1283.88	79.441	1283.88	82.6925	1283.88	77.0556	1283.88	84.6799	1283.88	80.7892	1283.88	83.4652
1284.36	93.1818	1284.36	84.9532	1284.36	67.9718	1284.36	81.7748	1284.36	81.1242	1284.36	83.3491	1284.36	76.0378	1284.36	84.483	1284.36	80.6979	1284.36	83.4749
1284.84	93.2586	1284.84	85.0269	1284.84	67.9297	1284.84	81.5339	1284.84	82.5653	1284.84	83.9157	1284.84	75.0707	1284.84	84.2587	1284.84	80.6466	1284.84	83.477
1285.32	93.3319	1285.32	85.0779	1285.32	68.4538	1285.32	81.3649	1285.32	83.7807	1285.32	84.3896	1285.32	74.1854	1285.32	84.0147	1285.32	80.637	1285.32	83.4742
1285.81	93.4038	1285.81	85.1086	1285.81	69.5215	1285.81	81.2946	1285.81	84.7952	1285.81	84.7759	1285.81	73.4119	1285.81	83.7606	1285.81	80.6689	1285.81	83.4689
1286.29	93.4762	1286.29	85.1215	1286.29	71.0586	1286.29	81.34	1286.29	85.6359	1286.29	85.084	1286.29	72.7755	1286.29	83.5072	1286.29	80.7398	1286.29	83.4635
1286.77	93.5503	1286.77	85.1194	1286.77	72.9501	1286.77	81.5046	1286.77	86.329	1286.77	85.3247	1286.77	72.2949	1286.77	83.2659	1286.77	80.8448	1286.77	83.4603
1287.25	93.6269	1287.25	85.1044	1287.25	75.0573	1287.25	81.7777	1287.25	86.8979	1287.25	85.5093	1287.25	71.9808	1287.25	83.0475	1287.25	80.9776	1287.25	83.4603
1287.73	93.7062	1287.73	85.0788	1287.73	77.2392	1287.73	82.1363	1287.73	87.3627	1287.73	85.6477	1287.73	71.8357	1287.73	82.8618	1287.73	81.1312	1287.73	83.464
1288.22	93.7876	1288.22	85.0442	1288.22	79.3705	1288.22	82.5496	1288.22	87.7403	1288.22	85.7482	1288.22	71.8542	1288.22	82.7162	1288.22	81.2987	1288.22	83.4713
1288.7	93.8698	1288.7	85.0025	1288.7	81.3547	1288.7	82.9845	1288.7	88.0446	1288.7	85.8183	1288.7	72.0228	1288.7	82.6158	1288.7	81.4749	1288.7	83.4816
1289.18	93.9506	1289.18	84.9559	1289.18	83.1306	1289.18	83.4107	1289.18	88.2865	1289.18	85.8641	1289.18	72.3211	1289.18	82.5625	1289.18	81.6552	1289.18	83.4941
1289.66	94.0279	1289.66	84.9072	1289.66	84.67	1289.66	83.8054	1289.66	88.4751	1289.66	85.8914	1289.66	72.722	1289.66	82.5547	1289.66	81.8369	1289.66	83.5086
1290.14	94.0997	1290.14	84.8593	1290.14	85.9723	1290.14	84.1546	1290.14	88.6179	1290.14	85.9052	1290.14	73.1945	1290.14	82.5882	1290.14	82.0183	1290.14	83.5257
1290.63	94.165	1290.63	84.8153	1290.63	87.0556	1290.63	84.4535	1290.63	88.7217	1290.63	85.9103	1290.63	73.7069	1290.63	82.6565	1290.63	82.1991	1290.63	83.5465
1291.11	94.2239	1291.11	84.7782	1291.11	87.9477	1291.11	84.7042	1291.11	88.793	1291.11	85.9108	1291.11	74.2296	1291.11	82.7521	1291.11	82.3802	1291.11	83.5732
1291.59	94.2771	1291.59	84.7505	1291.59	88.6795	1291.59	84.9133	1291.59	88.8381	1291.59	85.9108	1291.59	74.7386	1291.59	82.8673	1291.59	82.563	1291.59	83.6078
1292.07	94.3254	1292.07	84.7346	1292.07	89.2795	1292.07	85.0895	1292.07	88.8632	1292.07	85.9137	1292.07	75.2159	1292.07	82.9952	1292.07	82.7494	1292.07	83.6529
1292.56	94.3694	1292.56	84.7325	1292.56	89.7725	1292.56	85.2417	1292.56	88.8733	1292.56	85.9227	1292.56	75.6501	1292.56	83.1304	1292.56	82.9401	1292.56	83.7103
1293.04	94.4092	1293.04	84.7463	1293.04	90.1784	1293.04	85.3787	1293.04	88.8727	1293.04	85.9408	1293.04	76.0351	1293.04	83.2687	1293.04	83.1345	1293.04	83.782
1293.52	94.4449	1293.52	84.7782	1293.52	90.5132	1293.52	85.5083	1293.52	88.8637	1293.52	85.9707	1293.52	76.3684	1293.52	83.408	1293.52	83.3294	1293.52	83.8692
1294	94.4765	1294	84.8305	1294	90.7894	1294	85.6374	1294	88.8474	1294	86.0146	1294	76.6507	1294	83.5474	1294	83.5194	1294	83.9726
1294.48	94.5046	1294.48	84.9049	1294.48	91.017	1294.48	85.7719	1294.48	88.8234	1294.48	86.0747	1294.48	76.8847	1294.48	83.6877	1294.48	83.6978	1294.48	84.0925
1294.96	94.5303	1294.96	85.0032	1294.96	91.2041	1294.96	85.9162	1294.96	88.7901	1294.96	86.1521	1294.96	77.0753	1294.96	83.8302	1294.96	83.8569	1294.96	84.2285
1295.45	94.5549	1295.45	85.1259	1295.45	91.357	1295.45	86.0733	1295.45	88.7453	1295.45	86.2477	1295.45	77.229	1295.45	83.9768	1295.45	83.9894	1295.45	84.3791
1295.93	94.5795	1295.93	85.2731	1295.93	91.4804	1295.93	86.2445	1295.93	88.686	1295.93	86.3612	1295.93	77.3539	1295.93	84.1297	1295.93	84.0885	1295.93	84.542
1296.41	94.6046	1296.41	85.444	1296.41	91.5776	1296.41	86.4297	1296.41	88.6086	1296.41	86.4917	1296.41	77.4583	1296.41	84.2901	1296.41	84.1488	1296.41	84.714
1296.89	94.6296	1296.89	85.6373	1296.89	91.6506	1296.89	86.6279	1296.89	88.5095	1296.89	86.6371	1296.89	77.5498	1296.89	84.4587	1296.89	84.166	1296.89	84.8912
1297.38	94.6539	1297.38	85.8509	1297.38	91.7009	1297.38	86.8379	1297.38	88.3851	1297.38	86.7951	1297.38	77.6335	1297.38	84.6355	1297.38	84.1372	1297.38	85.0697
1297.86	94.6765	1297.86	86.0831	1297.86	91.7292	1297.86	87.0584	1297.86	88.2329	1297.86	86.9627	1297.86	77.7125	1297.86	84.8198	1297.86	84.0606	1297.86	85.2458
1298.34	94.697	1298.34	86.3316	1298.34	91.7365	1298.34	87.2884	1298.34	88.0519	1298.34	87.137	1298.34	77.7878	1298.34	85.0103	1298.34	83.9362	1298.34	85.4167
1298.82	94.7158	1298.82	86.5943	1298.82	91.7235	1298.82	87.5265	1298.82	87.8432	1298.82	87.3152	1298.82	77.8594	1298.82	85.2059	1298.82	83.7656	1298.82	85.5803
1299.3	94.7335	1299.3	86.8684	1299.3	91.6912	1299.3	87.7709	1299.3	87.6105	1299.3	87.4944	1299.3	77.9279	1299.3	85.4052	1299.3	83.5525	1299.3	85.735
1299.79	94.7508	1299.79	87.1508	1299.79	91.6404	1299.79	88.019	1299.79	87.3594	1299.79	87.6722	1299.79	77.9943	1299.79	85.607	1299.79	83.3024	1299.79	85.8791
1300.27	94.7679	1300.27	87.4381	1300.27	91.5719	1300.27	88.2676	1300.27	87.0975	1300.27	87.8463	1300.27	78.0604	1300.27	85.8098	1300.27	83.0226	1300.27	86.0112
1300.75	94.7843	1300.75	87.7269	1300.75	91.4858	1300.75	88.5131	1300.75	86.8328	1300.75	88.0149	1300.75	78.1274	1300.75	86.0126	1300.75	82.721	1300.75	86.1299
1301.23	94.7993	1301.23	88.0144	1301.23	91.3828	1301.23	88.7527	1301.23	86.5731	1301.23	88.177	1301.23	78.1954	1301.23	86.2139	1301.23	82.4059	1301.23	86.2348
1301.71	94.8123	1301.71	88.2983	1301.71	91.2631	1301.71	88.9845	1301.71	86.3252	1301.71	88.3322	1301.71	78.2624	1301.71	86.4127	1301.71	82.0843	1301.71	86.326
1302.2	94.8232	1302.2	88.5774	1302.2	91.1273	1302.2	89.2077	1302.2	86.0941	1302.2	88.4813	1302.2	78.3255	1302.2	86.6075	1302.2	81.7623	1302.2	86.4048
1302.68	94.8328	1302.68	88.8506	1302.68	90.9762	1302.68	89.4218	1302.68	85.8832	1302.68	88.6249	1302.68	78.3813	1302.68	86.797	1302.68	81.4444	1302.68	86.4725
1303.16	94.8422	1303.16	89.1167	1303.16	90.8107	1303.16	89.6262	1303.16	85.6943	1303.16	88.7635	1303.16	78.4279	1303.16	86.9792	1303.16	81.1339	1303.16	86.5306
1303.64	94.8524	1303.64	89.374	1303.64	90.6321	1303.64	89.8196	1303.64	85.5281	1303.64	88.8971	1303.64	78.465	1303.64	87.152	1303.64	80.8329	1303.64	86.5794
1304.13	94.8635	1304.13	89.6204	1304.13	90.4416	1304.13	90.0003	1304.13	85.3836	1304.13	89.0246	1304.13	78.4946	1304.13	87.3133	1304.13	80.5423	1304.13	86.6184
1304.61	94.8751	1304.61	89.854	1304.61	90.2403	1304.61	90.1667	1304.61	85.2584	1304.61	89.1448	1304.61	78.5199	1304.61	87.4615	1304.61	80.2606	1304.61	86.6464
1305.09	94.8862	1305.09	90.0737	1305.09	90.0292	1305.09	90.3177	1305.09	85.149	1305.09	89.2565	1305.09	78.5452	1305.09	87.5963	1305.09	79.9844	1305.09	86.6617
1305.57	94.8955	1305.57	90.2798	1305.57	89.8092	1305.57	90.4536	1305.57	85.0508	1305.57	89.3593	1305.57	78.5755	1305.57	87.7186	1305.57	79.7074	1305.57	86.6632
1306.05	94.9028	1306.05	90.4736	1306.05	89.5807	1306.05	90.5757	1306.05	84.9592	1306.05	89.4537	1306.05	78.6164	1306.05	87.8311	1306.05	79.4227	1306.05	86.6498
1306.54	94.9083	1306.54	90.6564	1306.54	89.3444	1306.54	90.6855	1306.54	84.8703	1306.54	89.5408	1306.54	78.6746	1306.54	87.9375	1306.54	79.1244	1306.54	86.6212
1307.02	94.9128	1307.02	90.8291	1307.02	89.1007	1307.02	90.784	1307.02	84.7812	1307.02	89.6217	1307.02	78.7582	1307.02	88.0416	1307.02	78.8096	1307.02	86.5772
1307.5	94.9171	1307.5	90.9917	1307.5	88.8492	1307.5	90.8709	1307.5	84.6899	1307.5	89.6971	1307.5	78.8761	1307.5	88.1475	1307.5	78.4799	1307.5	86.5182
1307.98	94.921	1307.98	91.1428	1307.98	88.589	1307.98	90.9453	1307.98	84.594	1307.98	89.767	1307.98	79.0362	1307.98	88.2589	1307.98	78.1424	1307.98	86.4449
1308.46	94.9237	1308.46	91.2812	1308.46	88.3174	1308.46	91.0057	1308.46	84.49	1308.46	89.8307	1308.46	79.2432	1308.46	88.3786	1308.46	77.8083	1308.46	86.3593
1308.95	94.9233	1308.95	91.4064	1308.95	88.0308	1308.95	91.0514	1308.95	84.3723	1308.95	89.8872	1308.95	79.4975	1308.95	88.5096	1308.95	77.4915	1308.95	86.2652
1309.43	94.9186	1309.43	91.5194	1309.43	87.7246	1309.43	91.0827	1309.43	84.2327	1309.43	89.9349	1309.43	79.7946	1309.43	88.6542	1309.43	77.2071	1309.43	86.1683
1309.91	94.9089	1309.91	91.6219	1309.91	87.3951	1309.91	91.1001	1309.91	84.0612	1309.91	89.9723	1309.91	80.1252	1309.91	88.814	1309.91	76.9705	1309.91	86.076
1310.39	94.895	1310.39	91.7165	1310.39	87.0409	1310.39	91.1046	1310.39	83.8473	1310.39	89.9971	1310.39	80.4779	1310.39	88.9894	1310.39	76.7976	1310.39	85.997
1310.88	94.8791	1310.88	91.8047	1310.88	86.6655	1310.88	91.0965	1310.88	83.5817	1310.88	90.0062	1310.88	80.8395	1310.88	89.1785	1310.88	76.7047	1310.88	85.9406
1311.36	94.864	1311.36	91.887	1311.36	86.2788	1311.36	91.0755	1311.36	83.2578	1311.36	89.9954	1311.36	81.1963	1311.36	89.3771	1311.36	76.7086	1311.36	85.916
1311.84	94.8525	1311.84	91.9628	1311.84	85.8976	1311.84	91.0415	1311.84	82.8738	1311.84	89.9601	1311.84	81.5334	1311.84	89.5784	1311.84	76.8241	1311.84	85.9313
1312.32	94.8463	1312.32	92.031	1312.32	85.5446	1312.32	90.9959	1312.32	82.4343	1312.32	89.8963	1312.32	81.8358	1312.32	89.7737	1312.32	77.0611	1312.32	85.9928
1312.8	94.8461	1312.8	92.0911	1312.8	85.2459	1312.8	90.9423	1312.8	81.9518	1312.8	89.8022	1312.8	82.0877	1312.8	89.9539	1312.8	77.421	1312.8	86.1038
1313.29	94.8507	1313.29	92.144	1313.29	85.0261	1313.29	90.8874	1313.29	81.4467	1313.29	89.6789	1313.29	82.2756	1313.29	90.1109	1313.29	77.8952	1313.29	86.2645
1313.77	94.8585	1313.77	92.1909	1313.77	84.9055	1313.77	90.8391	1313.77	80.9472	1313.77	89.5314	1313.77	82.3894	1313.77	90.2388	1313.77	78.4664	1313.77	86.4714
1314.25	94.8672	1314.25	92.2334	1314.25	84.8968	1314.25	90.8053	1314.25	80.4877	1314.25	89.3684	1314.25	82.4252	1314.25	90.334	1314.25	79.1119	1314.25	86.718
1314.73	94.8748	1314.73	92.2718	1314.73	85.005	1314.73	90.7922	1314.73	80.1064	1314.73	89.2015	1314.73	82.3859	1314.73	90.3955	1314.73	79.8074	1314.73	86.9958
1315.21	94.88	1315.21	92.3055	1315.21	85.2276	1315.21	90.8035	1315.21	79.8418	1315.21	89.0446	1315.21	82.281	1315.21	90.4237	1315.21	80.5301	1315.21	87.2946
1315.7	94.8821	1315.7	92.3329	1315.7	85.5556	1315.7	90.8399	1315.7	79.7287	1315.7	88.9128	1315.7	82.1253	1315.7	90.4208	1315.7	81.2597	1315.7	87.6041
1316.18	94.8811	1316.18	92.3529	1316.18	85.9742	1316.18	90.9004	1316.18	79.7929	1316.18	88.8215	1316.18	81.937	1316.18	90.3905	1316.18	81.9781	1316.18	87.9146
1316.66	94.8777	1316.66	92.3653	1316.66	86.4644	1316.66	90.9829	1316.66	80.0469	1316.66	88.7841	1316.66	81.735	1316.66	90.3382	1316.66	82.6689	1316.66	88.2174
1317.14	94.8737	1317.14	92.3717	1317.14	87.0042	1317.14	91.0848	1317.14	80.4866	1317.14	88.8106	1317.14	81.5374	1317.14	90.2713	1317.14	83.3172	1317.14	88.506
1317.62	94.8716	1317.62	92.3746	1317.62	87.571	1317.62	91.2028	1317.62	81.0909	1317.62	88.9049	1317.62	81.3593	1317.62	90.1975	1317.62	83.9107	1317.62	88.7755
1318.11	94.8743	1318.11	92.3763	1318.11	88.1432	1318.11	91.3328	1318.11	81.825	1318.11	89.0636	1318.11	81.2126	1318.11	90.1243	1318.11	84.4399	1318.11	89.0225
1318.59	94.884	1318.59	92.3776	1318.59	88.7022	1318.59	91.469	1318.59	82.6452	1318.59	89.2757	1318.59	81.1055	1318.59	90.0576	1318.59	84.8994	1318.59	89.2441
1319.07	94.9017	1319.07	92.3777	1319.07	89.2331	1319.07	91.6046	1319.07	83.5056	1319.07	89.5247	1319.07	81.0438	1319.07	90.0008	1319.07	85.2879	1319.07	89.4373
1319.55	94.9267	1319.55	92.3741	1319.55	89.7248	1319.55	91.7323	1319.55	84.3642	1319.55	89.7912	1319.55	81.0313	1319.55	89.9557	1319.55	85.6074	1319.55	89.5997
1320.04	94.9565	1320.04	92.3646	1320.04	90.17	1320.04	91.8462	1320.04	85.1869	1320.04	90.0573	1320.04	81.0714	1320.04	89.9234	1320.04	85.8631	1320.04	89.7296
1320.52	94.9878	1320.52	92.3484	1320.52	90.5651	1320.52	91.9427	1320.52	85.9505	1320.52	90.3089	1320.52	81.1676	1320.52	89.9054	1320.52	86.063	1320.52	89.8276
1321	95.0174	1321	92.3264	1321	90.9098	1321	92.0214	1321	86.6432	1321	90.5383	1321	81.3254	1321	89.9048	1321	86.2177	1321	89.8971
1321.48	95.0433	1321.48	92.3007	1321.48	91.2074	1321.48	92.0843	1321.48	87.2627	1321.48	90.7432	1321.48	81.5515	1321.48	89.9258	1321.48	86.3407	1321.48	89.944
1321.96	95.0651	1321.96	92.2734	1321.96	91.4633	1321.96	92.1341	1321.96	87.8147	1321.96	90.9248	1321.96	81.8543	1321.96	89.973	1321.96	86.4482	1321.96	89.9754
1322.45	95.0836	1322.45	92.2451	1322.45	91.6844	1322.45	92.1728	1322.45	88.3087	1322.45	91.0861	1322.45	82.2415	1322.45	90.0502	1322.45	86.5586	1322.45	89.9989
1322.93	95.1	1322.93	92.2146	1322.93	91.8773	1322.93	92.2008	1322.93	88.7555	1322.93	91.2293	1322.93	82.7175	1322.93	90.159	1322.93	86.6903	1322.93	90.0209
1323.41	95.1154	1323.41	92.1794	1323.41	92.0475	1323.41	92.2172	1323.41	89.1647	1323.41	91.3555	1323.41	83.2803	1323.41	90.2986	1323.41	86.8599	1323.41	90.0463
1323.89	95.13	1323.89	92.1369	1323.89	92.1985	1323.89	92.221	1323.89	89.5433	1323.89	91.4652	1323.89	83.919	1323.89	90.4653	1323.89	87.0796	1323.89	90.0789
1324.38	95.1437	1324.38	92.0858	1324.38	92.3326	1324.38	92.2121	1324.38	89.8953	1324.38	91.5589	1324.38	84.614	1324.38	90.6536	1324.38	87.3552	1324.38	90.1217
1324.86	95.1559	1324.86	92.0265	1324.86	92.4511	1324.86	92.192	1324.86	90.2226	1324.86	91.6379	1324.86	85.3395	1324.86	90.8566	1324.86	87.6854	1324.86	90.177
1325.34	95.1662	1325.34	91.9609	1325.34	92.5556	1325.34	92.1633	1325.34	90.5256	1325.34	91.7042	1325.34	86.0682	1325.34	91.0671	1325.34	88.0629	1325.34	90.2462
1325.82	95.1748	1325.82	91.891	1325.82	92.648	1325.82	92.1287	1325.82	90.805	1325.82	91.7598	1325.82	86.7759	1325.82	91.2778	1325.82	88.4761	1325.82	90.3292
1326.3	95.1822	1326.3	91.8175	1326.3	92.7311	1326.3	92.0898	1326.3	91.0613	1326.3	91.8058	1326.3	87.4437	1326.3	91.4812	1326.3	88.9111	1326.3	90.4236
1326.79	95.1886	1326.79	91.7398	1326.79	92.8073	1326.79	92.0461	1326.79	91.2956	1326.79	91.8418	1326.79	88.0603	1326.79	91.6701	1326.79	89.3531	1326.79	90.5246
1327.27	95.1941	1327.27	91.6557	1327.27	92.8787	1327.27	91.9958	1327.27	91.5089	1327.27	91.8664	1327.27	88.6196	1327.27	91.8378	1327.27	89.7883	1327.27	90.6254
1327.75	95.1981	1327.75	91.5635	1327.75	92.946	1327.75	91.9369	1327.75	91.7022	1327.75	91.8779	1327.75	89.1203	1327.75	91.9796	1327.75	90.2038	1327.75	90.7187
1328.23	95.2	1328.23	91.4624	1328.23	93.0095	1328.23	91.8683	1328.23	91.8761	1328.23	91.8756	1328.23	89.5641	1328.23	92.0932	1328.23	90.5895	1328.23	90.7986
1328.71	95.1993	1328.71	91.3531	1328.71	93.0688	1328.71	91.7906	1328.71	92.0314	1328.71	91.8602	1328.71	89.9548	1328.71	92.1794	1328.71	90.9389	1328.71	90.8615
1329.2	95.1967	1329.2	91.2374	1329.2	93.1244	1329.2	91.7053	1329.2	92.1697	1329.2	91.8334	1329.2	90.2979	1329.2	92.241	1329.2	91.2492	1329.2	90.9063
1329.68	95.1933	1329.68	91.1167	1329.68	93.1774	1329.68	91.6141	1329.68	92.293	1329.68	91.7971	1329.68	90.6	1329.68	92.2817	1329.68	91.5212	1329.68	90.9338
1330.16	95.1908	1330.16	90.9909	1330.16	93.2294	1330.16	91.5174	1330.16	92.4036	1330.16	91.7522	1330.16	90.8676	1330.16	92.304	1330.16	91.7583	1330.16	90.9446
1330.64	95.1903	1330.64	90.8579	1330.64	93.2819	1330.64	91.4141	1330.64	92.5037	1330.64	91.6979	1330.64	91.1066	1330.64	92.3086	1330.64	91.9641	1330.64	90.939
1331.12	95.1921	1331.12	90.7151	1331.12	93.3353	1331.12	91.3019	1331.12	92.5946	1331.12	91.6323	1331.12	91.3213	1331.12	92.2953	1331.12	92.1423	1331.12	90.916
1331.61	95.195	1331.61	90.5601	1331.61	93.389	1331.61	91.1789	1331.61	92.6766	1331.61	91.5537	1331.61	91.5143	1331.61	92.2631	1331.61	92.2947	1331.61	90.8744
1332.09	95.1968	1332.09	90.3921	1332.09	93.4416	1332.09	91.0443	1332.09	92.7492	1332.09	91.4613	1332.09	91.6868	1332.09	92.2122	1332.09	92.4228	1332.09	90.8139
1332.57	95.1954	1332.57	90.2124	1332.57	93.491	1332.57	90.8991	1332.57	92.8112	1332.57	91.3557	1332.57	91.8398	1332.57	92.1444	1332.57	92.5274	1332.57	90.7353
1333.05	95.189	1333.05	90.0227	1333.05	93.536	1333.05	90.7448	1333.05	92.8618	1333.05	91.2386	1333.05	91.9742	1333.05	92.0621	1333.05	92.6098	1333.05	90.6408
1333.54	95.1769	1333.54	89.8246	1333.54	93.5761	1333.54	90.5827	1333.54	92.9007	1333.54	91.1111	1333.54	92.0914	1333.54	91.9675	1333.54	92.6715	1333.54	90.5321
1334.02	95.1589	1334.02	89.6175	1334.02	93.6114	1334.02	90.4124	1334.02	92.9277	1334.02	90.9732	1334.02	92.1926	1334.02	91.861	1334.02	92.7142	1334.02	90.4099
1334.5	95.135	1334.5	89.3989	1334.5	93.6418	1334.5	90.2316	1334.5	92.9427	1334.5	90.8234	1334.5	92.2789	1334.5	91.7411	1334.5	92.7389	1334.5	90.2728
1334.98	95.1047	1334.98	89.1656	1334.98	93.6668	1334.98	90.0375	1334.98	92.9454	1334.98	90.6589	1334.98	92.3501	1334.98	91.6048	1334.98	92.7458	1334.98	90.1183
1335.46	95.0668	1335.46	88.9145	1335.46	93.6851	1335.46	89.8273	1335.46	92.9351	1335.46	90.4774	1335.46	92.4058	1335.46	91.4496	1335.46	92.7343	1335.46	89.9434
1335.94	95.02	1335.94	88.6444	1335.94	93.6952	1335.94	89.6003	1335.94	92.9113	1335.94	90.278	1335.94	92.4453	1335.94	91.2744	1335.94	92.7039	1335.94	89.7467
1336.43	94.9643	1336.43	88.3556	1336.43	93.6968	1336.43	89.3573	1336.43	92.8745	1336.43	90.0613	1336.43	92.4694	1336.43	91.0801	1336.43	92.6549	1336.43	89.5287
1336.91	94.9015	1336.91	88.0494	1336.91	93.6917	1336.91	89.1002	1336.91	92.8268	1336.91	89.829	1336.91	92.4809	1336.91	90.869	1336.91	92.5898	1336.91	89.2917
1337.39	94.8367	1337.39	87.7262	1337.39	93.6849	1337.39	88.8305	1337.39	92.7727	1337.39	89.5828	1337.39	92.485	1337.39	90.6434	1337.39	92.513	1337.39	89.0388
1337.87	94.778	1337.87	87.3845	1337.87	93.6845	1337.87	88.548	1337.87	92.719	1337.87	89.3234	1337.87	92.4894	1337.87	90.4044	1337.87	92.4309	1337.87	88.773
1338.36	94.7352	1338.36	87.0217	1338.36	93.6999	1338.36	88.2509	1338.36	92.6743	1338.36	89.0503	1338.36	92.5025	1338.36	90.1519	1338.36	92.3515	1338.36	88.4967
1338.84	94.7177	1338.84	86.6359	1338.84	93.7394	1338.84	87.9374	1338.84	92.6466	1338.84	88.7634	1338.84	92.5317	1338.84	89.8853	1338.84	92.2816	1338.84	88.2116
1339.32	94.7309	1339.32	86.2277	1339.32	93.8073	1339.32	87.6072	1339.32	92.6407	1339.32	88.4635	1339.32	92.5812	1339.32	89.6055	1339.32	92.2259	1339.32	87.9199
1339.8	94.7737	1339.8	85.8008	1339.8	93.9014	1339.8	87.2623	1339.8	92.6559	1339.8	88.153	1339.8	92.6496	1339.8	89.3152	1339.8	92.1846	1339.8	87.6237
1340.28	94.8387	1340.28	85.3611	1340.28	94.0135	1340.28	86.9066	1340.28	92.6853	1340.28	87.835	1340.28	92.7304	1340.28	89.0182	1340.28	92.153	1340.28	87.3245
1340.77	94.9142	1340.77	84.9134	1340.77	94.132	1340.77	86.5428	1340.77	92.7178	1340.77	87.5108	1340.77	92.8139	1340.77	88.7168	1340.77	92.1234	1340.77	87.0219
1341.25	94.9886	1341.25	84.4581	1341.25	94.2459	1341.25	86.1705	1341.25	92.7412	1341.25	87.1784	1341.25	92.89	1341.25	88.4097	1341.25	92.0872	1341.25	86.7129
1341.73	95.0529	1341.73	83.9912	1341.73	94.3473	1341.73	85.786	1341.73	92.7455	1341.73	86.8327	1341.73	92.9507	1341.73	88.0917	1341.73	92.0382	1341.73	86.3919
1342.21	95.1026	1342.21	83.5052	1342.21	94.4325	1342.21	85.3822	1342.21	92.7242	1342.21	86.466	1342.21	92.9909	1342.21	87.7547	1342.21	91.973	1342.21	86.0523
1342.69	95.1366	1342.69	82.9923	1342.69	94.5012	1342.69	84.9521	1342.69	92.6739	1342.69	86.0705	1342.69	93.0082	1342.69	87.3908	1342.69	91.8922	1342.69	85.6882
1343.18	95.1564	1343.18	82.4467	1343.18	94.5548	1343.18	84.4903	1343.18	92.5944	1343.18	85.6408	1343.18	93.0028	1343.18	86.9942	1343.18	91.7999	1343.18	85.2966
1343.66	95.1646	1343.66	81.8662	1343.66	94.5961	1343.66	83.9948	1343.66	92.4868	1343.66	85.1751	1343.66	92.9763	1343.66	86.5631	1343.66	91.7028	1343.66	84.8781
1344.14	95.1646	1344.14	81.2527	1344.14	94.628	1344.14	83.4675	1344.14	92.3537	1344.14	84.675	1344.14	92.9316	1344.14	86.0997	1344.14	91.6098	1344.14	84.4369
1344.62	95.1598	1344.62	80.6103	1344.62	94.6535	1344.62	82.912	1344.62	92.1976	1344.62	84.1445	1344.62	92.8726	1344.62	85.6084	1344.62	91.5301	1344.62	83.9791
1345.11	95.1528	1345.11	79.9428	1345.11	94.6752	1345.11	82.332	1345.11	92.021	1345.11	83.5876	1345.11	92.8032	1345.11	85.0937	1345.11	91.4718	1345.11	83.5106
1345.59	95.1459	1345.59	79.2522	1345.59	94.6947	1345.59	81.7296	1345.59	91.8256	1345.59	83.0064	1345.59	92.7269	1345.59	84.5579	1345.59	91.4408	1345.59	83.0348
1346.07	95.1398	1346.07	78.5383	1346.07	94.7131	1346.07	81.1042	1346.07	91.6125	1346.07	82.4009	1346.07	92.6467	1346.07	84.0009	1346.07	91.4401	1346.07	82.5521
1346.55	95.1345	1346.55	77.8001	1346.55	94.7304	1346.55	80.4545	1346.55	91.3821	1346.55	81.7694	1346.55	92.5653	1346.55	83.4213	1346.55	91.4697	1346.55	82.061
1347.03	95.1293	1347.03	77.0367	1347.03	94.7464	1347.03	79.7789	1347.03	91.1347	1347.03	81.1108	1347.03	92.4857	1347.03	82.8184	1347.03	91.5278	1347.03	81.5591
1347.52	95.1234	1347.52	76.2489	1347.52	94.7611	1347.52	79.0778	1347.52	90.8706	1347.52	80.4253	1347.52	92.412	1347.52	82.1932	1347.52	91.6113	1347.52	81.045
1348	95.1164	1348	75.439	1348	94.7748	1348	78.3527	1348	90.5903	1348	79.7148	1348	92.3492	1348	81.5491	1348	91.7165	1348	80.5186
1348.48	95.109	1348.48	74.6094	1348.48	94.7889	1348.48	77.6065	1348.48	90.2954	1348.48	78.9827	1348.48	92.303	1348.48	80.8909	1348.48	91.8394	1348.48	79.9806
1348.96	95.1018	1348.96	73.7625	1348.96	94.8044	1348.96	76.8413	1348.96	89.9884	1348.96	78.2328	1348.96	92.2782	1348.96	80.2228	1348.96	91.9756	1348.96	79.4312
1349.44	95.0958	1349.44	72.8998	1349.44	94.8221	1349.44	76.0592	1349.44	89.6744	1349.44	77.4691	1349.44	92.2775	1349.44	79.5481	1349.44	92.12	1349.44	78.8701
1349.93	95.091	1349.93	72.0235	1349.93	94.8414	1349.93	75.2618	1349.93	89.3618	1349.93	76.6961	1349.93	92.3008	1349.93	78.8686	1349.93	92.2665	1349.93	78.2962
1350.41	95.0866	1350.41	71.137	1350.41	94.8603	1350.41	74.4518	1350.41	89.0631	1350.41	75.9201	1350.41	92.3452	1350.41	78.1859	1350.41	92.4088	1350.41	77.7087
1350.89	95.0808	1350.89	70.2455	1350.89	94.8759	1350.89	73.6334	1350.89	88.794	1350.89	75.1487	1350.89	92.4054	1350.89	77.5021	1350.89	92.5405	1350.89	77.108
1351.37	95.0718	1351.37	69.3552	1351.37	94.8858	1351.37	72.8115	1351.37	88.5725	1351.37	74.3903	1351.37	92.4761	1351.37	76.8193	1351.37	92.6567	1351.37	76.4956
1351.86	95.0583	1351.86	68.4709	1351.86	94.8888	1351.86	71.9905	1351.86	88.4159	1351.86	73.6522	1351.86	92.5523	1351.86	76.1394	1351.86	92.7548	1351.86	75.8737
1352.34	95.0406	1352.34	67.5949	1352.34	94.8856	1352.34	71.1726	1352.34	88.3384	1352.34	72.9387	1352.34	92.6309	1352.34	75.4623	1352.34	92.8346	1352.34	75.2442
1352.82	95.0206	1352.82	66.7264	1352.82	94.8791	1352.82	70.358	1352.82	88.3483	1352.82	72.2504	1352.82	92.7105	1352.82	74.7864	1352.82	92.8982	1352.82	74.6082
1353.3	95.0009	1353.3	65.8637	1353.3	94.873	1353.3	69.5453	1353.3	88.4458	1353.3	71.5845	1353.3	92.7902	1353.3	74.1086	1353.3	92.9489	1353.3	73.9659
1353.78	94.9843	1353.78	65.0062	1353.78	94.8703	1353.78	68.7345	1353.78	88.6221	1353.78	70.9373	1353.78	92.8692	1353.78	73.4272	1353.78	92.9899	1353.78	73.3183
1354.27	94.9723	1354.27	64.1573	1354.27	94.873	1354.27	67.9282	1354.27	88.8597	1354.27	70.3054	1354.27	92.9459	1354.27	72.743	1354.27	93.0236	1354.27	72.6682
1354.75	94.9649	1354.75	63.324	1354.75	94.8805	1354.75	67.1325	1354.75	89.1345	1354.75	69.6873	1354.75	93.0176	1354.75	72.0602	1354.75	93.0513	1354.75	72.0201
1355.23	94.9607	1355.23	62.5153	1355.23	94.8911	1355.23	66.3546	1355.23	89.4201	1355.23	69.0828	1355.23	93.0816	1355.23	71.3852	1355.23	93.0734	1355.23	71.38
1355.71	94.9571	1355.71	61.738	1355.71	94.9018	1355.71	65.6007	1355.71	89.6927	1355.71	68.4918	1355.71	93.1355	1355.71	70.7239	1355.71	93.0902	1355.71	70.7528
1356.19	94.9516	1356.19	60.9948	1356.19	94.9102	1356.19	64.8731	1356.19	89.9363	1356.19	67.9129	1356.19	93.1782	1356.19	70.0791	1356.19	93.1023	1356.19	70.141
1356.68	94.9425	1356.68	60.2838	1356.68	94.9146	1356.68	64.1699	1356.68	90.1442	1356.68	67.3435	1356.68	93.2095	1356.68	69.45	1356.68	93.1105	1356.68	69.544
1357.16	94.9285	1357.16	59.6006	1357.16	94.9141	1357.16	63.4874	1357.16	90.3199	1357.16	66.7812	1357.16	93.2297	1357.16	68.8337	1357.16	93.1158	1357.16	68.9592
1357.64	94.9084	1357.64	58.9419	1357.64	94.9077	1357.64	62.8225	1357.64	90.4731	1357.64	66.2253	1357.64	93.2388	1357.64	68.2275	1357.64	93.1182	1357.64	68.384
1358.12	94.8812	1358.12	58.3082	1358.12	94.8944	1358.12	62.1752	1358.12	90.616	1358.12	65.6781	1358.12	93.236	1358.12	67.631	1358.12	93.1169	1358.12	67.8178
1358.61	94.8451	1358.61	57.703	1358.61	94.8724	1358.61	61.5489	1358.61	90.7601	1358.61	65.1443	1358.61	93.2201	1358.61	67.0468	1358.61	93.1102	1358.61	67.2616
1359.09	94.7988	1359.09	57.1314	1359.09	94.8404	1359.09	60.9484	1359.09	90.9135	1359.09	64.629	1359.09	93.1904	1359.09	66.4787	1359.09	93.0965	1359.09	66.718
1359.57	94.742	1359.57	56.5968	1359.57	94.7982	1359.57	60.3772	1359.57	91.0807	1359.57	64.135	1359.57	93.1475	1359.57	65.9295	1359.57	93.0749	1359.57	66.1887
1360.05	94.6766	1360.05	56.0989	1360.05	94.7481	1360.05	59.8356	1360.05	91.2634	1360.05	63.662	1360.05	93.0941	1360.05	65.3994	1360.05	93.0468	1360.05	65.6738
1360.53	94.6076	1360.53	55.6347	1360.53	94.6955	1360.53	59.3221	1360.53	91.4618	1360.53	63.2069	1360.53	93.0352	1360.53	64.8863	1360.53	93.0156	1360.53	65.1728
1361.02	94.5429	1361.02	55.2015	1361.02	94.6485	1361.02	58.8357	1361.02	91.6767	1361.02	62.7669	1361.02	92.978	1361.02	64.3889	1361.02	92.9874	1361.02	64.6863
1361.5	94.4927	1361.5	54.8014	1361.5	94.617	1361.5	58.3804	1361.5	91.9081	1361.5	62.3441	1361.5	92.9307	1361.5	63.9111	1361.5	92.9692	1361.5	64.2203
1361.98	94.4665	1361.98	54.4438	1361.98	94.6096	1361.98	57.9677	1361.98	92.1546	1361.98	61.9478	1361.98	92.9005	1361.98	63.4647	1361.98	92.9679	1361.98	63.7873
1362.46	94.4691	1362.46	54.1435	1362.46	94.6303	1362.46	57.6144	1362.46	92.4105	1362.46	61.5938	1362.46	92.8905	1362.46	63.0687	1362.46	92.9868	1362.46	63.4049
1362.94	94.4979	1362.94	53.9144	1362.94	94.6756	1362.94	57.3365	1362.94	92.6649	1362.94	61.2984	1362.94	92.8982	1362.94	62.7424	1362.94	93.0234	1362.94	63.0895
1363.43	94.5425	1363.43	53.7619	1363.43	94.735	1363.43	57.1419	1363.43	92.9034	1363.43	61.0721	1363.43	92.9156	1363.43	62.4976	1363.43	93.0701	1363.43	62.85
1363.91	94.5893	1363.91	53.6812	1363.91	94.7954	1363.91	57.027	1363.91	93.1127	1363.91	60.9152	1363.91	92.9321	1363.91	62.3334	1363.91	93.1165	1363.91	62.6842
1364.39	94.6268	1364.39	53.6589	1364.39	94.8455	1364.39	56.9798	1364.39	93.2845	1364.39	60.8201	1364.39	92.9386	1364.39	62.2391	1364.39	93.1537	1364.39	62.5824
1364.87	94.6485	1364.87	53.6806	1364.87	94.8792	1364.87	56.9862	1364.87	93.4174	1364.87	60.7762	1364.87	92.9298	1364.87	62.2003	1364.87	93.1769	1364.87	62.532
1365.35	94.6536	1365.35	53.7348	1365.35	94.8951	1365.35	57.0348	1365.35	93.5151	1365.35	60.7747	1365.35	92.9048	1365.35	62.2043	1365.35	93.1851	1365.35	62.5228
1365.84	94.6447	1365.84	53.8149	1365.84	94.8955	1365.84	57.1184	1365.84	93.5841	1365.84	60.8101	1365.84	92.8657	1365.84	62.2429	1365.84	93.1802	1365.84	62.5485
1366.32	94.6262	1366.32	53.9172	1366.32	94.884	1366.32	57.2327	1366.32	93.6317	1366.32	60.8793	1366.32	92.8166	1366.32	62.311	1366.32	93.1656	1366.32	62.6048
1366.8	94.6024	1366.8	54.0369	1366.8	94.8654	1366.8	57.3725	1366.8	93.6652	1366.8	60.9787	1366.8	92.7633	1366.8	62.4042	1366.8	93.146	1366.8	62.688
1367.28	94.5774	1367.28	54.1658	1367.28	94.8445	1367.28	57.5288	1367.28	93.6907	1367.28	61.1022	1367.28	92.7128	1367.28	62.5162	1367.28	93.1261	1367.28	62.7918
1367.77	94.5544	1367.77	54.2912	1367.77	94.826	1367.77	57.6889	1367.77	93.7136	1367.77	61.2399	1367.77	92.6719	1367.77	62.6379	1367.77	93.1106	1367.77	62.9076
1368.25	94.5351	1368.25	54.3993	1368.25	94.8131	1368.25	57.8382	1368.25	93.7371	1368.25	61.3804	1368.25	92.6458	1368.25	62.759	1368.25	93.1025	1368.25	63.0251
1368.73	94.5193	1368.73	54.4802	1368.73	94.8066	1368.73	57.9661	1368.73	93.762	1368.73	61.5147	1368.73	92.6362	1368.73	62.8717	1368.73	93.1021	1368.73	63.1368
1369.21	94.5043	1369.21	54.5323	1369.21	94.804	1369.21	58.0693	1369.21	93.7859	1369.21	61.6397	1369.21	92.6407	1369.21	62.9738	1369.21	93.1068	1369.21	63.2399
1369.69	94.4858	1369.69	54.5643	1369.69	94.8004	1369.69	58.1544	1369.69	93.8047	1369.69	61.7595	1369.69	92.6533	1369.69	63.0701	1369.69	93.1112	1369.69	63.3379
1370.18	94.459	1370.18	54.5914	1370.18	94.7898	1370.18	58.2343	1370.18	93.8134	1370.18	61.8835	1370.18	92.6667	1370.18	63.1704	1370.18	93.1101	1370.18	63.4389
1370.66	94.4198	1370.66	54.6311	1370.66	94.767	1370.66	58.3244	1370.66	93.808	1370.66	62.0227	1370.66	92.6742	1370.66	63.2854	1370.66	93.0987	1370.66	63.5524
1371.14	94.3659	1371.14	54.6972	1371.14	94.7295	1371.14	58.4371	1371.14	93.7867	1371.14	62.1862	1371.14	92.6721	1371.14	63.4238	1371.14	93.0754	1371.14	63.686
1371.62	94.2979	1371.62	54.7968	1371.62	94.6782	1371.62	58.579	1371.62	93.7509	1371.62	62.3777	1371.62	92.6597	1371.62	63.5893	1371.62	93.0414	1371.62	63.8431
1372.1	94.2196	1372.1	54.9291	1372.1	94.6181	1372.1	58.749	1372.1	93.7049	1372.1	62.5947	1372.1	92.64	1372.1	63.7798	1372.1	93.001	1372.1	64.0219
1372.59	94.138	1372.59	55.0853	1372.59	94.5573	1372.59	58.9381	1372.59	93.6562	1372.59	62.8276	1372.59	92.6184	1372.59	63.9861	1372.59	92.9609	1372.59	64.2143
1373.07	94.0628	1373.07	55.2493	1373.07	94.5062	1373.07	59.1294	1373.07	93.6143	1373.07	63.059	1373.07	92.602	1373.07	64.1916	1373.07	92.9295	1373.07	64.4057
1373.55	94.0037	1373.55	55.3987	1373.55	94.4743	1373.55	59.2987	1373.55	93.5884	1373.55	63.2642	1373.55	92.5972	1373.55	64.3721	1373.55	92.9142	1373.55	64.5754
1374.03	93.9672	1374.03	55.5065	1374.03	94.4667	1374.03	59.4167	1374.03	93.5844	1374.03	63.4139	1374.03	92.6074	1374.03	64.4988	1374.03	92.9193	1374.03	64.6979
1374.52	93.9528	1374.52	55.5449	1374.52	94.4813	1374.52	59.4542	1374.52	93.6013	1374.52	63.4788	1374.52	92.6307	1374.52	64.5437	1374.52	92.9432	1374.52	64.7471
1375	93.9534	1375	55.4904	1375	94.5092	1375	59.3877	1375	93.6319	1375	63.4359	1375	92.661	1375	64.4863	1375	92.9789	1375	64.7023
1375.48	93.9584	1375.48	55.3274	1375.48	94.5394	1375.48	59.2031	1375.48	93.6657	1375.48	63.2724	1375.48	92.6905	1375.48	64.3165	1375.48	93.0174	1375.48	64.5509
1375.96	93.9596	1375.96	55.0498	1375.96	94.5628	1375.96	58.8967	1375.96	93.6938	1375.96	62.9852	1375.96	92.7138	1375.96	64.0338	1375.96	93.0512	1375.96	64.2896
1376.44	93.9536	1376.44	54.6602	1376.44	94.5758	1376.44	58.4733	1376.44	93.712	1376.44	62.5795	1376.44	92.7293	1376.44	63.6437	1376.44	93.077	1376.44	63.9223
1376.92	93.9417	1376.92	54.1694	1376.92	94.5789	1376.92	57.9449	1376.92	93.7199	1376.92	62.0658	1376.92	92.7386	1376.92	63.1555	1376.92	93.0952	1376.92	63.4579
1377.41	93.9284	1377.41	53.5954	1377.41	94.5755	1377.41	57.3299	1377.41	93.72	1377.41	61.4602	1377.41	92.7448	1377.41	62.5828	1377.41	93.1082	1377.41	62.9097
1377.89	93.9184	1377.89	52.9638	1377.89	94.5689	1377.89	56.6529	1377.89	93.7155	1377.89	60.7838	1377.89	92.7511	1377.89	61.9435	1377.89	93.1192	1377.89	62.2957
1378.37	93.915	1378.37	52.3041	1378.37	94.5619	1378.37	55.9432	1378.37	93.7093	1378.37	60.0625	1378.37	92.7594	1378.37	61.2605	1378.37	93.1312	1378.37	61.6378
1378.85	93.9199	1378.85	51.6463	1378.85	94.5559	1378.85	55.2302	1378.85	93.7029	1378.85	59.3236	1378.85	92.7707	1378.85	60.5589	1378.85	93.1467	1378.85	60.9594
1379.34	93.9323	1379.34	51.0153	1379.34	94.5515	1379.34	54.5392	1379.34	93.6971	1379.34	58.5918	1379.34	92.7849	1379.34	59.8613	1379.34	93.1674	1379.34	60.2818
1379.82	93.9505	1379.82	50.4286	1379.82	94.5483	1379.82	53.8881	1379.82	93.6915	1379.82	57.8857	1379.82	92.8015	1379.82	59.1852	1379.82	93.1944	1379.82	59.6217
1380.3	93.9729	1380.3	49.898	1380.3	94.5465	1380.3	53.2888	1380.3	93.6858	1380.3	57.2186	1380.3	92.8193	1380.3	58.5425	1380.3	93.228	1380.3	58.9912
1380.78	93.998	1380.78	49.4331	1380.78	94.546	1380.78	52.7508	1380.78	93.6795	1380.78	56.6013	1380.78	92.8374	1380.78	57.9428	1380.78	93.2674	1380.78	58.4002
1381.26	94.0245	1381.26	49.0452	1381.26	94.5459	1381.26	52.285	1381.26	93.6718	1381.26	56.0452	1381.26	92.8543	1381.26	57.3966	1381.26	93.3107	1381.26	57.8594
1381.75	94.0501	1381.75	48.7467	1381.75	94.5448	1381.75	51.9033	1381.75	93.6614	1381.75	55.5632	1381.75	92.8679	1381.75	56.9165	1381.75	93.3549	1381.75	57.3808
1382.23	94.0718	1382.23	48.5472	1382.23	94.5401	1382.23	51.6161	1382.23	93.6465	1382.23	55.1669	1382.23	92.8761	1382.23	56.5146	1382.23	93.3963	1382.23	56.9753
1382.71	94.0858	1382.71	48.4489	1382.71	94.529	1382.71	51.4268	1382.71	93.625	1382.71	54.8622	1382.71	92.8768	1382.71	56.1979	1382.71	93.4312	1382.71	56.6492
1383.19	94.0892	1383.19	48.444	1383.19	94.5093	1383.19	51.3301	1383.19	93.5953	1383.19	54.6467	1383.19	92.8691	1383.19	55.9656	1383.19	93.4571	1383.19	56.402
1383.67	94.081	1383.67	48.5186	1383.67	94.4806	1383.67	51.3143	1383.67	93.5575	1383.67	54.5118	1383.67	92.8536	1383.67	55.8107	1383.67	93.4735	1383.67	56.2274
1384.16	94.0631	1384.16	48.6598	1384.16	94.4448	1384.16	51.3678	1384.16	93.5134	1384.16	54.4482	1384.16	92.8326	1384.16	55.725	1384.16	93.4821	1384.16	56.1186
1384.64	94.04	1384.64	48.8631	1384.64	94.4057	1384.64	51.4867	1384.64	93.4671	1384.64	54.4526	1384.64	92.81	1384.64	55.7063	1384.64	93.4862	1384.64	56.074
1385.12	94.018	1385.12	49.1359	1385.12	94.3688	1385.12	51.6783	1385.12	93.4246	1385.12	54.5317	1385.12	92.7908	1385.12	55.762	1385.12	93.4904	1385.12	56.101
1385.6	94.0043	1385.6	49.4945	1385.6	94.3403	1385.6	51.9584	1385.6	93.3932	1385.6	54.7007	1385.6	92.7808	1385.6	55.9088	1385.6	93.4997	1385.6	56.2144
1386.09	94.0054	1386.09	49.9548	1386.09	94.3265	1386.09	52.3432	1386.09	93.3808	1386.09	54.976	1386.09	92.786	1386.09	56.1644	1386.09	93.5193	1386.09	56.4302
1386.57	94.0253	1386.57	50.5201	1386.57	94.332	1386.57	52.8377	1386.57	93.393	1386.57	55.3639	1386.57	92.811	1386.57	56.5365	1386.57	93.5533	1386.57	56.7557
1387.05	94.0627	1387.05	51.1731	1387.05	94.3567	1387.05	53.4267	1387.05	93.4302	1387.05	55.8523	1387.05	92.8559	1387.05	57.0127	1387.05	93.6021	1387.05	57.1808
1387.53	94.1109	1387.53	51.8787	1387.53	94.3951	1387.53	54.0775	1387.53	93.4858	1387.53	56.4123	1387.53	92.915	1387.53	57.5616	1387.53	93.6608	1387.53	57.679
1388.01	94.1588	1388.01	52.5983	1388.01	94.4368	1388.01	54.7527	1388.01	93.5475	1388.01	57.009	1388.01	92.9775	1388.01	58.1456	1388.01	93.72	1388.01	58.2175
1388.5	94.1957	1388.5	53.3054	1388.5	94.4707	1388.5	55.4257	1388.5	93.6024	1388.5	57.6168	1388.5	93.0319	1388.5	58.7369	1388.5	93.7697	1388.5	58.7711
1388.98	94.2147	1388.98	53.9922	1388.98	94.4885	1388.98	56.0872	1388.98	93.6412	1388.98	58.2256	1388.98	93.0695	1388.98	59.325	1388.98	93.8024	1388.98	59.3288
1389.46	94.2132	1389.46	54.6647	1389.46	94.4864	1389.46	56.7415	1389.46	93.6597	1389.46	58.8378	1389.46	93.0867	1389.46	59.9132	1389.46	93.8149	1389.46	59.8915
1389.94	94.192	1389.94	55.3327	1389.94	94.464	1389.94	57.3967	1389.94	93.6581	1389.94	59.4597	1389.94	93.0844	1389.94	60.5088	1389.94	93.8084	1389.94	60.4643
1390.42	94.1532	1390.42	56.0014	1390.42	94.4235	1390.42	58.0569	1390.42	93.6389	1390.42	60.0936	1390.42	93.0658	1390.42	61.1152	1390.42	93.7862	1390.42	61.049
1390.91	94.0997	1390.91	56.6692	1390.91	94.3676	1390.91	58.7195	1390.91	93.6049	1390.91	60.7357	1390.91	93.0351	1390.91	61.7295	1390.91	93.7524	1390.91	61.6423
1391.39	94.034	1391.39	57.3308	1391.39	94.2997	1391.39	59.3791	1391.39	93.5587	1391.39	61.3792	1391.39	92.9961	1391.39	62.3454	1391.39	93.7106	1391.39	62.2384
1391.87	93.9591	1391.87	57.9835	1391.87	94.2227	1391.87	60.0329	1391.87	93.5023	1391.87	62.0202	1391.87	92.9516	1391.87	62.9601	1391.87	93.6636	1391.87	62.8343
1392.35	93.8786	1392.35	58.633	1392.35	94.1398	1392.35	60.687	1392.35	93.4384	1392.35	62.6638	1392.35	92.9043	1392.35	63.5792	1392.35	93.6131	1392.35	63.4356
1392.84	93.798	1392.84	59.295	1392.84	94.0559	1392.84	61.3571	1392.84	93.3709	1392.84	63.325	1392.84	92.8571	1392.84	64.22	1392.84	93.5615	1392.84	64.0572
1393.32	93.725	1393.32	59.9897	1393.32	93.9781	1393.32	62.0647	1393.32	93.3065	1393.32	64.0247	1393.32	92.8157	1393.32	64.9058	1393.32	93.5132	1393.32	64.7199
1393.8	93.6691	1393.8	60.7323	1393.8	93.9152	1393.8	62.825	1393.8	93.2544	1393.8	64.7789	1393.8	92.7876	1393.8	65.6553	1393.8	93.475	1393.8	65.4394
1394.28	93.6382	1394.28	61.5205	1394.28	93.8759	1394.28	63.6362	1394.28	93.2233	1394.28	65.5859	1394.28	92.7806	1394.28	66.4681	1394.28	93.4547	1394.28	66.2148
1394.76	93.6347	1394.76	62.3306	1394.76	93.8635	1394.76	64.4739	1394.76	93.2164	1394.76	66.4222	1394.76	92.7978	1394.76	67.3184	1394.76	93.4565	1394.76	67.0231
1395.25	93.6524	1395.25	63.1277	1395.25	93.8737	1395.25	65.3016	1395.25	93.2292	1395.25	67.2513	1395.25	92.835	1395.25	68.1644	1395.25	93.4778	1395.25	67.8276
1395.73	93.6803	1395.73	63.8854	1395.73	93.8959	1395.73	66.0906	1395.73	93.2509	1395.73	68.0436	1395.73	92.8818	1395.73	68.9713	1395.73	93.51	1395.73	68.5977
1396.21	93.7076	1396.21	64.6005	1396.21	93.919	1396.21	66.8361	1396.21	93.2707	1396.21	68.793	1396.21	92.9274	1396.21	69.7305	1396.21	93.543	1396.21	69.3257
1396.69	93.7288	1396.69	65.2964	1396.69	93.9359	1396.69	67.56	1396.69	93.2826	1396.69	69.5203	1396.69	92.9654	1396.69	70.4631	1396.69	93.5702	1396.69	70.0305
1397.17	93.7446	1397.17	66.0126	1397.17	93.9459	1397.17	68.3015	1397.17	93.2869	1397.17	70.2634	1397.17	92.9956	1397.17	71.2101	1397.17	93.5902	1397.17	70.7489
1397.66	93.7597	1397.66	66.7903	1397.66	93.9531	1397.66	69.1017	1397.66	93.2886	1397.66	71.063	1397.66	93.0229	1397.66	72.0151	1397.66	93.6071	1397.66	71.5205
1398.14	93.7803	1398.14	67.6562	1398.14	93.9641	1398.14	69.9871	1398.14	93.2946	1398.14	71.9449	1398.14	93.0551	1398.14	72.9067	1398.14	93.6274	1398.14	72.3718
1398.62	93.8106	1398.62	68.6106	1398.62	93.9846	1398.62	70.9577	1398.62	93.3101	1398.62	72.909	1398.62	93.0982	1398.62	73.8847	1398.62	93.6577	1398.62	73.3034
1399.1	93.8494	1399.1	69.6258	1399.1	94.0153	1399.1	71.9852	1399.1	93.3349	1399.1	73.926	1399.1	93.153	1399.1	74.9172	1399.1	93.6997	1399.1	74.2874
1399.59	93.8902	1399.59	70.6573	1399.59	94.0505	1399.59	73.0239	1399.59	93.3627	1399.59	74.9502	1399.59	93.2126	1399.59	75.9535	1399.59	93.748	1399.59	75.2779
1400.07	93.9227	1400.07	71.6644	1400.07	94.0794	1400.07	74.0323	1400.07	93.3826	1400.07	75.9394	1400.07	93.2652	1400.07	76.9475	1400.07	93.7923	1400.07	76.2318
1400.55	93.9381	1400.55	72.6263	1400.55	94.0915	1400.55	74.9888	1400.55	93.3849	1400.55	76.8717	1400.55	93.2994	1400.55	77.8759	1400.55	93.8215	1400.55	77.1255
1401.03	93.9321	1401.03	73.545	1401.03	94.0804	1401.03	75.8951	1401.03	93.3644	1401.03	77.7487	1401.03	93.3091	1401.03	78.7412	1401.03	93.829	1401.03	77.9592
1401.51	93.9057	1401.51	74.4381	1401.51	94.0455	1401.51	76.7688	1401.51	93.3214	1401.51	78.5879	1401.51	93.2949	1401.51	79.5626	1401.51	93.8144	1401.51	78.7497
1401.99	93.8629	1401.99	75.3276	1401.99	93.9904	1401.99	77.6316	1401.99	93.2593	1401.99	79.4105	1401.99	93.262	1401.99	80.3641	1401.99	93.7815	1401.99	79.5187
1402.48	93.8089	1402.48	76.2321	1402.48	93.921	1402.48	78.5018	1402.48	93.1829	1402.48	80.234	1402.48	93.2178	1402.48	81.1661	1402.48	93.7372	1402.48	80.2855
1402.96	93.7493	1402.96	77.1627	1402.96	93.8444	1402.96	79.3898	1402.96	93.0974	1402.96	81.0681	1402.96	93.1703	1402.96	81.9819	1402.96	93.6887	1402.96	81.0618
1403.44	93.6906	1403.44	78.1223	1403.44	93.7683	1403.44	80.2982	1403.44	93.0084	1403.44	81.9144	1403.44	93.1264	1403.44	82.8168	1403.44	93.6433	1403.44	81.8517
1403.92	93.6391	1403.92	79.1056	1403.92	93.6998	1403.92	81.222	1403.92	92.9219	1403.92	82.7681	1403.92	93.0916	1403.92	83.6685	1403.92	93.6069	1403.92	82.6522
1404.41	93.6008	1404.41	80.1006	1404.41	93.6445	1404.41	82.15	1404.41	92.8435	1404.41	83.6193	1404.41	93.0694	1404.41	84.5275	1404.41	93.5835	1404.41	83.455
1404.89	93.5785	1404.89	81.089	1404.89	93.6044	1404.89	83.0665	1404.89	92.7769	1404.89	84.4548	1404.89	93.0601	1404.89	85.3784	1404.89	93.5739	1404.89	84.2468
1405.37	93.5704	1405.37	82.0495	1405.37	93.5775	1405.37	83.9529	1405.37	92.7223	1405.37	85.2592	1405.37	93.0613	1405.37	86.2017	1405.37	93.5761	1405.37	85.0115
1405.85	93.5711	1405.85	82.9607	1405.85	93.5586	1405.85	84.7904	1405.85	92.6754	1405.85	86.0164	1405.85	93.0688	1405.85	86.9774	1405.85	93.5858	1405.85	85.7322
1406.33	93.5733	1406.33	83.8061	1406.33	93.5411	1406.33	85.5641	1406.33	92.6295	1406.33	86.7133	1406.33	93.0777	1406.33	87.6899	1406.33	93.598	1406.33	86.3956
1406.82	93.5704	1406.82	84.5773	1406.82	93.5195	1406.82	86.2665	1406.82	92.5772	1406.82	87.3426	1406.82	93.0839	1406.82	88.331	1406.82	93.6084	1406.82	86.9943
1407.3	93.5584	1407.3	85.276	1407.3	93.4898	1407.3	86.8986	1407.3	92.5122	1407.3	87.9045	1407.3	93.0836	1407.3	88.902	1407.3	93.6133	1407.3	87.5293
1407.78	93.5358	1407.78	85.9125	1407.78	93.4495	1407.78	87.47	1407.78	92.4303	1407.78	88.4071	1407.78	93.0739	1407.78	89.4123	1407.78	93.6098	1407.78	88.0085
1408.26	93.5033	1408.26	86.5024	1408.26	93.398	1408.26	87.9953	1408.26	92.3293	1408.26	88.8634	1408.26	93.0531	1408.26	89.8769	1408.26	93.5959	1408.26	88.4449
1408.74	93.463	1408.74	87.0611	1408.74	93.336	1408.74	88.4895	1408.74	92.2091	1408.74	89.2874	1408.74	93.0214	1408.74	90.3112	1408.74	93.5713	1408.74	88.8519
1409.23	93.4181	1409.23	87.5989	1409.23	93.2659	1409.23	88.9633	1409.23	92.0713	1409.23	89.6894	1409.23	92.9814	1409.23	90.7264	1409.23	93.5383	1409.23	89.2396
1409.71	93.3719	1409.71	88.1174	1409.71	93.1918	1409.71	89.4201	1409.71	91.918	1409.71	90.0728	1409.71	92.9384	1409.71	91.1264	1409.71	93.5017	1409.71	89.612
1410.19	93.3277	1410.19	88.6106	1410.19	93.1187	1410.19	89.8556	1410.19	91.7512	1410.19	90.434	1410.19	92.8988	1410.19	91.5076	1410.19	93.4677	1410.19	89.9668
1410.67	93.2878	1410.67	89.0685	1410.67	93.0509	1410.67	90.2615	1410.67	91.5713	1410.67	90.7653	1410.67	92.8679	1410.67	91.8625	1410.67	93.4417	1410.67	90.2982
1411.16	93.2526	1411.16	89.4839	1411.16	92.9905	1411.16	90.6309	1411.16	91.3767	1411.16	91.0598	1411.16	92.8475	1411.16	92.1844	1411.16	93.4256	1411.16	90.6008
1411.64	93.2205	1411.64	89.8558	1411.64	92.9362	1411.64	90.9619	1411.64	91.163	1411.64	91.3156	1411.64	92.8347	1411.64	92.4722	1411.64	93.4172	1411.64	90.8732
1412.12	93.1876	1412.12	90.1908	1412.12	92.8833	1412.12	91.2588	1412.12	90.9239	1412.12	91.5363	1412.12	92.8232	1412.12	92.7305	1412.12	93.4105	1412.12	91.1183
1412.6	93.1482	1412.6	90.4985	1412.6	92.8251	1412.6	91.529	1412.6	90.6521	1412.6	91.7286	1412.6	92.8051	1412.6	92.9668	1412.6	93.3979	1412.6	91.3412
1413.08	93.0965	1413.08	90.787	1413.08	92.7549	1413.08	91.7785	1413.08	90.3401	1413.08	91.8977	1413.08	92.7741	1413.08	93.1867	1413.08	93.3727	1413.08	91.5456
1413.57	93.0268	1413.57	91.0584	1413.57	92.6674	1413.57	92.0089	1413.57	89.9818	1413.57	92.0449	1413.57	92.7263	1413.57	93.3912	1413.57	93.3309	1413.57	91.7315
1414.05	92.9357	1414.05	91.3093	1414.05	92.5602	1414.05	92.2174	1414.05	89.574	1414.05	92.1669	1414.05	92.6616	1414.05	93.5763	1414.05	93.2723	1414.05	91.8953
1414.53	92.8227	1414.53	91.5332	1414.53	92.4343	1414.53	92.399	1414.53	89.1167	1414.53	92.2587	1414.53	92.5825	1414.53	93.7357	1414.53	93.1992	1414.53	92.0321
1415.01	92.6909	1415.01	91.726	1415.01	92.2929	1415.01	92.551	1415.01	88.6138	1415.01	92.3171	1415.01	92.4929	1415.01	93.8654	1415.01	93.1155	1415.01	92.1397
1415.49	92.5456	1415.49	91.8887	1415.49	92.1405	1415.49	92.6756	1415.49	88.0715	1415.49	92.3436	1415.49	92.397	1415.49	93.9669	1415.49	93.0252	1415.49	92.2208
1415.98	92.3938	1415.98	92.029	1415.98	91.9817	1415.98	92.7808	1415.98	87.4975	1415.98	92.345	1415.98	92.2988	1415.98	94.0475	1415.98	92.9323	1415.98	92.2837
1416.46	92.2423	1416.46	92.1591	1416.46	91.8196	1416.46	92.8781	1416.46	86.8999	1416.46	92.3308	1416.46	92.2023	1416.46	94.1193	1416.46	92.8404	1416.46	92.3408
1416.94	92.097	1416.94	92.2916	1416.94	91.6557	1416.94	92.9794	1416.94	86.2879	1416.94	92.3101	1416.94	92.113	1416.94	94.1955	1416.94	92.7543	1416.94	92.4053
1417.42	91.9636	1417.42	92.4352	1417.42	91.4909	1417.42	93.0927	1417.42	85.6762	1417.42	92.2888	1417.42	92.0389	1417.42	94.2869	1417.42	92.6814	1417.42	92.4887
1417.9	91.8475	1417.9	92.5917	1417.9	91.3252	1417.9	93.2191	1417.9	85.0903	1417.9	92.2683	1417.9	91.9892	1417.9	94.3975	1417.9	92.6308	1417.9	92.5965
1418.39	91.7533	1418.39	92.7541	1418.39	91.1573	1418.39	93.3514	1418.39	84.568	1418.39	92.2467	1418.39	91.9699	1418.39	94.5231	1418.39	92.609	1418.39	92.7257
1418.87	91.6803	1418.87	92.9098	1418.87	90.9811	1418.87	93.4771	1418.87	84.15	1418.87	92.2222	1418.87	91.9749	1418.87	94.6514	1418.87	92.6113	1418.87	92.8631
1419.35	91.6189	1419.35	93.0462	1419.35	90.7825	1419.35	93.5831	1419.35	83.8618	1419.35	92.1961	1419.35	91.9817	1419.35	94.7684	1419.35	92.6168	1419.35	92.9882
1419.83	91.5536	1419.83	93.1566	1419.83	90.5425	1419.83	93.6624	1419.83	83.7018	1419.83	92.1727	1419.83	91.9597	1419.83	94.8641	1419.83	92.596	1419.83	93.0818
1420.32	91.4734	1420.32	93.2413	1420.32	90.2446	1420.32	93.7148	1420.32	83.6493	1420.32	92.1575	1420.32	91.8867	1420.32	94.9355	1420.32	92.5261	1420.32	93.1343
1420.8	91.3792	1420.8	93.3052	1420.8	89.8799	1420.8	93.7447	1420.8	83.6819	1420.8	92.155	1420.8	91.7592	1420.8	94.9845	1420.8	92.4027	1420.8	93.1485
1421.28	91.2842	1421.28	93.3538	1421.28	89.4445	1421.28	93.7567	1421.28	83.788	1421.28	92.168	1421.28	91.5902	1421.28	95.0143	1421.28	92.2371	1421.28	93.1348
1421.76	91.2075	1421.76	93.3908	1421.76	88.9332	1421.76	93.753	1421.76	83.9669	1421.76	92.1974	1421.76	91.3988	1421.76	95.0275	1421.76	92.0473	1421.76	93.1057
1422.24	91.1685	1422.24	93.4186	1422.24	88.3351	1422.24	93.7333	1422.24	84.2219	1422.24	92.2432	1422.24	91.2021	1422.24	95.0254	1422.24	91.8492	1422.24	93.0715
1422.73	91.1823	1422.73	93.4394	1422.73	87.6329	1422.73	93.6963	1422.73	84.5527	1422.73	92.3047	1422.73	91.0098	1422.73	95.0096	1422.73	91.6515	1422.73	93.0388
1423.21	91.2562	1423.21	93.4565	1423.21	86.8082	1423.21	93.641	1423.21	84.9477	1423.21	92.3817	1423.21	90.8238	1423.21	94.9831	1423.21	91.4554	1423.21	93.0117
1423.69	91.3863	1423.69	93.4751	1423.69	85.8494	1423.69	93.5686	1423.69	85.3811	1423.69	92.4731	1423.69	90.6394	1423.69	94.9522	1423.69	91.2558	1423.69	92.9915
1424.17	91.5563	1424.17	93.5001	1424.17	84.7577	1424.17	93.4813	1424.17	85.8158	1424.17	92.5759	1424.17	90.4479	1424.17	94.924	1424.17	91.0445	1424.17	92.9766
1424.65	91.7408	1424.65	93.5336	1424.65	83.5473	1424.65	93.3806	1424.65	86.2137	1424.65	92.6837	1424.65	90.2402	1424.65	94.9031	1424.65	90.813	1424.65	92.9626
1425.14	91.9138	1425.14	93.5727	1425.14	82.2398	1425.14	93.2643	1425.14	86.5477	1425.14	92.7875	1425.14	90.0093	1425.14	94.8884	1425.14	90.5552	1425.14	92.942
1425.62	92.0577	1425.62	93.6115	1425.62	80.8589	1425.62	93.1268	1425.62	86.8079	1425.62	92.8786	1425.62	89.7515	1425.62	94.8735	1425.62	90.2683	1425.62	92.9072
1426.1	92.1669	1426.1	93.6433	1426.1	79.4304	1426.1	92.9613	1426.1	86.9989	1426.1	92.9505	1426.1	89.465	1426.1	94.8492	1426.1	89.9506	1426.1	92.8527
1426.58	92.2447	1426.58	93.6642	1426.58	77.9892	1426.58	92.7617	1426.58	87.1312	1426.58	93.0008	1426.58	89.1469	1426.58	94.8074	1426.58	89.5998	1426.58	92.7752
1427.07	92.299	1427.07	93.6739	1427.07	76.589	1427.07	92.5253	1427.07	87.2141	1427.07	93.0304	1427.07	88.7922	1427.07	94.743	1427.07	89.2107	1427.07	92.674
1427.55	92.3379	1427.55	93.676	1427.55	75.3091	1427.55	92.2545	1427.55	87.2531	1427.55	93.0431	1427.55	88.3936	1427.55	94.6545	1427.55	88.7769	1427.55	92.5502
1428.03	92.3682	1428.03	93.6759	1428.03	74.2528	1428.03	91.9574	1428.03	87.2514	1428.03	93.0442	1428.03	87.9455	1428.03	94.5443	1428.03	88.2943	1428.03	92.4066
1428.51	92.3961	1428.51	93.6783	1428.51	73.5306	1428.51	91.6482	1428.51	87.2125	1428.51	93.0389	1428.51	87.4471	1428.51	94.4167	1428.51	87.7645	1428.51	92.247
1428.99	92.4264	1428.99	93.6851	1428.99	73.233	1428.99	91.3448	1428.99	87.1419	1428.99	93.0301	1428.99	86.9052	1428.99	94.2753	1428.99	87.1981	1428.99	92.0751
1429.48	92.4625	1429.48	93.6937	1429.48	73.4017	1429.48	91.0666	1429.48	87.0451	1429.48	93.0169	1429.48	86.3328	1429.48	94.1213	1429.48	86.6127	1429.48	91.8934
1429.96	92.5048	1429.96	93.6983	1429.96	74.0162	1429.96	90.8313	1429.96	86.9237	1429.96	92.995	1429.96	85.7452	1429.96	93.9531	1429.96	86.0287	1429.96	91.7023
1430.44	92.55	1430.44	93.6928	1430.44	75.0008	1430.44	90.6538	1430.44	86.7726	1430.44	92.9588	1430.44	85.1569	1430.44	93.7685	1430.44	85.4649	1430.44	91.5014
1430.92	92.5919	1430.92	93.6742	1430.92	76.2467	1430.92	90.5449	1430.92	86.5815	1430.92	92.9044	1430.92	84.5799	1430.92	93.5678	1430.92	84.9365	1430.92	91.2913
1431.4	92.6226	1431.4	93.6433	1431.4	77.636	1431.4	90.5094	1431.4	86.3401	1431.4	92.8308	1431.4	84.0249	1431.4	93.3558	1431.4	84.4547	1431.4	91.0749
1431.89	92.6362	1431.89	93.6037	1431.89	79.0606	1431.89	90.5446	1431.89	86.0439	1431.89	92.7407	1431.89	83.5023	1431.89	93.1405	1431.89	84.0278	1431.89	90.8573
1432.37	92.6307	1432.37	93.5595	1432.37	80.4347	1432.37	90.6397	1432.37	85.6968	1432.37	92.638	1432.37	83.0226	1432.37	92.9305	1432.37	83.6623	1432.37	90.645
1432.85	92.6094	1432.85	93.5128	1432.85	81.7008	1432.85	90.7778	1432.85	85.3088	1432.85	92.5256	1432.85	82.5958	1432.85	92.7315	1432.85	83.3636	1432.85	90.4435
1433.33	92.5804	1433.33	93.4626	1433.33	82.8315	1433.33	90.9393	1433.33	84.8881	1433.33	92.403	1433.33	82.2299	1433.33	92.5443	1433.33	83.1363	1433.33	90.2565
1433.82	92.5539	1433.82	93.4046	1433.82	83.8248	1433.82	91.1064	1433.82	84.4328	1433.82	92.2646	1433.82	81.9302	1433.82	92.3648	1433.82	82.9861	1433.82	90.0851
1434.3	92.5404	1434.3	93.332	1434.3	84.698	1434.3	91.2655	1434.3	83.924	1434.3	92.0992	1434.3	81.7	1434.3	92.1851	1434.3	82.9199	1434.3	89.9282
1434.78	92.5483	1434.78	93.2369	1434.78	85.4786	1434.78	91.408	1434.78	83.3232	1434.78	91.8909	1434.78	81.5405	1434.78	91.9969	1434.78	82.947	1434.78	89.7846
1435.26	92.5844	1435.26	93.1132	1435.26	86.1962	1435.26	91.5306	1435.26	82.5814	1435.26	91.6232	1435.26	81.4504	1435.26	91.7951	1435.26	83.0761	1435.26	89.6551
1435.74	92.6519	1435.74	92.9603	1435.74	86.8711	1435.74	91.632	1435.74	81.659	1435.74	91.2856	1435.74	81.4213	1435.74	91.582	1435.74	83.3068	1435.74	89.5432
1436.23	92.7468	1436.23	92.7838	1436.23	87.5022	1436.23	91.7099	1436.23	80.5549	1436.23	90.8817	1436.23	81.4286	1436.23	91.3668	1436.23	83.6144	1436.23	89.4514
1436.71	92.8524	1436.71	92.5928	1436.71	88.0618	1436.71	91.7567	1436.71	79.3193	1436.71	90.429	1436.71	81.4258	1436.71	91.1582	1436.71	83.9422	1436.71	89.3736
1437.19	92.9423	1437.19	92.3936	1437.19	88.5092	1437.19	91.7613	1437.19	78.0327	1437.19	89.9504	1437.19	81.3543	1437.19	90.9563	1437.19	84.2156	1437.19	89.2919
1437.67	92.9946	1437.67	92.1862	1437.67	88.8169	1437.67	91.7148	1437.67	76.7651	1437.67	89.4607	1437.67	81.1646	1437.67	90.7503	1437.67	84.3747	1437.67	89.1844
1438.15	93.0032	1438.15	91.9668	1438.15	88.9864	1438.15	91.6156	1438.15	75.5534	1438.15	88.963	1438.15	80.8324	1438.15	90.5247	1438.15	84.3954	1438.15	89.0367
1438.64	92.9787	1438.64	91.7315	1438.64	89.0433	1438.64	91.4695	1438.64	74.4079	1438.64	88.4527	1438.64	80.3559	1438.64	90.2665	1438.64	84.2856	1438.64	88.8461
1439.12	92.9386	1439.12	91.4783	1439.12	89.0219	1439.12	91.2853	1439.12	73.3332	1439.12	87.9245	1439.12	79.7438	1439.12	89.9672	1439.12	84.0661	1439.12	88.6178
1439.6	92.8986	1439.6	91.2072	1439.6	88.9516	1439.6	91.0715	1439.6	72.344	1439.6	87.3775	1439.6	79.0077	1439.6	89.6222	1439.6	83.7553	1439.6	88.3584
1440.08	92.8678	1440.08	90.9188	1440.08	88.8517	1440.08	90.8344	1440.08	71.4719	1440.08	86.8168	1440.08	78.1613	1440.08	89.2284	1440.08	83.364	1440.08	88.0723
1440.57	92.8491	1440.57	90.6145	1440.57	88.7305	1440.57	90.5779	1440.57	70.7639	1440.57	86.2549	1440.57	77.2261	1440.57	88.7858	1440.57	82.8973	1440.57	87.7612
1441.05	92.8412	1441.05	90.2966	1441.05	88.5881	1441.05	90.3052	1441.05	70.2733	1441.05	85.7111	1441.05	76.2374	1441.05	88.2977	1441.05	82.3596	1441.05	87.426
1441.53	92.8413	1441.53	89.9698	1441.53	88.419	1441.53	90.0209	1441.53	70.0461	1441.53	85.2091	1441.53	75.247	1441.53	87.7742	1441.53	81.7612	1441.53	87.0695
1442.01	92.8468	1442.01	89.6418	1442.01	88.2163	1442.01	89.7327	1442.01	70.109	1442.01	84.7747	1442.01	74.3196	1442.01	87.2335	1442.01	81.121	1442.01	86.6986
1442.49	92.8555	1442.49	89.3237	1442.49	87.9742	1442.49	89.4526	1442.49	70.4607	1442.49	84.4314	1442.49	73.5234	1442.49	86.7017	1442.49	80.4671	1442.49	86.3253
1442.97	92.8655	1442.97	89.0294	1442.97	87.6907	1442.97	89.1953	1442.97	71.0726	1442.97	84.1976	1442.97	72.9196	1442.97	86.21	1442.97	79.8336	1442.97	85.9654
1443.46	92.8745	1443.46	88.7732	1443.46	87.3673	1443.46	88.9757	1443.46	71.8942	1443.46	84.0839	1443.46	72.5521	1443.46	85.7898	1443.46	79.2558	1443.46	85.6363
1443.94	92.8798	1443.94	88.5673	1443.94	87.0074	1443.94	88.8056	1443.94	72.8628	1443.94	84.0915	1443.94	72.442	1443.94	85.4676	1443.94	78.7649	1443.94	85.3532
1444.42	92.8786	1444.42	88.4201	1444.42	86.614	1444.42	88.6914	1444.42	73.914	1444.42	84.2126	1444.42	72.5879	1444.42	85.2608	1444.42	78.3844	1444.42	85.1276
1444.9	92.8704	1444.9	88.3359	1444.9	86.1879	1444.9	88.6344	1444.9	74.9912	1444.9	84.4332	1444.9	72.9717	1444.9	85.1776	1444.9	78.1282	1444.9	84.9664
1445.39	92.8565	1445.39	88.3163	1445.39	85.7275	1445.39	88.6325	1445.39	76.0523	1445.39	84.7371	1445.39	73.5669	1445.39	85.2193	1445.39	78.0018	1445.39	84.874
1445.87	92.8415	1445.87	88.3627	1445.87	85.2314	1445.87	88.6838	1445.87	77.0726	1445.87	85.1102	1445.87	74.3457	1445.87	85.3841	1445.87	78.0043	1445.87	84.8547
1446.35	92.8319	1446.35	88.4779	1446.35	84.7049	1446.35	88.7884	1446.35	78.0418	1446.35	85.5424	1446.35	75.2817	1446.35	85.6699	1446.35	78.1301	1446.35	84.9138
1446.83	92.8341	1446.83	88.6641	1446.83	84.1661	1446.83	88.9481	1446.83	78.9578	1446.83	86.0258	1446.83	76.3441	1446.83	86.0718	1446.83	78.3675	1446.83	85.0562
1447.31	92.8521	1447.31	88.9191	1447.31	83.6495	1447.31	89.1619	1447.31	79.8179	1447.31	86.549	1447.31	77.4885	1447.31	86.5759	1447.31	78.6948	1447.31	85.2807
1447.8	92.8845	1447.8	89.231	1447.8	83.2019	1447.8	89.4209	1447.8	80.6136	1447.8	87.0929	1447.8	78.6515	1447.8	87.1531	1447.8	79.0787	1447.8	85.5743
1448.28	92.9243	1448.28	89.5776	1448.28	82.8692	1448.28	89.7073	1448.28	81.3318	1448.28	87.6305	1448.28	79.7586	1448.28	87.7608	1448.28	79.4768	1448.28	85.9106
1448.76	92.9619	1448.76	89.9316	1448.76	82.683	1448.76	89.9979	1448.76	81.9628	1448.76	88.1342	1448.76	80.7427	1448.76	88.3532	1448.76	79.848	1448.76	86.2566
1449.24	92.9897	1449.24	90.2698	1449.24	82.6559	1449.24	90.2727	1449.24	82.5096	1449.24	88.585	1449.24	81.5639	1449.24	88.8955	1449.24	80.164	1449.24	86.5838
1449.72	93.0051	1449.72	90.5794	1449.72	82.7854	1449.72	90.5212	1449.72	82.9909	1449.72	88.9778	1449.72	82.2152	1449.72	89.3715	1449.72	80.4142	1449.72	86.8764
1450.21	93.01	1450.21	90.8586	1450.21	83.0619	1450.21	90.7434	1450.21	83.4362	1450.21	89.3206	1450.21	82.7142	1450.21	89.7819	1450.21	80.6032	1450.21	87.1318
1450.69	93.0075	1450.69	91.1122	1450.69	83.4718	1450.69	90.9465	1450.69	83.8768	1450.69	89.6277	1450.69	83.0886	1450.69	90.1361	1450.69	80.7434	1450.69	87.3556
1451.17	92.9993	1451.17	91.3457	1451.17	83.9955	1451.17	91.1386	1451.17	84.336	1451.17	89.9128	1451.17	83.3645	1451.17	90.4446	1451.17	80.8478	1451.17	87.5552
1451.65	92.985	1451.65	91.5615	1451.65	84.6034	1451.65	91.3247	1451.65	84.8223	1451.65	90.1843	1451.65	83.5609	1451.65	90.7138	1451.65	80.9265	1451.65	87.7347
1452.13	92.9631	1452.13	91.7571	1452.13	85.2555	1452.13	91.5042	1452.13	85.3283	1452.13	90.4426	1452.13	83.6894	1452.13	90.944	1452.13	80.9849	1452.13	87.8933
1452.62	92.9336	1452.62	91.9274	1452.62	85.9077	1452.62	91.6716	1452.62	85.8356	1452.62	90.6828	1452.62	83.7585	1452.62	91.1329	1452.62	81.0258	1452.62	88.0278
1453.1	92.8992	1453.1	92.0677	1453.1	86.5231	1453.1	91.8209	1453.1	86.3248	1453.1	90.8989	1453.1	83.7777	1453.1	91.2788	1453.1	81.0518	1453.1	88.1359
1453.58	92.8653	1453.58	92.177	1453.58	87.0808	1453.58	91.9484	1453.58	86.784	1453.58	91.0879	1453.58	83.7584	1453.58	91.3841	1453.58	81.0667	1453.58	88.2188
1454.06	92.8375	1454.06	92.2579	1454.06	87.5796	1454.06	92.0553	1454.06	87.2123	1454.06	91.2524	1454.06	83.7126	1454.06	91.4551	1454.06	81.0758	1454.06	88.2812
1454.55	92.8186	1454.55	92.3154	1454.55	88.0337	1454.55	92.1472	1454.55	87.6174	1454.55	91.3994	1454.55	83.6485	1454.55	91.5008	1454.55	81.0835	1454.55	88.3296
1455.03	92.8073	1455.03	92.3554	1455.03	88.467	1455.03	92.2331	1455.03	88.0117	1455.03	91.5391	1455.03	83.5684	1455.03	91.5316	1455.03	81.0929	1455.03	88.3704
1455.51	92.8013	1455.51	92.3847	1455.51	88.9079	1455.51	92.3242	1455.51	88.4085	1455.51	91.6834	1455.51	83.4685	1455.51	91.5592	1455.51	81.1065	1455.51	88.411
1455.99	92.8048	1455.99	92.4121	1455.99	89.3836	1455.99	92.4326	1455.99	88.8188	1455.99	91.8436	1455.99	83.3462	1455.99	91.5964	1455.99	81.1299	1455.99	88.4616
1456.47	92.8327	1456.47	92.448	1456.47	89.9076	1456.47	92.5672	1456.47	89.246	1456.47	92.0269	1456.47	83.2084	1456.47	91.6523	1456.47	81.1725	1456.47	88.5343
1456.96	92.9011	1456.96	92.5004	1456.96	90.463	1456.96	92.7272	1456.96	89.6757	1456.96	92.2296	1456.96	83.0754	1456.96	91.725	1456.96	81.2405	1456.96	88.6357
1457.44	93.007	1457.44	92.5708	1457.44	90.9994	1457.44	92.9008	1457.44	90.074	1457.44	92.4365	1457.44	82.9726	1457.44	91.8014	1457.44	81.327	1457.44	88.7582
1457.92	93.1237	1457.92	92.6547	1457.92	91.4617	1457.92	93.0727	1457.92	90.4071	1457.92	92.631	1457.92	82.9203	1457.92	91.8703	1457.92	81.4171	1457.92	88.8851
1458.4	93.2225	1458.4	92.7483	1458.4	91.8248	1458.4	93.2357	1458.4	90.664	1458.4	92.8064	1458.4	82.9337	1458.4	91.9335	1458.4	81.5041	1458.4	89.006
1458.88	93.2912	1458.88	92.8505	1458.88	92.098	1458.88	93.3906	1458.88	90.8587	1458.88	92.966	1458.88	83.0252	1458.88	92.0018	1458.88	81.596	1458.88	89.1218
1459.37	93.3331	1459.37	92.9608	1459.37	92.3055	1459.37	93.5406	1459.37	91.0141	1459.37	93.1156	1459.37	83.2022	1459.37	92.0854	1459.37	81.7062	1459.37	89.2394
1459.85	93.3562	1459.85	93.077	1459.85	92.4681	1459.85	93.6863	1459.85	91.1484	1459.85	93.2579	1459.85	83.4625	1459.85	92.1892	1459.85	81.843	1459.85	89.3629
1460.33	93.3668	1460.33	93.1948	1460.33	92.5983	1460.33	93.8249	1460.33	91.2715	1460.33	93.392	1460.33	83.7939	1460.33	92.312	1460.33	82.0059	1460.33	89.4918
1460.81	93.3684	1460.81	93.3096	1460.81	92.7021	1460.81	93.9527	1460.81	91.3876	1460.81	93.5151	1460.81	84.178	1460.81	92.45	1460.81	82.1885	1460.81	89.622
1461.3	93.3633	1461.3	93.418	1461.3	92.7839	1461.3	94.068	1461.3	91.4995	1461.3	93.6263	1461.3	84.5971	1461.3	92.6	1461.3	82.3844	1461.3	89.7505
1461.78	93.3546	1461.78	93.5199	1461.78	92.8497	1461.78	94.1723	1461.78	91.6116	1461.78	93.7275	1461.78	85.039	1461.78	92.7617	1461.78	82.5933	1461.78	89.8773
1462.26	93.3463	1462.26	93.6179	1462.26	92.908	1462.26	94.2706	1462.26	91.7305	1462.26	93.8238	1462.26	85.5001	1462.26	92.939	1462.26	82.8238	1462.26	90.0073
1462.74	93.3437	1462.74	93.7164	1462.74	92.9686	1462.74	94.3695	1462.74	91.8638	1462.74	93.9218	1462.74	85.9846	1462.74	93.1383	1462.74	83.095	1462.74	90.1489
1463.22	93.3529	1463.22	93.8191	1463.22	93.0415	1463.22	94.4751	1463.22	92.0185	1463.22	94.0276	1463.22	86.5005	1463.22	93.3655	1463.22	83.433	1463.22	90.3114
1463.71	93.3792	1463.71	93.9274	1463.71	93.1339	1463.71	94.5897	1463.71	92.1979	1463.71	94.1439	1463.71	87.0525	1463.71	93.6212	1463.71	83.8635	1463.71	90.5022
1464.19	93.425	1464.19	94.0384	1464.19	93.2473	1464.19	94.7097	1464.19	92.3983	1464.19	94.2678	1464.19	87.6338	1464.19	93.8966	1464.19	84.3987	1464.19	90.7214
1464.67	93.4859	1464.67	94.1452	1464.67	93.3747	1464.67	94.826	1464.67	92.6073	1464.67	94.3909	1464.67	88.2214	1464.67	94.1732	1464.67	85.0255	1464.67	90.9601
1465.15	93.55	1465.15	94.2399	1465.15	93.5017	1465.15	94.928	1465.15	92.8058	1465.15	94.5027	1465.15	88.7817	1465.15	94.4293	1465.15	85.7053	1465.15	91.2023
1465.63	93.6026	1465.63	94.3174	1465.63	93.6124	1465.63	95.0083	1465.63	92.9762	1465.63	94.5954	1465.63	89.2844	1465.63	94.6507	1465.63	86.3905	1465.63	91.4329
1466.12	93.6337	1466.12	94.3771	1466.12	93.6969	1466.12	95.0658	1466.12	93.1085	1466.12	94.6671	1466.12	89.7152	1466.12	94.8339	1466.12	87.0442	1466.12	91.6435
1466.6	93.6418	1466.6	94.4211	1466.6	93.7536	1466.6	95.1036	1466.6	93.2028	1466.6	94.7198	1466.6	90.0773	1466.6	94.9842	1466.6	87.6502	1466.6	91.8336
1467.08	93.6324	1467.08	94.4519	1467.08	93.7865	1467.08	95.1258	1467.08	93.2655	1467.08	94.7573	1467.08	90.3832	1467.08	95.1087	1467.08	88.2078	1467.08	92.0066
1467.56	93.6134	1467.56	94.4707	1467.56	93.8014	1467.56	95.1353	1467.56	93.3043	1467.56	94.782	1467.56	90.6465	1467.56	95.2118	1467.56	88.722	1467.56	92.1653
1468.05	93.5915	1468.05	94.4771	1468.05	93.8025	1468.05	95.1328	1468.05	93.3256	1468.05	94.7945	1468.05	90.8762	1468.05	95.2947	1468.05	89.1959	1468.05	92.3096
1468.53	93.5706	1468.53	94.4703	1468.53	93.7925	1468.53	95.1177	1468.53	93.3338	1468.53	94.7945	1468.53	91.0771	1468.53	95.3563	1468.53	89.6291	1468.53	92.4374
1469.01	93.5522	1469.01	94.4501	1469.01	93.7733	1469.01	95.0901	1469.01	93.3323	1469.01	94.7816	1469.01	91.2515	1469.01	95.395	1469.01	90.0198	1469.01	92.5466
1469.49	93.536	1469.49	94.4164	1469.49	93.7469	1469.49	95.0503	1469.49	93.3243	1469.49	94.7565	1469.49	91.4022	1469.49	95.4106	1469.49	90.3686	1469.49	92.6366
1469.97	93.5212	1469.97	94.3693	1469.97	93.7159	1469.97	94.9989	1469.97	93.3128	1469.97	94.7196	1469.97	91.5338	1469.97	95.4036	1469.97	90.6802	1469.97	92.7083
1470.46	93.5078	1470.46	94.307	1470.46	93.6839	1470.46	94.9356	1470.46	93.3011	1470.46	94.6708	1470.46	91.6532	1470.46	95.3748	1470.46	90.964	1470.46	92.7637
1470.94	93.4986	1470.94	94.2256	1470.94	93.6572	1470.94	94.8581	1470.94	93.2941	1470.94	94.6086	1470.94	91.7701	1470.94	95.3248	1470.94	91.2335	1470.94	92.8048
1471.42	93.502	1471.42	94.1193	1471.42	93.6452	1471.42	94.7631	1471.42	93.2994	1471.42	94.5303	1471.42	91.8954	1471.42	95.2542	1471.42	91.5031	1471.42	92.8324
1471.9	93.5289	1471.9	93.9835	1471.9	93.6584	1471.9	94.6475	1471.9	93.326	1471.9	94.434	1471.9	92.0373	1471.9	95.1648	1471.9	91.7813	1471.9	92.8455
1472.38	93.5846	1472.38	93.8178	1472.38	93.7009	1472.38	94.5107	1472.38	93.3777	1472.38	94.3194	1472.38	92.1945	1472.38	95.0605	1472.38	92.0628	1472.38	92.8398
1472.87	93.6605	1472.87	93.6274	1472.87	93.7643	1472.87	94.3557	1472.87	93.447	1472.87	94.1888	1472.87	92.3522	1472.87	94.947	1472.87	92.327	1472.87	92.8087
1473.35	93.7365	1473.35	93.4201	1473.35	93.8307	1473.35	94.1865	1473.35	93.5175	1473.35	94.0442	1473.35	92.49	1473.35	94.8289	1473.35	92.5495	1473.35	92.746
1473.83	93.7953	1473.83	93.2008	1473.83	93.8855	1473.83	94.0053	1473.83	93.5759	1473.83	93.8865	1473.83	92.5961	1473.83	94.7067	1473.83	92.7194	1473.83	92.6503
1474.31	93.8338	1474.31	92.9688	1474.31	93.9265	1474.31	93.8101	1474.31	93.6204	1474.31	93.7143	1474.31	92.6746	1474.31	94.576	1474.31	92.8452	1474.31	92.5253
1474.8	93.8628	1474.8	92.7192	1474.8	93.9629	1474.8	93.5962	1474.8	93.6598	1474.8	93.5242	1474.8	92.7408	1474.8	94.4292	1474.8	92.9471	1474.8	92.3769
1475.28	93.8969	1475.28	92.4457	1475.28	94.0069	1475.28	93.3579	1475.28	93.7057	1475.28	93.3128	1475.28	92.8106	1475.28	94.2591	1475.28	93.0455	1475.28	92.2105
1475.76	93.9467	1475.76	92.1458	1475.76	94.0663	1475.76	93.0929	1475.76	93.7657	1475.76	93.0795	1475.76	92.8934	1475.76	94.0629	1475.76	93.1517	1475.76	92.0302
1476.24	94.0126	1476.24	91.8233	1476.24	94.1401	1476.24	92.8052	1476.24	93.8391	1476.24	92.8285	1476.24	92.9881	1476.24	93.8446	1476.24	93.2653	1476.24	91.8396
1476.72	94.0856	1476.72	91.4895	1476.72	94.2194	1476.72	92.5058	1476.72	93.9177	1476.72	92.5697	1476.72	93.0852	1476.72	93.6157	1476.72	93.3771	1476.72	91.644
1477.21	94.1514	1477.21	91.1597	1477.21	94.2917	1477.21	92.2107	1477.21	93.9896	1477.21	92.3164	1477.21	93.1725	1477.21	93.3915	1477.21	93.4747	1477.21	91.4508
1477.69	94.1983	1477.69	90.8486	1477.69	94.3465	1477.69	91.9359	1477.69	94.0448	1477.69	92.0821	1477.69	93.2406	1477.69	93.1869	1477.69	93.5499	1477.69	91.2686
1478.17	94.221	1478.17	90.5673	1478.17	94.3796	1478.17	91.694	1478.17	94.0789	1478.17	91.8777	1478.17	93.2868	1478.17	93.0121	1478.17	93.6013	1478.17	91.1063
1478.65	94.2224	1478.65	90.3228	1478.65	94.3931	1478.65	91.4936	1478.65	94.0934	1478.65	91.7106	1478.65	93.3146	1478.65	92.8731	1478.65	93.6337	1478.65	90.9724
1479.13	94.2107	1479.13	90.1205	1479.13	94.3937	1479.13	91.3411	1479.13	94.0945	1479.13	91.5869	1479.13	93.3311	1479.13	92.7733	1479.13	93.655	1479.13	90.8751
1479.62	94.1963	1479.62	89.9674	1479.62	94.3899	1479.62	91.2429	1479.62	94.09	1479.62	91.513	1479.62	93.3445	1479.62	92.7173	1479.62	93.6732	1479.62	90.8229
1480.1	94.1884	1480.1	89.8736	1480.1	94.3898	1480.1	91.2072	1480.1	94.088	1480.1	91.4966	1480.1	93.3619	1480.1	92.7113	1480.1	93.695	1480.1	90.8244
1480.58	94.1932	1480.58	89.8512	1480.58	94.3995	1480.58	91.2426	1480.58	94.0951	1480.58	91.5455	1480.58	93.3884	1480.58	92.7633	1480.58	93.7246	1480.58	90.8869
1481.06	94.2123	1481.06	89.9104	1481.06	94.4218	1481.06	91.3547	1481.06	94.1147	1481.06	91.6642	1481.06	93.4262	1481.06	92.8785	1481.06	93.7637	1481.06	91.0135
1481.55	94.2423	1481.55	90.0538	1481.55	94.4548	1481.55	91.5415	1481.55	94.1458	1481.55	91.85	1481.55	93.474	1481.55	93.0553	1481.55	93.8109	1481.55	91.1994
1482.03	94.276	1482.03	90.2734	1482.03	94.4925	1482.03	91.7917	1482.03	94.1829	1482.03	92.0909	1482.03	93.5268	1482.03	93.283	1482.03	93.862	1482.03	91.4319
1482.51	94.3057	1482.51	90.552	1482.51	94.5271	1482.51	92.0868	1482.51	94.2184	1482.51	92.3687	1482.51	93.5778	1482.51	93.5435	1482.51	93.9107	1482.51	91.6924
1482.99	94.3253	1482.99	90.8681	1482.99	94.5515	1482.99	92.4056	1482.99	94.2447	1482.99	92.6633	1482.99	93.6201	1482.99	93.8164	1482.99	93.9509	1482.99	91.962
1483.47	94.3318	1483.47	91.2019	1483.47	94.5612	1483.47	92.7294	1483.47	94.2569	1483.47	92.9577	1483.47	93.6491	1483.47	94.0843	1483.47	93.9777	1483.47	92.2251
1483.95	94.3247	1483.95	91.5388	1483.95	94.5547	1483.95	93.0455	1483.95	94.2531	1483.95	93.2402	1483.95	93.6625	1483.95	94.3357	1483.95	93.9883	1483.95	92.4719
1484.44	94.3048	1484.44	91.8698	1484.44	94.5327	1484.44	93.3466	1484.44	94.2335	1484.44	93.5051	1484.44	93.6601	1484.44	94.5658	1484.44	93.982	1484.44	92.698
1484.92	94.2725	1484.92	92.1911	1484.92	94.4968	1484.92	93.6308	1484.92	94.1994	1484.92	93.7512	1484.92	93.6429	1484.92	94.7756	1484.92	93.9595	1484.92	92.9035
1485.4	94.2278	1485.4	92.5009	1485.4	94.4492	1485.4	93.899	1485.4	94.1526	1485.4	93.9799	1485.4	93.6132	1485.4	94.9699	1485.4	93.9229	1485.4	93.0908
1485.88	94.1707	1485.88	92.7984	1485.88	94.3918	1485.88	94.1529	1485.88	94.0944	1485.88	94.1933	1485.88	93.5731	1485.88	95.1539	1485.88	93.8754	1485.88	93.2629
1486.37	94.1019	1486.37	93.0812	1486.37	94.3264	1486.37	94.3935	1486.37	94.0258	1486.37	94.3928	1486.37	93.5245	1486.37	95.3321	1486.37	93.8199	1486.37	93.4219
1486.85	94.0239	1486.85	93.3457	1486.85	94.255	1486.85	94.62	1486.85	93.9488	1486.85	94.578	1486.85	93.4691	1486.85	95.5055	1486.85	93.7595	1486.85	93.5679
1487.33	93.9422	1487.33	93.5881	1487.33	94.1815	1487.33	94.8306	1487.33	93.867	1487.33	94.7476	1487.33	93.4099	1487.33	95.6725	1487.33	93.6981	1487.33	93.7003
1487.81	93.8661	1487.81	93.8066	1487.81	94.1134	1487.81	95.0244	1487.81	93.7886	1487.81	94.9014	1487.81	93.3531	1487.81	95.8317	1487.81	93.6419	1487.81	93.82
[truncated: 5,211 more rows]

## Sheet: Figure2e
LiFSI-TEP		LiFSI-TEP/C1-2Cl		LiFSI-TEP/C2-2Cl		LiFSI-TEP/C3-2Cl		LiFSI-TEP/C4-2Cl		LiFSI-TEP/C5-2Cl
X	Y	X	Y	X	Y	X	Y	X	Y	X	Y
-25.5179	1073	-25.5179	778	-50.3582	-11767	-50.3582	-21829	-25.5179	-3593	-25.5179	2441
-25.5163	373	-25.5163	1292	-50.3551	-12759	-50.3551	-19320	-25.5163	-3656	-25.5163	2818
-25.5148	553	-25.5148	1534	-50.352	-18664	-50.352	-22719	-25.5148	-3770	-25.5148	2630
-25.5132	1358	-25.5132	1454	-50.349	-16765	-50.349	-18354	-25.5132	-4381	-25.5132	1676
-25.5117	2353	-25.5117	1393	-50.3459	-32578	-50.3459	-17599	-25.5117	-4220	-25.5117	1273
-25.5101	2224	-25.5101	1424	-50.3428	-26630	-50.3428	-12961	-25.5101	-4189	-25.5101	1536
-25.5085	1663	-25.5085	1263	-50.3398	-25045	-50.3398	-15291	-25.5085	-4301	-25.5085	1210
-25.507	775	-25.507	270	-50.3367	-30624	-50.3367	-14764	-25.507	-4388	-25.507	230
-25.5054	164	-25.5054	-134	-50.3336	-34497	-50.3336	-23898	-25.5054	-4731	-25.5054	-108
-25.5039	-156	-25.5039	-252	-50.3306	-14293	-50.3306	-14141	-25.5039	-4734	-25.5039	408
-25.5023	-205	-25.5023	-381	-50.3275	-16975	-50.3275	-2051	-25.5023	-4446	-25.5023	1537
-25.5008	-186	-25.5008	-417	-50.3244	-22087	-50.3244	-5845	-25.5008	-4261	-25.5008	2091
-25.4992	530	-25.4992	75	-50.3214	-34741	-50.3214	-13675	-25.4992	-4389	-25.4992	1918
-25.4976	714	-25.4976	1069	-50.3183	-15816	-50.3183	-9307	-25.4976	-4306	-25.4976	1405
-25.4961	375	-25.4961	1142	-50.3152	-28992	-50.3152	-16977	-25.4961	-4050	-25.4961	1220
-25.4945	620	-25.4945	541	-50.3122	-26661	-50.3122	-29493	-25.4945	-3361	-25.4945	1531
-25.493	1028	-25.493	247	-50.3091	-28770	-50.3091	-25341	-25.493	-2380	-25.493	1819
-25.4914	1218	-25.4914	492	-50.306	-22535	-50.306	-19480	-25.4914	-1947	-25.4914	-101
-25.4899	795	-25.4899	938	-50.303	-21575	-50.303	-5263	-25.4899	-1799	-25.4899	-1253
-25.4883	836	-25.4883	747	-50.2999	-8991	-50.2999	-1670	-25.4883	-1496	-25.4883	-1383
-25.4867	1336	-25.4867	-166	-50.2968	-23335	-50.2968	-13368	-25.4867	-1975	-25.4867	-1485
-25.4852	1613	-25.4852	-730	-50.2938	-27949	-50.2938	-12134	-25.4852	-2334	-25.4852	-2041
-25.4836	1238	-25.4836	-1119	-50.2907	-32582	-50.2907	-15095	-25.4836	-2758	-25.4836	-1922
-25.4821	584	-25.4821	-1441	-50.2876	-27443	-50.2876	-9451	-25.4821	-3107	-25.4821	-1959
-25.4805	190	-25.4805	-1830	-50.2846	-15034	-50.2846	-5993	-25.4805	-3265	-25.4805	-1788
-25.4789	-170	-25.4789	-1643	-50.2815	-26168	-50.2815	-4430	-25.4789	-3444	-25.4789	-863
-25.4774	-420	-25.4774	-1013	-50.2784	-40655	-50.2784	-2756	-25.4774	-3409	-25.4774	846
-25.4758	-200	-25.4758	-489	-50.2754	-10121	-50.2754	-6593	-25.4758	-3305	-25.4758	1911
-25.4743	-69	-25.4743	-848	-50.2723	-13502	-50.2723	-17464	-25.4743	-2874	-25.4743	1898
-25.4727	174	-25.4727	-695	-50.2692	-26056	-50.2692	-6784	-25.4727	-2485	-25.4727	2213
-25.4712	867	-25.4712	-77	-50.2662	-24505	-50.2662	349	-25.4712	-2631	-25.4712	2298
-25.4696	1420	-25.4696	179	-50.2631	-29359	-50.2631	-12773	-25.4696	-2976	-25.4696	2539
-25.468	1912	-25.468	285	-50.26	-34331	-50.26	-11548	-25.468	-3197	-25.468	2560
-25.4665	1605	-25.4665	591	-50.257	-39459	-50.257	949	-25.4665	-3075	-25.4665	2139
-25.4649	1069	-25.4649	443	-50.2539	-39732	-50.2539	3031	-25.4649	-2387	-25.4649	1638
-25.4634	615	-25.4634	84	-50.2508	-20860	-50.2508	6515	-25.4634	-1959	-25.4634	1525
-25.4618	-43	-25.4618	-487	-50.2478	-12940	-50.2478	815	-25.4618	-2490	-25.4618	2371
-25.4603	897	-25.4603	-370	-50.2447	-29014	-50.2447	-22063	-25.4603	-2235	-25.4603	3480
-25.4587	2352	-25.4587	-666	-50.2416	-9977	-50.2416	-19469	-25.4587	-2272	-25.4587	2991
-25.4571	2066	-25.4571	-966	-50.2386	-27073	-50.2386	-11258	-25.4571	-2194	-25.4571	2369
-25.4556	957	-25.4556	-555	-50.2355	-46188	-50.2355	-26183	-25.4556	-2401	-25.4556	2046
-25.454	-92	-25.454	-165	-50.2324	-39867	-50.2324	-28630	-25.454	-3031	-25.454	3716
-25.4525	-987	-25.4525	-73	-50.2294	-49345	-50.2294	-9902	-25.4525	-3009	-25.4525	4333
-25.4509	-755	-25.4509	-229	-50.2263	-30902	-50.2263	-5386	-25.4509	-2633	-25.4509	4030
-25.4494	10	-25.4494	-389	-50.2232	-20722	-50.2232	-8669	-25.4494	-2707	-25.4494	4275
-25.4478	505	-25.4478	215	-50.2202	-35629	-50.2202	-17377	-25.4478	-2383	-25.4478	3305
-25.4462	663	-25.4462	412	-50.2171	-33947	-50.2171	-13761	-25.4462	-1547	-25.4462	1409
-25.4447	577	-25.4447	347	-50.214	-19307	-50.214	-16145	-25.4447	-1320	-25.4447	-409
-25.4431	-16	-25.4431	336	-50.211	-20395	-50.211	-15878	-25.4431	-1522	-25.4431	-1794
-25.4416	-877	-25.4416	946	-50.2079	-25935	-50.2079	-4393	-25.4416	-1791	-25.4416	-2691
-25.44	-1037	-25.44	1538	-50.2048	-10014	-50.2048	-13069	-25.44	-2369	-25.44	-3243
-25.4385	-335	-25.4385	1291	-50.2018	-25950	-50.2018	-20958	-25.4385	-2477	-25.4385	-2352
-25.4369	140	-25.4369	764	-50.1987	-30970	-50.1987	-25989	-25.4369	-1928	-25.4369	-1159
-25.4353	85	-25.4353	555	-50.1956	-25206	-50.1956	-38168	-25.4353	-1989	-25.4353	-280
-25.4338	118	-25.4338	438	-50.1926	-27030	-50.1926	-31745	-25.4338	-2830	-25.4338	567
-25.4322	94	-25.4322	270	-50.1895	-36377	-50.1895	-20169	-25.4322	-3263	-25.4322	837
-25.4307	370	-25.4307	402	-50.1864	-34026	-50.1864	-21623	-25.4307	-3598	-25.4307	721
-25.4291	386	-25.4291	379	-50.1834	-26428	-50.1834	-22329	-25.4291	-3858	-25.4291	1260
-25.4275	-84	-25.4275	529	-50.1803	-27123	-50.1803	-23487	-25.4275	-3608	-25.4275	2402
-25.426	-136	-25.426	702	-50.1772	-43258	-50.1772	-28697	-25.426	-3515	-25.426	2920
-25.4244	529	-25.4244	442	-50.1742	-43086	-50.1742	-21665	-25.4244	-3186	-25.4244	2346
-25.4229	1074	-25.4229	597	-50.1711	-37766	-50.1711	-23965	-25.4229	-3150	-25.4229	1071
-25.4213	1430	-25.4213	965	-50.168	-34047	-50.168	-22748	-25.4213	-3451	-25.4213	367
-25.4198	1203	-25.4198	1604	-50.165	-30040	-50.165	-14907	-25.4198	-3309	-25.4198	91
-25.4182	634	-25.4182	1735	-50.1619	-14507	-50.1619	-11478	-25.4182	-3580	-25.4182	603
-25.4166	304	-25.4166	1473	-50.1588	-29984	-50.1588	-7933	-25.4166	-4003	-25.4166	930
-25.4151	310	-25.4151	972	-50.1558	-40385	-50.1558	3394	-25.4151	-4407	-25.4151	1005
-25.4135	-364	-25.4135	483	-50.1527	-38947	-50.1527	2557	-25.4135	-4133	-25.4135	716
-25.412	-643	-25.412	664	-50.1496	-33437	-50.1496	-12042	-25.412	-3740	-25.412	196
-25.4104	-709	-25.4104	1421	-50.1466	-29524	-50.1466	-16659	-25.4104	-2819	-25.4104	-305
-25.4089	-1268	-25.4089	1715	-50.1435	-33795	-50.1435	-9347	-25.4089	-1797	-25.4089	133
-25.4073	-1174	-25.4073	1725	-50.1404	-33756	-50.1404	4142	-25.4073	-1484	-25.4073	-226
-25.4057	-508	-25.4057	1723	-50.1374	-37954	-50.1374	198	-25.4057	-1575	-25.4057	-2205
-25.4042	-387	-25.4042	1237	-50.1343	-34613	-50.1343	-16296	-25.4042	-1439	-25.4042	-4037
-25.4026	-741	-25.4026	886	-50.1312	-26863	-50.1312	-17439	-25.4026	-1467	-25.4026	-3316
-25.4011	-608	-25.4011	612	-50.1282	-25916	-50.1282	-19146	-25.4011	-1752	-25.4011	-1779
-25.3995	-163	-25.3995	502	-50.1251	-44224	-50.1251	-23595	-25.3995	-2009	-25.3995	-1814
-25.398	-727	-25.398	357	-50.122	-42158	-50.122	-14431	-25.398	-2297	-25.398	-3239
-25.3964	-1708	-25.3964	709	-50.119	-34459	-50.119	-11957	-25.3964	-2627	-25.3964	-4249
-25.3948	-1562	-25.3948	870	-50.1159	-25212	-50.1159	-22959	-25.3948	-2966	-25.3948	-2045
-25.3933	-887	-25.3933	979	-50.1128	-11715	-50.1128	-24947	-25.3933	-2777	-25.3933	1184
-25.3917	-638	-25.3917	869	-50.1098	-13824	-50.1098	-39086	-25.3917	-1998	-25.3917	2426
-25.3902	-678	-25.3902	293	-50.1067	-24940	-50.1067	-29472	-25.3902	-1561	-25.3902	2675
-25.3886	-295	-25.3886	551	-50.1036	-35158	-50.1036	-16946	-25.3886	-1375	-25.3886	2182
-25.387	159	-25.387	894	-50.1006	-47960	-50.1006	-20156	-25.387	-1304	-25.387	568
-25.3855	-485	-25.3855	635	-50.0975	-42791	-50.0975	-25042	-25.3855	-1721	-25.3855	-37
-25.3839	-827	-25.3839	282	-50.0944	-54384	-50.0944	-16200	-25.3839	-2336	-25.3839	31
-25.3824	-479	-25.3824	195	-50.0914	-48016	-50.0914	-21421	-25.3824	-2537	-25.3824	202
-25.3808	372	-25.3808	107	-50.0883	-49272	-50.0883	-23364	-25.3808	-2340	-25.3808	38
-25.3793	708	-25.3793	848	-50.0852	-52231	-50.0852	-18800	-25.3793	-2741	-25.3793	89
-25.3777	233	-25.3777	1636	-50.0822	-23049	-50.0822	-24747	-25.3777	-2871	-25.3777	1072
-25.3761	-334	-25.3761	1235	-50.0791	-18982	-50.0791	-32643	-25.3761	-2189	-25.3761	2203
-25.3746	-1073	-25.3746	1177	-50.076	-16736	-50.076	-28558	-25.3746	-2043	-25.3746	2093
-25.373	-2081	-25.373	982	-50.073	-14929	-50.073	-13305	-25.373	-2465	-25.373	2678
-25.3715	-1875	-25.3715	118	-50.0699	-20108	-50.0699	-11735	-25.3715	-1879	-25.3715	2844
-25.3699	-1430	-25.3699	-444	-50.0668	-35430	-50.0668	-20960	-25.3699	-1605	-25.3699	2567
-25.3684	-1520	-25.3684	-411	-50.0638	-16852	-50.0638	-21498	-25.3684	-1874	-25.3684	1107
-25.3668	-1380	-25.3668	113	-50.0607	-23750	-50.0607	-31720	-25.3668	-2360	-25.3668	-754
-25.3652	-788	-25.3652	230	-50.0576	-25613	-50.0576	-34667	-25.3652	-2806	-25.3652	-556
-25.3637	-693	-25.3637	150	-50.0546	-38045	-50.0546	-28617	-25.3637	-2473	-25.3637	-562
-25.3621	138	-25.3621	103	-50.0515	-33929	-50.0515	-14319	-25.3621	-1481	-25.3621	-1014
-25.3606	1166	-25.3606	76	-50.0484	-34719	-50.0484	2166	-25.3606	-1134	-25.3606	-993
-25.359	1545	-25.359	-22	-50.0454	-27471	-50.0454	-13282	-25.359	-1738	-25.359	-102
-25.3575	1064	-25.3575	-148	-50.0423	-38362	-50.0423	-30259	-25.3575	-2284	-25.3575	1187
-25.3559	700	-25.3559	339	-50.0392	-45679	-50.0392	-31075	-25.3559	-2306	-25.3559	1228
-25.3543	765	-25.3543	1292	-50.0362	-62504	-50.0362	-14282	-25.3543	-1965	-25.3543	594
-25.3528	745	-25.3528	1650	-50.0331	-63126	-50.0331	-21036	-25.3528	-1570	-25.3528	-265
-25.3512	515	-25.3512	1658	-50.03	-49998	-50.03	-24882	-25.3512	-1756	-25.3512	-421
-25.3497	291	-25.3497	1203	-50.027	-46905	-50.027	-26273	-25.3497	-1995	-25.3497	613
-25.3481	-300	-25.3481	736	-50.0239	-48836	-50.0239	-23402	-25.3481	-2322	-25.3481	2059
-25.3466	-911	-25.3466	850	-50.0208	-27367	-50.0208	-32068	-25.3466	-2237	-25.3466	2313
-25.345	-1363	-25.345	1318	-50.0178	-37107	-50.0178	-38039	-25.345	-2090	-25.345	1857
-25.3434	-1526	-25.3434	1011	-50.0147	-27082	-50.0147	-35882	-25.3434	-2145	-25.3434	2037
-25.3419	-1576	-25.3419	372	-50.0116	-42737	-50.0116	-25562	-25.3419	-2231	-25.3419	3097
-25.3403	-1669	-25.3403	-381	-50.0086	-49286	-50.0086	-16283	-25.3403	-2441	-25.3403	3307
-25.3388	-954	-25.3388	-786	-50.0055	-42836	-50.0055	-24523	-25.3388	-2451	-25.3388	3090
-25.3372	-39	-25.3372	-761	-50.0024	-49031	-50.0024	-30655	-25.3372	-2597	-25.3372	2244
-25.3356	274	-25.3356	-243	-49.9994	-61164	-49.9994	-34630	-25.3356	-2957	-25.3356	1524
-25.3341	97	-25.3341	156	-49.9963	-53697	-49.9963	-33497	-25.3341	-3215	-25.3341	462
-25.3325	491	-25.3325	120	-49.9932	-39290	-49.9932	-37116	-25.3325	-3153	-25.3325	30
-25.331	1398	-25.331	100	-49.9902	-33262	-49.9902	-29418	-25.331	-3439	-25.331	10
-25.3294	1949	-25.3294	47	-49.9871	-26733	-49.9871	-34424	-25.3294	-3467	-25.3294	487
-25.3279	1322	-25.3279	634	-49.984	-41561	-49.984	-34619	-25.3279	-3042	-25.3279	497
-25.3263	1174	-25.3263	1308	-49.981	-38182	-49.981	-34730	-25.3263	-3231	-25.3263	-106
-25.3247	1549	-25.3247	1222	-49.9779	-31080	-49.9779	-32707	-25.3247	-3363	-25.3247	236
-25.3232	1097	-25.3232	704	-49.9748	-40864	-49.9748	-32627	-25.3232	-3156	-25.3232	145
-25.3216	647	-25.3216	291	-49.9718	-37150	-49.9718	-32082	-25.3216	-2815	-25.3216	-144
-25.3201	316	-25.3201	212	-49.9687	-44085	-49.9687	-29436	-25.3201	-2678	-25.3201	1280
-25.3185	-336	-25.3185	56	-49.9656	-48469	-49.9656	-43701	-25.3185	-3048	-25.3185	2656
-25.317	-1139	-25.317	-856	-49.9626	-48506	-49.9626	-52657	-25.317	-3514	-25.317	2779
-25.3154	-1442	-25.3154	-926	-49.9595	-58843	-49.9595	-50349	-25.3154	-3761	-25.3154	3178
-25.3138	-1288	-25.3138	-369	-49.9564	-45509	-49.9564	-28031	-25.3138	-3572	-25.3138	3728
-25.3123	-1225	-25.3123	-266	-49.9534	-21281	-49.9534	-7955	-25.3123	-3566	-25.3123	3548
-25.3107	-1000	-25.3107	35	-49.9503	-21612	-49.9503	-11389	-25.3107	-3997	-25.3107	2523
-25.3092	-189	-25.3092	-249	-49.9472	-30928	-49.9472	-13582	-25.3092	-4441	-25.3092	1299
-25.3076	392	-25.3076	-134	-49.9442	-30005	-49.9442	-39302	-25.3076	-4309	-25.3076	598
-25.3061	-413	-25.3061	523	-49.9411	-34002	-49.9411	-44469	-25.3061	-4321	-25.3061	1186
-25.3045	-806	-25.3045	668	-49.938	-53710	-49.938	-34488	-25.3045	-4410	-25.3045	2196
-25.3029	-442	-25.3029	926	-49.935	-65505	-49.935	-24274	-25.3029	-4524	-25.3029	1075
-25.3014	240	-25.3014	948	-49.9319	-45927	-49.9319	-36776	-25.3014	-4763	-25.3014	-855
-25.2998	1317	-25.2998	917	-49.9288	-38567	-49.9288	-48653	-25.2998	-5276	-25.2998	-1017
-25.2983	1824	-25.2983	682	-49.9258	-38898	-49.9258	-36316	-25.2983	-5106	-25.2983	-994
-25.2967	1569	-25.2967	145	-49.9227	-25854	-49.9227	-44867	-25.2967	-4639	-25.2967	214
-25.2951	892	-25.2951	403	-49.9196	-19592	-49.9196	-32291	-25.2951	-3490	-25.2951	1783
-25.2936	216	-25.2936	629	-49.9166	-29614	-49.9166	-29865	-25.2936	-2096	-25.2936	2432
-25.292	-53	-25.292	129	-49.9135	-39403	-49.9135	-29189	-25.292	-1553	-25.292	1459
-25.2905	767	-25.2905	-349	-49.9104	-27655	-49.9104	-23233	-25.2905	-1289	-25.2905	17
-25.2889	1119	-25.2889	-1032	-49.9074	-27469	-49.9074	-29040	-25.2889	-1273	-25.2889	-836
-25.2874	322	-25.2874	-1252	-49.9043	-35447	-49.9043	-28603	-25.2874	-2029	-25.2874	-1154
-25.2858	148	-25.2858	-811	-49.9012	-54417	-49.9012	-17726	-25.2858	-2417	-25.2858	-822
-25.2842	1012	-25.2842	-743	-49.8982	-75843	-49.8982	-22011	-25.2842	-2250	-25.2842	-1395
-25.2827	1725	-25.2827	-655	-49.8951	-66212	-49.8951	-20804	-25.2827	-2257	-25.2827	-2565
-25.2811	1502	-25.2811	48	-49.892	-39658	-49.892	-25457	-25.2811	-2357	-25.2811	-2268
-25.2796	1436	-25.2796	685	-49.889	-55678	-49.889	-20254	-25.2796	-2525	-25.2796	-1914
-25.278	1329	-25.278	1146	-49.8859	-54032	-49.8859	-16062	-25.278	-2257	-25.278	-1172
-25.2765	761	-25.2765	1029	-49.8828	-43745	-49.8828	-26038	-25.2765	-2017	-25.2765	-107
-25.2749	980	-25.2749	712	-49.8798	-47679	-49.8798	-23318	-25.2749	-2072	-25.2749	857
-25.2733	1738	-25.2733	332	-49.8767	-48664	-49.8767	-19674	-25.2733	-2327	-25.2733	266
-25.2718	1555	-25.2718	6	-49.8736	-44417	-49.8736	-17602	-25.2718	-2664	-25.2718	-928
-25.2702	580	-25.2702	-115	-49.8706	-45418	-49.8706	-25646	-25.2702	-2988	-25.2702	-987
-25.2687	796	-25.2687	-202	-49.8675	-48482	-49.8675	-26953	-25.2687	-3848	-25.2687	-1086
-25.2671	1083	-25.2671	-140	-49.8644	-51744	-49.8644	-33262	-25.2671	-4220	-25.2671	-1832
-25.2656	426	-25.2656	456	-49.8614	-60044	-49.8614	-36053	-25.2656	-3918	-25.2656	-1348
-25.264	155	-25.264	683	-49.8583	-60906	-49.8583	-37782	-25.264	-3889	-25.264	1210
-25.2624	-1	-25.2624	-216	-49.8552	-45015	-49.8552	-38386	-25.2624	-3569	-25.2624	2710
-25.2609	-265	-25.2609	-781	-49.8522	-41743	-49.8522	-36093	-25.2609	-3309	-25.2609	2817
-25.2593	445	-25.2593	-492	-49.8491	-49134	-49.8491	-29287	-25.2593	-3291	-25.2593	2652
-25.2578	404	-25.2578	-197	-49.846	-48374	-49.846	-27957	-25.2578	-3448	-25.2578	2051
-25.2562	-251	-25.2562	27	-49.843	-26115	-49.843	-29315	-25.2562	-2973	-25.2562	2072
-25.2546	-837	-25.2546	474	-49.8399	-17139	-49.8399	-25792	-25.2546	-3032	-25.2546	1042
-25.2531	-970	-25.2531	585	-49.8368	-37812	-49.8368	-37671	-25.2531	-3432	-25.2531	-182
-25.2515	-1277	-25.2515	584	-49.8338	-45834	-49.8338	-31426	-25.2515	-3110	-25.2515	-1150
-25.25	-1497	-25.25	889	-49.8307	-53085	-49.8307	-17278	-25.25	-2930	-25.25	-1423
-25.2484	-1673	-25.2484	533	-49.8276	-49478	-49.8276	-17772	-25.2484	-2571	-25.2484	-1765
-25.2469	-1965	-25.2469	-261	-49.8246	-58642	-49.8246	-7657	-25.2469	-2504	-25.2469	-709
-25.2453	-1937	-25.2453	-403	-49.8215	-69017	-49.8215	-12259	-25.2453	-2423	-25.2453	272
-25.2437	-1346	-25.2437	-400	-49.8184	-57311	-49.8184	-18341	-25.2437	-1907	-25.2437	-400
-25.2422	-951	-25.2422	-795	-49.8154	-42026	-49.8154	-25346	-25.2422	-1912	-25.2422	-1221
-25.2406	-954	-25.2406	-1063	-49.8123	-69502	-49.8123	-26950	-25.2406	-1898	-25.2406	416
-25.2391	-912	-25.2391	-1110	-49.8092	-77725	-49.8092	-46287	-25.2391	-1579	-25.2391	1253
-25.2375	-695	-25.2375	-779	-49.8062	-49011	-49.8062	-63230	-25.2375	-1379	-25.2375	182
-25.236	18	-25.236	-550	-49.8031	-38723	-49.8031	-52832	-25.236	-1692	-25.236	486
-25.2344	1375	-25.2344	-54	-49.8	-51463	-49.8	-42227	-25.2344	-2575	-25.2344	892
-25.2328	2233	-25.2328	4	-49.797	-50650	-49.797	-45679	-25.2328	-3527	-25.2328	-20
-25.2313	2333	-25.2313	-397	-49.7939	-54956	-49.7939	-43649	-25.2313	-3757	-25.2313	-624
-25.2297	1230	-25.2297	-1051	-49.7908	-51125	-49.7908	-26299	-25.2297	-3254	-25.2297	-1210
-25.2282	917	-25.2282	-1152	-49.7878	-58984	-49.7878	-22730	-25.2282	-2540	-25.2282	-1739
-25.2266	1367	-25.2266	-1383	-49.7847	-56509	-49.7847	-12002	-25.2266	-2452	-25.2266	-1552
-25.2251	1133	-25.2251	-1573	-49.7816	-56086	-49.7816	-6939	-25.2251	-2624	-25.2251	-626
-25.2235	839	-25.2235	-1277	-49.7786	-40134	-49.7786	-16933	-25.2235	-2693	-25.2235	-1210
-25.2219	930	-25.2219	-1052	-49.7755	-48222	-49.7755	-22921	-25.2219	-2640	-25.2219	-2158
-25.2204	640	-25.2204	-898	-49.7724	-45099	-49.7724	-18215	-25.2204	-2481	-25.2204	-1836
-25.2188	5	-25.2188	-395	-49.7694	-41070	-49.7694	-13547	-25.2188	-2229	-25.2188	-948
-25.2173	438	-25.2173	107	-49.7663	-56096	-49.7663	-25205	-25.2173	-2538	-25.2173	558
-25.2157	1174	-25.2157	-67	-49.7632	-53252	-49.7632	-28871	-25.2157	-2795	-25.2157	1666
-25.2142	935	-25.2142	-701	-49.7602	-56931	-49.7602	-33898	-25.2142	-2997	-25.2142	2329
-25.2126	637	-25.2126	-775	-49.7571	-67947	-49.7571	-25524	-25.2126	-3248	-25.2126	4130
-25.211	267	-25.211	-546	-49.754	-63194	-49.754	-28829	-25.211	-2873	-25.211	5114
-25.2095	-426	-25.2095	-129	-49.751	-57653	-49.751	-37556	-25.2095	-3032	-25.2095	4338
-25.2079	-1026	-25.2079	-328	-49.7479	-55587	-49.7479	-37286	-25.2079	-3227	-25.2079	3941
-25.2064	-1408	-25.2064	-738	-49.7448	-31190	-49.7448	-53712	-25.2064	-3153	-25.2064	3430
-25.2048	-1467	-25.2048	-45	-49.7418	-40011	-49.7418	-41577	-25.2048	-3320	-25.2048	3209
-25.2032	-1086	-25.2032	446	-49.7387	-56918	-49.7387	-42586	-25.2032	-3501	-25.2032	2645
-25.2017	-399	-25.2017	242	-49.7356	-55537	-49.7356	-39594	-25.2017	-2767	-25.2017	1616
-25.2001	502	-25.2001	107	-49.7326	-82960	-49.7326	-29091	-25.2001	-1776	-25.2001	592
-25.1986	1390	-25.1986	104	-49.7295	-79995	-49.7295	-23067	-25.1986	-1694	-25.1986	965
-25.197	1492	-25.197	467	-49.7264	-43484	-49.7264	-18199	-25.197	-2150	-25.197	879
-25.1955	899	-25.1955	1018	-49.7234	-47923	-49.7234	-10360	-25.1955	-2223	-25.1955	-45
-25.1939	274	-25.1939	1087	-49.7203	-49951	-49.7203	-28536	-25.1939	-1872	-25.1939	-992
-25.1923	181	-25.1923	943	-49.7172	-46255	-49.7172	-35971	-25.1923	-2059	-25.1923	-890
-25.1908	592	-25.1908	1305	-49.7142	-44570	-49.7142	-34694	-25.1908	-2989	-25.1908	-274
-25.1892	438	-25.1892	1532	-49.7111	-31269	-49.7111	-42809	-25.1892	-3599	-25.1892	695
-25.1877	-20	-25.1877	1115	-49.708	-32537	-49.708	-41487	-25.1877	-3634	-25.1877	792
-25.1861	-330	-25.1861	1002	-49.705	-47807	-49.705	-42567	-25.1861	-3381	-25.1861	1037
-25.1846	83	-25.1846	786	-49.7019	-44263	-49.7019	-32299	-25.1846	-3241	-25.1846	875
-25.183	870	-25.183	291	-49.6988	-49262	-49.6988	-31559	-25.183	-3175	-25.183	1574
-25.1814	1310	-25.1814	-173	-49.6958	-79586	-49.6958	-35049	-25.1814	-3369	-25.1814	1409
-25.1799	1870	-25.1799	-653	-49.6927	-66632	-49.6927	-33050	-25.1799	-3630	-25.1799	1717
-25.1783	2320	-25.1783	-588	-49.6896	-60422	-49.6896	-26359	-25.1783	-3487	-25.1783	1191
-25.1768	1670	-25.1768	-440	-49.6865	-52065	-49.6865	-33216	-25.1768	-2657	-25.1768	-694
-25.1752	1045	-25.1752	-294	-49.6835	-53291	-49.6835	-25150	-25.1752	-2339	-25.1752	-963
-25.1737	1233	-25.1737	-216	-49.6804	-48007	-49.6804	-13291	-25.1737	-3001	-25.1737	236
-25.1721	1096	-25.1721	-536	-49.6773	-25638	-49.6773	-6789	-25.1721	-3327	-25.1721	690
-25.1705	753	-25.1705	-645	-49.6743	-26290	-49.6743	-17432	-25.1705	-3296	-25.1705	186
-25.169	1019	-25.169	-23	-49.6712	-49290	-49.6712	-35145	-25.169	-3647	-25.169	386
-25.1674	1249	-25.1674	753	-49.6681	-73519	-49.6681	-23574	-25.1674	-4093	-25.1674	1613
-25.1659	1234	-25.1659	1140	-49.6651	-88836	-49.6651	-12712	-25.1659	-3755	-25.1659	1882
-25.1643	644	-25.1643	1339	-49.662	-53846	-49.662	-29228	-25.1643	-3197	-25.1643	2342
-25.1627	169	-25.1627	1350	-49.6589	-47977	-49.6589	-41430	-25.1627	-2270	-25.1627	3505
-25.1612	413	-25.1612	851	-49.6559	-56417	-49.6559	-43189	-25.1612	-1540	-25.1612	4950
-25.1596	409	-25.1596	675	-49.6528	-63074	-49.6528	-41692	-25.1596	-1656	-25.1596	5630
-25.1581	-33	-25.1581	554	-49.6497	-73391	-49.6497	-35168	-25.1581	-2613	-25.1581	5455
-25.1565	90	-25.1565	-111	-49.6467	-68889	-49.6467	-41278	-25.1565	-3398	-25.1565	4319
-25.155	166	-25.155	-425	-49.6436	-65159	-49.6436	-23897	-25.155	-3239	-25.155	3745
-25.1534	537	-25.1534	-840	-49.6405	-70778	-49.6405	-24865	-25.1534	-2489	-25.1534	5929
-25.1518	801	-25.1518	-567	-49.6375	-63736	-49.6375	-30475	-25.1518	-1498	-25.1518	7282
-25.1503	506	-25.1503	-221	-49.6344	-41180	-49.6344	-24388	-25.1503	-1488	-25.1503	6326
-25.1487	540	-25.1487	82	-49.6313	-35188	-49.6313	-29798	-25.1487	-2872	-25.1487	5367
-25.1472	884	-25.1472	625	-49.6283	-29741	-49.6283	-30373	-25.1472	-4364	-25.1472	3876
-25.1456	1367	-25.1456	807	-49.6252	-39206	-49.6252	-29451	-25.1456	-4857	-25.1456	2256
-25.1441	1381	-25.1441	880	-49.6221	-35789	-49.6221	-26209	-25.1441	-4645	-25.1441	3178
-25.1425	1118	-25.1425	1247	-49.6191	-57522	-49.6191	-41957	-25.1425	-4375	-25.1425	3878
-25.1409	1194	-25.1409	1760	-49.616	-61015	-49.616	-46829	-25.1409	-4487	-25.1409	4217
-25.1394	1234	-25.1394	2010	-49.6129	-57248	-49.6129	-38834	-25.1394	-4308	-25.1394	3942
-25.1378	978	-25.1378	2047	-49.6099	-59903	-49.6099	-28642	-25.1378	-3210	-25.1378	1911
-25.1363	888	-25.1363	1849	-49.6068	-55550	-49.6068	-44911	-25.1363	-2650	-25.1363	-503
-25.1347	1211	-25.1347	1200	-49.6037	-37221	-49.6037	-48963	-25.1347	-2858	-25.1347	-1336
-25.1332	1846	-25.1332	532	-49.6007	-38995	-49.6007	-48356	-25.1332	-2713	-25.1332	58
-25.1316	2222	-25.1316	-76	-49.5976	-51217	-49.5976	-51898	-25.1316	-2348	-25.1316	716
-25.13	1988	-25.13	-542	-49.5945	-40221	-49.5945	-37565	-25.13	-2228	-25.13	740
-25.1285	1482	-25.1285	-1360	-49.5915	-54111	-49.5915	-43462	-25.1285	-2317	-25.1285	69
-25.1269	1041	-25.1269	-1672	-49.5884	-65697	-49.5884	-26945	-25.1269	-3006	-25.1269	-268
-25.1254	501	-25.1254	-1832	-49.5853	-64602	-49.5853	-21148	-25.1254	-3410	-25.1254	114
-25.1238	380	-25.1238	-1915	-49.5823	-51810	-49.5823	-29401	-25.1238	-3092	-25.1238	553
-25.1223	716	-25.1223	-1615	-49.5792	-55256	-49.5792	-28099	-25.1223	-3148	-25.1223	254
-25.1207	1318	-25.1207	-431	-49.5761	-53575	-49.5761	-33229	-25.1207	-2731	-25.1207	-470
-25.1191	1461	-25.1191	761	-49.5731	-52582	-49.5731	-44007	-25.1191	-2302	-25.1191	-1029
-25.1176	1073	-25.1176	1506	-49.57	-50165	-49.57	-36545	-25.1176	-2354	-25.1176	-1172
-25.116	665	-25.116	1562	-49.5669	-53043	-49.5669	-42630	-25.116	-1957	-25.116	-1034
-25.1145	673	-25.1145	1734	-49.5639	-56666	-49.5639	-39575	-25.1145	-1105	-25.1145	-1501
-25.1129	404	-25.1129	1705	-49.5608	-75087	-49.5608	-41665	-25.1129	-730	-25.1129	-1682
-25.1113	-315	-25.1113	1966	-49.5577	-76514	-49.5577	-38115	-25.1113	-827	-25.1113	-1624
-25.1098	-1122	-25.1098	2806	-49.5547	-80360	-49.5547	-46416	-25.1098	-1461	-25.1098	-1798
-25.1082	-1831	-25.1082	3090	-49.5516	-64230	-49.5516	-44243	-25.1082	-2760	-25.1082	342
-25.1067	-1720	-25.1067	2751	-49.5485	-60498	-49.5485	-47446	-25.1067	-3417	-25.1067	2854
-25.1051	-1544	-25.1051	1324	-49.5455	-53070	-49.5455	-59691	-25.1051	-3628	-25.1051	2911
-25.1036	-1356	-25.1036	-64	-49.5424	-37603	-49.5424	-59368	-25.1036	-3563	-25.1036	2254
-25.102	-646	-25.102	-26	-49.5393	-36554	-49.5393	-39483	-25.102	-2738	-25.102	2048
-25.1004	-435	-25.1004	719	-49.5363	-51246	-49.5363	-35386	-25.1004	-2857	-25.1004	2075
-25.0989	-303	-25.0989	1433	-49.5332	-72946	-49.5332	-24450	-25.0989	-3086	-25.0989	2540
-25.0973	594	-25.0973	1543	-49.5301	-78691	-49.5301	-21274	-25.0973	-2563	-25.0973	3042
-25.0958	1237	-25.0958	1902	-49.5271	-57736	-49.5271	-21258	-25.0958	-2245	-25.0958	1824
-25.0942	1242	-25.0942	2395	-49.524	-69811	-49.524	-25117	-25.0942	-2766	-25.0942	-164
-25.0927	1419	-25.0927	2740	-49.5209	-85421	-49.5209	-23988	-25.0927	-3281	-25.0927	-1005
-25.0911	1591	-25.0911	2921	-49.5179	-80774	-49.5179	-38563	-25.0911	-3493	-25.0911	-15
-25.0895	1622	-25.0895	1968	-49.5148	-86590	-49.5148	-39068	-25.0895	-3608	-25.0895	2860
-25.088	1243	-25.088	349	-49.5117	-80606	-49.5117	-41166	-25.088	-3853	-25.088	4184
-25.0864	1281	-25.0864	154	-49.5087	-76161	-49.5087	-39246	-25.0864	-3953	-25.0864	3850
-25.0849	1452	-25.0849	613	-49.5056	-91057	-49.5056	-47933	-25.0849	-4150	-25.0849	2823
-25.0833	791	-25.0833	1314	-49.5025	-70811	-49.5025	-49989	-25.0833	-4137	-25.0833	2538
-25.0818	698	-25.0818	1400	-49.4995	-64823	-49.4995	-38185	-25.0818	-3655	-25.0818	3100
-25.0802	418	-25.0802	1056	-49.4964	-54042	-49.4964	-40347	-25.0802	-3370	-25.0802	4376
-25.0786	-163	-25.0786	1036	-49.4933	-58340	-49.4933	-44669	-25.0786	-3105	-25.0786	4852
-25.0771	-1025	-25.0771	699	-49.4903	-49677	-49.4903	-37916	-25.0771	-3124	-25.0771	3687
-25.0755	-866	-25.0755	273	-49.4872	-52853	-49.4872	-45495	-25.0755	-3505	-25.0755	2724
-25.074	-297	-25.074	462	-49.4841	-56616	-49.4841	-42775	-25.074	-3277	-25.074	1553
-25.0724	-74	-25.0724	237	-49.4811	-54585	-49.4811	-39230	-25.0724	-2315	-25.0724	1490
-25.0708	-18	-25.0708	300	-49.478	-72043	-49.478	-20169	-25.0708	-1670	-25.0708	3099
-25.0693	302	-25.0693	209	-49.4749	-52056	-49.4749	-30403	-25.0693	-1306	-25.0693	3130
-25.0677	215	-25.0677	-138	-49.4719	-19044	-49.4719	-45236	-25.0677	-1227	-25.0677	1692
-25.0662	-63	-25.0662	-392	-49.4688	-33637	-49.4688	-24491	-25.0662	-1751	-25.0662	780
-25.0646	-83	-25.0646	398	-49.4657	-46147	-49.4657	-12831	-25.0646	-1817	-25.0646	873
-25.0631	-707	-25.0631	1431	-49.4627	-59366	-49.4627	-16004	-25.0631	-2041	-25.0631	745
-25.0615	-1474	-25.0615	2245	-49.4596	-56253	-49.4596	-23242	-25.0615	-1916	-25.0615	854
-25.0599	-1166	-25.0599	2281	-49.4565	-69190	-49.4565	-13672	-25.0599	-1904	-25.0599	1106
-25.0584	-146	-25.0584	1993	-49.4535	-88056	-49.4535	-20509	-25.0584	-2077	-25.0584	383
-25.0568	556	-25.0568	1370	-49.4504	-80946	-49.4504	-32695	-25.0568	-2463	-25.0568	-2
-25.0553	71	-25.0553	708	-49.4473	-74350	-49.4473	-39281	-25.0553	-2345	-25.0553	910
-25.0537	-616	-25.0537	209	-49.4443	-65004	-49.4443	-45605	-25.0537	-1703	-25.0537	380
-25.0522	-402	-25.0522	113	-49.4412	-80026	-49.4412	-50591	-25.0522	-1262	-25.0522	528
-25.0506	407	-25.0506	408	-49.4381	-85670	-49.4381	-61064	-25.0506	-838	-25.0506	980
-25.049	1461	-25.049	991	-49.4351	-74235	-49.4351	-59040	-25.049	148	-25.049	-259
-25.0475	2024	-25.0475	1258	-49.432	-68950	-49.432	-50575	-25.0475	366	-25.0475	-1941
-25.0459	1984	-25.0459	1333	-49.4289	-72455	-49.4289	-37567	-25.0459	-196	-25.0459	-382
-25.0444	1408	-25.0444	1626	-49.4259	-88541	-49.4259	-43327	-25.0444	-1307	-25.0444	1227
-25.0428	831	-25.0428	1740	-49.4228	-65999	-49.4228	-44782	-25.0428	-2153	-25.0428	994
-25.0413	-305	-25.0413	1561	-49.4197	-51325	-49.4197	-42722	-25.0413	-2683	-25.0413	398
-25.0397	-1240	-25.0397	690	-49.4167	-26329	-49.4167	-29294	-25.0397	-2596	-25.0397	358
-25.0381	-1537	-25.0381	103	-49.4136	-32496	-49.4136	-48885	-25.0381	-2157	-25.0381	-139
-25.0366	-1861	-25.0366	297	-49.4105	-53156	-49.4105	-49192	-25.0366	-2059	-25.0366	-1452
-25.035	-1573	-25.035	1466	-49.4075	-57492	-49.4075	-48944	-25.035	-1790	-25.035	-2251
-25.0335	-459	-25.0335	3080	-49.4044	-63482	-49.4044	-35919	-25.0335	-2137	-25.0335	-1410
-25.0319	-85	-25.0319	3814	-49.4013	-39560	-49.4013	-32888	-25.0319	-3171	-25.0319	346
-25.0304	-112	-25.0304	3031	-49.3983	-41394	-49.3983	-51951	-25.0304	-3416	-25.0304	1628
-25.0288	-228	-25.0288	1260	-49.3952	-58745	-49.3952	-59045	-25.0288	-2272	-25.0288	2061
-25.0272	-126	-25.0272	18	-49.3921	-57543	-49.3921	-33467	-25.0272	-482	-25.0272	757
-25.0257	-316	-25.0257	-252	-49.3891	-67355	-49.3891	-33591	-25.0257	404	-25.0257	-903
-25.0241	-581	-25.0241	-702	-49.386	-70947	-49.386	-52780	-25.0241	-59	-25.0241	-976
-25.0226	-302	-25.0226	-1450	-49.3829	-58216	-49.3829	-46641	-25.0226	55	-25.0226	717
-25.021	-74	-25.021	-1325	-49.3799	-36854	-49.3799	-46930	-25.021	-337	-25.021	2330
-25.0194	-1235	-25.0194	-654	-49.3768	-54279	-49.3768	-23627	-25.0194	-1932	-25.0194	1703
-25.0179	-2010	-25.0179	-705	-49.3737	-41870	-49.3737	-37425	-25.0179	-2991	-25.0179	-7
-25.0163	-2372	-25.0163	-1837	-49.3707	-68701	-49.3707	-35107	-25.0163	-3322	-25.0163	-2035
-25.0148	-2648	-25.0148	-1673	-49.3676	-90628	-49.3676	-38544	-25.0148	-3165	-25.0148	-4076
-25.0132	-2654	-25.0132	-340	-49.3645	-94889	-49.3645	-38815	-25.0132	-1746	-25.0132	-4718
-25.0117	-1378	-25.0117	176	-49.3615	-95597	-49.3615	-39560	-25.0117	-1109	-25.0117	-3617
-25.0101	-220	-25.0101	-94	-49.3584	-84403	-49.3584	-39083	-25.0101	-1554	-25.0101	-1261
-25.0085	389	-25.0085	488	-49.3553	-90110	-49.3553	-35091	-25.0085	-2519	-25.0085	1
-25.007	1673	-25.007	1316	-49.3523	-80444	-49.3523	-24275	-25.007	-2850	-25.007	252
-25.0054	2310	-25.0054	662	-49.3492	-84207	-49.3492	-28526	-25.0054	-2813	-25.0054	-336
-25.0039	1866	-25.0039	468	-49.3461	-68736	-49.3461	-48177	-25.0039	-2652	-25.0039	97
-25.0023	1561	-25.0023	654	-49.3431	-77147	-49.3431	-49636	-25.0023	-2460	-25.0023	1204
-25.0008	1681	-25.0008	560	-49.34	-87840	-49.34	-43897	-25.0008	-3187	-25.0008	1800
-24.9992	1962	-24.9992	1230	-49.3369	-78176	-49.3369	-33398	-24.9992	-3476	-24.9992	1227
-24.9976	2252	-24.9976	1261	-49.3339	-76964	-49.3339	-49909	-24.9976	-2528	-24.9976	1648
-24.9961	1856	-24.9961	2159	-49.3308	-49137	-49.3308	-58351	-24.9961	-1642	-24.9961	3057
-24.9945	1032	-24.9945	3255	-49.3277	-45604	-49.3277	-65464	-24.9945	-819	-24.9945	5329
-24.993	1056	-24.993	3950	-49.3247	-34123	-49.3247	-46814	-24.993	-989	-24.993	6773
-24.9914	1125	-24.9914	3747	-49.3216	-36999	-49.3216	-42555	-24.9914	-2121	-24.9914	5707
-24.9899	943	-24.9899	3061	-49.3185	-48963	-49.3185	-23718	-24.9899	-2935	-24.9899	3881
-24.9883	1294	-24.9883	2813	-49.3155	-54532	-49.3155	-26270	-24.9883	-3335	-24.9883	2173
-24.9867	2035	-24.9867	2252	-49.3124	-68957	-49.3124	-30345	-24.9867	-3880	-24.9867	1056
-24.9852	2287	-24.9852	1316	-49.3093	-58323	-49.3093	-41537	-24.9852	-4179	-24.9852	2162
-24.9836	2224	-24.9836	982	-49.3063	-59385	-49.3063	-41972	-24.9836	-3983	-24.9836	2933
-24.9821	1760	-24.9821	581	-49.3032	-79251	-49.3032	-24064	-24.9821	-3845	-24.9821	2005
-24.9805	1329	-24.9805	-135	-49.3001	-79036	-49.3001	-31514	-24.9805	-3630	-24.9805	753
-24.9789	1152	-24.9789	-506	-49.2971	-80887	-49.2971	-37558	-24.9789	-2928	-24.9789	-608
-24.9774	922	-24.9774	-299	-49.294	-74438	-49.294	-29811	-24.9774	-1986	-24.9774	-1616
-24.9758	537	-24.9758	292	-49.2909	-77184	-49.2909	-26299	-24.9758	-842	-24.9758	-12
-24.9743	554	-24.9743	769	-49.2879	-84384	-49.2879	-17645	-24.9743	-1406	-24.9743	1978
-24.9727	1348	-24.9727	1209	-49.2848	-86409	-49.2848	-23502	-24.9727	-2426	-24.9727	1205
-24.9712	1603	-24.9712	1696	-49.2817	-72634	-49.2817	-40297	-24.9712	-3097	-24.9712	-261
-24.9696	1071	-24.9696	1587	-49.2787	-74144	-49.2787	-33444	-24.9696	-3822	-24.9696	-782
-24.968	462	-24.968	1434	-49.2756	-79296	-49.2756	-34544	-24.968	-4028	-24.968	-2685
-24.9665	-174	-24.9665	842	-49.2725	-74895	-49.2725	-40166	-24.9665	-3769	-24.9665	-2917
-24.9649	-477	-24.9649	-120	-49.2695	-66773	-49.2695	-60755	-24.9649	-3701	-24.9649	-1847
-24.9634	-712	-24.9634	-642	-49.2664	-60853	-49.2664	-61823	-24.9634	-3422	-24.9634	-1185
-24.9618	-1496	-24.9618	-902	-49.2633	-56500	-49.2633	-47659	-24.9618	-2430	-24.9618	-108
-24.9603	-1743	-24.9603	-1601	-49.2603	-43784	-49.2603	-46633	-24.9603	-1558	-24.9603	220
-24.9587	-569	-24.9587	-2083	-49.2572	-56432	-49.2572	-37537	-24.9587	-1126	-24.9587	540
-24.9571	-33	-24.9571	-1758	-49.2541	-82361	-49.2541	-31497	-24.9571	-850	-24.9571	2381
-24.9556	-16	-24.9556	-940	-49.2511	-90070	-49.2511	-42168	-24.9556	-831	-24.9556	4850
-24.954	44	-24.954	-105	-49.248	-88033	-49.248	-27567	-24.954	-873	-24.954	4990
-24.9525	-1198	-24.9525	-729	-49.2449	-93305	-49.2449	-24525	-24.9525	-399	-24.9525	4497
-24.9509	-1713	-24.9509	-1361	-49.2419	-88162	-49.2419	-45778	-24.9509	-463	-24.9509	3669
-24.9494	-1743	-24.9494	-1212	-49.2388	-74631	-49.2388	-54480	-24.9494	-1010	-24.9494	2893
-24.9478	-1554	-24.9478	-423	-49.2357	-61767	-49.2357	-51171	-24.9478	-1749	-24.9478	1420
-24.9462	-1107	-24.9462	-783	-49.2327	-62177	-49.2327	-33987	-24.9462	-2815	-24.9462	118
-24.9447	-243	-24.9447	-851	-49.2296	-58367	-49.2296	-52089	-24.9447	-3469	-24.9447	17
-24.9431	172	-24.9431	-624	-49.2265	-51420	-49.2265	-59967	-24.9431	-3196	-24.9431	561
-24.9416	574	-24.9416	-478	-49.2235	-77390	-49.2235	-52165	-24.9416	-2295	-24.9416	810
-24.94	1116	-24.94	-157	-49.2204	-72983	-49.2204	-55808	-24.94	-1606	-24.94	970
-24.9385	1220	-24.9385	361	-49.2173	-60416	-49.2173	-38541	-24.9385	-1580	-24.9385	1562
-24.9369	769	-24.9369	165	-49.2143	-61447	-49.2143	-49850	-24.9369	-2313	-24.9369	2319
-24.9353	393	-24.9353	-230	-49.2112	-55882	-49.2112	-58638	-24.9353	-2437	-24.9353	1523
-24.9338	553	-24.9338	-963	-49.2081	-53884	-49.2081	-52318	-24.9338	-2800	-24.9338	1100
-24.9322	1350	-24.9322	-1542	-49.2051	-52758	-49.2051	-56936	-24.9322	-2517	-24.9322	1836
-24.9307	1431	-24.9307	-2104	-49.202	-78455	-49.202	-42130	-24.9307	-1825	-24.9307	1224
-24.9291	883	-24.9291	-2357	-49.1989	-82299	-49.1989	-40132	-24.9291	-1411	-24.9291	1556
-24.9275	664	-24.9275	-1633	-49.1959	-85854	-49.1959	-37695	-24.9275	-997	-24.9275	2571
-24.926	663	-24.926	-694	-49.1928	-78322	-49.1928	-32984	-24.926	-1471	-24.926	3445
-24.9244	913	-24.9244	-206	-49.1897	-82921	-49.1897	-36464	-24.9244	-2255	-24.9244	3570
-24.9229	579	-24.9229	-176	-49.1867	-83782	-49.1867	-44363	-24.9229	-2523	-24.9229	2130
-24.9213	-207	-24.9213	-629	-49.1836	-91942	-49.1836	-46967	-24.9213	-1630	-24.9213	610
-24.9198	-81	-24.9198	-798	-49.1805	-77185	-49.1805	-59101	-24.9198	-763	-24.9198	-479
-24.9182	13	-24.9182	-1300	-49.1775	-75072	-49.1775	-66702	-24.9182	-1683	-24.9182	25
-24.9166	78	-24.9166	-1995	-49.1744	-81196	-49.1744	-55957	-24.9166	-3016	-24.9166	933
-24.9151	661	-24.9151	-1861	-49.1713	-91716	-49.1713	-41003	-24.9151	-3090	-24.9151	1215
-24.9135	641	-24.9135	-1790	-49.1683	-82526	-49.1683	-51590	-24.9135	-1958	-24.9135	904
-24.912	738	-24.912	-1422	-49.1652	-68492	-49.1652	-54597	-24.912	-848	-24.912	880
-24.9104	1124	-24.9104	-716	-49.1621	-61469	-49.1621	-38994	-24.9104	-195	-24.9104	963
-24.9089	1721	-24.9089	-169	-49.1591	-56079	-49.1591	-34742	-24.9089	-1084	-24.9089	1109
-24.9073	2179	-24.9073	-237	-49.156	-65572	-49.156	-35197	-24.9073	-2326	-24.9073	1811
-24.9057	1464	-24.9057	-843	-49.1529	-81665	-49.1529	-32796	-24.9057	-2812	-24.9057	1170
-24.9042	259	-24.9042	-929	-49.1499	-65970	-49.1499	-39738	-24.9042	-2546	-24.9042	1026
-24.9026	-436	-24.9026	154	-49.1468	-89599	-49.1468	-40307	-24.9026	-2041	-24.9026	628
-24.9011	-1125	-24.9011	1279	-49.1437	-101532	-49.1437	-41469	-24.9011	-1473	-24.9011	-703
-24.8995	-784	-24.8995	1268	-49.1407	-79473	-49.1407	-52844	-24.8995	-1985	-24.8995	-737
-24.898	-376	-24.898	1044	-49.1376	-80838	-49.1376	-46588	-24.898	-3095	-24.898	419
-24.8964	-438	-24.8964	104	-49.1345	-48782	-49.1345	-43662	-24.8964	-3279	-24.8964	1570
-24.8948	-491	-24.8948	-850	-49.1315	-43673	-49.1315	-30349	-24.8948	-3417	-24.8948	1928
-24.8933	-431	-24.8933	-1793	-49.1284	-48971	-49.1284	-18094	-24.8933	-3598	-24.8933	1425
-24.8917	-461	-24.8917	-1774	-49.1253	-56891	-49.1253	-34945	-24.8917	-4198	-24.8917	-447
-24.8902	-652	-24.8902	-358	-49.1223	-43841	-49.1223	-52897	-24.8902	-4145	-24.8902	502
-24.8886	-514	-24.8886	1040	-49.1192	-54647	-49.1192	-58643	-24.8886	-3582	-24.8886	1688
-24.887	577	-24.887	1758	-49.1161	-65232	-49.1161	-56104	-24.887	-3847	-24.887	1332
-24.8855	1586	-24.8855	1387	-49.1131	-56758	-49.1131	-51659	-24.8855	-4049	-24.8855	1162
-24.8839	1894	-24.8839	839	-49.11	-76286	-49.11	-40255	-24.8839	-3646	-24.8839	2728
-24.8824	1497	-24.8824	1310	-49.1069	-68201	-49.1069	-33448	-24.8824	-4047	-24.8824	4533
-24.8808	710	-24.8808	1238	-49.1039	-51258	-49.1039	-37290	-24.8808	-4356	-24.8808	5033
-24.8793	203	-24.8793	684	-49.1008	-65751	-49.1008	-33712	-24.8793	-4520	-24.8793	4123
-24.8777	296	-24.8777	-159	-49.0977	-94957	-49.0977	-32327	-24.8777	-4381	-24.8777	3634
-24.8761	1132	-24.8761	-477	-49.0947	-95732	-49.0947	-20706	-24.8761	-4124	-24.8761	2770
-24.8746	1350	-24.8746	594	-49.0916	-98609	-49.0916	-27839	-24.8746	-4332	-24.8746	1478
-24.873	1388	-24.873	936	-49.0885	-76903	-49.0885	-43179	-24.873	-4868	-24.873	3
-24.8715	1015	-24.8715	-73	-49.0855	-52597	-49.0855	-56673	-24.8715	-5673	-24.8715	-795
-24.8699	878	-24.8699	-1082	-49.0824	-55855	-49.0824	-55728	-24.8699	-5753	-24.8699	-1219
-24.8684	473	-24.8684	-62	-49.0793	-63655	-49.0793	-55746	-24.8684	-5250	-24.8684	-814
-24.8668	-158	-24.8668	185	-49.0763	-60355	-49.0763	-53915	-24.8668	-4688	-24.8668	823
-24.8652	-792	-24.8652	-818	-49.0732	-67402	-49.0732	-55415	-24.8652	-5023	-24.8652	1809
-24.8637	-1182	-24.8637	-1669	-49.0701	-67524	-49.0701	-45697	-24.8637	-5729	-24.8637	1693
-24.8621	-1167	-24.8621	-1524	-49.0671	-66107	-49.0671	-35998	-24.8621	-6221	-24.8621	1156
-24.8606	-153	-24.8606	-941	-49.064	-78008	-49.064	-22802	-24.8606	-5430	-24.8606	1354
-24.859	1334	-24.859	-484	-49.0609	-90556	-49.0609	-22708	-24.859	-4957	-24.859	1575
-24.8575	2366	-24.8575	99	-49.0579	-84789	-49.0579	-36003	-24.8575	-5185	-24.8575	973
-24.8559	2552	-24.8559	836	-49.0548	-69893	-49.0548	-27084	-24.8559	-4639	-24.8559	876
-24.8543	2002	-24.8543	807	-49.0517	-73402	-49.0517	-38780	-24.8543	-2793	-24.8543	468
-24.8528	1125	-24.8528	724	-49.0487	-62672	-49.0487	-46961	-24.8528	-1797	-24.8528	-895
-24.8512	837	-24.8512	1037	-49.0456	-71337	-49.0456	-56541	-24.8512	-2873	-24.8512	-2136
-24.8497	1197	-24.8497	1037	-49.0425	-68496	-49.0425	-56057	-24.8497	-3298	-24.8497	-2298
-24.8481	1641	-24.8481	137	-49.0395	-64323	-49.0395	-52131	-24.8481	-3070	-24.8481	-1321
-24.8466	1098	-24.8466	-322	-49.0364	-85588	-49.0364	-67020	-24.8466	-2560	-24.8466	524
-24.845	-303	-24.845	-538	-49.0333	-68399	-49.0333	-52993	-24.845	-2046	-24.845	1406
-24.8434	-1513	-24.8434	-1046	-49.0303	-69372	-49.0303	-49233	-24.8434	-1885	-24.8434	-536
-24.8419	-1157	-24.8419	-577	-49.0272	-82489	-49.0272	-59467	-24.8419	-2100	-24.8419	-1446
-24.8403	-851	-24.8403	-311	-49.0241	-69966	-49.0241	-46605	-24.8403	-2464	-24.8403	-67
-24.8388	-1025	-24.8388	246	-49.0211	-80925	-49.0211	-34383	-24.8388	-2005	-24.8388	630
-24.8372	-805	-24.8372	1156	-49.018	-81392	-49.018	-37781	-24.8372	-1348	-24.8372	1041
-24.8356	-158	-24.8356	1351	-49.0149	-86579	-49.0149	-33456	-24.8356	-702	-24.8356	1355
-24.8341	309	-24.8341	1681	-49.0119	-60562	-49.0119	-29267	-24.8341	-599	-24.8341	3374
-24.8325	625	-24.8325	2143	-49.0088	-68119	-49.0088	-27173	-24.8325	-1322	-24.8325	5149
-24.831	137	-24.831	1992	-49.0057	-71576	-49.0057	-16891	-24.831	-1720	-24.831	3389
-24.8294	-622	-24.8294	1288	-49.0027	-60166	-49.0027	-27174	-24.8294	-1801	-24.8294	743
-24.8279	-1126	-24.8279	1228	-48.9996	-63043	-48.9996	-42375	-24.8279	-2034	-24.8279	-595
-24.8263	-974	-24.8263	2018	-48.9965	-71523	-48.9965	-38651	-24.8263	-2673	-24.8263	790
-24.8247	207	-24.8247	2027	-48.9935	-58408	-48.9935	-36861	-24.8247	-2740	-24.8247	200
-24.8232	1023	-24.8232	1562	-48.9904	-54016	-48.9904	-48408	-24.8232	-2098	-24.8232	-800
-24.8216	917	-24.8216	1840	-48.9873	-80479	-48.9873	-47743	-24.8216	-1563	-24.8216	93
-24.8201	363	-24.8201	2543	-48.9843	-73056	-48.9843	-53470	-24.8201	-1683	-24.8201	-101
-24.8185	-220	-24.8185	2493	-48.9812	-60274	-48.9812	-66172	-24.8185	-2054	-24.8185	-1232
-24.817	-576	-24.817	2033	-48.9781	-58262	-48.9781	-68015	-24.817	-1485	-24.817	-496
-24.8154	-794	-24.8154	2297	-48.9751	-64636	-48.9751	-69698	-24.8154	-794	-24.8154	1079
-24.8138	-711	-24.8138	2019	-48.972	-96090	-48.972	-71732	-24.8138	-771	-24.8138	2077
-24.8123	-729	-24.8123	769	-48.9689	-73436	-48.9689	-66946	-24.8123	-1069	-24.8123	1491
-24.8107	-1231	-24.8107	273	-48.9659	-67630	-48.9659	-50857	-24.8107	-1529	-24.8107	-579
-24.8092	-1722	-24.8092	850	-48.9628	-85188	-48.9628	-54549	-24.8092	-1678	-24.8092	-663
-24.8076	-1734	-24.8076	1387	-48.9597	-82400	-48.9597	-43305	-24.8076	-1498	-24.8076	801
-24.8061	-1700	-24.8061	2277	-48.9567	-78346	-48.9567	-43867	-24.8061	-1916	-24.8061	2361
-24.8045	-2294	-24.8045	2816	-48.9536	-72064	-48.9536	-54964	-24.8045	-2832	-24.8045	3324
-24.8029	-2039	-24.8029	2649	-48.9505	-76536	-48.9505	-73192	-24.8029	-3175	-24.8029	2149
-24.8014	-1068	-24.8014	1933	-48.9475	-62725	-48.9475	-78640	-24.8014	-3470	-24.8014	344
-24.7998	-146	-24.7998	793	-48.9444	-64391	-48.9444	-86580	-24.7998	-3910	-24.7998	-526
-24.7983	935	-24.7983	267	-48.9413	-77766	-48.9413	-68814	-24.7983	-3411	-24.7983	-851
-24.7967	1231	-24.7967	600	-48.9383	-82375	-48.9383	-68704	-24.7967	-2619	-24.7967	-2131
-24.7951	363	-24.7951	1134	-48.9352	-90265	-48.9352	-54708	-24.7951	-1828	-24.7951	-2857
-24.7936	-118	-24.7936	1264	-48.9321	-81312	-48.9321	-45291	-24.7936	-1457	-24.7936	-1707
-24.792	120	-24.792	1038	-48.9291	-65351	-48.9291	-65866	-24.792	-1546	-24.792	664
-24.7905	466	-24.7905	678	-48.926	-67630	-48.926	-58103	-24.7905	-1908	-24.7905	1221
-24.7889	661	-24.7889	-232	-48.9229	-79229	-48.9229	-47718	-24.7889	-2375	-24.7889	775
-24.7874	665	-24.7874	-757	-48.9199	-49718	-48.9199	-47281	-24.7874	-2325	-24.7874	499
-24.7858	882	-24.7858	-731	-48.9168	-43236	-48.9168	-54349	-24.7858	-1739	-24.7858	339
-24.7842	1311	-24.7842	-602	-48.9137	-73354	-48.9137	-54776	-24.7842	-1403	-24.7842	370
-24.7827	599	-24.7827	-630	-48.9107	-78472	-48.9107	-59813	-24.7827	-1840	-24.7827	1076
-24.7811	-514	-24.7811	-541	-48.9076	-74856	-48.9076	-44515	-24.7811	-2418	-24.7811	2434
-24.7796	-849	-24.7796	-364	-48.9045	-62456	-48.9045	-48167	-24.7796	-2268	-24.7796	4009
-24.778	-1107	-24.778	270	-48.9015	-82642	-48.9015	-47944	-24.778	-2496	-24.778	3171
-24.7765	-1486	-24.7765	913	-48.8984	-81121	-48.8984	-46091	-24.7765	-1627	-24.7765	2057
-24.7749	-403	-24.7749	1563	-48.8953	-58674	-48.8953	-52439	-24.7749	-601	-24.7749	3230
-24.7733	1070	-24.7733	1869	-48.8923	-52904	-48.8923	-51221	-24.7733	-368	-24.7733	3072
-24.7718	1037	-24.7718	1511	-48.8892	-45365	-48.8892	-59547	-24.7718	-798	-24.7718	1500
-24.7702	-124	-24.7702	1153	-48.8861	-26670	-48.8861	-52978	-24.7702	-1327	-24.7702	1264
-24.7687	-316	-24.7687	715	-48.8831	-49266	-48.8831	-41326	-24.7687	-2315	-24.7687	2940
-24.7671	-118	-24.7671	372	-48.88	-75317	-48.88	-39961	-24.7671	-4016	-24.7671	4128
-24.7656	260	-24.7656	606	-48.8769	-75764	-48.8769	-37527	-24.7656	-4829	-24.7656	4800
-24.764	1089	-24.764	1096	-48.8739	-71073	-48.8739	-58714	-24.764	-4600	-24.764	3585
-24.7624	1297	-24.7624	1066	-48.8708	-64456	-48.8708	-75541	-24.7624	-4018	-24.7624	2946
-24.7609	1291	-24.7609	-17	-48.8677	-67578	-48.8677	-79906	-24.7609	-4244	-24.7609	4176
-24.7593	1164	-24.7593	50	-48.8647	-77402	-48.8647	-37273	-24.7593	-5241	-24.7593	3495
-24.7578	751	-24.7578	223	-48.8616	-74302	-48.8616	-20275	-24.7578	-4960	-24.7578	1249
-24.7562	530	-24.7562	586	-48.8585	-58372	-48.8585	-22773	-24.7562	-4141	-24.7562	-833
-24.7547	257	-24.7547	840	-48.8554	-53384	-48.8554	-36443	-24.7547	-3899	-24.7547	-829
-24.7531	-806	-24.7531	385	-48.8524	-50719	-48.8524	-31798	-24.7531	-4069	-24.7531	-119
-24.7515	-1982	-24.7515	292	-48.8493	-64300	-48.8493	-19259	-24.7515	-3987	-24.7515	-148
-24.75	-2104	-24.75	201	-48.8462	-73939	-48.8462	-12289	-24.75	-2973	-24.75	300
-24.7484	-2473	-24.7484	-283	-48.8432	-75065	-48.8432	-19073	-24.7484	-1905	-24.7484	1018
-24.7469	-2599	-24.7469	-130	-48.8401	-60040	-48.8401	-25119	-24.7469	-1639	-24.7469	857
-24.7453	-1943	-24.7453	578	-48.837	-50646	-48.837	-18920	-24.7453	-1091	-24.7453	-575
-24.7437	-1062	-24.7437	1138	-48.834	-34700	-48.834	-33512	-24.7437	-652	-24.7437	-1296
-24.7422	-803	-24.7422	1387	-48.8309	-54855	-48.8309	-32546	-24.7422	-658	-24.7422	-761
-24.7406	-874	-24.7406	1466	-48.8278	-81502	-48.8278	-52844	-24.7406	-579	-24.7406	595
-24.7391	-695	-24.7391	1103	-48.8248	-71602	-48.8248	-22881	-24.7391	-1208	-24.7391	768
-24.7375	-712	-24.7375	674	-48.8217	-56264	-48.8217	-23376	-24.7375	-2213	-24.7375	255
-24.736	-894	-24.736	187	-48.8186	-57318	-48.8186	-40464	-24.736	-2336	-24.736	795
-24.7344	-825	-24.7344	169	-48.8156	-61111	-48.8156	-54879	-24.7344	-2164	-24.7344	-135
-24.7328	-456	-24.7328	281	-48.8125	-42998	-48.8125	-51151	-24.7328	-2649	-24.7328	-1821
-24.7313	-149	-24.7313	-89	-48.8094	-43745	-48.8094	-45684	-24.7313	-3108	-24.7313	-1025
-24.7297	-157	-24.7297	-622	-48.8064	-64278	-48.8064	-43675	-24.7297	-3214	-24.7297	1801
-24.7282	-19	-24.7282	-895	-48.8033	-66557	-48.8033	-30258	-24.7282	-3861	-24.7282	3810
-24.7266	-138	-24.7266	-1040	-48.8002	-73393	-48.8002	-16991	-24.7266	-4450	-24.7266	4127
-24.7251	-192	-24.7251	-1369	-48.7972	-83104	-48.7972	-38541	-24.7251	-4461	-24.7251	2774
-24.7235	-154	-24.7235	-2200	-48.7941	-84710	-48.7941	-57937	-24.7235	-4067	-24.7235	1723
-24.7219	-359	-24.7219	-3050	-48.791	-86558	-48.791	-50185	-24.7219	-3886	-24.7219	2517
-24.7204	-655	-24.7204	-3005	-48.788	-78252	-48.788	-42957	-24.7204	-3469	-24.7204	2611
-24.7188	-1329	-24.7188	-1944	-48.7849	-73092	-48.7849	-43531	-24.7188	-2520	-24.7188	3474
-24.7173	-1623	-24.7173	-1166	-48.7818	-88163	-48.7818	-48006	-24.7173	-1385	-24.7173	4876
-24.7157	-847	-24.7157	-763	-48.7788	-93769	-48.7788	-49536	-24.7157	-359	-24.7157	3901
-24.7142	328	-24.7142	-7	-48.7757	-65779	-48.7757	-58483	-24.7142	505	-24.7142	2901
-24.7126	1115	-24.7126	492	-48.7726	-75761	-48.7726	-52965	-24.7126	521	-24.7126	2159
-24.711	504	-24.711	865	-48.7696	-97265	-48.7696	-48525	-24.711	194	-24.711	690
-24.7095	-224	-24.7095	1199	-48.7665	-80528	-48.7665	-48954	-24.7095	-832	-24.7095	408
-24.7079	710	-24.7079	1251	-48.7634	-76505	-48.7634	-52685	-24.7079	-1640	-24.7079	-183
-24.7064	1564	-24.7064	1248	-48.7604	-59474	-48.7604	-45484	-24.7064	-1677	-24.7064	390
-24.7048	2001	-24.7048	1100	-48.7573	-60957	-48.7573	-50907	-24.7048	-2199	-24.7048	1747
-24.7032	2396	-24.7032	157	-48.7542	-41951	-48.7542	-54106	-24.7032	-2874	-24.7032	1470
-24.7017	1702	-24.7017	-950	-48.7512	-55406	-48.7512	-54383	-24.7017	-2819	-24.7017	1734
-24.7001	1069	-24.7001	-1495	-48.7481	-52659	-48.7481	-48386	-24.7001	-2206	-24.7001	2166
-24.6986	466	-24.6986	-1594	-48.745	-54383	-48.745	-39803	-24.6986	-2080	-24.6986	1785
-24.697	79	-24.697	-1174	-48.742	-79437	-48.742	-47229	-24.697	-2345	-24.697	1960
-24.6955	-177	-24.6955	-1204	-48.7389	-107361	-48.7389	-50322	-24.6955	-2450	-24.6955	3276
-24.6939	-770	-24.6939	-998	-48.7358	-114156	-48.7358	-50679	-24.6939	-3319	-24.6939	4328
-24.6923	-1248	-24.6923	-246	-48.7328	-101423	-48.7328	-35387	-24.6923	-3893	-24.6923	4256
-24.6908	-1279	-24.6908	390	-48.7297	-81903	-48.7297	-38926	-24.6908	-3941	-24.6908	2351
-24.6892	-1376	-24.6892	-139	-48.7266	-98653	-48.7266	-45953	-24.6892	-3203	-24.6892	1355
-24.6877	-538	-24.6877	-638	-48.7236	-67370	-48.7236	-36132	-24.6877	-2274	-24.6877	176
-24.6861	438	-24.6861	-1050	-48.7205	-61553	-48.7205	-24216	-24.6861	-2324	-24.6861	-1428
-24.6846	-156	-24.6846	-949	-48.7174	-91720	-48.7174	-21061	-24.6846	-2677	-24.6846	-1771
-24.683	-677	-24.683	-649	-48.7144	-95650	-48.7144	-33379	-24.683	-2621	-24.683	-882
-24.6814	-1072	-24.6814	-568	-48.7113	-92651	-48.7113	-46791	-24.6814	-2356	-24.6814	310
-24.6799	-1724	-24.6799	-824	-48.7082	-87631	-48.7082	-32594	-24.6799	-1926	-24.6799	177
-24.6783	-2173	-24.6783	-380	-48.7052	-49190	-48.7052	-35847	-24.6783	-1466	-24.6783	334
-24.6768	-1618	-24.6768	-175	-48.7021	-68105	-48.7021	-47473	-24.6768	-805	-24.6768	-538
-24.6752	-858	-24.6752	-393	-48.699	-77534	-48.699	-55533	-24.6752	-353	-24.6752	-443
-24.6737	-531	-24.6737	-214	-48.696	-64764	-48.696	-46046	-24.6737	-472	-24.6737	970
-24.6721	-371	-24.6721	244	-48.6929	-68890	-48.6929	-48148	-24.6721	-253	-24.6721	1526
-24.6705	279	-24.6705	117	-48.6898	-70707	-48.6898	-53723	-24.6705	-583	-24.6705	102
-24.669	764	-24.669	-254	-48.6868	-78685	-48.6868	-52685	-24.669	-1554	-24.669	-2869
-24.6674	1295	-24.6674	-207	-48.6837	-96850	-48.6837	-59563	-24.6674	-2597	-24.6674	-4972
-24.6659	2231	-24.6659	815	-48.6806	-86950	-48.6806	-59202	-24.6659	-2420	-24.6659	-4631
-24.6643	2708	-24.6643	1455	-48.6776	-83333	-48.6776	-55371	-24.6643	-2370	-24.6643	-3833
-24.6628	2251	-24.6628	1799	-48.6745	-77915	-48.6745	-47926	-24.6628	-2525	-24.6628	-2086
-24.6612	1379	-24.6612	1455	-48.6714	-75547	-48.6714	-43721	-24.6612	-1946	-24.6612	84
-24.6596	1783	-24.6596	374	-48.6684	-72056	-48.6684	-27095	-24.6596	-1226	-24.6596	658
-24.6581	2430	-24.6581	425	-48.6653	-78807	-48.6653	-23934	-24.6581	-786	-24.6581	-351
-24.6565	2143	-24.6565	1202	-48.6622	-80622	-48.6622	-19422	-24.6565	-772	-24.6565	-995
-24.655	1788	-24.655	1478	-48.6592	-60684	-48.6592	-27941	-24.655	-681	-24.655	-1520
-24.6534	1554	-24.6534	1576	-48.6561	-75409	-48.6561	-48010	-24.6534	-336	-24.6534	159
-24.6518	1308	-24.6518	1770	-48.653	-72285	-48.653	-53686	-24.6518	-485	-24.6518	390
-24.6503	1335	-24.6503	1634	-48.65	-81531	-48.65	-36936	-24.6503	-658	-24.6503	-757
-24.6487	1268	-24.6487	1753	-48.6469	-102829	-48.6469	-15391	-24.6487	-763	-24.6487	-2465
-24.6472	992	-24.6472	1997	-48.6438	-107204	-48.6438	-41469	-24.6472	-631	-24.6472	-3026
-24.6456	1599	-24.6456	2029	-48.6408	-114828	-48.6408	-52088	-24.6456	-689	-24.6456	-3223
-24.6441	1690	-24.6441	1762	-48.6377	-85269	-48.6377	-56509	-24.6441	-1369	-24.6441	-2794
-24.6425	610	-24.6425	1082	-48.6346	-70173	-48.6346	-62275	-24.6425	-1574	-24.6425	-1262
-24.6409	142	-24.6409	743	-48.6316	-51673	-48.6316	-54808	-24.6409	-871	-24.6409	1111
-24.6394	-87	-24.6394	956	-48.6285	-53832	-48.6285	-58857	-24.6394	-260	-24.6394	2968
-24.6378	-446	-24.6378	1696	-48.6254	-39438	-48.6254	-60838	-24.6378	76	-24.6378	2000
-24.6363	-556	-24.6363	1945	-48.6224	-69968	-48.6224	-48059	-24.6363	305	-24.6363	-406
-24.6347	-680	-24.6347	1571	-48.6193	-63998	-48.6193	-32660	-24.6347	293	-24.6347	338
-24.6332	-1616	-24.6332	889	-48.6162	-71739	-48.6162	-39650	-24.6332	-67	-24.6332	2543
-24.6316	-2517	-24.6316	-114	-48.6132	-70275	-48.6132	-45853	-24.6316	-1136	-24.6316	4720
-24.63	-1680	-24.63	-448	-48.6101	-73826	-48.6101	-36681	-24.63	-2092	-24.63	4615
-24.6285	-711	-24.6285	-369	-48.607	-60248	-48.607	-45257	-24.6285	-2776	-24.6285	4137
-24.6269	-493	-24.6269	-596	-48.604	-84947	-48.604	-48795	-24.6269	-2903	-24.6269	5131
-24.6254	-1344	-24.6254	-800	-48.6009	-104026	-48.6009	-28880	-24.6254	-2487	-24.6254	5532
-24.6238	-1178	-24.6238	-712	-48.5978	-87986	-48.5978	-49736	-24.6238	-2023	-24.6238	4859
-24.6223	-803	-24.6223	-140	-48.5948	-47412	-48.5948	-61106	-24.6223	-1534	-24.6223	3907
-24.6207	-763	-24.6207	450	-48.5917	-45269	-48.5917	-46760	-24.6207	-1949	-24.6207	1850
-24.6191	-861	-24.6191	782	-48.5886	-48049	-48.5886	-45558	-24.6191	-2757	-24.6191	250
-24.6176	-1555	-24.6176	1262	-48.5856	-58834	-48.5856	-58673	-24.6176	-2982	-24.6176	-18
-24.616	-2239	-24.616	1441	-48.5825	-88590	-48.5825	-66354	-24.616	-3262	-24.616	1561
-24.6145	-2317	-24.6145	1051	-48.5794	-86716	-48.5794	-75178	-24.6145	-2867	-24.6145	2601
-24.6129	-1800	-24.6129	609	-48.5764	-77769	-48.5764	-70054	-24.6129	-2683	-24.6129	3382
-24.6113	-1643	-24.6113	595	-48.5733	-86050	-48.5733	-57184	-24.6113	-2438	-24.6113	4374
-24.6098	-2001	-24.6098	185	-48.5702	-119325	-48.5702	-48282	-24.6098	-926	-24.6098	4030
-24.6082	-2056	-24.6082	840	-48.5672	-111624	-48.5672	-42292	-24.6082	-645	-24.6082	4170
-24.6067	-1385	-24.6067	922	-48.5641	-107917	-48.5641	-41008	-24.6067	-1371	-24.6067	4649
-24.6051	-996	-24.6051	626	-48.561	-105992	-48.561	-44669	-24.6051	-1430	-24.6051	4655
-24.6036	-1250	-24.6036	722	-48.558	-82685	-48.558	-47948	-24.6036	-1615	-24.6036	3890
-24.602	-2271	-24.602	1107	-48.5549	-91288	-48.5549	-47225	-24.602	-1939	-24.602	2349
-24.6004	-3160	-24.6004	1268	-48.5518	-91821	-48.5518	-40380	-24.6004	-1995	-24.6004	3426
-24.5989	-2551	-24.5989	1165	-48.5488	-109525	-48.5488	-41033	-24.5989	-1859	-24.5989	4973
-24.5973	-1669	-24.5973	871	-48.5457	-78122	-48.5457	-31519	-24.5973	-1672	-24.5973	5034
-24.5958	-1539	-24.5958	150	-48.5426	-77353	-48.5426	-39624	-24.5958	-1510	-24.5958	5787
-24.5942	-1424	-24.5942	-31	-48.5396	-73455	-48.5396	-41299	-24.5942	-1650	-24.5942	4555
-24.5927	-828	-24.5927	34	-48.5365	-69428	-48.5365	-60048	-24.5927	-1742	-24.5927	1241
-24.5911	474	-24.5911	417	-48.5334	-101898	-48.5334	-68911	-24.5911	-2387	-24.5911	-260
-24.5895	1134	-24.5895	848	-48.5304	-80618	-48.5304	-42647	-24.5895	-2805	-24.5895	863
-24.588	1683	-24.588	1247	-48.5273	-49631	-48.5273	-37669	-24.588	-2447	-24.588	3145
[truncated: 32,168 more rows]

## Sheet: Figure3a
LiFSI-TEP		LiFSI-TEP/C1-2Cl		LiFSI-TEP/C2-2Cl		LiFSI-TEP/C3-2Cl		LiFSI-TEP/C4-2Cl		LiFSI-TEP/C5-2Cl
[truncated: 2,631 more rows]

[truncated: 86 more sheets: Figure3b-c, Figure3e, Figure3f, Figure3g, Figure4f, Figure5b, Figure5c, Figure5d, Figure5e, Figure6b, Figure6c, Figure6e, Figure6f, Figure6g, FigureS3, FigureS4, FigureS5, FigureS9a, FigureS9b, FigureS9c …]
